# Supplementary material for: Immunological and pathological characteristics of brain parenchymal and leptomeningeal metastases from non-small cell lung cancer
Source: Cell Discov. 2025 Aug 29;11:72. doi: 10.1038/s41421-025-00828-7 (PMC12397330; doi:10.1038/s41421-025-00828-7)
Supplement: Supplementary file 2 — Supplementary Table S1 [file 41421_2025_828_MOESM2_ESM.xlsx]

## Sheet: Annotation
Supplementary Table S1: Clinical information of the study.

## Sheet: clin info for LC-CNSm
ID	Ptient_id	Sample type by ScRNAseq	Gender	Age (diagnosis of primary lung cancer)	Timing of CNS metastases	Time interval between diagnosis of primary lung cancer and CNS metastases (months)	Site of CNS metastases	Primary tumor	Pathology	Drive gene mutation (exome)	ScRNAseq platform	Treatment before LM/BM occurence	Treatment after LM/BM occurence	Survival status	Overall survival (months, defined from diagnosis of BM/LM till death or last follow-up)
LM01	LM01	LM	Female	41	Metachronous	24	L	NSCLC	Adenocarcinoma	EGFR T790M	10x Genomics	Gefitinib; Osimertinib; Intravenous chemotherapy (Pemetrexed plus Carboplatin); Ventriculoperitoneal shunt	WBRT; Intrathecal pemetrexed chemotherapy + Osimertinib	Death	34
BM01	BM01	BM	Female	47	Synchronous	0	B	NSCLC	Squamous cell carcinoma	EGFR exon19 deletion	10x Genomics	Treatment naive	Brain metastasis resection; SRS; Osimertinib	Alive	37
BM02	BM02	BM	Male	59	Synchronous	0	B	NSCLC	Adenocarcinoma	Wild type	10x Genomics	Treatment naive	Brain metastasis resection; SBRT for lung primary tumor; Anti-PD1 immunotherapy	Alive	40
LM02	LM02	LM	Female	31	Synchronous	0	L	NSCLC	Adenocarcinoma	EGFR exon19 deletion	10x Genomics	Treatment naive	Ventriculoperitoneal shunt; WBRT; Osimertinib	Alive	37
BM03	BM03	BM	Female	56	Synchronous	0	B	NSCLC	Adenocarcinoma	EGFR G719S	10x Genomics	Treatment naive	Brain metastasis resection; SRS; WBRT; Osimertinib	Death	32
BM04	BM04	BM	Male	64	Synchronous	0	B	NSCLC	Large cell neuroendocrine tumor	Unavailable	10x Genomics	Treatment naive	Intravenous chemotherapy	Lost to follow up	1
LM03	LM03	LM	Female	57	Metachronous	30	L	NSCLC	Adenocarcinoma	EGFR exon 21 L858R	10x Genomics	Afatinib; Chemothreapy; Osimertinib + Bevacizumab	Ventriculoperitoneal shunt; Intrathecal pemetrexed chemotherapy + Osimertinib	Death	13
BM05	BM05	BM	Male	49	Synchronous	0	B	NSCLC	Adenocarcinoma	Wild type	10x Genomics	Treatment naive	None	Death	5
LM04	LM04	LM	Female	58	Metachronous	14	L	NSCLC	Adenocarcinoma	EGFR exon 20 insertion	Singleron	Osimertinib; Immnotherapy (Nivolumab + Ipilimumab); Chemotherapy	Ventriculoperitoneal shunt; WBRT; Osimertinib	Death	17
LM04p	LM04	Primary Lung Cancer	Female	58	Metachronous	14	L	NSCLC	Adenocarcinoma	EGFR exon 20 insertion	Singleron	Osimertinib; Immnotherapy (Nivolumab + Ipilimumab); Chemotherapy		Death	17
BM06	BM06	BM	Female	49	Synchronous	1	B	NSCLC	Adenocarcinoma	ALK fusion	Singleron	Treatment naive	ALK-TKI (Ensartinib)	Alive	31
BM06p	BM06	Primary Lung Cancer	Female	49	Synchronous	1	B	NSCLC	Adenocarcinoma	ALK fusion	Singleron	Treatment naive	ALK-TKI (Ensartinib)	Alive	31
LM05	LM05	LM	Male	39	Metachronous	23	L	NSCLC	Adenocarcinoma	EGFR exon19 deletion; EGFR T790M	Singleron	Gefitinib; Chemotherapy; Osimertinib	Intrathecal pemetrexed chemotherapy; Osimertinib	Death	10
BM07	BM07	BM	Female	49	Synchronous	2	B	NSCLC	Adenocarcinoma	EGFR exon 21 L858R	Singleron	Treatment naive	Osimertinib	Death	31
BM07p	BM07	Primary Lung Cancer	Female	49	Synchronous	2	B	NSCLC	Adenocarcinoma	EGFR exon 21 L858R	Singleron	Treatment naive	Osimertinib	Death	31
BM08	BM08	BM	Female	66	Synchronous	1	B	NSCLC	Adenocarcinoma	ALK fusion	Singleron	Treatment naive	ALK-TKI (Ensartinib)	Death	31
BM09	BM09	BM	Male	62	Synchronous	0	B	NSCLC	Large cell neuroendocrine tumor	Unavailable	Singleron	Treatment naive	Chemotherapy	Alive	15
LM06	LM06	LM	Male	46	Synchronous	2	L	NSCLC	Adenocarcinoma	EGFR exon19 deletion	Singleron	Treatment naive	Brain metastasis resection; Osimertinib	Death	14
LM06p	LM06	Primary Lung Cancer	Male	46	Synchronous	2	L	NSCLC	Adenocarcinoma	EGFR exon19 deletion	Singleron	Treatment naive	Brain metastasis resection; Osimertinib	Death	14
BM10	BM10	BM	Female	74	Synchronous	91	B	NSCLC	Adenocarcinoma	EGFR exon19 deletion	Singleron	Radical resection of pulmonary carcinoma	Brain metastasis resection; SRS; Osimertinib	Death	28.7
BM11	BM11	BM	Male	68	Synchronous	0	B	NSCLC	Adenocarcinoma	KRAS G12C	Singleron	Treatment naive	Brain metastasis resection; SRS; Immunotherapy + Chemotherapy	Alive	35
BM12	BM12	BM	Male	60	Synchronous	0	B	NSCLC	Adenocarcinoma	EGFR exon19 deletion	Singleron	Treatment naive	None	Death (pulmonary infection)	1.7
BM13	BM13	BM	Male	51	Synchronous	0	L	NSCLC	Adenocarcinoma	EGFR exon19 deletion	10x Genomics	Treatment naive	Alflutinib (EGFR-TKI 3rd)	Alive	9
LM12	LM12	LM	Female	55	Synchronous	1	L and B	NSCLC	Adenocarcinoma	EGFR exon 20 insertion	10x Genomics	Osimertinib; Pemetrexed + Bevacizumab	Ventriculoperitoneal shunt; Intrathecal pemetrexed chemotherapy + Osimertinib	Death	15
BM14	BM14	BM	Male	78	Synchronous	0	B	NSCLC	Adenocarcinoma	MET exon 14 skiping	10x Genomics	Treatment naive	Brain metastasis resection	Lost to follow up	1
BM15	BM15	BM	Male	68	Synchronous	0	B	NSCLC	Adenocarcinoma	EGFR exon19 deletion	10x Genomics	Treatment naive	Osimertinib	Death	27
LM14	LM14	LM	Female	66	Synchronous	0	L and B	NSCLC	Adenocarcinoma	Wild type	10x Genomics	Treatment naive	WBRT; Intrathecal pemetrexed chemotherapy + Intravenous chemotherapy	Death	6
BM16	BM16	BM	Male	68	Metachronous	54	B	NSCLC	Squamous cell carcinoma	Wild type	10x Genomics	Radical resection of pulmonary carcinoma	Brain metastasis resection; Immunotherapy + Chemotherapy	Alive	1
NOTE:
NSCLC, non-small cell lung cancer; EGFR, epidermal growth factor receptor; ALK, anaplastic lymphoma kinase; KRAS, kirsten rats arcomaviral oncogene homolog; MET, mesenchymal-epithelial transition factor; CNS, central nervous system; TKI, tyrosine kinase inhibitor; WBRT, whole brain radiotherapy; SRS, stereotactic radiosurgery; SBRT, stereotactic body radiotherapy; ScRNAseq, single-cell RNA sequen…
