# Supplementary material for: Immunological and pathological characteristics of brain parenchymal and leptomeningeal metastases from non-small cell lung cancer
Source: Cell Discov. 2025 Aug 29;11:72. doi: 10.1038/s41421-025-00828-7 (PMC12397330; doi:10.1038/s41421-025-00828-7)
Supplement: Supplementary file 3 — Supplementary Table S2 [file 41421_2025_828_MOESM3_ESM.xlsx]

## Sheet: annotation
Supplementary Table S2: classical marker gene list referred in the study.

## Sheet: Sheet1
MainCelltype	FineCellType	marker	PMID
T/NKCells	γδTCells	TRDC	32385277
	γδTCells	TRGC2	32385277
	γδTCells	TRGC1	32385277
	αβTCells	CD3D	32385277
	αβTCells	CD3E	32385277
	αβTCells	CD3G	32385277
	NatureKillerCells	FCGR3A	32385277
	NatureKillerCells	KLRD1	32385277
	NatureKillerCells	KLRF1	32385277
	CD8TCells	CD8A	32385277
	CD8TCells	CD8B	32385277
	CD4TCells	CD4	32385277
	CD4TCells	IL7R	32385277
	ProliferativeTCells	CCR5	34653365
	ProliferativeTCells	ZNF683	34653365
	ProliferativeTCells	EOMES	34653365
	ProliferativeTCells	IFNG	34653365
	ProliferativeTCells	MKI67	34653365
	ProliferativeTCells	STMN1	34653365
	EffectMemoryTCells	GZMK	34653365
	EffectMemoryTCells	CCL4L2	34653365
	EffectTcells	CX3CR1	34653365
	EffectTcells	FGFBP2	34653365
	EffectTcells	GNLY	34653365
	EffectTcells	GZMB	34653365
	EffectTcells	GZMA	33953163
	EffectTcells	PRF1	34653365
	RegulatoryTCells	IL2RA	32385277
	RegulatoryTCells	CTLA4	32385277
	RegulatoryTCells	FOXP3	32385277
	RegulatoryTCells	TIGIT	34653365
	CentralMemoryTCells	GPR183	34653365
	CentralMemoryTCells	LMNA	34653365
	CentralMemoryTCells	CDKN1A	34653365
	CentralMemoryTCells	ANXA1	34653365
	CXCL13+TCells	CXCL13	34653365
	NaïveTCells	LEF1	34653365
	NaïveTCells	SELL	34653365
	NaïveTCells	CCR7	34653365
	NaïveTCells	KLF2	34653365
MyeloidCells	CD14+Monocytes	CD14
	CD16+Monocytes	FCGR3A
	Macrophages	CD68
	Macrophages	CD163
	cDC2	FCER1A	33953163
	cDC2	CD1C	33953163
Bcells	MatureBCells	CD37	34653365
	MatureBCells	CD79B	34653365
	Plasmas	IGHG1	34653365
	Plasmas	IGKC	34653365
	Plasmas	MZB1	34653365
	Plasmas	IGKV4−1	34653365
	Plasmas	SEC11C	34653365
OtherStromalCell	Pericytes	KCNJ8	35158371
	Pericytes	HIGD1B	29443965
	Pericytes	ABCC9	29443965
	SmoothMuscleCells	ACTA2	35063085
	SmoothMuscleCells	CNN1	29443965
	EndothelialCells	CLDN5	35063085
	EndothelialCells	VWF	35063085
	EndothelialCells	PECAM1	35063085
	Astrocytes	GFAP	29443965
	oligodendrocytes	UGT8	35063085
	oligodendrocytes	CNP	35063085
	oligodendrocytes	OLIG2	35063085
	oligodendrocytes	FA2H	35063085
	Fibroblasts	ISLR	33197448
	Fibroblasts	ISLR	35063085
	MesenchymalLikeCells	CTHRC1	35063085
