# Supplementary material for: Immunological and pathological characteristics of brain parenchymal and leptomeningeal metastases from non-small cell lung cancer
Source: Cell Discov. 2025 Aug 29;11:72. doi: 10.1038/s41421-025-00828-7 (PMC12397330; doi:10.1038/s41421-025-00828-7)
Supplement: Supplementary file 4 — Supplementary Table S3 [file 41421_2025_828_MOESM4_ESM.xlsx]

## Sheet: Annotation
Supplementary Table S3: TME composition of BM and LM in main cell types, related to Fig. 1.
Sheet-1: Stromal type composition of BM and LM. Sheet-2: Immune cell composition of BM and LM.

## Sheet: stromal_type.BMLM.composition
tissue_type	cell_type	sampleid	num	ratio	total_num
BM	Cancer_cells	BM01	542	14.8087	3660
BM	Cancer_cells	BM02	3531	83.9515	4206
BM	Cancer_cells	BM03	14861	95.828	15508
BM	Cancer_cells	BM04	2322	48.0546	4832
BM	Cancer_cells	BM05	2205	35.7085	6175
BM	Cancer_cells	BM06	6790	75.739	8965
BM	Cancer_cells	BM07	2745	29.3992	9337
BM	Cancer_cells	BM08	2909	56.1258	5183
BM	Cancer_cells	BM09	1387	11.2718	12305
BM	Cancer_cells	BM10	3493	77.8818	4485
BM	Cancer_cells	BM11	4	0.0468713	8534
BM	Cancer_cells	BM12	4268	57.8477	7378
BM	Cancer_cells	BM13	4439	63.4596	6995
BM	Cancer_cells	BM14	428	5.28395	8100
BM	Cancer_cells	BM15	1436	19.6041	7325
BM	Cancer_cells	BM16	1039	16.9108	6144
BM	Immune_cells	BM01	2800	76.5027	3660
BM	Immune_cells	BM02	379	9.01094	4206
BM	Immune_cells	BM03	610	3.93345	15508
BM	Immune_cells	BM04	2225	46.0472	4832
BM	Immune_cells	BM05	3002	48.6154	6175
BM	Immune_cells	BM06	1906	21.2605	8965
BM	Immune_cells	BM07	4844	51.8796	9337
BM	Immune_cells	BM08	2034	39.2437	5183
BM	Immune_cells	BM09	10825	87.9724	12305
BM	Immune_cells	BM10	611	13.6232	4485
BM	Immune_cells	BM11	7249	84.9426	8534
BM	Immune_cells	BM12	3025	41.0003	7378
BM	Immune_cells	BM13	1742	24.9035	6995
BM	Immune_cells	BM14	7217	89.0988	8100
BM	Immune_cells	BM15	5272	71.9727	7325
BM	Immune_cells	BM16	4975	80.9733	6144
BM	Other_stromal_cells	BM01	318	8.68852	3660
BM	Other_stromal_cells	BM02	296	7.03757	4206
BM	Other_stromal_cells	BM03	37	0.238587	15508
BM	Other_stromal_cells	BM04	285	5.89818	4832
BM	Other_stromal_cells	BM05	968	15.6761	6175
BM	Other_stromal_cells	BM06	269	3.00056	8965
BM	Other_stromal_cells	BM07	1748	18.7212	9337
BM	Other_stromal_cells	BM08	240	4.63052	5183
BM	Other_stromal_cells	BM09	93	0.75579	12305
BM	Other_stromal_cells	BM10	381	8.49498	4485
BM	Other_stromal_cells	BM11	1281	15.0105	8534
BM	Other_stromal_cells	BM12	85	1.15207	7378
BM	Other_stromal_cells	BM13	814	11.6369	6995
BM	Other_stromal_cells	BM14	455	5.61728	8100
BM	Other_stromal_cells	BM15	617	8.42321	7325
BM	Other_stromal_cells	BM16	130	2.11589	6144
LM	Cancer_cells	LM01	2	0.12987	1540
LM	Cancer_cells	LM02	12	0.172068	6974
LM	Cancer_cells	LM03	1	0.0755858	1323
LM	Cancer_cells	LM04	234	5.21158	4490
LM	Cancer_cells	LM05	105	1.25194	8387
LM	Cancer_cells	LM06	1149	10.1287	11344
LM	Cancer_cells	LM12	1247	19.4966	6396
LM	Cancer_cells	LM14	4	0.0944956	4233
LM	Immune_cells	LM01	712	46.2338	1540
LM	Immune_cells	LM02	5605	80.3699	6974
LM	Immune_cells	LM03	744	56.2358	1323
LM	Immune_cells	LM04	1635	36.4143	4490
LM	Immune_cells	LM05	7570	90.2587	8387
LM	Immune_cells	LM06	8867	78.1647	11344
LM	Immune_cells	LM12	2247	35.1313	6396
LM	Immune_cells	LM14	2372	56.0359	4233
LM	Other_stromal_cells	LM01	826	53.6364	1540
LM	Other_stromal_cells	LM02	1357	19.458	6974
LM	Other_stromal_cells	LM03	578	43.6886	1323
LM	Other_stromal_cells	LM04	2621	58.3742	4490
LM	Other_stromal_cells	LM05	712	8.48933	8387
LM	Other_stromal_cells	LM06	1328	11.7066	11344
LM	Other_stromal_cells	LM12	2902	45.3721	6396
LM	Other_stromal_cells	LM14	1857	43.8696	4233

## Sheet: immune.BMLM.composition
tissue_type	cell_type	sampleid	num	ratio	total_num
BM	Myeloid_cells	BM01	1353	48.3214	2800
BM	Myeloid_cells	BM02	361	95.2507	379
BM	Myeloid_cells	BM03	548	89.8361	610
BM	Myeloid_cells	BM04	694	31.191	2225
BM	Myeloid_cells	BM05	1511	50.3331	3002
BM	Myeloid_cells	BM06	1110	58.2371	1906
BM	Myeloid_cells	BM07	3578	73.8646	4844
BM	Myeloid_cells	BM08	1792	88.1023	2034
BM	Myeloid_cells	BM09	3184	29.4134	10825
BM	Myeloid_cells	BM10	482	78.8871	611
BM	Myeloid_cells	BM11	6383	88.0535	7249
BM	Myeloid_cells	BM12	2679	88.562	3025
BM	Myeloid_cells	BM13	682	39.1504	1742
BM	Myeloid_cells	BM14	4190	58.0574	7217
BM	Myeloid_cells	BM15	2224	42.1851	5272
BM	Myeloid_cells	BM16	1224	24.603	4975
BM	T_cells/NK_cells	BM01	1373	49.0357	2800
BM	T_cells/NK_cells	BM02	17	4.48549	379
BM	T_cells/NK_cells	BM03	59	9.67213	610
BM	T_cells/NK_cells	BM04	1521	68.3596	2225
BM	T_cells/NK_cells	BM05	1450	48.3011	3002
BM	T_cells/NK_cells	BM06	79	4.14481	1906
BM	T_cells/NK_cells	BM07	1125	23.2246	4844
BM	T_cells/NK_cells	BM08	200	9.83284	2034
BM	T_cells/NK_cells	BM09	5424	50.1062	10825
BM	T_cells/NK_cells	BM10	59	9.6563	611
BM	T_cells/NK_cells	BM11	779	10.7463	7249
BM	T_cells/NK_cells	BM12	294	9.71901	3025
BM	T_cells/NK_cells	BM13	951	54.5924	1742
BM	T_cells/NK_cells	BM14	2878	39.8781	7217
BM	T_cells/NK_cells	BM15	1300	24.6586	5272
BM	T_cells/NK_cells	BM16	3585	72.0603	4975
BM	B_cells	BM01	74	2.64286	2800
BM	B_cells	BM02	1	0.263852	379
BM	B_cells	BM03	3	0.491803	610
BM	B_cells	BM04	10	0.449438	2225
BM	B_cells	BM05	41	1.36576	3002
BM	B_cells	BM06	717	37.618	1906
BM	B_cells	BM07	141	2.91082	4844
BM	B_cells	BM08	42	2.0649	2034
BM	B_cells	BM09	2217	20.4804	10825
BM	B_cells	BM10	70	11.4566	611
BM	B_cells	BM11	87	1.20017	7249
BM	B_cells	BM12	52	1.71901	3025
BM	B_cells	BM13	109	6.25718	1742
BM	B_cells	BM14	149	2.06457	7217
BM	B_cells	BM15	1748	33.1563	5272
BM	B_cells	BM16	166	3.33668	4975
LM	Myeloid_cells	LM01	408	57.3034	712
LM	Myeloid_cells	LM02	4794	85.5308	5605
LM	Myeloid_cells	LM03	528	70.9677	744
LM	Myeloid_cells	LM04	1174	71.8043	1635
LM	Myeloid_cells	LM05	7064	93.3157	7570
LM	Myeloid_cells	LM06	7292	82.2375	8867
LM	Myeloid_cells	LM12	1637	72.8527	2247
LM	Myeloid_cells	LM14	2271	95.742	2372
LM	T_cells/NK_cells	LM01	289	40.5899	712
LM	T_cells/NK_cells	LM02	736	13.1311	5605
LM	T_cells/NK_cells	LM03	194	26.0753	744
LM	T_cells/NK_cells	LM04	380	23.2416	1635
LM	T_cells/NK_cells	LM05	386	5.09908	7570
LM	T_cells/NK_cells	LM06	1524	17.1873	8867
LM	T_cells/NK_cells	LM12	595	26.4798	2247
LM	T_cells/NK_cells	LM14	101	4.25801	2372
LM	B_cells	LM01	15	2.10674	712
LM	B_cells	LM02	75	1.33809	5605
LM	B_cells	LM03	22	2.95699	744
LM	B_cells	LM04	81	4.95413	1635
LM	B_cells	LM05	120	1.5852	7570
LM	B_cells	LM06	51	0.575166	8867
LM	B_cells	LM12	15	0.667557	2247
