# Supplementary material for: Immunological and pathological characteristics of brain parenchymal and leptomeningeal metastases from non-small cell lung cancer
Source: Cell Discov. 2025 Aug 29;11:72. doi: 10.1038/s41421-025-00828-7 (PMC12397330; doi:10.1038/s41421-025-00828-7)
Supplement: Supplementary file 5 — Supplementary Table S4 [file 41421_2025_828_MOESM5_ESM.xlsx]

## Sheet: Annotation
Supplementary Table S4: TME composition of BM and LM in fine annotation, related to Fig. 1-4, 6.
Sheet-1: Immune cell composition of BM and LM in fine annotation. Sheet-2: stromal type composition of BM and LM in fine annotation. Sheet-3: Signature genes of myeloid cells.

## Sheet: immune_cell.BMLM.composition
tissue_type	cell_type	sampleid	num	ratio	total_num
BM	CD4T_CXCL13	BM01	5	0.178571	2800
BM	CD4T_CXCL13	BM05	16	0.532978	3002
BM	CD4T_CXCL13	BM06	6	0.314795	1906
BM	CD4T_CXCL13	BM07	5	0.10322	4844
BM	CD4T_CXCL13	BM08	1	0.0491642	2034
BM	CD4T_CXCL13	BM09	578	5.33949	10825
BM	CD4T_CXCL13	BM11	2	0.02759	7249
BM	CD4T_CXCL13	BM12	39	1.28926	3025
BM	CD4T_CXCL13	BM13	36	2.06659	1742
BM	CD4T_CXCL13	BM14	16	0.221699	7217
BM	CD4T_CXCL13	BM15	316	5.99393	5272
BM	CD4T_CXCL13	BM16	68	1.36683	4975
BM	CD4Tn	BM01	9	0.321429	2800
BM	CD4Tn	BM04	9	0.404494	2225
BM	CD4Tn	BM05	1	0.0333111	3002
BM	CD4Tn	BM07	47	0.970273	4844
BM	CD4Tn	BM08	10	0.491642	2034
BM	CD4Tn	BM09	192	1.77367	10825
BM	CD4Tn	BM10	1	0.163666	611
BM	CD4Tn	BM11	111	1.53125	7249
BM	CD4Tn	BM12	9	0.297521	3025
BM	CD4Tn	BM13	142	8.15155	1742
BM	CD4Tn	BM14	603	8.35527	7217
BM	CD4Tn	BM15	3	0.0569044	5272
BM	CD4Tn	BM16	950	19.0955	4975
BM	CD4Tprf	BM01	4	0.142857	2800
BM	CD4Tprf	BM03	1	0.163934	610
BM	CD4Tprf	BM04	3	0.134831	2225
BM	CD4Tprf	BM05	2	0.0666223	3002
BM	CD4Tprf	BM06	2	0.104932	1906
BM	CD4Tprf	BM07	45	0.928984	4844
BM	CD4Tprf	BM08	2	0.0983284	2034
BM	CD4Tprf	BM09	18	0.166282	10825
BM	CD4Tprf	BM11	10	0.13795	7249
BM	CD4Tprf	BM12	6	0.198347	3025
BM	CD4Tprf	BM14	10	0.138562	7217
BM	CD4Tprf	BM15	13	0.246586	5272
BM	CD4Tprf	BM16	56	1.12563	4975
BM	CD4Treg1	BM01	13	0.464286	2800
BM	CD4Treg1	BM04	10	0.449438	2225
BM	CD4Treg1	BM05	4	0.133245	3002
BM	CD4Treg1	BM06	13	0.682057	1906
BM	CD4Treg1	BM07	139	2.86953	4844
BM	CD4Treg1	BM08	57	2.80236	2034
BM	CD4Treg1	BM09	641	5.92148	10825
BM	CD4Treg1	BM10	27	4.41899	611
BM	CD4Treg1	BM11	44	0.60698	7249
BM	CD4Treg1	BM12	66	2.18182	3025
BM	CD4Treg1	BM13	86	4.93685	1742
BM	CD4Treg1	BM14	662	9.17279	7217
BM	CD4Treg1	BM15	9	0.170713	5272
BM	CD4Treg1	BM16	814	16.3618	4975
BM	CD4Treg2	BM01	130	4.64286	2800
BM	CD4Treg2	BM03	1	0.163934	610
BM	CD4Treg2	BM04	65	2.92135	2225
BM	CD4Treg2	BM05	121	4.03065	3002
BM	CD4Treg2	BM11	1	0.013795	7249
BM	CD4T	BM01	24	0.857143	2800
BM	CD4T	BM03	26	4.2623	610
BM	CD4T	BM04	32	1.4382	2225
BM	CD4T	BM05	2	0.0666223	3002
BM	CD4T	BM06	2	0.104932	1906
BM	CD4T	BM07	674	13.9141	4844
BM	CD4T	BM08	1	0.0491642	2034
BM	CD4T	BM09	5	0.0461894	10825
BM	CD4T	BM10	14	2.29133	611
BM	CD4T	BM11	16	0.22072	7249
BM	CD4T	BM12	76	2.5124	3025
BM	CD4T	BM13	57	3.2721	1742
BM	CD4T	BM14	71	0.983788	7217
BM	CD4T	BM15	61	1.15706	5272
BM	CD4T	BM16	126	2.53266	4975
BM	CD4Tcm	BM01	465	16.6071	2800
BM	CD4Tcm	BM02	1	0.263852	379
BM	CD4Tcm	BM03	4	0.655738	610
BM	CD4Tcm	BM04	238	10.6966	2225
BM	CD4Tcm	BM05	200	6.66223	3002
BM	CD4Tcm	BM06	10	0.524659	1906
BM	CD4Tcm	BM07	67	1.38315	4844
BM	CD4Tcm	BM08	29	1.42576	2034
BM	CD4Tcm	BM09	37	0.341801	10825
BM	CD4Tcm	BM10	5	0.818331	611
BM	CD4Tcm	BM11	35	0.482825	7249
BM	CD4Tcm	BM12	2	0.0661157	3025
BM	CD4Tcm	BM13	275	15.7865	1742
BM	CD4Tcm	BM14	9	0.124706	7217
BM	CD4Tcm	BM16	187	3.75879	4975
BM	CD8Tef_GZMBL	BM01	122	4.35714	2800
BM	CD8Tef_GZMBL	BM02	1	0.263852	379
BM	CD8Tef_GZMBL	BM04	199	8.94382	2225
BM	CD8Tef_GZMBL	BM05	724	24.1173	3002
BM	CD8Tef_GZMBL	BM09	2	0.0184758	10825
BM	CD8Tef_GZMBL	BM14	4	0.0554247	7217
BM	CD8Tef_GZMBL	BM15	1	0.0189681	5272
BM	CD8Tem_CCL	BM01	34	1.21429	2800
BM	CD8Tem_CCL	BM03	3	0.491803	610
BM	CD8Tem_CCL	BM04	30	1.34831	2225
BM	CD8Tem_CCL	BM05	90	2.998	3002
BM	CD8Tem_CCL	BM06	10	0.524659	1906
BM	CD8Tem_CCL	BM07	23	0.474814	4844
BM	CD8Tem_CCL	BM08	19	0.93412	2034
BM	CD8Tem_CCL	BM09	800	7.3903	10825
BM	CD8Tem_CCL	BM10	3	0.490998	611
BM	CD8Tem_CCL	BM11	60	0.8277	7249
BM	CD8Tem_CCL	BM12	48	1.58678	3025
BM	CD8Tem_CCL	BM13	81	4.64983	1742
BM	CD8Tem_CCL	BM14	93	1.28862	7217
BM	CD8Tem_CCL	BM15	130	2.46586	5272
BM	CD8Tem_CCL	BM16	218	4.38191	4975
BM	CD8Tem_GZMK	BM01	5	0.178571	2800
BM	CD8Tem_GZMK	BM04	4	0.179775	2225
BM	CD8Tem_GZMK	BM05	11	0.366422	3002
BM	CD8Tem_GZMK	BM07	21	0.433526	4844
BM	CD8Tem_GZMK	BM08	18	0.884956	2034
BM	CD8Tem_GZMK	BM09	106	0.979215	10825
BM	CD8Tem_GZMK	BM10	1	0.163666	611
BM	CD8Tem_GZMK	BM11	220	3.0349	7249
BM	CD8Tem_GZMK	BM12	11	0.363636	3025
BM	CD8Tem_GZMK	BM13	20	1.14811	1742
BM	CD8Tem_GZMK	BM14	1112	15.4081	7217
BM	CD8Tem_GZMK	BM15	4	0.0758725	5272
BM	CD8Tem_GZMK	BM16	437	8.78392	4975
BM	CD8Tef_GZMAH	BM01	5	0.178571	2800
BM	CD8Tef_GZMAH	BM04	283	12.7191	2225
BM	CD8Tef_GZMAH	BM05	6	0.199867	3002
BM	CD8Tef_GZMAH	BM07	1	0.0206441	4844
BM	CD8Tef_GZMAH	BM08	1	0.0491642	2034
BM	CD8Tef_GZMAH	BM09	168	1.55196	10825
BM	CD8Tef_GZMAH	BM11	3	0.041385	7249
BM	CD8Tef_GZMAH	BM12	3	0.0991736	3025
BM	CD8Tef_GZMAH	BM14	1	0.0138562	7217
BM	CD8Tef_GZMAH	BM16	1	0.0201005	4975
BM	CD8Tef_GZMAL	BM01	12	0.428571	2800
BM	CD8Tef_GZMAL	BM04	30	1.34831	2225
BM	CD8Tef_GZMAL	BM05	3	0.0999334	3002
BM	CD8Tef_GZMAL	BM06	2	0.104932	1906
BM	CD8Tef_GZMAL	BM07	5	0.10322	4844
BM	CD8Tef_GZMAL	BM09	833	7.69515	10825
BM	CD8Tef_GZMAL	BM11	5	0.068975	7249
BM	CD8Tef_GZMAL	BM12	7	0.231405	3025
BM	CD8Tef_GZMAL	BM13	14	0.803674	1742
BM	CD8Tef_GZMAL	BM14	53	0.734377	7217
BM	CD8Tef_GZMAL	BM15	9	0.170713	5272
BM	CD8Tef_GZMAL	BM16	236	4.74372	4975
BM	CD8Tprf	BM01	6	0.214286	2800
BM	CD8Tprf	BM02	12	3.16623	379
BM	CD8Tprf	BM03	2	0.327869	610
BM	CD8Tprf	BM04	91	4.08989	2225
BM	CD8Tprf	BM05	91	3.03131	3002
BM	CD8Tprf	BM06	2	0.104932	1906
BM	CD8Tprf	BM07	2	0.0412882	4844
BM	CD8Tprf	BM08	20	0.983284	2034
BM	CD8Tprf	BM09	377	3.48268	10825
BM	CD8Tprf	BM10	1	0.163666	611
BM	CD8Tprf	BM11	3	0.041385	7249
BM	CD8Tprf	BM12	3	0.0991736	3025
BM	CD8Tprf	BM13	4	0.229621	1742
BM	CD8Tprf	BM14	9	0.124706	7217
BM	CD8Tprf	BM15	34	0.644917	5272
BM	CD8Tprf	BM16	14	0.281407	4975
BM	Tab	BM01	345	12.3214	2800
BM	Tab	BM02	3	0.791557	379
BM	Tab	BM04	237	10.6517	2225
BM	Tab	BM05	2	0.0666223	3002
BM	Tab	BM06	18	0.944386	1906
BM	Tab	BM07	85	1.75475	4844
BM	Tab	BM08	3	0.147493	2034
BM	Tab	BM09	1634	15.0947	10825
BM	Tab	BM10	2	0.327332	611
BM	Tab	BM11	36	0.49662	7249
BM	Tab	BM12	10	0.330579	3025
BM	Tab	BM13	12	0.688863	1742
BM	Tab	BM14	41	0.568103	7217
BM	Tab	BM15	538	10.2049	5272
BM	Tab	BM16	92	1.84925	4975
BM	NK	BM01	73	2.60714	2800
BM	NK	BM04	275	12.3596	2225
BM	NK	BM05	58	1.93205	3002
BM	NK	BM06	5	0.262329	1906
BM	NK	BM07	5	0.10322	4844
BM	NK	BM08	10	0.491642	2034
BM	NK	BM09	27	0.249423	10825
BM	NK	BM11	213	2.93834	7249
BM	NK	BM12	11	0.363636	3025
BM	NK	BM13	193	11.0792	1742
BM	NK	BM14	86	1.19163	7217
BM	NK	BM15	53	1.00531	5272
BM	NK	BM16	277	5.56784	4975
BM	Tgd	BM01	121	4.32143	2800
BM	Tgd	BM03	22	3.60656	610
BM	Tgd	BM04	15	0.674157	2225
BM	Tgd	BM05	119	3.96402	3002
BM	Tgd	BM06	9	0.472193	1906
BM	Tgd	BM07	6	0.123865	4844
BM	Tgd	BM08	29	1.42576	2034
BM	Tgd	BM09	6	0.0554273	10825
BM	Tgd	BM10	5	0.818331	611
BM	Tgd	BM11	20	0.2759	7249
BM	Tgd	BM12	3	0.0991736	3025
BM	Tgd	BM13	31	1.77956	1742
BM	Tgd	BM14	108	1.49647	7217
BM	Tgd	BM15	129	2.44689	5272
BM	Tgd	BM16	109	2.19095	4975
BM	Mast_Cells	BM01	11	0.392857	2800
BM	Mast_Cells	BM03	2	0.327869	610
BM	Mast_Cells	BM05	2	0.0666223	3002
BM	Mast_Cells	BM06	11	0.577125	1906
BM	Mast_Cells	BM07	19	0.392238	4844
BM	Mast_Cells	BM08	7	0.344149	2034
BM	Mast_Cells	BM09	12	0.110855	10825
BM	Mast_Cells	BM10	1	0.163666	611
BM	Mast_Cells	BM11	10	0.13795	7249
BM	Mast_Cells	BM12	69	2.28099	3025
BM	Mast_Cells	BM13	24	1.37773	1742
BM	Mast_Cells	BM14	35	0.484966	7217
BM	Mast_Cells	BM15	26	0.493171	5272
BM	Mast_Cells	BM16	55	1.10553	4975
BM	pDC	BM01	29	1.03571	2800
BM	pDC	BM04	10	0.449438	2225
BM	pDC	BM05	1	0.0333111	3002
BM	pDC	BM06	27	1.41658	1906
BM	pDC	BM07	9	0.185797	4844
BM	pDC	BM08	3	0.147493	2034
BM	pDC	BM09	37	0.341801	10825
BM	pDC	BM10	10	1.63666	611
BM	pDC	BM11	8	0.11036	7249
BM	pDC	BM12	194	6.41322	3025
BM	pDC	BM13	28	1.60735	1742
BM	pDC	BM14	47	0.65124	7217
BM	pDC	BM15	30	0.569044	5272
BM	pDC	BM16	26	0.522613	4975
BM	cDC2	BM01	103	3.67857	2800
BM	cDC2	BM02	24	6.33245	379
BM	cDC2	BM03	15	2.45902	610
BM	cDC2	BM04	28	1.25843	2225
BM	cDC2	BM05	29	0.966023	3002
BM	cDC2	BM06	38	1.9937	1906
BM	cDC2	BM07	306	6.31709	4844
BM	cDC2	BM08	19	0.93412	2034
BM	cDC2	BM09	156	1.44111	10825
BM	cDC2	BM10	11	1.80033	611
BM	cDC2	BM11	68	0.93806	7249
BM	cDC2	BM12	412	13.6198	3025
BM	cDC2	BM13	21	1.20551	1742
BM	cDC2	BM14	191	2.64653	7217
BM	cDC2	BM15	30	0.569044	5272
BM	cDC2	BM16	71	1.42714	4975
BM	cDC3	BM01	3	0.107143	2800
BM	cDC3	BM03	1	0.163934	610
BM	cDC3	BM04	1	0.0449438	2225
BM	cDC3	BM06	2	0.104932	1906
BM	cDC3	BM07	30	0.619323	4844
BM	cDC3	BM08	19	0.93412	2034
BM	cDC3	BM09	33	0.30485	10825
BM	cDC3	BM12	16	0.528926	3025
BM	cDC3	BM13	6	0.344432	1742
BM	cDC3	BM14	13	0.18013	7217
BM	cDC3	BM15	4	0.0758725	5272
BM	cDC3	BM16	21	0.422111	4975
BM	LC	BM01	48	1.71429	2800
BM	LC	BM02	2	0.527704	379
BM	LC	BM03	5	0.819672	610
BM	LC	BM06	3	0.157398	1906
BM	LC	BM07	378	7.80347	4844
BM	LC	BM08	465	22.8614	2034
BM	LC	BM09	1	0.00923788	10825
BM	LC	BM10	2	0.327332	611
BM	LC	BM12	10	0.330579	3025
BM	LC	BM13	22	1.26292	1742
BM	LC	BM14	16	0.221699	7217
BM	LC	BM15	14	0.265554	5272
BM	LC	BM16	58	1.16583	4975
BM	Macro_C1Qs	BM01	168	6	2800
BM	Macro_C1Qs	BM02	19	5.01319	379
BM	Macro_C1Qs	BM03	178	29.1803	610
BM	Macro_C1Qs	BM04	84	3.77528	2225
BM	Macro_C1Qs	BM05	1105	36.8088	3002
BM	Macro_C1Qs	BM06	55	2.88562	1906
BM	Macro_C1Qs	BM07	337	6.95706	4844
BM	Macro_C1Qs	BM08	54	2.65487	2034
BM	Macro_C1Qs	BM09	62	0.572748	10825
BM	Macro_C1Qs	BM10	63	10.311	611
BM	Macro_C1Qs	BM11	93	1.28294	7249
BM	Macro_C1Qs	BM12	859	28.3967	3025
BM	Macro_C1Qs	BM13	29	1.66475	1742
BM	Macro_C1Qs	BM14	2028	28.1003	7217
BM	Macro_C1Qs	BM15	416	7.89074	5272
BM	Macro_C1Qs	BM16	77	1.54774	4975
BM	Macro_CTSL	BM01	146	5.21429	2800
BM	Macro_CTSL	BM02	43	11.3456	379
BM	Macro_CTSL	BM03	7	1.14754	610
BM	Macro_CTSL	BM04	76	3.41573	2225
BM	Macro_CTSL	BM05	9	0.2998	3002
BM	Macro_CTSL	BM06	21	1.10178	1906
BM	Macro_CTSL	BM07	154	3.17919	4844
BM	Macro_CTSL	BM08	6	0.294985	2034
BM	Macro_CTSL	BM09	25	0.230947	10825
BM	Macro_CTSL	BM10	4	0.654664	611
BM	Macro_CTSL	BM11	59	0.813905	7249
BM	Macro_CTSL	BM12	26	0.859504	3025
BM	Macro_CTSL	BM13	35	2.00918	1742
BM	Macro_CTSL	BM14	227	3.14535	7217
BM	Macro_CTSL	BM15	27	0.51214	5272
BM	Macro_CTSL	BM16	73	1.46734	4975
BM	Macro_CXCL2	BM01	70	2.5	2800
BM	Macro_CXCL2	BM02	54	14.248	379
BM	Macro_CXCL2	BM03	1	0.163934	610
BM	Macro_CXCL2	BM04	30	1.34831	2225
BM	Macro_CXCL2	BM05	10	0.333111	3002
BM	Macro_CXCL2	BM06	22	1.15425	1906
BM	Macro_CXCL2	BM07	70	1.44509	4844
BM	Macro_CXCL2	BM08	3	0.147493	2034
BM	Macro_CXCL2	BM09	18	0.166282	10825
BM	Macro_CXCL2	BM10	16	2.61866	611
BM	Macro_CXCL2	BM11	1387	19.1337	7249
BM	Macro_CXCL2	BM12	20	0.661157	3025
BM	Macro_CXCL2	BM13	56	3.2147	1742
BM	Macro_CXCL2	BM14	15	0.207843	7217
BM	Macro_CXCL2	BM15	23	0.436267	5272
BM	Macro_CXCL2	BM16	40	0.80402	4975
BM	Macro_LYVE1	BM01	36	1.28571	2800
BM	Macro_LYVE1	BM02	39	10.2902	379
BM	Macro_LYVE1	BM03	4	0.655738	610
BM	Macro_LYVE1	BM04	5	0.224719	2225
BM	Macro_LYVE1	BM06	33	1.73137	1906
BM	Macro_LYVE1	BM07	18	0.371594	4844
BM	Macro_LYVE1	BM08	27	1.32743	2034
BM	Macro_LYVE1	BM09	2	0.0184758	10825
BM	Macro_LYVE1	BM10	2	0.327332	611
BM	Macro_LYVE1	BM11	24	0.33108	7249
BM	Macro_LYVE1	BM12	14	0.46281	3025
BM	Macro_LYVE1	BM13	56	3.2147	1742
BM	Macro_LYVE1	BM14	107	1.48261	7217
BM	Macro_LYVE1	BM15	37	0.701821	5272
BM	Macro_LYVE1	BM16	121	2.43216	4975
BM	Macro_MARCO	BM01	2	0.0714286	2800
BM	Macro_MARCO	BM02	1	0.263852	379
BM	Macro_MARCO	BM03	45	7.37705	610
BM	Macro_MARCO	BM06	16	0.839454	1906
BM	Macro_MARCO	BM07	195	4.0256	4844
BM	Macro_MARCO	BM08	955	46.9518	2034
BM	Macro_MARCO	BM09	16	0.147806	10825
BM	Macro_MARCO	BM10	4	0.654664	611
BM	Macro_MARCO	BM12	322	10.6446	3025
BM	Macro_MARCO	BM13	2	0.114811	1742
BM	Macro_MARCO	BM14	1056	14.6321	7217
BM	Macro_MARCO	BM15	50	0.948407	5272
BM	Macro_MARCO	BM16	7	0.140704	4975
BM	Macro_ISG15	BM01	155	5.53571	2800
BM	Macro_ISG15	BM02	59	15.5673	379
BM	Macro_ISG15	BM03	37	6.06557	610
BM	Macro_ISG15	BM04	26	1.16854	2225
BM	Macro_ISG15	BM05	41	1.36576	3002
BM	Macro_ISG15	BM06	39	2.04617	1906
BM	Macro_ISG15	BM07	188	3.88109	4844
BM	Macro_ISG15	BM08	17	0.835792	2034
BM	Macro_ISG15	BM09	68	0.628176	10825
BM	Macro_ISG15	BM10	26	4.25532	611
BM	Macro_ISG15	BM11	19	0.262105	7249
BM	Macro_ISG15	BM12	121	4	3025
BM	Macro_ISG15	BM13	79	4.53502	1742
BM	Macro_ISG15	BM14	138	1.91215	7217
BM	Macro_ISG15	BM15	634	12.0258	5272
BM	Macro_ISG15	BM16	32	0.643216	4975
BM	Macro_SPP1	BM01	132	4.71429	2800
BM	Macro_SPP1	BM02	30	7.91557	379
BM	Macro_SPP1	BM03	13	2.13115	610
BM	Macro_SPP1	BM04	101	4.53933	2225
BM	Macro_SPP1	BM05	20	0.666223	3002
BM	Macro_SPP1	BM06	20	1.04932	1906
BM	Macro_SPP1	BM07	303	6.25516	4844
BM	Macro_SPP1	BM08	3	0.147493	2034
BM	Macro_SPP1	BM09	23	0.212471	10825
BM	Macro_SPP1	BM10	11	1.80033	611
BM	Macro_SPP1	BM11	3755	51.8002	7249
BM	Macro_SPP1	BM12	30	0.991736	3025
BM	Macro_SPP1	BM13	9	0.516648	1742
BM	Macro_SPP1	BM14	83	1.15006	7217
BM	Macro_SPP1	BM15	23	0.436267	5272
BM	Macro_SPP1	BM16	31	0.623116	4975
BM	Macro_SPP1/CCL3	BM01	54	1.92857	2800
BM	Macro_SPP1/CCL3	BM02	4	1.05541	379
BM	Macro_SPP1/CCL3	BM03	63	10.3279	610
BM	Macro_SPP1/CCL3	BM04	6	0.269663	2225
BM	Macro_SPP1/CCL3	BM05	21	0.699534	3002
BM	Macro_SPP1/CCL3	BM06	52	2.72823	1906
BM	Macro_SPP1/CCL3	BM07	600	12.3865	4844
BM	Macro_SPP1/CCL3	BM08	12	0.589971	2034
BM	Macro_SPP1/CCL3	BM09	153	1.41339	10825
BM	Macro_SPP1/CCL3	BM10	229	37.4795	611
BM	Macro_SPP1/CCL3	BM11	419	5.78011	7249
BM	Macro_SPP1/CCL3	BM12	22	0.727273	3025
BM	Macro_SPP1/CCL3	BM16	1	0.0201005	4975
BM	Macro_CSTB	BM01	179	6.39286	2800
BM	Macro_CSTB	BM02	48	12.6649	379
BM	Macro_CSTB	BM03	21	3.44262	610
BM	Macro_CSTB	BM04	84	3.77528	2225
BM	Macro_CSTB	BM05	57	1.89873	3002
BM	Macro_CSTB	BM06	57	2.99056	1906
BM	Macro_CSTB	BM07	343	7.08092	4844
BM	Macro_CSTB	BM08	33	1.62242	2034
BM	Macro_CSTB	BM09	1485	13.7182	10825
BM	Macro_CSTB	BM10	10	1.63666	611
BM	Macro_CSTB	BM11	44	0.60698	7249
BM	Macro_CSTB	BM12	267	8.82645	3025
BM	Macro_CSTB	BM13	81	4.64983	1742
BM	Macro_CSTB	BM14	21	0.29098	7217
BM	Macro_CSTB	BM15	257	4.87481	5272
BM	Macro_CSTB	BM16	73	1.46734	4975
BM	Macro_CXCL9	BM01	34	1.21429	2800
BM	Macro_CXCL9	BM02	18	4.74934	379
BM	Macro_CXCL9	BM03	9	1.47541	610
BM	Macro_CXCL9	BM04	42	1.88764	2225
BM	Macro_CXCL9	BM05	160	5.32978	3002
BM	Macro_CXCL9	BM06	7	0.367261	1906
BM	Macro_CXCL9	BM07	41	0.846408	4844
BM	Macro_CXCL9	BM08	5	0.245821	2034
BM	Macro_CXCL9	BM09	789	7.28868	10825
BM	Macro_CXCL9	BM10	19	3.10966	611
BM	Macro_CXCL9	BM11	42	0.57939	7249
BM	Macro_CXCL9	BM12	203	6.71074	3025
BM	Macro_CXCL9	BM13	53	3.04248	1742
BM	Macro_CXCL9	BM14	43	0.595815	7217
BM	Macro_CXCL9	BM15	389	7.3786	5272
BM	Macro_CXCL9	BM16	33	0.663317	4975
BM	Macro_S100A8	BM01	182	6.5	2800
BM	Macro_S100A8	BM02	19	5.01319	379
BM	Macro_S100A8	BM03	14	2.29508	610
BM	Macro_S100A8	BM04	194	8.7191	2225
BM	Macro_S100A8	BM05	55	1.83211	3002
BM	Macro_S100A8	BM06	28	1.46905	1906
BM	Macro_S100A8	BM07	303	6.25516	4844
BM	Macro_S100A8	BM08	6	0.294985	2034
BM	Macro_S100A8	BM09	304	2.80831	10825
BM	Macro_S100A8	BM10	60	9.81997	611
BM	Macro_S100A8	BM11	454	6.26293	7249
BM	Macro_S100A8	BM12	93	3.07438	3025
BM	Macro_S100A8	BM13	117	6.71642	1742
BM	Macro_S100A8	BM14	169	2.34169	7217
BM	Macro_S100A8	BM15	58	1.10015	5272
BM	Macro_S100A8	BM16	505	10.1508	4975
BM	Macro_SCGB3A1	BM03	13	2.13115	610
BM	Macro_SCGB3A1	BM04	1	0.0449438	2225
BM	Macro_SCGB3A1	BM06	675	35.4145	1906
BM	Macro_SCGB3A1	BM07	2	0.0412882	4844
BM	Macro_SCGB3A1	BM10	4	0.654664	611
BM	Macro_SCGB3A1	BM12	1	0.0330579	3025
BM	Macro_SCGB3A1	BM15	34	0.644917	5272
BM	Macro_SFTPB	BM01	1	0.0357143	2800
BM	Macro_SFTPB	BM02	1	0.263852	379
BM	Macro_SFTPB	BM03	120	19.6721	610
BM	Macro_SFTPB	BM04	6	0.269663	2225
BM	Macro_SFTPB	BM05	1	0.0333111	3002
BM	Macro_SFTPB	BM06	4	0.209864	1906
BM	Macro_SFTPB	BM07	282	5.82164	4844
BM	Macro_SFTPB	BM08	158	7.76794	2034
BM	Macro_SFTPB	BM10	10	1.63666	611
BM	Macro_SFTPB	BM11	1	0.013795	7249
BM	Macro_SFTPB	BM13	64	3.67394	1742
BM	Macro_SFTPB	BM14	1	0.0138562	7217
BM	Macro_SFTPB	BM15	172	3.26252	5272
BM	BCells1	BM01	2	0.0714286	2800
BM	BCells1	BM04	4	0.179775	2225
BM	BCells1	BM05	3	0.0999334	3002
BM	BCells1	BM06	9	0.472193	1906
BM	BCells1	BM07	22	0.45417	4844
BM	BCells1	BM08	9	0.442478	2034
BM	BCells1	BM09	436	4.02771	10825
BM	BCells1	BM10	2	0.327332	611
BM	BCells1	BM11	9	0.124155	7249
BM	BCells1	BM12	26	0.859504	3025
BM	BCells1	BM13	26	1.49254	1742
BM	BCells1	BM14	74	1.02536	7217
BM	BCells1	BM15	323	6.12671	5272
BM	BCells1	BM16	7	0.140704	4975
BM	BCells2	BM01	70	2.5	2800
BM	BCells2	BM03	2	0.327869	610
BM	BCells2	BM04	4	0.179775	2225
BM	BCells2	BM05	29	0.966023	3002
BM	BCells2	BM06	10	0.524659	1906
BM	BCells2	BM07	100	2.06441	4844
BM	BCells2	BM09	21	0.193995	10825
BM	BCells2	BM11	23	0.317285	7249
BM	BCells2	BM13	5	0.287026	1742
BM	BCells2	BM14	16	0.221699	7217
BM	BCells2	BM15	1	0.0189681	5272
BM	BCells2	BM16	43	0.864322	4975
BM	PlasmaCells	BM01	2	0.0714286	2800
BM	PlasmaCells	BM02	1	0.263852	379
BM	PlasmaCells	BM03	1	0.163934	610
BM	PlasmaCells	BM04	2	0.0898876	2225
BM	PlasmaCells	BM05	9	0.2998	3002
BM	PlasmaCells	BM06	698	36.6212	1906
BM	PlasmaCells	BM07	19	0.392238	4844
BM	PlasmaCells	BM08	33	1.62242	2034
BM	PlasmaCells	BM09	1760	16.2587	10825
BM	PlasmaCells	BM10	68	11.1293	611
BM	PlasmaCells	BM11	55	0.758725	7249
BM	PlasmaCells	BM12	26	0.859504	3025
BM	PlasmaCells	BM13	78	4.47761	1742
BM	PlasmaCells	BM14	59	0.817514	7217
BM	PlasmaCells	BM15	1424	27.0106	5272
BM	PlasmaCells	BM16	116	2.33166	4975
LM	CD4T_CXCL13	LM05	3	0.0396301	7570
LM	CD4T_CXCL13	LM06	6	0.0676666	8867
LM	CD4Tn	LM01	1	0.140449	712
LM	CD4Tn	LM02	5	0.0892061	5605
LM	CD4Tn	LM04	52	3.18043	1635
LM	CD4Tn	LM05	179	2.3646	7570
LM	CD4Tn	LM06	207	2.3345	8867
LM	CD4Tn	LM12	19	0.845572	2247
LM	CD4Tn	LM14	3	0.126476	2372
LM	CD4Tprf	LM05	13	0.171731	7570
LM	CD4Tprf	LM06	5	0.0563889	8867
LM	CD4Tprf	LM12	1	0.0445038	2247
LM	CD4Treg1	LM02	1	0.0178412	5605
LM	CD4Treg1	LM03	1	0.134409	744
LM	CD4Treg1	LM04	3	0.183486	1635
LM	CD4Treg1	LM05	54	0.713342	7570
LM	CD4Treg1	LM06	405	4.5675	8867
LM	CD4Treg1	LM12	18	0.801068	2247
LM	CD4Treg1	LM14	1	0.0421585	2372
LM	CD4Treg2	LM02	1	0.0178412	5605
LM	CD4T	LM02	8	0.14273	5605
LM	CD4T	LM04	1	0.0611621	1635
LM	CD4T	LM05	1	0.01321	7570
LM	CD4T	LM06	216	2.436	8867
LM	CD4T	LM12	4	0.178015	2247
LM	CD4T	LM14	1	0.0421585	2372
LM	CD4Tcm	LM01	159	22.3315	712
LM	CD4Tcm	LM02	460	8.20696	5605
LM	CD4Tcm	LM03	105	14.1129	744
LM	CD4Tcm	LM05	4	0.0528402	7570
LM	CD4Tcm	LM06	107	1.20672	8867
LM	CD4Tcm	LM12	333	14.8198	2247
LM	CD4Tcm	LM14	2	0.084317	2372
LM	CD8Tef_GZMBL	LM02	9	0.160571	5605
LM	CD8Tef_GZMBL	LM03	1	0.134409	744
LM	CD8Tef_GZMBL	LM04	1	0.0611621	1635
LM	CD8Tem_CCL	LM01	5	0.702247	712
LM	CD8Tem_CCL	LM02	39	0.695807	5605
LM	CD8Tem_CCL	LM03	16	2.15054	744
LM	CD8Tem_CCL	LM04	10	0.611621	1635
LM	CD8Tem_CCL	LM05	15	0.198151	7570
LM	CD8Tem_CCL	LM06	85	0.958611	8867
LM	CD8Tem_CCL	LM12	104	4.62839	2247
LM	CD8Tem_CCL	LM14	31	1.30691	2372
LM	CD8Tem_GZMK	LM02	9	0.160571	5605
LM	CD8Tem_GZMK	LM04	82	5.01529	1635
LM	CD8Tem_GZMK	LM05	28	0.369881	7570
LM	CD8Tem_GZMK	LM06	157	1.77061	8867
LM	CD8Tem_GZMK	LM12	5	0.222519	2247
LM	CD8Tem_GZMK	LM14	1	0.0421585	2372
LM	CD8Tef_GZMAL	LM05	3	0.0396301	7570
LM	CD8Tef_GZMAL	LM06	5	0.0563889	8867
LM	CD8Tef_GZMAL	LM02	1	0.0178412	5605
LM	CD8Tef_GZMAL	LM04	8	0.489297	1635
LM	CD8Tef_GZMAL	LM05	2	0.0264201	7570
LM	CD8Tef_GZMAL	LM06	37	0.417278	8867
LM	CD8Tef_GZMAL	LM12	14	0.623053	2247
LM	CD8Tef_GZMAL	LM14	3	0.126476	2372
LM	CD8Tprf	LM02	1	0.0178412	5605
LM	CD8Tprf	LM04	2	0.122324	1635
LM	CD8Tprf	LM05	4	0.0528402	7570
LM	CD8Tprf	LM06	41	0.462389	8867
LM	Tab	LM01	1	0.140449	712
LM	Tab	LM02	119	2.1231	5605
LM	Tab	LM03	8	1.07527	744
LM	Tab	LM05	3	0.0396301	7570
LM	Tab	LM06	39	0.439833	8867
LM	Tab	LM12	60	2.67023	2247
LM	Tab	LM14	3	0.126476	2372
LM	NK	LM01	122	17.1348	712
LM	NK	LM02	62	1.10616	5605
LM	NK	LM03	62	8.33333	744
LM	NK	LM04	213	13.0275	1635
LM	NK	LM05	67	0.885073	7570
LM	NK	LM06	82	0.924777	8867
LM	NK	LM12	35	1.55763	2247
LM	NK	LM14	56	2.36088	2372
LM	Tgd	LM01	1	0.140449	712
LM	Tgd	LM02	21	0.374665	5605
LM	Tgd	LM03	1	0.134409	744
LM	Tgd	LM04	8	0.489297	1635
LM	Tgd	LM05	10	0.1321	7570
LM	Tgd	LM06	132	1.48867	8867
LM	Tgd	LM12	2	0.0890076	2247
LM	Mast_Cells	LM05	1	0.01321	7570
LM	Mast_Cells	LM06	9	0.1015	8867
LM	pDC	LM04	1	0.0611621	1635
LM	pDC	LM05	41	0.541612	7570
LM	pDC	LM06	35	0.394722	8867
LM	cDC2	LM02	72	1.28457	5605
LM	cDC2	LM03	8	1.07527	744
LM	cDC2	LM04	13	0.795107	1635
LM	cDC2	LM05	54	0.713342	7570
LM	cDC2	LM06	196	2.21044	8867
LM	cDC2	LM12	22	0.979083	2247
LM	cDC3	LM04	2	0.122324	1635
LM	cDC3	LM05	13	0.171731	7570
LM	cDC3	LM06	6	0.0676666	8867
LM	cDC3	LM12	2	0.0890076	2247
LM	LC	LM02	7	0.124888	5605
LM	LC	LM06	2	0.0225555	8867
LM	LC	LM12	2	0.0890076	2247
LM	Macro_C1Qs	LM02	3	0.0535236	5605
LM	Macro_C1Qs	LM03	1	0.134409	744
LM	Macro_C1Qs	LM04	136	8.31804	1635
LM	Macro_C1Qs	LM05	98	1.29458	7570
LM	Macro_C1Qs	LM06	351	3.9585	8867
LM	Macro_C1Qs	LM12	31	1.37962	2247
LM	Macro_C1Qs	LM14	11	0.463744	2372
LM	Macro_CTSL	LM02	3	0.0535236	5605
LM	Macro_CTSL	LM04	2	0.122324	1635
LM	Macro_CTSL	LM05	2752	36.354	7570
LM	Macro_CTSL	LM06	97	1.09394	8867
LM	Macro_CTSL	LM12	11	0.489542	2247
LM	Macro_CTSL	LM14	2	0.084317	2372
LM	Macro_CXCL2	LM02	2	0.0356824	5605
LM	Macro_CXCL2	LM03	1	0.134409	744
LM	Macro_CXCL2	LM05	122	1.61162	7570
LM	Macro_CXCL2	LM06	75	0.845833	8867
LM	Macro_CXCL2	LM12	10	0.445038	2247
LM	Macro_CXCL2	LM14	2	0.084317	2372
LM	Macro_LYVE1	LM01	1	0.140449	712
LM	Macro_LYVE1	LM02	7	0.124888	5605
LM	Macro_LYVE1	LM03	4	0.537634	744
LM	Macro_LYVE1	LM04	12	0.733945	1635
LM	Macro_LYVE1	LM05	7	0.0924703	7570
LM	Macro_LYVE1	LM06	892	10.0598	8867
LM	Macro_LYVE1	LM12	25	1.11259	2247
LM	Macro_LYVE1	LM14	11	0.463744	2372
LM	Macro_MARCO	LM04	2	0.122324	1635
LM	Macro_MARCO	LM05	2	0.0264201	7570
LM	Macro_MARCO	LM06	12	0.135333	8867
LM	Macro_MARCO	LM12	2	0.0890076	2247
LM	Macro_ISG15	LM01	1	0.140449	712
LM	Macro_ISG15	LM02	10	0.178412	5605
LM	Macro_ISG15	LM03	4	0.537634	744
LM	Macro_ISG15	LM04	4	0.244648	1635
LM	Macro_ISG15	LM05	72	0.951123	7570
LM	Macro_ISG15	LM06	3070	34.6228	8867
LM	Macro_ISG15	LM12	277	12.3275	2247
LM	Macro_ISG15	LM14	4	0.168634	2372
LM	Macro_SPP1	LM01	24	3.37079	712
LM	Macro_SPP1	LM02	819	14.612	5605
LM	Macro_SPP1	LM03	27	3.62903	744
LM	Macro_SPP1	LM04	437	26.7278	1635
LM	Macro_SPP1	LM05	877	11.5852	7570
LM	Macro_SPP1	LM06	330	3.72166	8867
LM	Macro_SPP1	LM12	994	44.2368	2247
LM	Macro_SPP1	LM14	1207	50.8853	2372
LM	Macro_SPP1/CCL3	LM01	310	43.5393	712
LM	Macro_SPP1/CCL3	LM02	3156	56.3069	5605
LM	Macro_SPP1/CCL3	LM03	321	43.1452	744
LM	Macro_SPP1/CCL3	LM04	123	7.52294	1635
LM	Macro_SPP1/CCL3	LM05	697	9.2074	7570
LM	Macro_SPP1/CCL3	LM06	840	9.47333	8867
LM	Macro_SPP1/CCL3	LM12	138	6.14152	2247
LM	Macro_SPP1/CCL3	LM14	1016	42.8331	2372
LM	Macro_CSTB	LM01	16	2.24719	712
LM	Macro_CSTB	LM02	141	2.51561	5605
LM	Macro_CSTB	LM03	2	0.268817	744
LM	Macro_CSTB	LM04	4	0.244648	1635
LM	Macro_CSTB	LM05	118	1.55878	7570
LM	Macro_CSTB	LM06	211	2.37961	8867
LM	Macro_CSTB	LM12	61	2.71473	2247
LM	Macro_CSTB	LM14	4	0.168634	2372
LM	Macro_CXCL9	LM02	3	0.0535236	5605
LM	Macro_CXCL9	LM03	1	0.134409	744
LM	Macro_CXCL9	LM04	20	1.22324	1635
LM	Macro_CXCL9	LM05	24	0.317041	7570
LM	Macro_CXCL9	LM06	508	5.72911	8867
LM	Macro_CXCL9	LM12	6	0.267023	2247
LM	Macro_CXCL9	LM14	1	0.0421585	2372
LM	Macro_S100A8	LM01	56	7.86517	712
LM	Macro_S100A8	LM02	570	10.1695	5605
LM	Macro_S100A8	LM03	158	21.2366	744
LM	Macro_S100A8	LM04	417	25.5046	1635
LM	Macro_S100A8	LM05	2185	28.8639	7570
LM	Macro_S100A8	LM06	644	7.26288	8867
LM	Macro_S100A8	LM12	25	1.11259	2247
LM	Macro_S100A8	LM14	13	0.548061	2372
LM	Macro_SCGB3A1	LM02	1	0.0178412	5605
LM	Macro_SCGB3A1	LM03	1	0.134409	744
LM	Macro_SCGB3A1	LM06	2	0.0225555	8867
LM	Macro_SCGB3A1	LM12	22	0.979083	2247
LM	Macro_SFTPB	LM04	1	0.0611621	1635
LM	Macro_SFTPB	LM05	1	0.01321	7570
LM	Macro_SFTPB	LM06	12	0.135333	8867
LM	Macro_SFTPB	LM12	9	0.400534	2247
LM	BCells1	LM02	2	0.0356824	5605
LM	BCells1	LM04	80	4.89297	1635
LM	BCells1	LM05	63	0.832232	7570
LM	BCells1	LM06	29	0.327055	8867
LM	BCells1	LM12	1	0.0445038	2247
LM	BCells2	LM01	15	2.10674	712
LM	BCells2	LM02	71	1.26673	5605
LM	BCells2	LM03	22	2.95699	744
LM	BCells2	LM12	14	0.623053	2247
LM	PlasmaCells	LM02	2	0.0356824	5605
LM	PlasmaCells	LM04	1	0.0611621	1635
LM	PlasmaCells	LM05	57	0.752972	7570
LM	PlasmaCells	LM06	22	0.248111	8867

## Sheet: other_stromal.BMLM.composition
tissue_type	cell_type	sampleid	num	ratio	total_num
BM	Endo1	BM01	10	3.14465	318
BM	Endo1	BM06	1	0.371747	269
BM	Endo1	BM07	10	0.572082	1748
BM	Endo1	BM08	3	1.25	240
BM	Endo1	BM09	1	1.07527	93
BM	Endo1	BM10	17	4.46194	381
BM	Endo1	BM11	44	3.43482	1281
BM	Endo1	BM12	2	2.35294	85
BM	Endo2	BM01	11	3.45912	318
BM	Endo2	BM02	23	7.77027	296
BM	Endo2	BM03	21	56.7568	37
BM	Endo2	BM04	32	11.2281	285
BM	Endo2	BM05	112	11.5702	968
BM	Endo2	BM06	63	23.4201	269
BM	Endo2	BM07	413	23.627	1748
BM	Endo2	BM08	76	31.6667	240
BM	Endo2	BM09	23	24.7312	93
BM	Endo2	BM10	101	26.5092	381
BM	Endo2	BM11	19	1.48322	1281
BM	Endo2	BM12	18	21.1765	85
BM	Endo2	BM13	359	44.1032	814
BM	Endo2	BM14	20	4.3956	455
BM	Endo2	BM15	156	25.2836	617
BM	Endo2	BM16	5	3.84615	130
BM	Endo3	BM01	29	9.1195	318
BM	Endo3	BM02	2	0.675676	296
BM	Endo3	BM03	5	13.5135	37
BM	Endo3	BM04	4	1.40351	285
BM	Endo3	BM05	3	0.309917	968
BM	Endo3	BM06	92	34.2007	269
BM	Endo3	BM07	300	17.1625	1748
BM	Endo3	BM08	21	8.75	240
BM	Endo3	BM09	7	7.52688	93
BM	Endo3	BM10	70	18.3727	381
BM	Endo3	BM11	230	17.9547	1281
BM	Endo3	BM12	13	15.2941	85
BM	Endo3	BM13	16	1.9656	814
BM	Endo3	BM14	20	4.3956	455
BM	Endo3	BM15	14	2.26904	617
BM	Endo3	BM16	1	0.769231	130
BM	Endo4	BM01	5	1.57233	318
BM	Endo4	BM02	5	1.68919	296
BM	Endo4	BM04	7	2.45614	285
BM	Endo4	BM05	1	0.103306	968
BM	Endo4	BM06	3	1.11524	269
BM	Endo4	BM07	35	2.00229	1748
BM	Endo4	BM08	1	0.416667	240
BM	Endo4	BM09	12	12.9032	93
BM	Endo4	BM10	4	1.04987	381
BM	Endo4	BM11	5	0.39032	1281
BM	Endo4	BM12	1	1.17647	85
BM	Endo4	BM13	28	3.4398	814
BM	Endo4	BM14	7	1.53846	455
BM	Endo4	BM15	11	1.78282	617
BM	Endo4	BM16	2	1.53846	130
BM	Peri1	BM01	29	9.1195	318
BM	Peri1	BM02	173	58.4459	296
BM	Peri1	BM03	3	8.10811	37
BM	Peri1	BM04	116	40.7018	285
BM	Peri1	BM05	307	31.7149	968
BM	Peri1	BM06	52	19.3309	269
BM	Peri1	BM07	541	30.9497	1748
BM	Peri1	BM08	120	50	240
BM	Peri1	BM09	27	29.0323	93
BM	Peri1	BM10	35	9.18635	381
BM	Peri1	BM11	9	0.702576	1281
BM	Peri1	BM12	24	28.2353	85
BM	Peri1	BM13	364	44.7174	814
BM	Peri1	BM14	150	32.967	455
BM	Peri1	BM15	243	39.3841	617
BM	Peri1	BM16	51	39.2308	130
BM	Peri2	BM01	12	3.77358	318
BM	Peri2	BM03	2	5.40541	37
BM	Peri2	BM04	1	0.350877	285
BM	Peri2	BM05	6	0.619835	968
BM	Peri2	BM07	9	0.514874	1748
BM	Peri2	BM08	3	1.25	240
BM	Peri2	BM09	1	1.07527	93
BM	Peri2	BM10	1	0.262467	381
BM	Peri2	BM11	153	11.9438	1281
BM	Peri2	BM12	1	1.17647	85
BM	Peri2	BM13	1	0.12285	814
BM	Peri2	BM14	48	10.5495	455
BM	Peri2	BM15	2	0.324149	617
BM	Peri2	BM16	21	16.1538	130
BM	SMC1	BM01	12	3.77358	318
BM	SMC1	BM03	3	8.10811	37
BM	SMC1	BM06	5	1.85874	269
BM	SMC1	BM07	38	2.17391	1748
BM	SMC1	BM08	8	3.33333	240
BM	SMC1	BM09	6	6.45161	93
BM	SMC1	BM10	9	2.3622	381
BM	SMC1	BM11	47	3.66901	1281
BM	SMC1	BM12	3	3.52941	85
BM	SMC1	BM14	5	1.0989	455
BM	SMC1	BM15	2	0.324149	617
BM	SMC1	BM16	1	0.769231	130
BM	SMC2	BM01	3	0.943396	318
BM	SMC2	BM02	8	2.7027	296
BM	SMC2	BM03	1	2.7027	37
BM	SMC2	BM06	1	0.371747	269
BM	SMC2	BM08	1	0.416667	240
BM	SMC2	BM09	1	1.07527	93
BM	SMC2	BM11	4	0.312256	1281
BM	SMC2	BM12	1	1.17647	85
BM	SMC2	BM13	2	0.2457	814
BM	SMC2	BM14	19	4.17582	455
BM	SMC2	BM15	13	2.10697	617
BM	SMC2	BM16	6	4.61538	130
BM	Fibro1	BM01	4	1.25786	318
BM	Fibro1	BM02	4	1.35135	296
BM	Fibro1	BM03	1	2.7027	37
BM	Fibro1	BM04	3	1.05263	285
BM	Fibro1	BM05	15	1.54959	968
BM	Fibro1	BM06	5	1.85874	269
BM	Fibro1	BM07	14	0.800915	1748
BM	Fibro1	BM11	8	0.624512	1281
BM	Fibro1	BM14	9	1.97802	455
BM	Fibro2	BM02	1	0.337838	296
BM	Fibro2	BM12	1	1.17647	85
BM	Fibro2	BM15	1	0.162075	617
BM	Mesen1	BM01	87	27.3585	318
BM	Mesen1	BM02	67	22.6351	296
BM	Mesen1	BM04	33	11.5789	285
BM	Mesen1	BM05	52	5.3719	968
BM	Mesen1	BM06	39	14.4981	269
BM	Mesen1	BM07	45	2.57437	1748
BM	Mesen1	BM08	3	1.25	240
BM	Mesen1	BM09	5	5.37634	93
BM	Mesen1	BM10	4	1.04987	381
BM	Mesen1	BM11	23	1.79547	1281
BM	Mesen1	BM12	5	5.88235	85
BM	Mesen1	BM13	7	0.859951	814
BM	Mesen1	BM14	36	7.91209	455
BM	Mesen1	BM15	116	18.8006	617
BM	Mesen1	BM16	24	18.4615	130
BM	Mesen2	BM01	8	2.51572	318
BM	Mesen2	BM02	10	3.37838	296
BM	Mesen2	BM04	18	6.31579	285
BM	Mesen2	BM05	463	47.8306	968
BM	Mesen2	BM13	12	1.4742	814
BM	Mesen2	BM14	6	1.31868	455
BM	Mesen2	BM15	41	6.64506	617
BM	Oligo1	BM01	102	32.0755	318
BM	Oligo1	BM02	3	1.01351	296
BM	Oligo1	BM03	1	2.7027	37
BM	Oligo1	BM04	68	23.8596	285
BM	Oligo1	BM05	9	0.929752	968
BM	Oligo1	BM06	8	2.97398	269
BM	Oligo1	BM07	343	19.6224	1748
BM	Oligo1	BM08	4	1.66667	240
BM	Oligo1	BM09	10	10.7527	93
BM	Oligo1	BM10	140	36.7454	381
BM	Oligo1	BM11	697	54.4106	1281
BM	Oligo1	BM12	11	12.9412	85
BM	Oligo1	BM13	25	3.07125	814
BM	Oligo1	BM14	133	29.2308	455
BM	Oligo1	BM15	16	2.59319	617
BM	Oligo1	BM16	18	13.8462	130
BM	Oligo2	BM01	6	1.88679	318
BM	Oligo2	BM04	3	1.05263	285
BM	Oligo2	BM11	42	3.27869	1281
BM	Oligo2	BM12	5	5.88235	85
BM	Oligo2	BM14	2	0.43956	455
BM	Oligo2	BM15	2	0.324149	617
BM	Oligo2	BM16	1	0.769231	130
LM	Endo1	LM01	318	38.4988	826
LM	Endo1	LM02	102	7.51658	1357
LM	Endo1	LM03	64	11.0727	578
LM	Endo1	LM04	681	25.9824	2621
LM	Endo1	LM05	2	0.280899	712
LM	Endo1	LM06	24	1.80723	1328
LM	Endo1	LM12	912	31.4266	2902
LM	Endo1	LM14	678	36.5105	1857
LM	Endo2	LM03	1	0.17301	578
LM	Endo2	LM05	5	0.702247	712
LM	Endo2	LM06	383	28.8404	1328
LM	Endo2	LM14	1	0.0538503	1857
LM	Endo3	LM01	9	1.08959	826
LM	Endo3	LM02	26	1.91599	1357
LM	Endo3	LM03	23	3.97924	578
LM	Endo3	LM04	10	0.381534	2621
LM	Endo3	LM05	7	0.983146	712
LM	Endo3	LM06	50	3.76506	1328
LM	Endo3	LM12	203	6.99518	2902
LM	Endo3	LM14	172	9.26225	1857
LM	Endo4	LM01	5	0.605327	826
LM	Endo4	LM02	102	7.51658	1357
LM	Endo4	LM03	3	0.519031	578
LM	Endo4	LM04	24	0.915681	2621
LM	Endo4	LM05	3	0.421348	712
LM	Endo4	LM06	429	32.3042	1328
LM	Endo4	LM12	76	2.61888	2902
LM	Endo4	LM14	38	2.04631	1857
LM	Peri1	LM01	1	0.121065	826
LM	Peri1	LM02	3	0.221076	1357
LM	Peri1	LM04	3	0.11446	2621
LM	Peri1	LM05	30	4.21348	712
LM	Peri1	LM06	82	6.1747	1328
LM	Peri1	LM12	2	0.068918	2902
LM	Peri2	LM01	146	17.6755	826
LM	Peri2	LM02	53	3.90567	1357
LM	Peri2	LM03	26	4.49827	578
LM	Peri2	LM04	343	13.0866	2621
LM	Peri2	LM05	53	7.44382	712
LM	Peri2	LM06	2	0.150602	1328
LM	Peri2	LM12	167	5.75465	2902
LM	Peri2	LM14	111	5.97738	1857
LM	SMC1	LM01	200	24.2131	826
LM	SMC1	LM02	468	34.4878	1357
LM	SMC1	LM03	235	40.6574	578
LM	SMC1	LM04	293	11.1789	2621
LM	SMC1	LM05	70	9.83146	712
LM	SMC1	LM06	100	7.53012	1328
LM	SMC1	LM12	1216	41.9021	2902
LM	SMC1	LM14	83	4.46957	1857
LM	SMC2	LM01	4	0.484262	826
LM	SMC2	LM02	32	2.35814	1357
LM	SMC2	LM03	1	0.17301	578
LM	SMC2	LM04	15	0.572301	2621
LM	SMC2	LM05	6	0.842697	712
LM	SMC2	LM06	14	1.05422	1328
LM	SMC2	LM12	56	1.9297	2902
LM	SMC2	LM14	1	0.0538503	1857
LM	Fibro1	LM01	15	1.81598	826
LM	Fibro1	LM02	290	21.3707	1357
LM	Fibro1	LM03	197	34.083	578
LM	Fibro1	LM04	11	0.419687	2621
LM	Fibro1	LM12	59	2.03308	2902
LM	Fibro2	LM01	6	0.726392	826
LM	Fibro2	LM02	57	4.20044	1357
LM	Fibro2	LM03	21	3.63322	578
LM	Fibro2	LM04	46	1.75506	2621
LM	Fibro2	LM06	217	16.3404	1328
LM	Fibro2	LM12	2	0.068918	2902
LM	Mesen1	LM05	130	18.2584	712
LM	Mesen1	LM06	3	0.225904	1328
LM	Mesen1	LM12	3	0.103377	2902
LM	Mesen2	LM12	5	0.172295	2902
LM	Mesen2	LM14	2	0.107701	1857
LM	Oligo1	LM01	111	13.4383	826
LM	Oligo1	LM02	133	9.80103	1357
LM	Oligo1	LM03	5	0.865052	578
LM	Oligo1	LM04	667	25.4483	2621
LM	Oligo1	LM05	375	52.6685	712
LM	Oligo1	LM06	18	1.35542	1328
LM	Oligo1	LM12	49	1.68849	2902
LM	Oligo1	LM14	278	14.9704	1857
LM	Oligo2	LM01	11	1.33172	826
LM	Oligo2	LM02	91	6.70597	1357
LM	Oligo2	LM03	2	0.346021	578
LM	Oligo2	LM04	528	20.145	2621
LM	Oligo2	LM05	31	4.35393	712
LM	Oligo2	LM06	6	0.451807	1328
LM	Oligo2	LM12	152	5.23777	2902
LM	Oligo2	LM14	493	26.5482	1857

## Sheet: myeloid_cell_top_marker_genes
p_val	avg_log2FC	pct.1	pct.2	p_val_adj	cluster	gene
0	6.5424	0.997	0.001	0	Mast_Cells	TPSB2
0	5.68726	0.998	0.001	0	Mast_Cells	TPSAB1
0	5.2057	0.988	0.001	0	Mast_Cells	CPA3
0	2.72506	0.901	0	0	Mast_Cells	MS4A2
0	2.70273	0.728	0.219	0	Mast_Cells	CD69
0	2.55771	0.653	0.02	0	Mast_Cells	HPGD
0	2.24046	0.27	0.021	0	Mast_Cells	SCGB3A2
0	2.21691	0.335	0.003	0	Mast_Cells	CTSG
0	2.21616	0.804	0.03	0	Mast_Cells	CLU
0	2.16982	0.809	0.071	0	Mast_Cells	VWA5A
0	2.10418	0.82	0.19	0	Mast_Cells	HPGDS
0	2.04111	0.76	0.002	0	Mast_Cells	KIT
0	1.90878	0.706	0.002	0	Mast_Cells	RHEX
0	1.88567	0.688	0.002	0	Mast_Cells	GATA2
0	1.79416	0.7	0.01	0	Mast_Cells	SLC18A2
0	1.76428	0.686	0.179	0	Mast_Cells	LMO4
0	1.47662	0.658	0.168	0	Mast_Cells	LTC4S
0	1.34382	1	0.981	0	Mast_Cells	PTMA
0	1.33089	0.718	0.303	0	Mast_Cells	RAC2
0	1.27312	0.43	0	0	Mast_Cells	HDC
0	1.25597	0.49	0.008	0	Mast_Cells	RGS13
0	1.20123	0.591	0.215	0	Mast_Cells	ACSL4
0	1.17992	0.991	0.921	0	Mast_Cells	RPL37A
0	1.10725	0.998	0.941	0	Mast_Cells	RPS29
0	1.09375	0.419	0	0	Mast_Cells	IL1RL1
0	1.0179	0.373	0	0	Mast_Cells	TPSD1
0	0.970258	0.42	0.002	0	Mast_Cells	AL157895.1
0	0.909582	0.414	0.004	0	Mast_Cells	SIGLEC6
0	0.825631	0.406	0.06	0	Mast_Cells	PALM2-AKAP2
0	0.751558	0.321	0.006	0	Mast_Cells	CAVIN2
0	0.751284	0.348	0.018	0	Mast_Cells	LAT
0	0.733033	0.357	0.001	0	Mast_Cells	MAOB
0	0.708178	0.328	0.003	0	Mast_Cells	CALB2
0	0.700586	0.328	0.007	0	Mast_Cells	SLC45A3
0	0.624162	0.302	0.002	0	Mast_Cells	GRAP2
0	0.618242	0.299	0.012	0	Mast_Cells	TESPA1
0	0.601506	0.272	0.011	0	Mast_Cells	TIMP3
0	0.588287	0.274	0.016	0	Mast_Cells	BACE2
0	0.548522	0.253	0.009	0	Mast_Cells	ITM2A
0	0.530767	0.28	0.04	0	Mast_Cells	SMYD3
0	0.528457	0.25	0.001	0	Mast_Cells	GCSAML
7.66808e-289	1.02338	0.998	0.941	1.86273e-284	Mast_Cells	RPS3
1.50161e-282	0.690616	0.335	0.071	3.64772e-278	Mast_Cells	CNRIP1
1.90136e-282	1.07514	0.989	0.9	4.61878e-278	Mast_Cells	RPL5
5.89105e-276	1.11635	0.998	0.978	1.43105e-271	Mast_Cells	RPS27
6.49706e-270	1.19717	0.929	0.608	1.57827e-265	Mast_Cells	ANXA1
2.7484e-266	1.12863	0.507	0.165	6.67642e-262	Mast_Cells	LMNA
3.55235e-263	1.04878	0.993	0.926	8.62936e-259	Mast_Cells	RPL13A
4.72091e-260	1.08259	0.678	0.294	1.1468e-255	Mast_Cells	CD9
4.96358e-258	1.0045	0.993	0.938	1.20575e-253	Mast_Cells	RPL27A
7.99343e-256	0.925182	0.998	0.952	1.94176e-251	Mast_Cells	RPS27A
2.97221e-252	0.935515	1	0.961	7.22009e-248	Mast_Cells	RPL34
5.81718e-245	1.02735	0.269	0.051	1.41311e-240	Mast_Cells	SFTPA1
9.21301e-235	0.835855	0.999	0.965	2.23803e-230	Mast_Cells	RPLP2
2.86814e-231	0.969208	0.987	0.868	6.96729e-227	Mast_Cells	RPL23
2.05692e-229	0.836471	0.998	0.957	4.99668e-225	Mast_Cells	RPL37
5.32888e-226	0.798136	0.448	0.149	1.29449e-221	Mast_Cells	ARHGEF6
3.43229e-218	0.811592	1	0.972	8.33771e-214	Mast_Cells	RPL13
1.28954e-217	0.918031	0.996	0.906	3.13254e-213	Mast_Cells	RPL14
3.29952e-217	1.0303	0.974	0.899	8.0152e-213	Mast_Cells	RPL31
5.71496e-217	1.39701	0.309	0.073	1.38828e-212	Mast_Cells	SFTPB
8.8177e-213	0.94931	0.983	0.854	2.14199e-208	Mast_Cells	RPL24
2.1453e-209	0.812323	0.999	0.953	5.21137e-205	Mast_Cells	RPL30
5.32199e-208	0.968214	0.997	0.818	1.29282e-203	Mast_Cells	VIM
3.41793e-207	0.809792	0.441	0.153	8.30284e-203	Mast_Cells	FOXP1
1.83318e-206	0.797757	0.998	0.968	4.45315e-202	Mast_Cells	RPL11
5.91673e-206	0.891692	0.999	0.945	1.43729e-201	Mast_Cells	UBB
4.26707e-203	0.673957	0.999	0.995	1.03656e-198	Mast_Cells	RPLP1
1.1844e-202	1.06646	0.854	0.55	2.87715e-198	Mast_Cells	FOSB
6.35655e-195	0.829776	0.996	0.944	1.54413e-190	Mast_Cells	RPS6
1.91917e-191	0.902795	0.959	0.846	4.66204e-187	Mast_Cells	RPS20
4.5258e-189	0.78532	0.988	0.907	1.09941e-184	Mast_Cells	RPL35A
7.17468e-186	1.04867	0.744	0.489	1.74287e-181	Mast_Cells	SAMSN1
2.80331e-182	0.806354	0.997	0.957	6.8098e-178	Mast_Cells	RPS18
2.53161e-181	0.925932	0.983	0.903	6.14979e-177	Mast_Cells	RPL23A
2.97517e-178	0.782242	0.475	0.192	7.22727e-174	Mast_Cells	CD82
1.43334e-172	0.918783	0.803	0.604	3.48188e-168	Mast_Cells	LAPTM4A
2.25226e-171	0.78669	0.992	0.918	5.47119e-167	Mast_Cells	RPL18
8.90602e-168	0.85976	0.993	0.941	2.16345e-163	Mast_Cells	RPL21
1.32159e-157	0.943157	0.987	0.949	3.21039e-153	Mast_Cells	MT-ND2
6.9002e-154	0.730382	0.985	0.886	1.6762e-149	Mast_Cells	RPL3
7.63405e-154	0.774497	0.986	0.923	1.85446e-149	Mast_Cells	RPL9
5.05191e-153	0.659164	0.991	0.763	1.22721e-148	Mast_Cells	S100A6
9.43123e-147	0.629664	0.998	0.969	2.29104e-142	Mast_Cells	RPL19
1.85111e-146	0.925758	0.323	0.105	4.49673e-142	Mast_Cells	BIRC3
1.26482e-144	0.618774	1	0.983	3.07249432903055E-140	Mast_Cells	EEF1A1
1.35334e-144	0.725096	0.748	0.409	3.28752e-140	Mast_Cells	CD52
1.20242e-143	0.869428	0.562	0.295	2.92092e-139	Mast_Cells	AHNAK
2.92929e-142	0.590054	0.278	0.083	7.11582e-138	Mast_Cells	LEO1
1.61574e-140	0.693212	0.816	0.552	3.92495e-136	Mast_Cells	IFITM2
1.6716e-140	0.694011	0.988	0.918	4.06065e-136	Mast_Cells	RPL36
3.42512e-140	0.644652	0.998	0.966	8.32031e-136	Mast_Cells	RPL15
5.43145e-134	0.613091	1	0.96	1.31941e-129	Mast_Cells	RPS14
8.98595e-132	0.623702	0.995	0.955	2.18287e-127	Mast_Cells	RPL32
6.96007e-120	0.781418	0.753	0.582	1.69074e-115	Mast_Cells	FXYD5
2.53417e-119	0.710046	0.858	0.717	6.15601e-115	Mast_Cells	RPL36AL
5.82379e-119	0.625279	0.95	0.848	1.41472e-114	Mast_Cells	RPL38
1.7504e-117	0.737096	0.749	0.531	4.25208e-113	Mast_Cells	TAGLN2
5.33703e-114	0.581402	0.997	0.951	1.29647e-109	Mast_Cells	RPS23
4.47411e-113	0.674902	0.859	0.71	1.08685e-108	Mast_Cells	RPS17
7.94382e-113	0.797943	0.995	0.973	1.92971e-108	Mast_Cells	MT-ND4
1.80353e-112	0.559175	0.998	0.961	4.38113e-108	Mast_Cells	RPS2
9.32179e-112	0.768054	0.529	0.289	2.26445e-107	Mast_Cells	BHLHE40
1.48615e-111	0.561532	0.992	0.944	3.61016e-107	Mast_Cells	RPS15
4.49722e-108	0.722814	0.959	0.7	1.09247e-103	Mast_Cells	RGS1
5.61275e-108	0.608687	0.972	0.869	1.36345e-103	Mast_Cells	RPS25
5.90724e-106	0.621813	0.95	0.812	1.43499e-101	Mast_Cells	RPL7
9.02115e-106	0.578191	0.969	0.894	2.19142e-101	Mast_Cells	RPS11
4.33896e-104	0.630476	0.871	0.726	1.05402e-99	Mast_Cells	EEF1G
8.03862e-102	0.57764	0.947	0.849	1.95274e-97	Mast_Cells	RPS21
1.10763e-101	0.554719	0.992	0.947	2.69065e-97	Mast_Cells	FAU
1.24288e-100	0.655056	0.839	0.634	3.01921e-96	Mast_Cells	PPP1R15A
1.1594e-99	0.590121	0.978	0.871	2.81641e-95	Mast_Cells	RPL17
1.00021e-98	0.571314	0.988	0.911	2.42972e-94	Mast_Cells	RPL12
6.3663e-98	0.739459	0.352	0.158	1.5465e-93	Mast_Cells	NSMCE1
9.03905e-98	0.85141	0.974	0.813	2.19577e-93	Mast_Cells	NFKBIA
5.34643e-97	0.532004	0.998	0.958	1.29875e-92	Mast_Cells	RPL10
6.91554e-95	0.613335	0.956	0.864	1.67992e-90	Mast_Cells	RACK1
4.38341e-94	0.673344	0.477	0.251	1.06482e-89	Mast_Cells	STMN1
9.59528e-92	0.500426	1	0.983	2.33088e-87	Mast_Cells	RPS19
8.74838e-89	0.692668	0.995	0.969	2.12516e-84	Mast_Cells	MT-CYB
9.96916e-87	0.603426	0.817	0.694	2.42171e-82	Mast_Cells	RPL4
5.97686e-85	0.756744	0.527	0.364	1.4519e-80	Mast_Cells	PRDX6
1.44124e-83	0.563377	0.986	0.943	3.50105e-79	Mast_Cells	MT-ND1
1.76811e-83	0.608257	0.918	0.784	4.2951e-79	Mast_Cells	RPS5
9.76292e-83	0.609017	0.5	0.293	2.37161e-78	Mast_Cells	TNFSF10
1.6849e-81	0.531792	0.935	0.81	4.09296e-77	Mast_Cells	RPL36A
1.55797e-78	0.50655	0.969	0.873	3.78463e-74	Mast_Cells	RPL7A
2.19914e-78	0.502073	0.969	0.887	5.34216e-74	Mast_Cells	RPL35
2.32961e-77	0.523869	0.957	0.868	5.65909e-73	Mast_Cells	RPL27
4.75018e-77	0.584894	0.809	0.665	1.15391e-72	Mast_Cells	RPSA
3.62324e-75	0.524725	0.954	0.808	8.80157e-71	Mast_Cells	RPS4X
2.63135e-74	0.635397	0.593	0.421	6.39207e-70	Mast_Cells	PPDPF
2.2016e-73	0.645798	0.839	0.619	5.34814e-69	Mast_Cells	RGS2
2.82623e-72	0.618028	0.756	0.603	6.86548e-68	Mast_Cells	EMP3
1.19692e-70	0.50112	0.297	0.131	2.90756e-66	Mast_Cells	TSC22D1
1.68062e-70	0.515223	0.981	0.927	4.08257e-66	Mast_Cells	MT-ND5
5.73037e-60	0.825831	0.382	0.21	1.39202e-55	Mast_Cells	PTGS2
3.13151e-57	0.937384	0.553	0.418	7.60706e-53	Mast_Cells	NFKBIZ
2.77042e-55	0.589161	0.745	0.646	6.7299e-51	Mast_Cells	MT-ND4L
7.86411e-55	0.552472	0.624	0.482	1.91035e-50	Mast_Cells	CD44
3.37056e-54	0.675039	0.557	0.437	8.18776e-50	Mast_Cells	SELENOK
5.6929e-52	0.53925	0.405	0.262	1.38292e-47	Mast_Cells	OSBPL8
2.21496e-49	0.548573	0.639	0.566	5.38057e-45	Mast_Cells	SSR4
3.60357e-49	0.575604	0.51	0.387	8.7538e-45	Mast_Cells	LDHB
2.76726e-48	0.503896	0.754	0.65	6.72222e-44	Mast_Cells	DYNLL1
2.15679e-44	0.544083	0.46	0.336	5.23927e-40	Mast_Cells	SNHG8
2.48221e-41	0.538919	0.48	0.337	6.02978e-37	Mast_Cells	DDIT4
2.11961e-36	0.634275	0.363	0.253	5.14895e-32	Mast_Cells	GPR65
2.74632e-34	0.51511	0.701	0.612	6.67135e-30	Mast_Cells	HSPA5
3.65938e-26	0.510742	0.39	0.277	8.88936e-22	Mast_Cells	HIST1H4C
2.00185e-12	0.99584	0.462	0.459	4.86289e-08	Mast_Cells	TUBA1A
0	4.71786	0.983	0.006	0	pDC	GZMB
0	3.87032	0.497	0.027	0	pDC	PTGDS
0	3.46131	0.954	0.008	0	pDC	JCHAIN
0	2.48053	0.914	0.177	0	pDC	IRF7
0	2.44139	0.953	0.15	0	pDC	PLAC8
0	2.40708	0.71	0.068	0	pDC	LTB
0	2.28119	0.55	0.001	0	pDC	TCL1A
0	2.19166	0.774	0.035	0	pDC	IGKC
0	2.05622	0.887	0.122	0	pDC	ITM2C
0	1.96258	0.776	0.159	0	pDC	PPP1R14B
0	1.88556	0.828	0.169	0	pDC	TCF4
0	1.84695	0.886	0.187	0	pDC	SERPINF1
0	1.83846	0.847	0.255	0	pDC	IRF8
0	1.83547	0.915	0.462	0	pDC	HERPUD1
0	1.80861	0.781	0.037	0	pDC	LILRA4
0	1.80062	0.872	0.171	0	pDC	PLD4
0	1.73964	0.819	0.084	0	pDC	C12orf75
0	1.72614	0.766	0.038	0	pDC	TSPAN13
0	1.71001	0.679	0.009	0	pDC	CLIC3
0	1.70064	0.726	0.004	0	pDC	MZB1
0	1.65638	0.819	0.158	0	pDC	UGCG
0	1.60994	0.903	0.455	0	pDC	SPCS1
0	1.58461	0.786	0.188	0	pDC	CCDC50
0	1.58057	0.621	0.096	0	pDC	DUSP5
0	1.57708	1	0.978	0	pDC	RPS27
0	1.55121	0.933	0.54	0	pDC	SEC61B
0	1.55062	0.707	0.015	0	pDC	SPIB
0	1.47347	0.652	0.014	0	pDC	DERL3
0	1.47281	0.755	0.062	0	pDC	IL3RA
0	1.42036	0.8	0.142	0	pDC	SELL
0	1.37528	0.843	0.263	0	pDC	PLP2
0	1.34109	0.328	0.029	0	pDC	RASD1
0	1.279	0.544	0.102	0	pDC	OPN3
0	1.27525	0.677	0.102	0	pDC	CYB561A3
0	1.27403	0.656	0.003	0	pDC	SMPD3
0	1.26975	0.577	0.014	0	pDC	TPM2
0	1.25776	0.531	0	0	pDC	SCT
0	1.24091	0.536	0.001	0	pDC	LRRC26
0	1.23312	0.608	0.032	0	pDC	BCL11A
0	1.15991	0.59	0.008	0	pDC	CXCR3
0	1.12203	0.538	0.007	0	pDC	IGHM
0	1.12009	0.569	0.001	0	pDC	CLEC4C
0	1.11969	0.566	0.018	0	pDC	LAMP5
0	1.09498	0.538	0.005	0	pDC	DNASE1L3
0	1.08374	0.551	0.005	0	pDC	MAP1A
0	1.0275	0.573	0.119	0	pDC	CCDC186
0	0.969654	0.563	0.113	0	pDC	GAPT
0	0.955871	0.539	0.07	0	pDC	SLAMF7
0	0.938992	0.555	0.082	0	pDC	IDH3A
0	0.933569	0.56	0.12	0	pDC	C12orf45
0	0.933428	0.484	0.011	0	pDC	LIME1
0	0.867018	0.462	0.012	0	pDC	ZFAT
0	0.794341	0.312	0.013	0	pDC	IRF4
0	0.770942	0.508	0.089	0	pDC	SMC6
0	0.770849	0.321	0.03	0	pDC	PPP1R14A
0	0.736954	0.425	0.022	0	pDC	P2RY14
0	0.706734	0.407	0.027	0	pDC	TRAF4
0	0.671256	0.415	0.055	0	pDC	RUNX2
0	0.669237	0.401	0.009	0	pDC	LINC02812
0	0.650621	0.328	0.032	0	pDC	LINC00996
0	0.639115	0.367	0.001	0	pDC	NIBAN3
0	0.634902	0.341	0.002	0	pDC	SMIM5
0	0.613887	0.337	0.026	0	pDC	PTCRA
0	0.605262	0.331	0.008	0	pDC	COBLL1
0	0.584581	0.282	0	0	pDC	SHD
0	0.58443	0.34	0.008	0	pDC	CIB2
0	0.528348	0.329	0.029	0	pDC	SEPTIN1
0	0.525448	0.258	0.02	0	pDC	EGLN3
0	0.519865	0.312	0.024	0	pDC	FUZ
0	0.507203	0.298	0	0	pDC	PACSIN1
3.03036e-302	0.534765	0.34	0.046	7.36136e-298	pDC	CDKN2D
5.94525e-293	0.84188	0.255	0.027	1.44422e-288	pDC	IGFBP3
1.22932e-284	0.890391	0.54	0.121	2.98627e-280	pDC	OFD1
5.99229e-273	0.742935	0.465	0.094	1.45565e-268	pDC	MDFIC
5.0885e-269	2.34342	0.944	0.615	1.2361e-264	pDC	TXN
8.15992e-269	1.09421	0.649	0.195	1.98221e-264	pDC	HIGD1A
1.6276e-264	1.08949	1	0.995	3.95376e-260	pDC	RPLP1
2.58061e-260	1.00727	0.625	0.176	6.26883e-256	pDC	NUCB2
3.46275e-260	1.10337	0.999	0.958	8.4117e-256	pDC	RPL37
1.21911e-258	0.91444	0.562	0.142	2.96147e-254	pDC	FCHSD2
9.1723e-253	1.22562	0.999	0.931	2.22813e-248	pDC	RPS3A
5.16991e-248	1.13718	0.996	0.942	1.25587e-243	pDC	RPS29
4.14181e-242	1.24667	0.993	0.926	1.00613e-237	pDC	RPL13A
1.11681e-235	1.00055	1	0.965	2.71296e-231	pDC	RPLP2
3.27176e-230	1.11389	0.985	0.866	7.94776e-226	pDC	RPLP0
6.47019e-229	1.10985	0.991	0.901	1.57174e-224	pDC	RPL5
1.41353e-228	1.14504	0.995	0.941	3.43375e-224	pDC	RPL21
1.87002e-228	0.65041	0.413	0.085	4.54265e-224	pDC	SLC15A4
1.03734e-223	1.22472	0.993	0.903	2.51991e-219	pDC	RPL23A
9.75158e-222	0.71882	0.512	0.131	2.36885e-217	pDC	DCK
1.04128e-219	1.18401	0.897	0.552	2.52947e-215	pDC	HINT1
6.62556e-219	0.832264	0.462	0.106	1.60948e-214	pDC	ISG20
1.13631e-218	0.550214	0.368	0.07	2.76033e-214	pDC	ZDHHC17
2.65538e-218	0.710931	0.499	0.125	6.45044e-214	pDC	PPM1K
1.62885e-217	1.119	0.997	0.952	3.95679e-213	pDC	RPS23
2.21675e-217	1.05639	0.999	0.953	5.38493e-213	pDC	RPS27A
7.45205e-213	1.06241	0.749	0.305	1.81025e-208	pDC	RAC2
3.8685e-212	1.15731	0.958	0.775	9.39736e-208	pDC	MYL12A
6.28749e-211	1.03815	0.684	0.261	1.52736e-206	pDC	SELENOS
2.64153e-208	0.958335	1	0.944	6.4168e-204	pDC	RPS6
3.28751e-204	1.03674	1	0.973	7.98602e-200	pDC	RPL13
7.51776e-203	0.699157	0.501	0.134	1.82621e-198	pDC	MAPKAPK2
8.20791e-202	1.14216	0.903	0.583	1.99387e-197	pDC	SUB1
4.71813e-201	0.996025	0.989	0.921	1.14613e-196	pDC	RPL37A
7.6043e-197	0.971792	0.574	0.189	1.84724e-192	pDC	APP
8.10264e-196	1.06119	0.978	0.869	1.96829e-191	pDC	RPL23
2.22499e-195	0.914911	0.999	0.956	5.40494e-191	pDC	RPS13
1.70381e-194	1.81462	0.86	0.47	4.1389e-190	pDC	GPR183
4.04472e-192	0.861414	0.999	0.983	9.82543e-188	pDC	RPS19
1.42369e-189	0.952555	0.999	0.954	3.45843e-185	pDC	RPL30
2.18739e-188	1.1292	0.966	0.708	5.31362e-184	pDC	ALOX5AP
6.02938e-188	0.546475	0.353	0.073	1.46466e-183	pDC	ERN1
5.86021e-186	1.01421	0.738	0.307	1.42356e-181	pDC	MPEG1
3.78138e-185	0.88673	0.999	0.968	9.18574e-181	pDC	RPL11
5.63588e-185	0.897331	0.562	0.184	1.36907e-180	pDC	PAXX
3.55107e-184	0.990504	0.995	0.938	8.62627e-180	pDC	RPL27A
1.63212e-182	0.741148	0.547	0.17	3.96476e-178	pDC	CD2AP
3.27571e-181	0.97215	0.974	0.828	7.95736e-177	pDC	SRP14
6.58674e-179	0.886039	0.997	0.961	1.60005e-174	pDC	RPL34
8.92233e-179	0.749549	0.554	0.172	2.16741e-174	pDC	IL2RG
1.82425e-178	0.892273	0.996	0.961	4.43146e-174	pDC	RPS2
1.39232e-176	1.29373	0.746	0.325	3.38222e-172	pDC	CXCR4
1.16722e-173	0.879913	0.999	0.961	2.83541e-169	pDC	RPS14
1.39979e-173	1.14621	0.999	0.918	3.40036e-169	pDC	RPS12
3.56587e-172	0.583168	0.407	0.101	8.66222e-168	pDC	OGT
4.08576e-171	0.749042	0.497	0.15	9.92512e-167	pDC	SLC20A1
1.21275e-166	1.00189	0.843	0.519	2.94601e-162	pDC	COMMD6
1.07078e-165	1.03905	0.945	0.847	2.60114e-161	pDC	RPS20
2.34624e-165	0.505113	0.374	0.088	5.69948e-161	pDC	CCDC69
3.48443e-164	0.553367	0.382	0.092	8.46438e-160	pDC	POLB
4.73586e-164	0.703879	0.527	0.167	1.15043e-159	pDC	BLNK
9.74649e-164	0.994212	0.992	0.886	2.36762e-159	pDC	RPL3
1.27012e-162	0.863055	0.97	0.868	3.08538e-158	pDC	RPL27
1.71714e-161	0.858964	0.989	0.919	4.17129e-157	pDC	RPL18
3.18285e-161	0.800324	0.997	0.967	7.73178e-157	pDC	RPL15
4.62998e-161	0.831732	0.993	0.941	1.12471e-156	pDC	RPS3
4.21209e-156	1.19902	0.973	0.899	1.0232e-151	pDC	RPL31
9.7386e-155	0.967294	0.942	0.784	2.3657e-150	pDC	RPS5
1.71307e-150	1.02113	0.862	0.531	4.1614e-146	pDC	TAGLN2
3.4322e-150	0.8034	0.987	0.907	8.3375e-146	pDC	RPL35A
5.47088e-148	0.546986	0.387	0.103	1.32899e-143	pDC	NGLY1
1.00003e-147	0.680248	0.602	0.217	2.42927e-143	pDC	JAML
2.49281e-147	0.930635	0.991	0.894	6.05552e-143	pDC	RPS11
1.15765e-146	0.504005	0.366	0.093	2.81216e-142	pDC	RPS6KA4
1.93213e-141	0.937788	0.784	0.474	4.69353e-137	pDC	PARK7
1.98762e-140	0.911409	0.659	0.293	4.82833e-136	pDC	YPEL5
3.92746e-140	1.00618	0.989	0.896	9.54057e-136	pDC	RPS28
1.18075e-139	0.861016	0.992	0.907	2.86827e-135	pDC	RPL18A
1.42047e-139	0.555508	0.352	0.091	3.45061e-135	pDC	SUSD1
1.80087e-139	0.513704	0.323	0.077	4.37467e-135	pDC	PMEPA1
4.92149e-137	0.683982	0.637	0.251	1.19553e-132	pDC	STMN1
1.32129e-134	0.779036	0.677	0.316	3.20967e-130	pDC	IGFLR1
8.36227e-133	0.835668	0.97	0.849	2.03136e-128	pDC	RPS21
1.0967e-132	0.835306	0.999	0.957	2.6641e-128	pDC	RPS18
5.62746e-131	0.828066	0.441	0.144	1.36702e-126	pDC	RAB11FIP1
5.98178e-131	0.776137	0.992	0.925	1.45309e-126	pDC	RPS16
1.15895e-128	0.894392	0.433	0.141	2.81531e-124	pDC	LDLRAD4
1.28941e-128	0.721073	0.992	0.947	3.13225e-124	pDC	FAU
3.59827e-128	0.930694	0.987	0.869	8.74091e-124	pDC	RPS15A
4.89951e-126	0.867987	0.974	0.864	1.19019e-121	pDC	RPL6
1.34532e-125	0.72181	0.978	0.887	3.26806e-121	pDC	RPL35
3.18143e-125	0.873811	0.954	0.793	7.72833e-121	pDC	HSP90B1
3.40723e-125	0.729542	0.983	0.907	8.27685e-121	pDC	RPL14
5.29285e-125	0.554047	0.433	0.141	1.28574e-120	pDC	SNRPN
1.76328e-124	0.762129	0.981	0.929	4.28336e-120	pDC	DDX5
4.2721e-124	0.868095	0.825	0.565	1.03778e-119	pDC	SSR4
2.10298e-123	0.774444	0.565	0.223	5.10857e-119	pDC	ARL4C
5.49866e-122	0.745544	0.972	0.87	1.33574e-117	pDC	RPS25
8.12284e-122	0.506721	0.379	0.112	1.9732e-117	pDC	CXXC5
4.35177e-119	0.923715	0.63	0.281	1.05713e-114	pDC	MX1
1.11088e-118	0.803594	0.983	0.878	2.69854e-114	pDC	RPS7
8.43626e-117	0.607824	0.66	0.286	2.04934e-112	pDC	CRIP1
1.42682e-116	0.737255	0.954	0.855	3.46603e-112	pDC	RPL24
1.70382e-115	0.716231	0.995	0.955	4.13891e-111	pDC	RPL32
3.06934e-115	0.779338	0.898	0.71	7.45605e-111	pDC	RPS17
3.51903e-114	0.676926	1	0.97	8.54842e-110	pDC	RPL19
3.38054e-113	0.811511	0.731	0.435	8.21201e-109	pDC	ERP29
1.20718e-112	0.820038	0.528	0.209	2.93249e-108	pDC	CD36
1.22689e-110	0.724517	0.714	0.386	2.98036e-106	pDC	LDHB
1.88916e-110	0.7631	0.966	0.872	4.58915e-106	pDC	RPL17
3.54719e-110	0.519777	0.394	0.128	8.61683e-106	pDC	CSF2RB
9.52468e-109	0.796696	0.897	0.729	2.31373e-104	pDC	EEF1B2
3.33622e-106	0.875695	0.353	0.109	8.10434e-102	pDC	SOX4
1.96916e-105	0.578173	0.546	0.23	4.78348e-101	pDC	UBE2J1
3.95597e-104	0.710011	0.63	0.305	9.60985e-100	pDC	SP110
9.67642e-104	0.718105	0.388	0.134	2.3506e-99	pDC	HRH2
8.19395e-103	0.913721	0.985	0.913	1.99047e-98	pDC	RPS8
5.88431e-102	0.743901	0.875	0.665	1.42942e-97	pDC	RPSA
2.32346e-100	0.804525	0.684	0.378	5.64415e-96	pDC	RNASE6
7.62459e-99	0.841397	0.702	0.415	1.85217e-94	pDC	SEC61G
9.26598e-99	0.740264	0.824	0.612	2.25089e-94	pDC	EEF1D
1.16845e-98	0.86723	0.948	0.866	2.83839e-94	pDC	NACA
3.79162e-98	0.58141	0.305	0.091	9.21061e-94	pDC	CISH
3.50794e-96	0.669615	0.931	0.811	8.52148e-92	pDC	RPL36A
1.98798e-95	0.744399	0.77	0.494	4.8292e-91	pDC	UCP2
2.96224e-95	0.661131	0.977	0.923	7.19588e-91	pDC	RPL9
3.211e-93	0.720364	0.797	0.515	7.80015e-89	pDC	BTG2
1.07177e-92	0.679669	0.989	0.905	2.60355e-88	pDC	RPL26
3.88716e-92	0.926253	0.52	0.241	9.44268e-88	pDC	IFI44L
9.46201e-92	0.718194	0.875	0.706	2.29851e-87	pDC	PPIB
1.31036e-91	0.573552	0.474	0.196	3.18313e-87	pDC	PLAAT3
3.07247e-90	0.66548	0.603	0.304	7.46364e-86	pDC	TRIM22
1.01187e-89	0.634593	0.481	0.209	2.45803e-85	pDC	SFT2D2
1.43349e-89	0.601026	0.422	0.166	3.48222e-85	pDC	TAX1BP3
2.16705e-88	0.606883	0.991	0.944	5.26419e-84	pDC	RPS15
1.67861e-87	0.528427	0.462	0.188	4.07768e-83	pDC	GAS6
3.35688e-87	0.530544	0.306	0.097	8.15454e-83	pDC	PRMT9
1.15705e-86	0.643598	0.945	0.865	2.81071e-82	pDC	RACK1
1.30127e-86	0.514217	0.304	0.095	3.16104e-82	pDC	SLC7A5
6.13852e-83	0.630931	0.934	0.813	1.49117e-78	pDC	RPL7
9.43515e-83	0.706989	0.597	0.318	2.29199e-78	pDC	SPINT2
2.98675e-81	0.65636	0.887	0.724	7.25541e-77	pDC	OST4
1.5636e-80	0.614666	0.937	0.808	3.7983e-76	pDC	ATP5MG
1.36281e-76	0.591496	0.876	0.727	3.31053e-72	pDC	EEF1G
1.82638e-76	0.576221	0.987	0.943	4.43665e-72	pDC	PABPC1
7.11739e-75	0.536518	0.445	0.196	1.72896e-70	pDC	SUPT5H
2.74761e-73	0.582463	0.976	0.9	6.67449e-69	pDC	RPL29
4.28334e-73	0.536067	0.926	0.849	1.04051e-68	pDC	RPL38
4.10422e-72	0.613563	0.715	0.466	9.96997e-68	pDC	C11orf58
2.04372e-70	0.905715	0.902	0.703	4.96462e-66	pDC	RGS1
1.27555e-69	0.824096	0.977	0.946	3.09857e-65	pDC	UBB
1.77259e-69	0.573556	0.56	0.308	4.30598e-65	pDC	GTF3A
2.20338e-66	0.679753	0.966	0.873	5.35246e-62	pDC	RPL7A
1.05252e-65	0.521279	0.344	0.135	2.55679e-61	pDC	GNL3
2.11404e-65	0.589473	0.63	0.382	5.13542e-61	pDC	TRAM1
3.43058e-65	0.673134	0.997	0.958	8.33356e-61	pDC	RPL10
1.10218e-64	0.74004	0.843	0.68	2.67741e-60	pDC	RPL10A
1.32628e-64	0.517402	0.543	0.293	3.22179e-60	pDC	C17orf49
1.75755e-62	0.741961	0.395	0.18	4.26944e-58	pDC	H1FX
2.03083e-62	0.513253	0.571	0.322	4.93329e-58	pDC	SNHG6
1.06033e-61	0.57247	0.59	0.352	2.57576e-57	pDC	DDX24
7.41877e-61	0.504139	0.501	0.258	1.80217e-56	pDC	SIVA1
4.39356e-60	0.555984	0.874	0.741	1.06728e-55	pDC	CHCHD2
6.27936e-60	0.61439	0.727	0.528	1.52538e-55	pDC	CD164
6.31006e-59	0.580119	0.595	0.345	1.53284e-54	pDC	PTPRE
3.55441e-58	0.502346	0.851	0.697	8.63438e-54	pDC	HNRNPA1
1.47323e-57	0.5436	0.843	0.724	3.57877e-53	pDC	NPM1
4.6945e-57	0.549624	0.59	0.351	1.14039e-52	pDC	ANKRD12
1.80079e-56	0.74476	0.927	0.809	4.37447e-52	pDC	RPS4X
1.14431e-55	0.507288	0.839	0.694	2.77976e-51	pDC	RPL4
8.80011e-55	0.501373	0.852	0.718	2.13772e-50	pDC	RPL36AL
3.68163e-53	0.694087	0.727	0.569	8.94342e-49	pDC	SYNGR2
5.91841e-53	0.503409	0.956	0.912	1.4377e-48	pDC	RPL12
2.25214e-52	0.742585	0.403	0.197	5.4709e-48	pDC	PMAIP1
5.7634e-52	0.576742	0.59	0.37	1.40004e-47	pDC	XBP1
2.62579e-51	0.603484	0.499	0.273	6.37857e-47	pDC	EZR
3.2574e-51	0.541805	0.344	0.144	7.91287e-47	pDC	AREG
8.90827e-51	0.501719	0.531	0.314	2.164e-46	pDC	RRBP1
4.67564e-49	0.597297	0.444	0.235	1.13581e-44	pDC	NR3C1
6.08704e-47	0.518982	0.739	0.556	1.47866e-42	pDC	PSME1
1.96621e-46	1.236	0.735	0.622	4.77633e-42	pDC	RGS2
3.83769e-46	0.588012	0.605	0.383	9.32251e-42	pDC	EIF4A3
2.1019e-45	0.506111	0.71	0.551	5.10594e-41	pDC	TOMM7
7.4402e-45	0.647871	0.559	0.337	1.80737e-40	pDC	DDIT4
5.5339e-38	0.509897	0.696	0.529	1.3443e-33	pDC	SRSF7
6.17345e-27	0.586424	0.341	0.194	1.49966e-22	pDC	IFIT2
7.57714e-27	0.856055	0.371	0.227	1.84064e-22	pDC	CD69
0	1.99668	0.592	0.035	0	cDC2	CD1C
0	1.83671	1	0.894	0	cDC2	HLA-DPB1
0	1.83442	0.98	0.966	0	cDC2	CST3
0	1.76256	0.472	0.038	0	cDC2	FCER1A
0	1.65114	0.971	0.579	0	cDC2	HLA-DQA1
0	1.63957	1	0.932	0	cDC2	HLA-DPA1
0	1.57489	0.372	0.064	0	cDC2	LTB
0	1.55155	0.993	0.759	0	cDC2	HLA-DQB1
0	1.43542	0.73	0.22	0	cDC2	PPA1
0	1.40993	1	0.976	0	cDC2	HLA-DRA
0	1.32057	1	0.962	0	cDC2	HLA-DRB1
0	1.23733	1	0.992	0	cDC2	CD74
0	1.10362	0.641	0.206	0	cDC2	JAML
0	1.04101	0.823	0.353	0	cDC2	LSP1
0	0.96782	0.441	0.108	0	cDC2	LGALS2
0	0.967511	0.465	0.107	0	cDC2	CLEC10A
0	0.927851	0.787	0.459	0	cDC2	CKLF
0	0.906579	0.988	0.905	0	cDC2	RPL18A
0	0.892739	1	0.989	0	cDC2	TMSB10
0	0.888641	0.98	0.899	0	cDC2	RPL5
0	0.888443	0.993	0.901	0	cDC2	RPL23A
0	0.882403	0.994	0.951	0	cDC2	RPS23
0	0.876633	0.996	0.96	0	cDC2	RPS2
0	0.862967	0.997	0.956	0	cDC2	RPS18
0	0.861614	0.313	0.022	0	cDC2	PPP1R14A
0	0.854241	1	0.983	0	cDC2	RPS19
0	0.853422	0.992	0.941	0	cDC2	RPS29
0	0.839407	0.989	0.93	0	cDC2	RPS3A
0	0.835805	0.99	0.922	0	cDC2	RPL8
0	0.831562	0.998	0.977	0	cDC2	RPS27
0	0.829169	0.996	0.96	0	cDC2	RPS14
0	0.823054	0.952	0.78	0	cDC2	RPS5
0	0.817671	0.988	0.937	0	cDC2	RPL27A
0	0.803917	0.318	0.021	0	cDC2	CD1E
0	0.793156	1	0.999	0	cDC2	ACTB
0	0.776527	0.354	0.046	0	cDC2	CST7
0	0.774249	0.987	0.925	0	cDC2	RPL13A
0	0.765239	0.994	0.957	0	cDC2	RPL37
0	0.756643	0.992	0.943	0	cDC2	RPS6
0	0.756348	0.992	0.94	0	cDC2	RPS3
0	0.751616	0.984	0.905	0	cDC2	RPL14
0	0.740712	0.995	0.968	0	cDC2	PFN1
0	0.73667	0.988	0.94	0	cDC2	RPL21
0	0.730354	0.997	0.964	0	cDC2	RPLP2
0	0.722845	0.993	0.953	0	cDC2	RPL30
0	0.721276	0.994	0.955	0	cDC2	RPS13
0	0.700508	0.994	0.923	0	cDC2	RPS16
0	0.695243	0.999	0.981	0	cDC2	PTMA
0	0.684322	0.996	0.967	0	cDC2	RPL11
0	0.682094	0.375	0.056	0	cDC2	PKIB
0	0.682	0.513	0.142	0	cDC2	CNN2
0	0.671669	0.995	0.966	0	cDC2	RPL15
0	0.647401	0.518	0.164	0	cDC2	IL2RG
0	0.635774	0.987	0.92	0	cDC2	RPL37A
0	0.624877	0.585	0.237	0	cDC2	PAK1
0	0.621156	0.572	0.237	0	cDC2	LIMD2
0	0.614551	1	0.995	0	cDC2	RPLP1
5.90119e-307	0.752194	0.626	0.31	1.43352e-302	cDC2	SPINT2
3.20222e-304	0.718109	0.995	0.954	7.77884e-300	cDC2	RPL32
6.1242e-304	1.08846	0.852	0.646	1.48769e-299	cDC2	COTL1
7.24506e-304	0.766215	0.98	0.892	1.75997e-299	cDC2	RPS11
4.46714e-301	0.836008	0.98	0.897	1.08516e-296	cDC2	RPL31
5.40117e-298	0.686903	0.99	0.943	1.31205e-293	cDC2	RPS15
5.74081e-290	0.662633	0.977	0.905	1.39456e-285	cDC2	RPL35A
1.2079e-289	0.683477	0.959	0.864	2.93423e-285	cDC2	RPLP0
1.09081e-285	0.62874	0.994	0.952	2.64981e-281	cDC2	RPS27A
1.79173e-284	0.827093	0.751	0.402	4.35246e-280	cDC2	CD52
9.27667e-277	0.655614	0.993	0.96	2.25349e-272	cDC2	RPL34
2.2008e-274	0.615527	0.984	0.917	5.34619e-270	cDC2	RPL36
2.01748e-272	0.631351	0.997	0.969	4.90087e-268	cDC2	RPL19
1.0806e-269	0.716964	0.988	0.942	2.625e-265	cDC2	PABPC1
3.75723e-269	0.60719	0.969	0.885	9.12707e-265	cDC2	RPL35
1.25821e-268	0.713135	0.832	0.578	3.05644e-264	cDC2	SUB1
2.15637e-268	0.709297	0.965	0.876	5.23826e-264	cDC2	RPS7
1.76071e-264	0.683286	0.417	0.149	4.27711e-260	cDC2	PLAC8
5.66489e-261	0.584852	0.963	0.866	1.37612e-256	cDC2	RPL27
1.09556e-259	0.664113	0.967	0.867	2.66133e-255	cDC2	RPL23
3.95035e-258	0.544075	0.507	0.216	9.59618e-254	cDC2	TNFAIP8
1.43272e-256	0.641268	0.942	0.807	3.48036e-252	cDC2	RPL36A
8.73209e-256	0.680726	0.997	0.972	2.1212e-251	cDC2	RPL13
4.25747e-255	0.664873	1	0.999	1.03422e-250	cDC2	TMSB4X
2.35917e-253	0.604172	0.711	0.419	5.7309e-249	cDC2	GDI2
1.33214e-250	0.616246	0.951	0.788	3.23602e-246	cDC2	HLA-DMA
1.50767e-249	0.680586	0.899	0.724	3.66244e-245	cDC2	EEF1B2
3.37584e-249	0.71534	0.806	0.525	8.2006e-245	cDC2	TAGLN2
2.73122e-247	0.649097	0.982	0.917	6.63469e-243	cDC2	RPL18
2.00237e-246	0.577801	0.594	0.279	4.86415e-242	cDC2	CRIP1
3.93296e-246	0.751363	0.979	0.931	9.55394e-242	cDC2	ACTG1
4.94336e-244	0.671995	0.955	0.847	1.20084e-239	cDC2	RPS21
1.13818e-243	0.650257	0.892	0.682	2.76487e-239	cDC2	LCP1
1.9178e-238	0.622157	0.968	0.888	4.65872e-234	cDC2	ARPC2
1.20305e-237	0.58782	0.889	0.689	2.92246e-233	cDC2	RPL4
3.18867e-235	0.69847	0.871	0.66	7.74591e-231	cDC2	RPSA
2.36445e-233	0.588111	0.951	0.81	5.74373e-229	cDC2	RPL7
1.36988e-230	0.617294	0.921	0.771	3.3277e-226	cDC2	MYL12A
3.46175e-230	0.840466	0.908	0.758	8.40929e-226	cDC2	GSTP1
1.14856e-224	0.588734	0.892	0.722	2.79007e-220	cDC2	EEF1G
2.36815e-222	0.633962	0.971	0.884	5.7527e-218	cDC2	RPL3
7.56745e-222	0.731327	0.984	0.903	1.83828e-217	cDC2	RPL26
9.387e-222	0.61416	0.888	0.706	2.28029e-217	cDC2	RPS17
3.96549e-221	0.580732	0.961	0.867	9.63296e-217	cDC2	RPS25
5.14251e-221	0.675224	0.817	0.602	1.24922e-216	cDC2	SAMHD1
6.18814e-220	1.22867	0.711	0.466	1.50322e-215	cDC2	GPR183
4.44454e-217	0.665723	0.748	0.464	1.07967e-212	cDC2	FGL2
5.17557e-216	0.624389	0.886	0.667	1.25725e-211	cDC2	HLA-DMB
3.42913e-212	0.622159	0.792	0.547	8.33005e-208	cDC2	HINT1
2.48114e-209	0.509695	0.468	0.209	6.02719e-205	cDC2	CYTIP
3.0535e-209	0.553501	0.955	0.852	7.41757e-205	cDC2	RPL24
8.43844e-208	0.505906	0.557	0.286	2.04987e-203	cDC2	C17orf49
2.52477e-204	0.511384	0.989	0.946	6.13318e-200	cDC2	FAU
3.75674e-195	0.626483	0.851	0.67	9.12588e-191	cDC2	SLC25A5
5.02375e-193	0.59194	0.932	0.845	1.22037e-188	cDC2	RPS20
1.65825e-191	0.605798	0.853	0.695	4.02822e-187	cDC2	LST1
1.41143e-188	0.548899	0.761	0.514	3.42865e-184	cDC2	COMMD6
4.12322e-188	0.534545	0.977	0.922	1.00161e-183	cDC2	RPL9
6.62886e-188	0.565407	0.661	0.386	1.61028e-183	cDC2	PSMB9
9.25691e-185	0.547997	0.973	0.898	2.24869e-180	cDC2	RPL29
2.23317e-181	0.513505	0.971	0.906	5.42483e-177	cDC2	UBA52
8.13505e-181	0.62062	0.7	0.458	1.97617e-176	cDC2	NAP1L1
2.30929e-180	0.693539	0.96	0.867	5.60972e-176	cDC2	RPS15A
3.64651e-180	0.504456	0.882	0.731	8.8581e-176	cDC2	BTF3
2.03226e-179	0.651526	0.532	0.285	4.93677e-175	cDC2	BHLHE40
7.12549e-177	0.536116	0.871	0.72	1.73093e-172	cDC2	NPM1
5.83049e-174	0.65051	0.983	0.929	1.41634e-169	cDC2	RPS24
3.01024e-166	1.02898	0.483	0.27	7.31248e-162	cDC2	HLA-DQA2
5.06237e-164	0.525051	0.942	0.863	1.22975e-159	cDC2	RACK1
1.85077e-161	0.545571	0.97	0.91	4.4959e-157	cDC2	RPL12
3.81677e-160	0.603858	0.943	0.862	9.2717e-156	cDC2	RPL6
3.01421e-159	0.607142	0.724	0.503	7.32213e-155	cDC2	H2AFY
1.86473e-156	0.650325	0.993	0.957	4.52981e-152	cDC2	RPL10
1.07972e-154	0.533829	0.952	0.87	2.62285e-150	cDC2	RPL17
8.03459e-154	0.651713	0.977	0.917	1.95176e-149	cDC2	RPS12
2.32072e-152	0.591327	0.957	0.871	5.6375e-148	cDC2	RPL7A
2.57096e-143	0.573228	0.439	0.22	6.24537e-139	cDC2	CD69
2.30421e-141	0.617136	0.676	0.451	5.59739e-137	cDC2	TUBA1A
1.61833e-140	0.623441	0.84	0.676	3.93125e-136	cDC2	RPL10A
4.86558e-139	0.53662	0.328	0.14	1.18195e-134	cDC2	AREG
5.44867e-137	0.543873	0.481	0.261	1.32359e-132	cDC2	FCGR2B
1.56457e-126	0.829469	0.36	0.178	3.80066e-122	cDC2	RGCC
6.87163e-126	0.525141	0.807	0.672	1.66926e-121	cDC2	CTSH
5.99631e-121	0.557187	0.536	0.322	1.45662e-116	cDC2	CXCR4
6.01722e-117	0.766155	0.352	0.177	1.4617e-112	cDC2	INSIG1
9.91258e-116	0.633253	0.296	0.137	2.40796e-111	cDC2	S100B
5.36605e-113	0.654519	0.272	0.125	1.30352e-108	cDC2	WDFY4
7.6048e-103	0.607686	0.963	0.912	1.84736e-98	cDC2	RPS8
1.59657e-102	0.574193	0.312	0.16	3.87839e-98	cDC2	CPNE3
1.97561e-99	0.668951	0.533	0.327	4.79914e-95	cDC2	C15orf48
1.05094e-97	0.621992	0.962	0.911	2.55293e-93	cDC2	RPL28
3.8308e-97	0.670004	0.707	0.558	9.30577e-93	cDC2	SNX3
6.87421e-97	0.506401	0.929	0.858	1.66988e-92	cDC2	TUBA1B
6.24359e-90	0.515586	0.792	0.644	1.51669e-85	cDC2	RPL22
2.34451e-89	0.576533	0.824	0.77	5.69528e-85	cDC2	MS4A6A
7.53863e-81	0.595036	0.431	0.265	1.83128e-76	cDC2	DUSP2
3.86299e-78	0.587737	0.886	0.808	9.38398e-74	cDC2	RPS4X
9.93408e-74	0.501515	0.684	0.553	2.41319e-69	cDC2	IFITM2
7.55391e-60	0.555207	0.581	0.468	1.83499e-55	cDC2	YWHAH
3.2716e-29	0.632908	0.363	0.279	7.94738e-25	cDC2	C1orf54
6.5029e-28	0.787912	0.631	0.589	1.57968e-23	cDC2	CPVL
0	4.26382	0.488	0.007	0	cDC3	CCL17
0	3.96035	0.742	0.007	0	cDC3	CCL22
0	3.41527	0.957	0.015	0	cDC3	CCR7
0	3.40871	0.957	0.106	0	cDC3	BIRC3
0	2.94759	0.541	0.003	0	cDC3	CCL19
0	2.77624	0.971	0.016	0	cDC3	LAMP3
0	2.20807	0.593	0.027	0	cDC3	IDO1
0	1.29597	0.383	0.002	0	cDC3	TNFRSF11B
0	1.1836	0.632	0.041	0	cDC3	TRAF1
0	0.989439	0.287	0.002	0	cDC3	AOC1
0	0.985384	0.493	0.007	0	cDC3	LAD1
0	0.818298	0.407	0.003	0	cDC3	HMSD
0	0.720666	0.378	0.011	0	cDC3	GPR157
0	0.579762	0.316	0.007	0	cDC3	GCSAM
0	0.568876	0.273	0.008	0	cDC3	LIMCH1
0	0.5333	0.34	0.014	0	cDC3	TNFRSF9
0	0.525831	0.311	0.011	0	cDC3	P2RY10
0	0.524705	0.306	0.001	0	cDC3	SLCO5A1
2.0138e-304	0.644408	0.34	0.015	4.89192e-300	cDC3	FLT3
2.11805e-301	2.36613	0.718	0.073	5.14518e-297	cDC3	MARCKSL1
1.232e-299	1.95832	0.632	0.055	2.99276e-295	cDC3	CST7
2.08769e-212	0.872509	0.555	0.058	5.07142e-208	cDC3	RFTN1
9.52252e-209	1.7386	0.727	0.109	2.31321e-204	cDC3	KIF2A
8.48294e-188	0.903509	0.34	0.024	2.06068e-183	cDC3	ANXA3
7.84816e-183	2.62841	0.818	0.164	1.90648e-178	cDC3	FSCN1
2.18808e-182	1.36889	0.77	0.136	5.31528e-178	cDC3	DAPP1
6.98674e-181	1.49665	0.689	0.108	1.69722e-176	cDC3	TBC1D4
3.89541e-180	0.766445	0.445	0.043	9.46273e-176	cDC3	TRIP10
1.12925e-167	1.10754	0.368	0.032	2.74318e-163	cDC3	PPP1R14A
4.07124e-167	0.735401	0.488	0.054	9.88986e-163	cDC3	NET1
4.47172e-160	0.810008	0.411	0.041	1.08627e-155	cDC3	IL32
1.71019e-157	1.02334	0.598	0.088	4.15439e-153	cDC3	CLIC2
1.97886e-145	0.605121	0.378	0.038	4.80705e-141	cDC3	RHOF
2.16744e-144	1.26361	0.608	0.101	5.26514e-140	cDC3	LY75
2.71994e-144	2.01496	0.837	0.223	6.60728e-140	cDC3	NUB1
4.39991e-144	2.73589	0.919	0.288	1.06883e-139	cDC3	CRIP1
1.46568e-141	0.908302	0.498	0.067	3.56042e-137	cDC3	SINHCAF
2.91542e-141	0.585771	0.325	0.029	7.08213e-137	cDC3	SOCS2
3.77112e-140	1.19817	0.789	0.175	9.16081e-136	cDC3	IL2RG
6.22426e-137	2.07251	0.632	0.114	1.512e-132	cDC3	IL7R
8.29139e-126	0.90324	0.421	0.053	2.01414e-121	cDC3	DUSP4
2.42459e-118	0.71978	0.407	0.052	5.8898e-114	cDC3	POGLUT1
3.98586e-116	1.61354	0.517	0.088	9.68244e-112	cDC3	EBI3
5.19159e-115	1.79689	0.938	0.368	1.26114e-110	cDC3	LSP1
1.46839e-114	2.13862	0.804	0.236	3.567e-110	cDC3	PPA1
1.64412e-114	1.24864	0.593	0.12	3.99389e-110	cDC3	ANXA6
9.82504e-113	3.69106	0.986	0.618	2.3867e-108	cDC3	TXN
2.76211e-109	0.846666	0.301	0.031	6.70972e-105	cDC3	CD1E
9.92208e-108	1.07096	0.593	0.123	2.41027e-103	cDC3	RAB9A
7.6106e-105	1.18412	0.684	0.168	1.84877e-100	cDC3	GRSF1
9.2007e-105	1.34737	0.852	0.294	2.23503e-100	cDC3	C17orf49
1.59493e-104	0.643294	0.392	0.054	3.8744e-100	cDC3	CD80
3.36717e-102	0.791299	0.526	0.097	8.17954e-98	cDC3	CCNG2
4.52882e-98	1.61654	1	0.99	1.10014e-93	cDC3	TMSB10
6.42354e-95	0.970791	0.445	0.075	1.56041e-90	cDC3	MIR155HG
1.46441e-92	0.526313	0.278	0.031	3.55734e-88	cDC3	HLA-DOB
1.4863e-91	0.736267	0.507	0.099	3.61053e-87	cDC3	TRAFD1
1.57339e-91	0.648557	0.411	0.066	3.82207e-87	cDC3	PALM2-AKAP2
2.0231e-90	1.18463	0.799	0.27	4.91451e-86	cDC3	CSF2RA
1.12638e-89	1.52889	0.837	0.345	2.7362e-85	cDC3	CFLAR
5.5546e-87	0.852581	0.464	0.09	1.34932e-82	cDC3	ARHGAP10
1.42793e-86	0.983941	0.502	0.1	3.46873e-82	cDC3	DUSP5
6.61976e-85	1.21081	0.646	0.184	1.60807e-80	cDC3	MAP3K13
9.22994e-85	0.599393	0.421	0.074	2.24214e-80	cDC3	TSPAN33
2.98528e-80	1.46424	0.77	0.273	7.25184e-76	cDC3	BASP1
1.35617e-79	1.98868	0.947	0.762	3.2944e-75	cDC3	GSTP1
5.54151e-78	0.755078	0.507	0.11	1.34614e-73	cDC3	TSTD1
2.7042e-77	0.964682	0.464	0.095	6.56904e-73	cDC3	GADD45A
1.19445e-75	1.2371	0.622	0.178	2.90156e-71	cDC3	CD40
1.08293e-73	1.37026	0.995	0.953	2.63065e-69	cDC3	RPS27A
1.19482e-73	0.750274	0.464	0.098	2.90245e-69	cDC3	TUBB6
7.66576e-73	1.10134	0.684	0.225	1.86217e-68	cDC3	PTPN1
4.40881e-72	0.691595	0.445	0.094	1.07099e-67	cDC3	TRADD
7.70391e-71	1.08565	1	0.983	1.87143e-66	cDC3	RPS19
3.25691e-69	0.542078	0.392	0.075	7.9117e-65	cDC3	REPIN1
8.78623e-69	1.46178	0.914	0.569	2.13435e-64	cDC3	SYNGR2
1.53751e-66	1.29309	0.928	0.555	3.73491e-62	cDC3	HINT1
3.66395e-65	1.01584	0.651	0.22	8.90047e-61	cDC3	FNBP1
1.50398e-64	0.594841	0.388	0.078	3.65347e-60	cDC3	ARAP2
4.14056e-64	1.21159	1	0.969	1.00582e-59	cDC3	PFN1
6.32794e-64	0.630693	0.445	0.1	1.53718e-59	cDC3	RELB
7.49675e-64	1.2943	0.871	0.494	1.82111e-59	cDC3	ZFAS1
1.34247e-62	1.27542	1	0.978	3.26113e-58	cDC3	RPS27
6.69405e-62	1.20574	0.952	0.743	1.62612e-57	cDC3	GPX4
3.18553e-61	0.561885	0.431	0.098	7.73829e-57	cDC3	CERS6
3.36718e-61	0.602958	0.359	0.071	8.17954e-57	cDC3	ZC3H7B
5.93154e-61	1.08113	0.995	0.942	1.44089e-56	cDC3	RPS29
1.90019e-60	1.20261	0.99	0.941	4.61595e-56	cDC3	RPL21
3.4657e-59	1.05439	0.99	0.908	8.41887e-55	cDC3	RPL14
4.45277e-58	0.73866	0.541	0.157	1.08167e-53	cDC3	VOPP1
9.10091e-58	1.18741	0.904	0.586	2.21079e-53	cDC3	SUB1
2.8665e-57	0.597125	0.416	0.097	6.96329e-53	cDC3	ETV3
3.28609e-57	1.16689	0.99	0.908	7.98258e-53	cDC3	RPL35A
1.21617e-56	0.949011	0.541	0.163	2.95432e-52	cDC3	MGLL
1.79984e-56	1.008	0.612	0.216	4.37216e-52	cDC3	RAB8B
7.69916e-55	0.509063	0.364	0.078	1.87028e-50	cDC3	ANTXR2
2.32273e-54	0.544769	0.45	0.114	5.64238e-50	cDC3	ST3GAL5
3.00175e-54	1.1539	0.823	0.433	7.29185e-50	cDC3	RASSF4
4.35391e-54	0.958716	0.464	0.119	1.05765e-49	cDC3	LGALS2
2.33828e-53	1.08184	0.766	0.366	5.68016e-49	cDC3	GABARAPL2
4.35155e-53	1.12061	0.861	0.439	1.05708e-48	cDC3	CDKN1A
6.36204e-53	0.756145	0.541	0.163	1.54547e-48	cDC3	IL4I1
6.53892e-53	0.959476	1	0.967	1.58843e-48	cDC3	RPL15
6.75501e-53	0.919874	0.751	0.334	1.64093e-48	cDC3	ISCU
7.66825e-53	0.881951	0.565	0.182	1.86277e-48	cDC3	NFKB1
9.09449e-52	1.37987	0.981	0.897	2.20923e-47	cDC3	HLA-DPB1
1.85604e-51	1.23866	1	0.999	4.50869e-47	cDC3	ACTB
3.51824e-50	0.636443	0.311	0.063	8.54652e-46	cDC3	SOCS1
1.33587e-49	0.912632	0.995	0.932	3.24509e-45	cDC3	RPS3A
2.42693e-49	1.37782	1	0.983	5.8955e-45	cDC3	EEF1A1
5.33865e-49	0.909386	0.995	0.961	1.29687e-44	cDC3	RPS2
2.13263e-48	1.563	0.967	0.704	5.18058e-44	cDC3	RGS1
2.4545e-48	0.995094	0.995	0.939	5.96246e-44	cDC3	RPL27A
4.19798e-48	0.975142	0.99	0.919	1.01977e-43	cDC3	RPL36
3.7758e-47	0.939591	0.995	0.945	9.17217e-43	cDC3	MYL6
5.47774e-47	0.892301	1	0.968	1.33065e-42	cDC3	RPL11
7.38885e-47	0.595914	0.402	0.107	1.7949e-42	cDC3	SNN
8.47055e-47	0.926655	0.995	0.952	2.05767e-42	cDC3	RPS23
9.24671e-46	0.844159	0.545	0.191	2.24621e-41	cDC3	ERICH1
2.85179e-45	0.800847	0.574	0.208	6.92757e-41	cDC3	ITGA4
3.7495e-45	0.846284	0.636	0.258	9.10828e-41	cDC3	CEP350
4.82089e-45	1.01826	1	0.932	1.17109e-40	cDC3	ACTG1
5.74216e-45	0.780254	0.273	0.054	1.39489e-40	cDC3	HLA-DQB2
8.00457e-45	0.858607	0.55	0.198	1.94447e-40	cDC3	STARD7
1.27063e-44	1.397	0.856	0.598	3.08662e-40	cDC3	RPS27L
2.76646e-44	0.844314	0.627	0.255	6.72027e-40	cDC3	STK4
4.10628e-44	0.538421	0.445	0.128	9.97497e-40	cDC3	PPM1K
8.60398e-44	0.564482	0.483	0.151	2.09008e-39	cDC3	UVRAG
1.05248e-43	0.642313	0.392	0.106	2.55668e-39	cDC3	NMRK1
1.57855e-43	0.503239	0.368	0.095	3.83461e-39	cDC3	BZW2
2.11221e-43	0.915836	0.584	0.226	5.13098e-39	cDC3	TNFAIP8
6.51461e-43	0.788183	0.995	0.944	1.58253e-38	cDC3	RPS6
2.47857e-42	0.873996	0.574	0.224	6.02095e-38	cDC3	MTHFD2
4.12844e-42	1.25753	0.995	0.958	1.00288e-37	cDC3	RPL10
6.1372e-42	0.831779	0.981	0.901	1.49085e-37	cDC3	RPL5
6.33172e-42	0.538152	0.33	0.081	1.5381e-37	cDC3	CHD3
1.03382e-41	1.02386	0.856	0.543	2.51135e-37	cDC3	SEC61B
2.2767e-41	0.749634	1	0.961	5.53056e-37	cDC3	RPS14
2.67548e-41	1.07058	0.813	0.473	6.49927e-37	cDC3	GSN
2.78623e-41	0.833708	0.981	0.87	6.7683e-37	cDC3	RPS25
1.15071e-40	0.819861	0.986	0.92	2.79529e-36	cDC3	RPL18
1.17118e-40	0.811672	1	0.966	2.84503e-36	cDC3	EIF1
1.9106e-40	0.855915	0.813	0.465	4.64123e-36	cDC3	NAP1L1
2.36619e-40	1.3856	0.876	0.624	5.74795e-36	cDC3	ID2
2.83317e-40	0.776177	0.282	0.06	6.88234e-36	cDC3	CXCL9
2.29113e-39	0.665583	0.574	0.217	5.56561e-35	cDC3	CYTIP
3.70817e-39	0.824256	1	0.944	9.00789e-35	cDC3	RPS15
5.35371e-39	0.788569	0.914	0.725	1.30052e-34	cDC3	NPM1
5.49893e-39	0.984383	0.636	0.296	1.3358e-34	cDC3	YPEL5
6.33557e-39	0.943244	0.99	0.927	1.53904e-34	cDC3	RPL13A
2.236e-38	0.895621	0.947	0.786	5.4317e-34	cDC3	GNG5
3.36074e-38	0.800698	0.809	0.423	8.1639e-34	cDC3	PPDPF
1.26291e-37	0.8105	0.986	0.907	3.06786e-33	cDC3	RPL18A
2.23684e-37	0.636039	1	0.958	5.43373e-33	cDC3	RPL37
3.35282e-37	0.515918	0.378	0.111	8.14466e-33	cDC3	N4BP2L1
3.72081e-36	0.829359	0.986	0.879	9.0386e-32	cDC3	RPS7
9.96085e-36	0.749569	1	0.942	2.41969e-31	cDC3	RPS3
1.01868e-35	0.882995	0.646	0.332	2.47458e-31	cDC3	JAK1
1.3056e-35	1.03571	0.641	0.313	3.17156e-31	cDC3	REL
2.42865e-35	0.767878	0.995	0.961	5.89968e-31	cDC3	RPL34
3.67036e-35	0.554943	0.388	0.12	8.91603e-31	cDC3	MYO1G
4.36726e-35	0.914325	0.679	0.348	1.0609e-30	cDC3	ALDH2
4.86384e-35	0.873476	0.813	0.487	1.18152e-30	cDC3	H2AFZ
7.48296e-35	0.927008	1	0.992	1.81776e-30	cDC3	CD74
1.91133e-34	0.814524	0.99	0.958	4.64301e-30	cDC3	RPS18
2.67182e-34	0.558345	0.498	0.185	6.49038e-30	cDC3	PLGRKT
3.83316e-34	0.581063	0.392	0.125	9.3115e-30	cDC3	C12orf45
6.17264e-34	0.944808	0.799	0.493	1.49946e-29	cDC3	SAMSN1
1.56128e-33	1.03942	0.871	0.592	3.79266e-29	cDC3	HLA-DQA1
4.49075e-33	0.697515	0.699	0.359	1.09089e-28	cDC3	OSTF1
4.69364e-33	0.702346	1	0.973	1.14018e-28	cDC3	RPL13
8.46279e-33	0.803339	1	0.999	2.05578e-28	cDC3	TMSB4X
1.43704e-32	0.573382	0.584	0.256	3.49086e-28	cDC3	ANXA7
2.80946e-32	0.682536	0.995	0.954	6.82475e-28	cDC3	RPL30
9.4066e-32	0.62313	0.99	0.965	2.28505e-27	cDC3	RPLP2
9.58111e-32	0.962911	0.651	0.355	2.32744e-27	cDC3	HMGN3
1.36709e-31	1.29896	0.861	0.67	3.32092e-27	cDC3	BTG1
1.75426e-31	0.807699	0.981	0.904	4.26144e-27	cDC3	RPL23A
2.96294e-31	0.59797	0.493	0.193	7.19759e-27	cDC3	MED13L
3.20758e-31	0.617339	0.488	0.19	7.79184e-27	cDC3	LYST
9.42215e-31	1.00123	0.981	0.984	2.28883e-26	cDC3	MALAT1
1.0636e-30	0.631189	0.651	0.321	2.58369e-26	cDC3	TBCB
1.91703e-30	0.900338	0.99	0.982	4.65686e-26	cDC3	PTMA
2.01742e-30	0.836357	0.981	0.906	4.90071e-26	cDC3	RPL26
3.23768e-30	0.724591	0.579	0.271	7.86498e-26	cDC3	YWHAQ
6.40589e-30	0.743359	0.99	0.912	1.55612e-25	cDC3	RPL12
8.05152e-30	0.795619	0.617	0.32	1.95587e-25	cDC3	SPINT2
1.09683e-29	0.571877	0.45	0.171	2.66441e-25	cDC3	FYTTD1
2.54604e-29	0.570904	1	0.995	6.18483e-25	cDC3	RPLP1
2.83544e-29	0.898608	0.842	0.534	6.88785e-25	cDC3	TAGLN2
8.79182e-29	1.10535	0.464	0.198	2.13571e-24	cDC3	PLAAT3
9.5882e-29	0.628772	0.971	0.924	2.32917e-24	cDC3	RPL9
1.10354e-28	0.674072	0.77	0.485	2.68072e-24	cDC3	EDF1
1.32397e-28	0.936991	0.555	0.26	3.21619e-24	cDC3	IRF1
3.71458e-28	0.661697	0.856	0.552	9.02345e-24	cDC3	CD83
4.5781e-28	0.650803	0.904	0.719	1.11211e-23	cDC3	RPL36AL
1.09738e-27	0.69818	0.986	0.924	2.66575e-23	cDC3	RPL8
1.63189e-27	0.962631	0.962	0.9	3.96418e-23	cDC3	RPL31
1.64812e-27	0.640263	0.933	0.726	4.00362e-23	cDC3	OST4
3.05457e-27	0.765345	0.88	0.676	7.42016e-23	cDC3	CTSH
3.21979e-27	0.687688	0.923	0.786	7.82151e-23	cDC3	RPS5
1.42437e-26	1.27461	0.761	0.474	3.46007e-22	cDC3	GPR183
1.56509e-26	0.807439	0.986	0.943	3.80191e-22	cDC3	PABPC1
5.53795e-26	0.685732	1	1	1.34528e-21	cDC3	B2M
5.68404e-26	0.519072	0.512	0.226	1.38077e-21	cDC3	RHOC
1.20222e-25	0.651795	0.761	0.477	2.92043e-21	cDC3	PARK7
2.01922e-25	0.662818	0.474	0.199	4.90509e-21	cDC3	PMAIP1
2.89883e-25	0.79654	0.962	0.897	7.04185e-21	cDC3	RPS28
3.05731e-25	0.809413	0.99	0.977	7.42681e-21	cDC3	HLA-DRA
7.56968e-25	0.558431	0.766	0.466	1.83883e-20	cDC3	CIRBP
1.0524e-24	0.659284	0.56	0.272	2.5565e-20	cDC3	NABP1
1.57898e-24	0.678258	0.962	0.891	3.83566e-20	cDC3	ARPC2
1.70589e-24	0.607365	0.952	0.856	4.14394e-20	cDC3	RPL24
2.0997e-24	0.678899	0.9	0.712	5.10059e-20	cDC3	RPS17
7.5653e-24	0.699656	0.464	0.207	1.83776e-19	cDC3	NRP2
7.89542e-24	0.57207	0.622	0.325	1.91796e-19	cDC3	HLA-F
1.66651e-23	0.95352	0.837	0.635	4.04829e-19	cDC3	BCL2A1
1.97216e-23	0.678886	0.909	0.848	4.79078e-19	cDC3	RPS20
2.58264e-23	0.60915	0.957	0.85	6.27375e-19	cDC3	RPS21
5.08279e-23	0.838947	0.531	0.285	1.23471e-18	cDC3	TNFAIP2
6.06541e-23	0.579154	1	0.955	1.47341e-18	cDC3	RPL32
1.57569e-22	0.863035	0.742	0.509	3.82766e-18	cDC3	CD86
2.3626e-22	0.777954	0.952	0.874	5.73922e-18	cDC3	RPL7A
2.72886e-22	0.563218	0.316	0.111	6.62894e-18	cDC3	SOX4
3.12985e-22	0.601479	0.971	0.873	7.60303e-18	cDC3	RPL17
3.46336e-22	0.793368	0.833	0.611	8.41319e-18	cDC3	PSME2
5.40908e-22	0.639396	0.799	0.557	1.31397e-17	cDC3	PSME1
8.65275e-22	0.773892	0.837	0.689	2.10193e-17	cDC3	LCP1
2.16498e-21	0.606444	0.699	0.436	5.25916e-17	cDC3	ATOX1
3.37102e-21	0.522686	0.584	0.311	8.18888e-17	cDC3	RAB11A
5.01307e-21	0.513421	0.99	0.956	1.21778e-16	cDC3	RPS13
5.68442e-21	0.535863	0.368	0.147	1.38086e-16	cDC3	RAB11FIP1
6.02785e-21	0.646843	0.809	0.62	1.46429e-16	cDC3	ARL6IP5
1.15167e-20	0.715622	0.694	0.438	2.79764e-16	cDC3	TMEM176A
1.19573e-20	0.673147	0.967	0.887	2.90467e-16	cDC3	RPL3
1.55975e-20	0.502468	0.99	0.947	3.78895e-16	cDC3	FAU
2.53894e-20	0.641871	0.952	0.87	6.1676e-16	cDC3	RPL23
3.2159e-20	0.569904	0.928	0.814	7.81206e-16	cDC3	RPL7
4.77049e-20	0.587704	0.55	0.301	1.15885e-15	cDC3	UBE2A
7.58216e-20	0.841649	0.861	0.673	1.84186e-15	cDC3	PNRC1
1.02093e-19	0.508745	0.646	0.371	2.48004e-15	cDC3	UBXN1
1.64008e-19	0.628492	0.545	0.302	3.98408e-15	cDC3	PEA15
1.82917e-19	0.664441	0.727	0.496	4.44342e-15	cDC3	TUBB
2.17489e-19	0.731887	0.976	0.934	5.28323e-15	cDC3	HLA-DPA1
2.19503e-19	0.6187	0.943	0.866	5.33217e-15	cDC3	RACK1
5.03661e-19	0.833585	0.904	0.767	1.22349e-14	cDC3	HLA-DQB1
5.94748e-19	0.610591	0.737	0.527	1.44476e-14	cDC3	CCNI
7.41034e-19	0.507995	0.579	0.326	1.80012e-14	cDC3	VDAC2
8.6762e-19	0.566222	0.656	0.386	2.10762e-14	cDC3	SNHG5
9.98947e-19	0.780924	0.545	0.302	2.42664e-14	cDC3	EPSTI1
1.40827e-18	0.566694	0.828	0.613	3.42098e-14	cDC3	EEF1D
1.45366e-18	0.611045	0.971	0.87	3.53124e-14	cDC3	RPS15A
2.16485e-18	0.543653	0.971	0.865	5.25886e-14	cDC3	RPL6
2.30324e-18	0.623869	0.986	0.919	5.59504e-14	cDC3	RPS12
3.73335e-18	0.621557	0.981	0.931	9.06905e-14	cDC3	RPS24
8.51506e-18	0.941914	0.957	0.815	2.06848e-13	cDC3	NFKBIA
9.95292e-18	0.870685	0.517	0.277	2.41776e-13	cDC3	HLA-DQA2
1.62899e-17	0.826836	0.569	0.348	3.95714e-13	cDC3	TUBA1C
4.08401e-17	0.530222	0.66	0.42	9.92087e-13	cDC3	PSMA2
7.02741e-17	0.530945	0.541	0.293	1.7071e-12	cDC3	BHLHE40
2.54098e-16	0.523214	0.545	0.325	6.17255e-12	cDC3	BZW1
3.98504e-16	0.526152	0.636	0.426	9.68045e-12	cDC3	CMTM6
1.18874e-14	2.14784	0.55	0.386	2.88768e-10	cDC3	CSTA
2.26345e-14	0.547985	0.981	0.963	5.49838e-10	cDC3	HLA-DRB1
2.02371e-13	0.628976	0.971	0.97	4.91599e-09	cDC3	MT-CYB
3.89655e-13	0.651481	0.885	0.81	9.46549e-09	cDC3	RPS4X
5.35391e-13	0.746371	0.967	0.855	1.30057e-08	cDC3	RPL41
3.83393e-12	0.597111	0.971	0.913	9.31339e-08	cDC3	RPL28
8.85102e-12	0.511905	0.67	0.488	2.15009e-07	cDC3	C4orf3
3.54499e-08	0.593007	0.507	0.342	0.00086115	cDC3	RPS10
1.54273e-07	0.722493	0.383	0.254	0.0037476	cDC3	GBP1
0	4.59802	0.97	0.127	0	LC	S100B
0	3.86588	0.912	0.037	0	LC	FCER1A
0	3.70335	0.851	0.039	0	LC	HLA-DQB2
0	3.45238	0.947	0.014	0	LC	CD1A
0	2.91047	0.837	0.006	0	LC	CD207
0	2.66645	0.823	0.061	0	LC	LTB
0	2.49083	0.942	0.405	0	LC	CD52
0	2.15808	0.827	0.04	0	LC	CD1C
0	2.13982	0.745	0.034	0	LC	TACSTD2
0	2.07478	0.861	0.267	0	LC	HLA-DQA2
0	2.03362	0.961	0.461	0	LC	CKLF
0	1.98846	0.949	0.323	0	LC	C15orf48
0	1.91107	0.984	0.695	0	LC	LST1
0	1.89649	0.791	0.156	0	LC	FCGBP
0	1.88999	0.86	0.053	0	LC	PKIB
0	1.84596	1	0.763	0	LC	HLA-DQB1
0	1.84426	0.705	0.219	0	LC	CD69
0	1.8028	0.679	0.005	0	LC	IL22RA2
0	1.7328	1	0.895	0	LC	HLA-DPB1
0	1.72214	0.732	0.046	0	LC	CLDN1
0	1.61477	0.99	0.586	0	LC	HLA-DQA1
0	1.60054	0.724	0.035	0	LC	PLEK2
0	1.51737	0.99	0.858	0	LC	TUBA1B
0	1.45825	1	0.977	0	LC	HLA-DRA
0	1.41673	0.716	0.019	0	LC	CD1E
0	1.39968	0.608	0.072	0	LC	CA2
0	1.39672	0.938	0.465	0	LC	GSN
0	1.31424	0.763	0.081	0	LC	NDRG2
0	1.30966	1	0.933	0	LC	HLA-DPA1
0	1.26298	0.918	0.564	0	LC	SYNGR2
0	1.2511	0.974	0.734	0	LC	S100A10
0	1.20804	1	0.992	0	LC	CD74
0	1.20229	0.472	0.049	0	LC	CST7
0	1.17425	0.731	0.191	0	LC	HPGDS
0	1.15581	0.688	0.185	0	LC	SERPINF1
0	1.13572	0.436	0.104	0	LC	TBC1D4
0	1.09913	1	0.962	0	LC	HLA-DRB1
0	1.09204	0.608	0.163	0	LC	LMNA
0	1.08046	0.534	0.026	0	LC	CD2
0	1.07301	0.916	0.549	0	LC	HINT1
0	1.06926	0.969	0.684	0	LC	LCP1
0	1.0684	0.736	0.217	0	LC	RHOC
0	1.05299	0.999	0.969	0	LC	PFN1
0	1.00946	0.727	0.166	0	LC	IL2RG
0	0.993061	0.865	0.421	0	LC	GDI2
0	0.991898	0.455	0.03	0	LC	PPM1N
0	0.982478	0.829	0.379	0	LC	TMEM14C
0	0.963702	0.981	0.773	0	LC	MYL12A
0	0.943942	0.491	0.025	0	LC	NAALADL1
0	0.925816	0.999	0.983	0	LC	RPS19
0	0.881155	1	0.966	0	LC	RPL15
0	0.8434	0.326	0.049	0	LC	ACOT7
0	0.838795	0.64	0.19	0	LC	CLEC4A
0	0.83688	0.718	0.24	0	LC	PAK1
0	0.833279	0.472	0.074	0	LC	FILIP1L
0	0.79811	0.433	0.024	0	LC	HLA-DOB
0	0.794388	0.365	0.01	0	LC	AL138899.1
0	0.777506	0.476	0.018	0	LC	CCR6
0	0.763418	0.55	0.131	0	LC	RNF5
0	0.75212	0.379	0.019	0	LC	ANXA3
0	0.740446	0.575	0.144	0	LC	GNA15
0	0.687026	0.257	0	0	LC	CHAD
0	0.684736	0.429	0.068	0	LC	RUNX3
0	0.67938	0.429	0.013	0	LC	PARM1
0	0.674882	0.39	0.016	0	LC	SLC18A2
0	0.673114	0.409	0.03	0	LC	AC098679.1
0	0.671117	0.368	0.01	0	LC	NRN1
0	0.653716	0.403	0.043	0	LC	MSI2
0	0.600642	0.269	0.036	0	LC	PRMT7
0	0.596555	0.327	0.011	0	LC	SH2D4A
0	0.586378	0.357	0.032	0	LC	TRPM4
0	0.578008	0.422	0.096	0	LC	SUSD3
0	0.576873	0.387	0.065	0	LC	KCNMB1
0	0.562265	0.407	0.075	0	LC	GPR82
0	0.552582	0.442	0.096	0	LC	ICAM3
0	0.533094	0.338	0.054	0	LC	ENO2
0	0.526365	0.324	0.003	0	LC	LPAR3
0	0.50233	0.335	0.018	0	LC	SLC38A1
6.36796e-306	0.618451	0.448	0.109	1.5469e-301	LC	EMP1
1.04922e-302	0.541319	0.389	0.085	2.54878e-298	LC	CCND2
4.77094e-298	0.606648	0.524	0.148	1.15896e-293	LC	CCND3
5.24259e-296	0.887641	0.999	0.931	1.27353e-291	LC	RPS3A
6.41438e-294	0.579271	0.455	0.117	1.55818e-289	LC	DCTPP1
2.70258e-289	0.955133	0.985	0.858	6.5651e-285	LC	ARHGDIB
5.6708e-280	0.786463	0.346	0.072	1.37755e-275	LC	SFTPB
2.82491e-276	0.866097	0.994	0.902	6.86227e-272	LC	RPL23A
6.16388e-276	0.876451	0.721	0.282	1.49733e-271	LC	CRIP1
3.84182e-275	0.856492	0.812	0.393	9.33256e-271	LC	IL18
4.49221e-273	0.887055	0.995	0.938	1.09125e-268	LC	RPL27A
6.63595e-273	1.01833	0.951	0.67	1.61201e-268	LC	HLA-DMB
1.24891e-266	0.759232	0.996	0.937	3.03385e-262	LC	ARPC3
5.1226e-262	1.24636	0.999	0.966	1.24438e-257	LC	CST3
1.11262e-260	0.542373	0.398	0.099	2.70277e-256	LC	SUCNR1
2.98764e-258	0.61777	0.476	0.138	7.25758e-254	LC	LDLRAD4
5.48594e-257	0.538117	0.499	0.148	1.33264e-252	LC	CNN2
4.45744e-256	0.738083	1	0.999	1.0828e-251	LC	ACTB
9.2922e-250	0.896109	0.972	0.793	2.25726e-245	LC	TPI1
1.28774e-249	0.770918	0.991	0.906	3.12817e-245	LC	RPL14
2.44771e-244	0.997328	0.684	0.288	5.94597e-240	LC	P2RY13
6.73928e-244	0.782884	0.705	0.312	1.63711e-239	LC	IGFLR1
2.54654e-243	1.16435	0.988	0.969	6.18606e-239	LC	MT-CYB
1.34373e-235	0.506925	0.422	0.118	3.26419e-231	LC	GNG2
5.72105e-233	0.720578	0.999	0.981	1.38976e-228	LC	PTMA
1.8439e-230	0.818067	0.787	0.388	4.4792e-226	LC	PSMB9
3.87285e-230	0.549158	0.497	0.162	9.40792e-226	LC	UCHL3
1.37391e-229	1.9898	0.798	0.468	3.3375e-225	LC	GPR183
9.00451e-229	0.818967	0.902	0.581	2.18738e-224	LC	SUB1
1.84248e-228	0.789043	0.925	0.662	4.47574e-224	LC	CAP1
1.61336e-216	0.818102	0.754	0.367	3.91918e-212	LC	H2AFV
2.57394e-216	0.711323	0.686	0.313	6.25262e-212	LC	TMEM14B
7.1113e-216	0.519434	0.436	0.133	1.72748e-211	LC	DAPP1
8.83415e-211	0.614688	0.545	0.201	2.14599e-206	LC	CDK2AP2
1.43574e-210	0.775697	0.817	0.458	3.48769e-206	LC	GLIPR1
9.67004e-210	0.663463	0.58	0.214	2.34905e-205	LC	JAML
1.90852e-209	0.592673	0.584	0.229	4.63619e-205	LC	NBDY
3.63228e-207	0.751589	0.86	0.557	8.82354e-203	LC	SNX3
2.11722e-204	0.669962	0.656	0.286	5.14314e-200	LC	VASP
7.51924e-204	0.658907	1	0.99	1.82657e-199	LC	TMSB10
9.30676e-204	0.849016	0.769	0.411	2.2608e-199	LC	JPT1
1.74779e-202	0.715122	0.901	0.575	4.24574e-198	LC	RGS10
2.45895e-202	0.904287	0.821	0.5	5.97329e-198	LC	GLRX
1.19883e-199	0.729238	0.985	0.926	2.91221e-195	LC	RPL13A
1.64612e-199	0.752339	0.848	0.516	3.99876e-195	LC	COMMD6
5.47715e-197	0.674651	0.996	0.893	1.33051e-192	LC	RPS11
1.37707e-195	0.844782	0.986	0.973	3.34517e-191	LC	MT-ND4
8.18306e-192	0.60391	0.548	0.212	1.98783e-187	LC	CYTIP
1.58302e-191	0.90777	0.627	0.291	3.84548e-187	LC	YPEL5
8.49729e-191	0.824763	0.89	0.611	2.06416e-186	LC	LDHA
5.62347e-190	0.707999	0.873	0.58	1.36605e-185	LC	ACTR3
2.19391e-189	0.646002	0.994	0.941	5.32944e-185	LC	RPL21
1.18739e-183	0.568293	1	0.977	2.88441e-179	LC	RPS27
9.88741e-183	0.664766	0.998	0.951	2.40185e-178	LC	RPS23
2.38654e-181	1.15991	0.526	0.207	5.79739e-177	LC	PTGS2
3.71464e-181	0.662943	0.987	0.9	9.02361e-177	LC	RPL5
4.42978e-177	0.740265	0.957	0.706	1.07608e-172	LC	ALOX5AP
5.43561e-176	0.549282	0.55	0.224	1.32042e-171	LC	FAM162A
1.46738e-175	0.766349	0.969	0.899	3.56457e-171	LC	RPL31
1.66955e-175	0.576859	0.998	0.96	4.05567e-171	LC	RPS14
1.57802e-174	0.733735	0.994	0.929	3.83332e-170	LC	SH3BGRL3
2.74323e-174	0.54914	0.421	0.144	6.66385e-170	LC	PAF1
1.30151e-172	0.833567	0.989	0.972	3.16162e-168	LC	MT-CO3
1.93236e-171	0.777632	0.995	0.984	4.6941e-167	LC	MT-CO1
1.96138e-171	0.63274	0.968	0.806	4.76459e-167	LC	ATP5MG
8.21077e-171	0.671725	0.765	0.427	1.99456e-166	LC	HCK
1.16796e-170	1.16094	0.901	0.701	2.8372e-166	LC	RGS1
4.04477e-168	0.61804	0.963	0.783	9.82557e-164	LC	RPS5
1.62151e-165	0.506074	0.549	0.218	3.93898e-161	LC	STK17B
5.33238e-165	0.625099	0.696	0.358	1.29534e-160	LC	OSTC
6.7678e-164	0.632263	0.631	0.297	1.64403e-159	LC	PEA15
1.16525e-163	0.584054	0.993	0.944	2.83062e-159	LC	RPS6
8.33736e-161	0.520324	0.516	0.211	2.02531e-156	LC	ERCC1
3.29169e-159	0.558858	0.998	0.961	7.99618e-155	LC	RPS2
8.41794e-157	0.702999	0.91	0.672	2.04489e-152	LC	CTSH
7.73711e-154	0.818301	0.977	0.827	1.8795e-149	LC	LGALS1
1.95534e-153	0.625936	0.994	0.931	4.74991e-149	LC	ACTG1
3.4829e-152	0.619658	0.542	0.235	8.46065e-148	LC	RALA
3.52764e-151	0.622797	0.502	0.21	8.56935e-147	LC	DUT
1.51104e-149	0.863808	0.784	0.482	3.67061e-145	LC	H2AFZ
1.62643e-149	0.59497	0.982	0.889	3.95091e-145	LC	ARPC2
3.1143e-147	0.545057	0.996	0.941	7.56527e-143	LC	RPS29
6.00797e-145	0.634344	0.981	0.868	1.45946e-140	LC	RPL23
7.45585e-145	0.710782	0.878	0.614	1.81117e-140	LC	TXN
9.62695e-145	0.525876	0.528	0.231	2.33858e-140	LC	CYSTM1
1.08659e-144	0.515097	0.522	0.221	2.63955e-140	LC	TNFAIP8
2.28833e-143	0.6092	0.72	0.4	5.55881e-139	LC	CIB1
4.98207e-143	0.53913	0.994	0.952	1.21024e-138	LC	RPS27A
1.19879e-142	0.63357	0.532	0.232	2.9121e-138	LC	PPA1
3.5327e-142	0.710517	0.928	0.73	8.58162e-138	LC	MIF
2.1712e-138	0.538597	0.635	0.324	5.27429e-134	LC	PA2G4
4.47968e-137	0.546053	0.58	0.27	1.0882e-132	LC	EZR
5.95806e-136	0.57973	0.911	0.716	1.44733e-131	LC	RPL36AL
8.76369e-136	0.919839	0.571	0.265	2.12888e-131	LC	DUSP2
1.76652e-135	0.577846	0.766	0.461	4.29124e-131	LC	TOMM6
7.40729e-135	0.589158	0.844	0.556	1.79938e-130	LC	SPI1
1.75268e-133	0.505735	0.591	0.29	4.25761e-129	LC	C17orf49
9.22314e-133	0.63008	0.597	0.288	2.24049e-128	LC	BHLHE40
6.75952e-132	0.648956	0.644	0.341	1.64202e-127	LC	CFLAR
6.70323e-131	0.526955	0.646	0.337	1.62835e-126	LC	SMDT1
1.87321e-130	0.921819	0.538	0.25	4.5504e-126	LC	STMN1
9.98794e-130	0.506958	0.994	0.941	2.42627e-125	LC	RPS3
6.03684e-129	0.537909	0.988	0.943	1.46647e-124	LC	PABPC1
2.43884e-128	0.608221	0.291	0.093	5.92443e-124	LC	GADD45A
7.98001e-128	0.562139	0.332	0.116	1.9385e-123	LC	MAFF
1.00489e-127	0.600685	0.809	0.534	2.44107e-123	LC	ATP5PF
1.35564e-127	0.533868	0.996	0.953	3.29312e-123	LC	AIF1
9.67064e-126	0.516724	0.605	0.307	2.34919e-121	LC	RAB32
3.99529e-125	0.547043	0.746	0.416	9.70536e-121	LC	CD59
6.01584e-125	0.560768	0.922	0.708	1.46137e-120	LC	NME2
1.13337e-122	0.589132	0.78	0.518	2.75317e-118	LC	SELENOH
1.01282e-121	0.596756	0.986	0.974	2.46034e-117	LC	MT-ATP6
2.00258e-121	0.500361	0.662	0.361	4.86468e-117	LC	ALOX5
3.83622e-121	0.524898	0.358	0.137	9.31896e-117	LC	SLC29A1
5.97138e-121	0.516678	0.998	0.957	1.45057e-116	LC	RPS18
1.27168e-119	0.548656	0.836	0.576	3.08916e-115	LC	SUMO2
9.78176e-118	0.589544	0.844	0.616	2.37618e-113	LC	ARL6IP5
1.26301e-117	0.526509	0.933	0.771	3.0681e-113	LC	MYL12B
4.29102e-117	0.555074	0.773	0.507	1.04238e-112	LC	PRR13
5.56301e-116	0.540442	0.939	0.846	1.35137e-111	LC	RPS20
1.55923e-114	0.55166	0.832	0.562	3.78768e-110	LC	LITAF
7.62969e-113	0.507985	0.955	0.812	1.8534e-108	LC	RPL7
5.01362e-112	0.572272	0.91	0.74	1.21791e-107	LC	CHCHD2
9.4658e-112	0.510773	0.962	0.79	2.29943e-107	LC	HLA-DMA
1.14799e-109	0.593787	0.995	0.976	2.78869e-105	LC	GAPDH
3.11878e-109	0.568015	0.744	0.46	7.57615e-105	LC	NUCKS1
6.25939e-107	0.538249	0.921	0.738	1.52053e-102	LC	ARPC5
9.38535e-107	0.53116	0.86	0.638	2.27989e-102	LC	SKP1
3.99964e-105	0.556805	0.627	0.362	9.71592e-101	LC	GABARAPL2
3.50474e-104	0.715003	0.788	0.587	8.51371e-100	LC	CPVL
3.74964e-104	0.531956	0.953	0.756	9.10864e-100	LC	ANXA2
2.8078e-102	0.728416	0.432	0.195	6.8207e-98	LC	PMAIP1
2.24578e-101	0.511311	0.895	0.673	5.45544e-97	LC	SLC25A5
7.1296e-99	0.651717	0.764	0.505	1.73192e-94	LC	CD86
6.16572e-97	0.500596	0.8	0.552	1.49778e-92	LC	UQCRH
8.74751e-96	0.653895	0.722	0.454	2.12494e-91	LC	TUBA1A
1.08827e-89	0.505153	0.437	0.206	2.64362e-85	LC	CKS2
3.03582e-89	0.738348	0.824	0.619	7.37461e-85	LC	RGS2
3.04195e-88	1.27993	0.549	0.364	7.38951e-84	LC	HLA-DRB5
1.33179e-83	0.536468	0.728	0.467	3.23518e-79	LC	YWHAH
6.68934e-83	0.506091	0.722	0.486	1.62497e-78	LC	AKR1A1
7.65274e-75	0.734687	0.498	0.281	1.859e-70	LC	PLAU
8.80506e-72	0.626259	0.463	0.257	2.13893e-67	LC	PPIF
3.40518e-68	0.52442	0.891	0.726	8.27185e-64	LC	S100A4
1.60041e-65	0.500669	0.998	0.971	3.88771e-61	LC	H3F3B
4.68629e-63	0.703329	0.643	0.435	1.13839e-58	LC	SELENOK
7.06725e-56	0.516089	0.411	0.236	1.71678e-51	LC	TANK
3.96237e-54	0.622199	0.252	0.113	9.62539e-50	LC	IL7R
1.80943e-52	0.572112	0.579	0.382	4.39546e-48	LC	EIF4A3
2.82205e-49	0.524511	0.684	0.493	6.85531e-45	LC	TUBB
2.60058e-35	0.563858	0.444	0.276	6.31733e-31	LC	HIST1H4C
1.65321e-32	0.806342	0.46	0.325	4.01598e-28	LC	G0S2
0	2.90667	0.449	0.114	0	Macro_C1Qs	CCL18
0	2.58699	0.951	0.709	0	Macro_C1Qs	APOE
0	1.8419	0.948	0.679	0	Macro_C1Qs	APOC1
0	1.63238	0.984	0.737	0	Macro_C1Qs	C1QA
0	1.43869	0.952	0.766	0	Macro_C1Qs	CTSZ
0	1.43011	0.35	0.069	0	Macro_C1Qs	CCL13
0	1.33023	0.982	0.754	0	Macro_C1Qs	C1QB
0	1.30157	0.652	0.193	0	Macro_C1Qs	SELENOP
0	1.29828	0.619	0.191	0	Macro_C1Qs	NUPR1
0	1.26607	0.675	0.307	0	Macro_C1Qs	CFD
0	1.24005	0.586	0.183	0	Macro_C1Qs	SLC40A1
0	1.23521	0.968	0.846	0	Macro_C1Qs	CTSD
0	1.23443	0.832	0.426	0	Macro_C1Qs	PLD3
0	1.19543	0.746	0.397	0	Macro_C1Qs	MRC1
0	1.15816	0.907	0.557	0	Macro_C1Qs	HLA-DQA1
0	1.11968	0.827	0.471	0	Macro_C1Qs	GPNMB
0	1.10613	0.761	0.364	0	Macro_C1Qs	FOLR2
0	1.05397	0.983	0.741	0	Macro_C1Qs	C1QC
0	1.02875	0.628	0.241	0	Macro_C1Qs	FUCA1
0	1.01442	0.632	0.278	0	Macro_C1Qs	ACP5
0	0.994223	1	0.999	0	Macro_C1Qs	FTL
0	0.966795	0.843	0.543	0	Macro_C1Qs	CD81
0	0.960375	0.77	0.453	0	Macro_C1Qs	BRI3
0	0.944969	0.989	0.887	0	Macro_C1Qs	HLA-DPB1
0	0.895019	0.757	0.391	0	Macro_C1Qs	DAB2
0	0.894692	0.782	0.472	0	Macro_C1Qs	LIPA
0	0.869313	0.543	0.247	0	Macro_C1Qs	CPM
0	0.869118	0.992	0.928	0	Macro_C1Qs	HLA-DPA1
0	0.863306	0.998	0.975	0	Macro_C1Qs	HLA-DRA
0	0.86281	0.858	0.548	0	Macro_C1Qs	MS4A4A
0	0.859433	0.999	0.991	0	Macro_C1Qs	CD74
0	0.855494	0.965	0.745	0	Macro_C1Qs	HLA-DQB1
0	0.82649	0.725	0.387	0	Macro_C1Qs	CD59
0	0.809631	0.976	0.844	0	Macro_C1Qs	CTSC
0	0.799183	0.291	0.101	0	Macro_C1Qs	GLDN
0	0.779991	0.963	0.775	0	Macro_C1Qs	HLA-DMA
0	0.7462	0.958	0.884	0	Macro_C1Qs	CYBA
0	0.743478	0.566	0.262	0	Macro_C1Qs	F13A1
0	0.733157	0.996	0.959	0	Macro_C1Qs	HLA-DRB1
0	0.732958	0.952	0.909	0	Macro_C1Qs	RPL28
0	0.707334	0.86	0.605	0	Macro_C1Qs	MARCKS
0	0.700534	0.997	0.99	0	Macro_C1Qs	TPT1
0	0.695369	0.72	0.348	0	Macro_C1Qs	PLTP
0	0.694879	0.939	0.754	0	Macro_C1Qs	FCGRT
0	0.685356	0.966	0.914	0	Macro_C1Qs	RPS12
0	0.684274	0.442	0.135	0	Macro_C1Qs	ALDH1A1
0	0.676132	0.98	0.956	0	Macro_C1Qs	RPL10
0	0.670093	0.998	0.966	0	Macro_C1Qs	PSAP
0	0.646032	0.378	0.18	0	Macro_C1Qs	GCHFR
0	0.644549	0.965	0.75	0	Macro_C1Qs	MS4A6A
0	0.638423	0.443	0.104	0	Macro_C1Qs	KCNMA1
0	0.637146	0.857	0.664	0	Macro_C1Qs	IGSF6
0	0.633693	0.653	0.324	0	Macro_C1Qs	CHCHD10
0	0.632763	0.496	0.21	0	Macro_C1Qs	PLA2G7
0	0.630748	0.866	0.685	0	Macro_C1Qs	CAPG
0	0.609637	0.818	0.647	0	Macro_C1Qs	TXNIP
0	0.603368	0.988	0.917	0	Macro_C1Qs	CD63
0	0.597108	0.613	0.364	0	Macro_C1Qs	H3F3A
0	0.59334	0.64	0.311	0	Macro_C1Qs	AKR1B1
0	0.588769	0.945	0.787	0	Macro_C1Qs	PRDX1
0	0.586943	0.987	0.941	0	Macro_C1Qs	HLA-A
0	0.584931	0.959	0.907	0	Macro_C1Qs	RPL12
0	0.578536	0.796	0.583	0	Macro_C1Qs	TYMP
0	0.573269	0.483	0.186	0	Macro_C1Qs	MCOLN1
0	0.565131	0.688	0.389	0	Macro_C1Qs	TIMP2
0	0.553553	0.59	0.315	0	Macro_C1Qs	IDH1
0	0.54534	0.509	0.196	0	Macro_C1Qs	PTMS
0	0.541347	0.587	0.358	0	Macro_C1Qs	RBPJ
0	0.541313	0.869	0.679	0	Macro_C1Qs	TMEM176B
0	0.537705	0.33	0.062	0	Macro_C1Qs	OTOA
0	0.530753	0.414	0.128	0	Macro_C1Qs	COLEC12
0	0.530254	0.994	0.95	0	Macro_C1Qs	CTSB
0	0.520827	0.993	0.964	0	Macro_C1Qs	CST3
0	0.517659	0.622	0.356	0	Macro_C1Qs	BLVRB
0	0.513718	0.851	0.576	0	Macro_C1Qs	TREM2
0	0.511486	0.676	0.396	0	Macro_C1Qs	PEBP1
0	0.508954	0.887	0.651	0	Macro_C1Qs	HLA-DMB
0	0.50802	0.624	0.295	0	Macro_C1Qs	PMP22
0	0.504938	0.982	0.888	0	Macro_C1Qs	CD68
4.34102e-293	0.615091	0.893	0.851	1.05452e-288	Macro_C1Qs	RPL41
1.78477e-239	0.99788	0.405	0.264	4.33557e-235	Macro_C1Qs	HLA-DQA2
2.31523e-222	0.5792	0.577	0.417	5.62415e-218	Macro_C1Qs	RNASE1
1.21218e-104	0.981278	0.45	0.358	2.94463e-100	Macro_C1Qs	HLA-DRB5
0	2.70499	0.974	0.699	0	Macro_CTSL	CTSL
0	2.34135	0.782	0.155	0	Macro_CTSL	SDS
0	2.03707	0.441	0.123	0	Macro_CTSL	CCL20
0	1.89147	1	0.998	0	Macro_CTSL	FTH1
0	1.88526	1	0.942	0	Macro_CTSL	IFI30
0	1.75365	0.878	0.521	0	Macro_CTSL	TGFBI
0	1.66992	0.999	0.952	0	Macro_CTSL	CTSB
0	1.52449	0.924	0.482	0	Macro_CTSL	GPNMB
0	1.35868	0.88	0.566	0	Macro_CTSL	LGMN
0	1.34693	0.609	0.096	0	Macro_CTSL	SDC2
0	1.26561	0.649	0.249	0	Macro_CTSL	CXCL3
0	1.25625	0.777	0.285	0	Macro_CTSL	ACP5
0	1.25406	1	0.999	0	Macro_CTSL	FTL
0	1.23704	0.953	0.628	0	Macro_CTSL	LGALS3
0	1.22137	0.75	0.338	0	Macro_CTSL	FABP5
0	1.18393	0.918	0.645	0	Macro_CTSL	PLAUR
0	1.16418	0.984	0.843	0	Macro_CTSL	GLUL
0	1.16046	0.853	0.598	0	Macro_CTSL	TIMP1
0	1.10585	0.999	0.967	0	Macro_CTSL	PSAP
0	1.09057	0.983	0.851	0	Macro_CTSL	CTSD
0	1.09005	0.956	0.763	0	Macro_CTSL	ASAH1
0	1.06724	0.686	0.211	0	Macro_CTSL	PLA2G7
0	1.05606	0.71	0.311	0	Macro_CTSL	C15orf48
0	1.0446	0.995	0.92	0	Macro_CTSL	CD63
0	1.03482	0.999	0.929	0	Macro_CTSL	NPC2
0	1.02062	0.874	0.512	0	Macro_CTSL	CD163
0	1.01465	0.853	0.701	0	Macro_CTSL	SOD2
0	1.0138	0.709	0.327	0	Macro_CTSL	CXCL2
0	1.01146	0.736	0.303	0	Macro_CTSL	PMP22
0	0.982478	0.611	0.235	0	Macro_CTSL	KYNU
0	0.966162	0.992	0.892	0	Macro_CTSL	CD68
0	0.953803	0.437	0.13	0	Macro_CTSL	CCL18
0	0.926766	0.915	0.693	0	Macro_CTSL	APOC1
0	0.926069	0.967	0.747	0	Macro_CTSL	ANXA2
0	0.925099	0.849	0.512	0	Macro_CTSL	HIF1A
0	0.921732	0.556	0.178	0	Macro_CTSL	GCHFR
0	0.909842	0.874	0.522	0	Macro_CTSL	PLIN2
0	0.909735	0.825	0.438	0	Macro_CTSL	HEXB
0	0.877767	0.838	0.451	0	Macro_CTSL	C5AR1
0	0.860311	0.77	0.538	0	Macro_CTSL	HMOX1
0	0.845321	0.999	0.956	0	Macro_CTSL	FCER1G
0	0.827892	0.645	0.279	0	Macro_CTSL	CD9
0	0.815546	0.814	0.464	0	Macro_CTSL	CD44
0	0.811867	0.512	0.151	0	Macro_CTSL	PHLDA1
0	0.809977	0.573	0.138	0	Macro_CTSL	AQP9
0	0.790935	0.434	0.124	0	Macro_CTSL	IL10
0	0.786735	0.939	0.734	0	Macro_CTSL	SDCBP
0	0.784372	0.856	0.562	0	Macro_CTSL	MS4A4A
0	0.772862	0.749	0.452	0	Macro_CTSL	NAMPT
0	0.75954	0.965	0.778	0	Macro_CTSL	CSTB
0	0.744687	0.95	0.759	0	Macro_CTSL	ATP6V1F
0	0.743318	0.632	0.238	0	Macro_CTSL	BEST1
0	0.725262	0.444	0.068	0	Macro_CTSL	SLC16A10
0	0.718938	0.808	0.547	0	Macro_CTSL	TPM4
0	0.717164	0.98	0.82	0	Macro_CTSL	LGALS1
0	0.716357	0.458	0.156	0	Macro_CTSL	ID3
0	0.701151	0.53	0.151	0	Macro_CTSL	SMPDL3A
0	0.698038	0.437	0.107	0	Macro_CTSL	HS3ST1
0	0.696836	0.523	0.217	0	Macro_CTSL	TFRC
0	0.693611	0.847	0.55	0	Macro_CTSL	LITAF
0	0.691827	0.9	0.637	0	Macro_CTSL	GSTO1
0	0.687035	0.527	0.193	0	Macro_CTSL	CD36
0	0.685983	0.95	0.798	0	Macro_CTSL	ANXA5
0	0.656583	0.394	0.082	0	Macro_CTSL	MMP19
0	0.655162	0.673	0.306	0	Macro_CTSL	MPP1
0	0.652	0.365	0.094	0	Macro_CTSL	SLC39A8
0	0.649854	0.491	0.208	0	Macro_CTSL	ADM
0	0.629286	1	0.962	0	Macro_CTSL	S100A11
0	0.598325	0.616	0.31	0	Macro_CTSL	CREM
0	0.593758	0.337	0.101	0	Macro_CTSL	IL7R
0	0.588468	0.813	0.486	0	Macro_CTSL	CTSA
0	0.588105	0.939	0.737	0	Macro_CTSL	APLP2
0	0.580182	0.847	0.574	0	Macro_CTSL	CREG1
0	0.580008	0.644	0.33	0	Macro_CTSL	SLA
0	0.577785	0.723	0.408	0	Macro_CTSL	GRINA
0	0.576347	0.641	0.285	0	Macro_CTSL	SMIM25
0	0.56761	0.479	0.147	0	Macro_CTSL	TDP2
0	0.566943	0.823	0.594	0	Macro_CTSL	LAPTM4A
0	0.560628	0.519	0.206	0	Macro_CTSL	CISD2
0	0.549058	0.504	0.178	0	Macro_CTSL	CD82
0	0.546414	0.542	0.222	0	Macro_CTSL	RALA
0	0.54013	0.45	0.155	0	Macro_CTSL	TCN2
0	0.534022	0.576	0.294	0	Macro_CTSL	CD47
0	0.533464	0.35	0.106	0	Macro_CTSL	THBS1
0	0.531391	0.865	0.65	0	Macro_CTSL	NOP10
0	0.525506	0.635	0.33	0	Macro_CTSL	TUBA1C
0	0.524225	0.587	0.259	0	Macro_CTSL	ABCA1
0	0.519296	0.717	0.44	0	Macro_CTSL	BCAP31
0	0.517651	0.603	0.319	0	Macro_CTSL	DNASE2
0	0.515897	0.458	0.186	0	Macro_CTSL	GK
0	0.511503	0.821	0.563	0	Macro_CTSL	RNF130
0	0.500596	0.429	0.159	0	Macro_CTSL	BEX3
3.87159e-281	0.529588	0.818	0.585	9.40487e-277	Macro_CTSL	RPS27L
2.25016e-280	0.505714	0.674	0.403	5.46608e-276	Macro_CTSL	LAMP1
5.35381e-278	0.593571	0.863	0.659	1.30055e-273	Macro_CTSL	BTG1
1.88934e-272	0.504884	0.703	0.442	4.58957e-268	Macro_CTSL	PSMA6
1.09895e-267	0.5328	0.81	0.577	2.66956e-263	Macro_CTSL	CPVL
6.17866e-253	0.511526	0.996	0.984	1.50092e-248	Macro_CTSL	SRGN
2.63354e-251	0.559996	0.944	0.852	6.3974e-247	Macro_CTSL	CTSC
2.31863e-243	0.624839	0.85	0.696	5.63241e-239	Macro_CTSL	RGS1
1.38798e-221	0.640439	0.267	0.101	3.37168e-217	Macro_CTSL	CXCL1
1.95246e-200	0.502682	0.818	0.628	4.74292e-196	Macro_CTSL	VSIG4
0	3.00886	0.886	0.54	0	Macro_CXCL2	HMOX1
0	2.57527	0.84	0.254	0	Macro_CXCL2	CXCL3
0	2.28768	0.874	0.333	0	Macro_CXCL2	CXCL2
0	1.8652	0.93	0.52	0	Macro_CXCL2	CD163
0	1.73614	0.716	0.224	0	Macro_CXCL2	SELENOP
0	1.52535	0.469	0.137	0	Macro_CXCL2	CCL18
0	1.51104	0.38	0.102	0	Macro_CXCL2	CXCL1
0	1.3642	0.893	0.531	0	Macro_CXCL2	TGFBI
0	1.2918	1	0.999	0	Macro_CXCL2	FTL
0	1.2474	0.547	0.14	0	Macro_CXCL2	LYVE1
0	1.18004	0.982	0.847	0	Macro_CXCL2	GLUL
0	1.16549	0.886	0.58	0	Macro_CXCL2	CREG1
0	1.15755	0.957	0.707	0	Macro_CXCL2	CTSL
0	1.07155	0.646	0.23	0	Macro_CXCL2	ARRDC3
0	1.01871	0.996	0.953	0	Macro_CXCL2	CTSB
0	0.953421	0.679	0.281	0	Macro_CXCL2	F13A1
0	0.937087	0.502	0.076	0	Macro_CXCL2	EDNRB
0	0.936246	0.757	0.357	0	Macro_CXCL2	STAB1
0	0.852384	0.746	0.355	0	Macro_CXCL2	NPL
0	0.80069	0.618	0.269	0	Macro_CXCL2	FUCA1
0	0.788582	0.544	0.162	0	Macro_CXCL2	SDC3
0	0.780946	0.565	0.215	0	Macro_CXCL2	ARL4C
0	0.766286	0.571	0.131	0	Macro_CXCL2	OLFML2B
0	0.720615	0.419	0.086	0	Macro_CXCL2	CYP1B1
0	0.708112	0.507	0.128	0	Macro_CXCL2	CR1
0	0.705212	0.443	0.065	0	Macro_CXCL2	SLC48A1
0	0.681005	0.768	0.354	0	Macro_CXCL2	HLA-DRB5
0	0.585478	0.491	0.161	0	Macro_CXCL2	PLXNC1
0	0.581155	0.365	0.099	0	Macro_CXCL2	LUCAT1
0	0.56906	0.427	0.106	0	Macro_CXCL2	SLC7A8
0	0.554307	0.475	0.166	0	Macro_CXCL2	POR
0	0.549679	0.493	0.172	0	Macro_CXCL2	SIGLEC1
0	0.502271	0.326	0.059	0	Macro_CXCL2	SPARC
1.39389e-305	0.778716	0.689	0.328	3.38603e-301	Macro_CXCL2	SOCS3
4.18757e-298	0.576314	0.45	0.157	1.01724e-293	Macro_CXCL2	TDP2
2.5151e-296	0.509135	0.471	0.164	6.10967e-292	Macro_CXCL2	SMPDL3A
3.00074e-293	0.873055	0.871	0.576	7.28941e-289	Macro_CXCL2	LGMN
3.1522e-285	0.950927	0.907	0.728	7.65731e-281	Macro_CXCL2	APOE
1.63953e-283	0.806712	0.801	0.463	3.98274e-279	Macro_CXCL2	C5AR1
1.5867e-278	0.69721	0.72	0.372	3.85442e-274	Macro_CXCL2	BLVRB
6.39148e-278	0.698856	0.998	0.968	1.55262e-273	Macro_CXCL2	PSAP
7.82275e-272	0.581418	0.6	0.264	1.9003e-267	Macro_CXCL2	RAP2B
8.14664e-272	0.615868	0.601	0.264	1.97898e-267	Macro_CXCL2	NRP1
3.61104e-270	0.65822	0.774	0.417	8.77195e-266	Macro_CXCL2	DAB2
2.5346e-260	0.695623	0.939	0.768	6.15705e-256	Macro_CXCL2	FCGRT
2.05973e-255	0.699553	0.853	0.496	5.0035e-251	Macro_CXCL2	GPNMB
3.22184e-252	0.97282	0.763	0.456	7.82649e-248	Macro_CXCL2	CEBPD
5.4717e-252	0.632988	0.66	0.318	1.32918e-247	Macro_CXCL2	PMP22
7.539e-247	0.570184	0.641	0.317	1.83137e-242	Macro_CXCL2	MPP1
5.73294e-242	0.612838	0.931	0.74	1.39265e-237	Macro_CXCL2	SDCBP
1.67099e-229	0.505608	0.462	0.187	4.05918e-225	Macro_CXCL2	LINC01094
3.98732e-229	0.675869	0.951	0.766	9.68599e-225	Macro_CXCL2	MS4A6A
1.04768e-227	0.789557	0.926	0.737	2.54504e-223	Macro_CXCL2	ZFP36L1
2.83974e-225	0.624733	0.864	0.57	6.8983e-221	Macro_CXCL2	MS4A4A
3.31603e-224	0.621533	0.816	0.527	8.05531e-220	Macro_CXCL2	TPP1
5.06565e-224	0.572798	0.568	0.269	1.23055e-219	Macro_CXCL2	ABCA1
1.54854e-223	0.679597	0.815	0.523	3.76172e-219	Macro_CXCL2	HIF1A
1.23613e-210	0.758155	0.471	0.202	3.00281e-206	Macro_CXCL2	THBD
6.25914e-210	1.14376	0.834	0.627	1.52047e-205	Macro_CXCL2	CXCL8
6.03417e-199	0.671953	0.815	0.538	1.46582e-194	Macro_CXCL2	MAFB
6.97443e-199	0.583819	0.987	0.875	1.69423e-194	Macro_CXCL2	CD14
4.52352e-197	0.535802	0.806	0.493	1.09885e-192	Macro_CXCL2	LIPA
5.78419e-194	0.532334	0.668	0.377	1.4051e-189	Macro_CXCL2	LRP1
3.50388e-191	0.591398	0.719	0.447	8.51161e-187	Macro_CXCL2	SNX6
2.64679e-186	0.853752	0.902	0.744	6.42958e-182	Macro_CXCL2	IER3
2.00651e-183	0.565501	0.786	0.476	4.87422e-179	Macro_CXCL2	MSR1
1.02306e-182	0.710963	0.32	0.114	2.48522e-178	Macro_CXCL2	THBS1
8.08943e-176	1.01948	0.463	0.216	1.96508e-171	Macro_CXCL2	SLC40A1
1.37379e-175	0.55659	0.971	0.855	3.33721e-171	Macro_CXCL2	CTSD
2.11066e-175	0.520386	0.698	0.41	5.12723e-171	Macro_CXCL2	LAMP1
5.80953e-175	0.519066	0.679	0.398	1.41125e-170	Macro_CXCL2	CD84
3.40083e-171	0.778637	0.348	0.136	8.2613e-167	Macro_CXCL2	IL10
2.69968e-170	0.724324	0.672	0.396	6.55806e-166	Macro_CXCL2	FOLR2
7.84158e-168	0.573989	0.87	0.631	1.90488e-163	Macro_CXCL2	VSIG4
5.71443e-163	0.520119	0.721	0.454	1.38815e-158	Macro_CXCL2	LY96
1.74802e-158	1.03492	0.753	0.536	4.24628e-154	Macro_CXCL2	PLIN2
2.43908e-157	0.620744	0.551	0.292	5.92501e-153	Macro_CXCL2	ZNF331
4.80117e-156	0.536898	0.896	0.711	1.1663e-151	Macro_CXCL2	MS4A7
2.30101e-154	0.516388	0.794	0.547	5.58962e-150	Macro_CXCL2	NINJ1
7.15424e-147	0.526156	0.945	0.805	1.73791e-142	Macro_CXCL2	ZFP36
3.01529e-112	0.617786	0.822	0.666	7.32473e-108	Macro_CXCL2	BTG1
4.24769e-105	0.650478	0.674	0.451	1.03185e-100	Macro_CXCL2	ATF3
3.52905e-85	0.527208	0.398	0.219	8.57276e-81	Macro_CXCL2	ADM
3.57905e-83	0.593052	0.32	0.167	8.69422e-79	Macro_CXCL2	PHLDA1
4.04979e-71	0.523332	0.889	0.814	9.83775e-67	Macro_CXCL2	NFKBIA
0	3.48019	0.941	0.419	0	Macro_LYVE1	RNASE1
0	3.42447	0.935	0.22	0	Macro_LYVE1	SELENOP
0	2.69109	0.746	0.136	0	Macro_LYVE1	LYVE1
0	2.67342	0.925	0.276	0	Macro_LYVE1	F13A1
0	2.58033	0.883	0.372	0	Macro_LYVE1	PLTP
0	2.04575	0.939	0.414	0	Macro_LYVE1	DAB2
0	1.95581	0.956	0.389	0	Macro_LYVE1	FOLR2
0	1.91552	0.961	0.418	0	Macro_LYVE1	MRC1
0	1.68118	0.876	0.355	0	Macro_LYVE1	STAB1
0	1.65456	0.731	0.21	0	Macro_LYVE1	SLC40A1
0	1.63572	0.898	0.576	0	Macro_LYVE1	LGMN
0	1.44916	0.832	0.28	0	Macro_LYVE1	MAF
0	1.27216	0.985	0.767	0	Macro_LYVE1	FCGRT
0	1.2686	0.7	0.142	0	Macro_LYVE1	COLEC12
0	1.19495	0.941	0.522	0	Macro_LYVE1	CD163
0	1.18317	0.74	0.261	0	Macro_LYVE1	NRP1
0	1.17396	0.9	0.542	0	Macro_LYVE1	A2M
0	1.16718	0.994	0.756	0	Macro_LYVE1	C1QA
0	1.0999	0.925	0.57	0	Macro_LYVE1	MS4A4A
0	1.08811	0.675	0.272	0	Macro_LYVE1	GYPC
0	1.07576	0.927	0.631	0	Macro_LYVE1	VSIG4
0	1.01885	0.708	0.268	0	Macro_LYVE1	FUCA1
0	1.01696	0.444	0.04	0	Macro_LYVE1	CD209
0	0.933779	0.57	0.167	0	Macro_LYVE1	MTSS1
0	0.930092	0.693	0.302	0	Macro_LYVE1	MPEG1
0	0.910767	0.467	0.088	0	Macro_LYVE1	IGF1
0	0.84064	0.526	0.182	0	Macro_LYVE1	EMB
0	0.82794	0.487	0.102	0	Macro_LYVE1	WWP1
0	0.819837	0.461	0.087	0	Macro_LYVE1	LILRB5
0	0.807589	0.511	0.114	0	Macro_LYVE1	ITSN1
0	0.738813	0.479	0.13	0	Macro_LYVE1	CR1
0	0.734707	0.253	0.009	0	Macro_LYVE1	TTN
0	0.686474	0.521	0.172	0	Macro_LYVE1	SIGLEC1
0	0.625938	0.368	0.068	0	Macro_LYVE1	IGFBP4
0	0.593465	0.284	0.017	0	Macro_LYVE1	MAMDC2
3.86998e-307	0.833776	0.994	0.759	9.40094e-303	Macro_LYVE1	C1QC
3.16845e-301	0.711768	0.565	0.224	7.6968e-297	Macro_LYVE1	FRMD4B
3.30335e-296	0.88101	0.994	0.875	8.0245e-292	Macro_LYVE1	CD14
2.00044e-293	0.857005	0.619	0.259	4.85947e-289	Macro_LYVE1	FCGR2B
1.48382e-289	0.938496	0.99	0.943	3.60449e-285	Macro_LYVE1	MT-ND1
5.52704e-282	0.840064	0.714	0.374	1.34263e-277	Macro_LYVE1	BLVRB
2.88968e-281	0.79958	0.999	0.931	7.0196e-277	Macro_LYVE1	NPC2
1.86698e-280	0.785466	0.979	0.766	4.53527e-276	Macro_LYVE1	MS4A6A
1.69808e-276	0.846078	0.681	0.36	4.12498e-272	Macro_LYVE1	CLTC
3.36187e-275	0.73828	0.565	0.235	8.16665e-271	Macro_LYVE1	IQGAP2
2.34729e-271	0.819265	0.757	0.447	5.70204e-267	Macro_LYVE1	SNX6
6.41013e-267	0.723791	0.496	0.191	1.55715e-262	Macro_LYVE1	TSPAN4
6.04817e-262	0.882531	0.881	0.602	1.46922e-257	Macro_LYVE1	CSF1R
3.65661e-261	0.559801	0.378	0.117	8.88263e-257	Macro_LYVE1	GNG2
4.34255e-252	0.874261	0.992	0.948	1.05489e-247	Macro_LYVE1	MT-ND2
3.12554e-250	0.758	0.995	0.771	7.59257e-246	Macro_LYVE1	C1QB
1.50625e-246	0.81134	0.993	0.972	3.65898e-242	Macro_LYVE1	MT-CO3
2.03958e-243	0.541982	0.444	0.161	4.95455e-239	Macro_LYVE1	AP2A2
1.3072e-231	0.708724	0.997	0.945	3.17545e-227	Macro_LYVE1	MT-ND3
4.90384e-228	0.55533	0.449	0.17	1.19124e-223	Macro_LYVE1	MYO5A
9.71807e-226	0.742374	0.746	0.46	2.36071e-221	Macro_LYVE1	IQGAP1
3.13042e-221	0.817312	0.437	0.174	7.60441e-217	Macro_LYVE1	MAN1A1
1.45378e-219	0.721476	0.996	0.973	3.53152e-215	Macro_LYVE1	MT-ATP6
7.45028e-218	0.765794	0.784	0.529	1.80982e-213	Macro_LYVE1	TPP1
7.32951e-217	0.745845	0.911	0.727	1.78049e-212	Macro_LYVE1	CYBB
9.20294e-213	0.815081	0.907	0.711	2.23558e-208	Macro_LYVE1	MS4A7
2.08526e-212	0.705976	0.712	0.411	5.06553e-208	Macro_LYVE1	TIMP2
1.53057e-210	0.718758	0.994	0.969	3.71807e-206	Macro_LYVE1	MT-CYB
4.3599e-209	0.710425	0.998	0.973	1.05911e-204	Macro_LYVE1	MT-ND4
2.64823e-202	0.731244	0.929	0.744	6.43309e-198	Macro_LYVE1	APLP2
3.32349e-198	0.729366	0.983	0.927	8.07343e-194	Macro_LYVE1	MT-ND5
5.1121e-197	0.658977	0.996	0.984	1.24183e-192	Macro_LYVE1	MT-CO1
1.73809e-194	0.648003	0.682	0.392	4.22217e-190	Macro_LYVE1	CD4
1.51159e-192	0.702569	0.77	0.507	3.67195e-188	Macro_LYVE1	KCTD12
1.43699e-190	0.700782	0.583	0.292	3.49074e-186	Macro_LYVE1	AHNAK
2.27812e-186	0.705696	0.68	0.409	5.53402e-182	Macro_LYVE1	ARHGAP18
5.44415e-184	0.644425	0.653	0.383	1.32249e-179	Macro_LYVE1	NCOA4
2.55713e-182	0.652066	0.991	0.947	6.21177e-178	Macro_LYVE1	ITM2B
9.043e-175	0.79153	0.653	0.409	2.19673e-170	Macro_LYVE1	CALM3
1.1083e-166	1.37241	0.283	0.093	2.69228e-162	Macro_LYVE1	CCL13
3.00536e-163	0.576728	0.761	0.459	7.30061e-159	Macro_LYVE1	PLD3
1.79355e-154	0.665212	0.672	0.405	4.3569e-150	Macro_LYVE1	LPAR6
9.32498e-146	0.599891	0.86	0.625	2.26522e-141	Macro_LYVE1	MARCKS
1.02532e-144	0.506252	0.377	0.164	2.4907e-140	Macro_LYVE1	BCAT1
2.16074e-143	0.552243	0.649	0.379	5.24886e-139	Macro_LYVE1	GPR34
5.80208e-138	0.605403	0.664	0.415	1.40944e-133	Macro_LYVE1	CD59
1.91012e-134	0.555482	0.964	0.855	4.64007e-130	Macro_LYVE1	CTSC
1.78875e-133	0.595739	0.863	0.658	4.34523e-129	Macro_LYVE1	TXNIP
1.91164e-133	0.508491	0.583	0.34	4.64375e-129	Macro_LYVE1	GNS
4.91977e-132	0.538942	0.817	0.584	1.19511e-127	Macro_LYVE1	CREG1
5.46306e-130	0.650265	0.602	0.375	1.32709e-125	Macro_LYVE1	RBPJ
2.21302e-127	0.504688	0.366	0.16	5.37586e-123	Macro_LYVE1	ALDH1A1
2.55986e-125	0.578387	0.942	0.855	6.21842e-121	Macro_LYVE1	CALM2
4.45226e-125	0.55762	0.487	0.265	1.08154e-120	Macro_LYVE1	C2
1.13198e-119	1.12839	0.36	0.163	2.7498e-115	Macro_LYVE1	FCGBP
2.14181e-119	0.576367	0.645	0.425	5.20289e-115	Macro_LYVE1	SLCO2B1
5.22156e-118	0.514758	0.511	0.286	1.26842e-113	Macro_LYVE1	GOLGA4
2.35616e-113	0.542854	0.907	0.782	5.72358e-109	Macro_LYVE1	CTSZ
1.3622e-112	0.511888	0.668	0.451	3.30905e-108	Macro_LYVE1	CD302
5.52155e-110	0.522871	0.622	0.411	1.3413e-105	Macro_LYVE1	ADAP2
3.06816e-108	0.643948	0.648	0.46	7.45318e-104	Macro_LYVE1	GLIPR1
1.17211e-105	0.506295	0.549	0.323	2.84729e-101	Macro_LYVE1	PMP22
3.47616e-97	0.727625	0.262	0.111	8.44429e-93	Macro_LYVE1	EMP1
9.76854e-69	0.885403	0.36	0.199	2.37297e-64	Macro_LYVE1	MARCO
3.40843e-12	0.626824	0.195	0.293	8.27976e-08	Macro_LYVE1	CRIP1
0	3.73236	0.862	0.152	0	Macro_MARCO	RETN
0	2.67919	0.994	0.743	0	Macro_MARCO	LYZ
0	2.43707	0.938	0.246	0	Macro_MARCO	FBP1
0	2.2011	0.844	0.171	0	Macro_MARCO	MARCO
0	1.93026	0.615	0.136	0	Macro_MARCO	PLAC8
0	1.86464	0.817	0.121	0	Macro_MARCO	MCEMP1
0	1.71405	0.532	0.206	0	Macro_MARCO	FN1
0	1.67057	0.847	0.324	0	Macro_MARCO	ALDH2
0	1.47308	0.535	0.019	0	Macro_MARCO	IGFBP2
0	1.44521	0.97	0.698	0	Macro_MARCO	ALOX5AP
0	1.41767	0.993	0.858	0	Macro_MARCO	GRN
0	1.4083	0.596	0.101	0	Macro_MARCO	AC020656.1
0	1.40656	0.864	0.281	0	Macro_MARCO	LTA4H
0	1.38622	0.902	0.429	0	Macro_MARCO	LRPAP1
0	1.33511	0.923	0.408	0	Macro_MARCO	MRC1
0	1.27712	0.853	0.393	0	Macro_MARCO	CD52
0	1.2053	0.688	0.327	0	Macro_MARCO	CFD
0	1.19733	0.954	0.639	0	Macro_MARCO	SERPINA1
0	1.18759	0.947	0.781	0	Macro_MARCO	CSTB
0	1.1679	0.731	0.288	0	Macro_MARCO	STXBP2
0	1.16553	0.587	0.181	0	Macro_MARCO	GCHFR
0	1.14788	0.342	0.035	0	Macro_MARCO	RBP4
0	1.09065	0.717	0.294	0	Macro_MARCO	ACP5
0	1.05993	0.84	0.414	0	Macro_MARCO	TKT
0	1.05519	0.982	0.748	0	Macro_MARCO	TSPO
0	1.05451	0.893	0.451	0	Macro_MARCO	TNFSF13
0	1.02565	0.897	0.635	0	Macro_MARCO	LGALS3
0	0.977142	0.982	0.852	0	Macro_MARCO	CTSD
0	0.966972	0.968	0.753	0	Macro_MARCO	GSTP1
0	0.96382	0.625	0.157	0	Macro_MARCO	CYP27A1
0	0.956552	0.987	0.748	0	Macro_MARCO	ANXA2
0	0.916747	0.268	0.006	0	Macro_MARCO	AZU1
0	0.904343	0.787	0.282	0	Macro_MARCO	SMIM25
0	0.872283	0.359	0.058	0	Macro_MARCO	LPL
0	0.854123	0.936	0.618	0	Macro_MARCO	ELOB
0	0.847634	0.71	0.24	0	Macro_MARCO	PLBD1
0	0.832737	0.808	0.365	0	Macro_MARCO	CSTA
0	0.816998	0.518	0.077	0	Macro_MARCO	PPARG
0	0.801836	0.992	0.969	0	Macro_MARCO	MT-CYB
0	0.796433	0.65	0.2	0	Macro_MARCO	JAML
0	0.780547	0.919	0.651	0	Macro_MARCO	TXNIP
0	0.778868	0.972	0.717	0	Macro_MARCO	S100A4
0	0.775612	0.386	0.039	0	Macro_MARCO	PCOLCE2
0	0.770323	0.951	0.7	0	Macro_MARCO	S100A9
0	0.768319	0.997	0.756	0	Macro_MARCO	S100A6
0	0.766379	1	0.943	0	Macro_MARCO	IFI30
0	0.764815	0.988	0.893	0	Macro_MARCO	CD68
0	0.76294	0.92	0.625	0	Macro_MARCO	VSIG4
0	0.757361	0.671	0.258	0	Macro_MARCO	TREM1
0	0.75555	0.988	0.973	0	Macro_MARCO	MT-ATP6
0	0.753313	0.928	0.598	0	Macro_MARCO	AP2S1
0	0.736846	0.749	0.319	0	Macro_MARCO	PGD
0	0.723052	0.999	0.942	0	Macro_MARCO	MYL6
0	0.722537	0.815	0.463	0	Macro_MARCO	MGST3
0	0.711491	0.863	0.487	0	Macro_MARCO	CTSA
0	0.700077	1	0.962	0	Macro_MARCO	S100A11
0	0.699645	0.536	0.207	0	Macro_MARCO	ARL4A
0	0.688704	0.717	0.349	0	Macro_MARCO	ALOX5
0	0.683703	0.963	0.754	0	Macro_MARCO	VAMP8
0	0.677852	0.99	0.944	0	Macro_MARCO	UBB
0	0.67349	0.641	0.35	0	Macro_MARCO	MDH1
0	0.666849	0.998	0.965	0	Macro_MARCO	CST3
0	0.662923	0.259	0.001	0	Macro_MARCO	CEACAM8
0	0.661401	0.96	0.69	0	Macro_MARCO	CAPG
0	0.660554	0.363	0.03	0	Macro_MARCO	AC026369.3
0	0.657401	0.996	0.979	0	Macro_MARCO	MT-CO2
0	0.646242	0.916	0.664	0	Macro_MARCO	CTSH
0	0.632959	0.549	0.14	0	Macro_MARCO	CLEC12A
0	0.632626	0.357	0.119	0	Macro_MARCO	TGM2
0	0.631562	0.354	0.02	0	Macro_MARCO	CES1
0	0.622647	0.993	0.812	0	Macro_MARCO	VIM
0	0.617496	0.891	0.57	0	Macro_MARCO	ATP5MC3
0	0.613352	0.946	0.739	0	Macro_MARCO	APLP2
0	0.604715	0.968	0.823	0	Macro_MARCO	ARPC1B
0	0.598757	0.389	0.013	0	Macro_MARCO	PARAL1
0	0.598549	0.964	0.812	0	Macro_MARCO	PSMA7
0	0.590891	0.652	0.242	0	Macro_MARCO	FLNA
0	0.590525	0.952	0.745	0	Macro_MARCO	NDUFA4
0	0.582496	0.999	0.973	0	Macro_MARCO	SERF2
0	0.579027	0.308	0.023	0	Macro_MARCO	AKR1C3
0	0.577998	0.929	0.638	0	Macro_MARCO	GSTO1
0	0.563672	0.772	0.402	0	Macro_MARCO	RNH1
0	0.559482	0.933	0.659	0	Macro_MARCO	C1orf162
0	0.557751	0.506	0.189	0	Macro_MARCO	PIM1
0	0.546767	0.985	0.886	0	Macro_MARCO	ARPC2
0	0.542018	0.77	0.383	0	Macro_MARCO	NCF2
0	0.539218	0.575	0.268	0	Macro_MARCO	GYPC
0	0.537355	0.629	0.297	0	Macro_MARCO	GPCPD1
0	0.524553	0.999	0.963	0	Macro_MARCO	OAZ1
0	0.522644	0.514	0.167	0	Macro_MARCO	OSCAR
0	0.520002	0.859	0.557	0	Macro_MARCO	PYCARD
0	0.516727	0.791	0.469	0	Macro_MARCO	LAMTOR1
0	0.515954	0.832	0.508	0	Macro_MARCO	BLOC1S1
0	0.510074	0.716	0.391	0	Macro_MARCO	ATP6V0D1
0	0.50659	0.607	0.277	0	Macro_MARCO	VASP
0	0.506074	0.744	0.422	0	Macro_MARCO	NDUFV2
4.45756e-293	0.662703	0.995	0.971	1.08283e-288	Macro_MARCO	MT-CO3
1.76266e-292	0.537743	0.855	0.565	4.28185e-288	Macro_MARCO	PPT1
1.80446e-289	0.503913	0.99	0.887	4.3834e-285	Macro_MARCO	CYBA
1.0377e-283	0.594033	1	0.999	2.52079e-279	Macro_MARCO	FTL
1.32843e-283	0.961124	0.475	0.206	3.22701e-279	Macro_MARCO	FCN1
1.05673e-277	0.717439	0.491	0.221	2.56701e-273	Macro_MARCO	NUPR1
1.23166e-260	0.505307	0.963	0.842	2.99195e-256	Macro_MARCO	RPS20
8.00136e-254	0.692039	0.997	0.984	1.94369e-249	Macro_MARCO	MT-CO1
1.01932e-242	0.538303	0.854	0.607	2.47612e-238	Macro_MARCO	TXN
9.43003e-236	0.541554	0.508	0.243	2.29074e-231	Macro_MARCO	STMN1
2.0461e-231	0.748873	0.69	0.475	4.97038e-227	Macro_MARCO	BRI3
3.5381e-227	0.763861	0.547	0.277	8.59474e-223	Macro_MARCO	CRIP1
2.93524e-222	0.517552	0.967	0.852	7.13027e-218	Macro_MARCO	CTSC
1.15619e-209	0.507102	0.76	0.493	2.80862e-205	Macro_MARCO	GLRX
1.00751e-204	0.589408	0.399	0.191	2.44745e-200	Macro_MARCO	RNASE2
3.66567e-188	0.525149	0.903	0.755	8.90464e-184	Macro_MARCO	C1QA
6.96669e-183	0.506123	0.868	0.708	1.69235e-178	Macro_MARCO	YBX1
1.63816e-164	0.555742	0.728	0.476	3.97941e-160	Macro_MARCO	H2AFZ
2.34836e-139	0.53323	0.316	0.155	5.70465e-135	Macro_MARCO	SCD
6.61901e-126	0.701081	0.488	0.31	1.60789e-121	Macro_MARCO	HMGN2
1.5682e-99	0.500298	0.799	0.701	3.80948e-95	Macro_MARCO	APOC1
2.09735e-37	0.539181	0.429	0.364	5.09488e-33	Macro_MARCO	HLA-DRB5
2.32172e-30	0.700384	0.408	0.388	5.63992e-26	Macro_MARCO	H3F3A
0	2.70657	0.747	0.221	0	Macro_ISG15	IFI27
0	2.11688	0.885	0.445	0	Macro_ISG15	IFI6
0	1.8681	0.808	0.328	0	Macro_ISG15	ISG15
0	1.61848	0.636	0.181	0	Macro_ISG15	FN1
0	1.48979	0.78	0.399	0	Macro_ISG15	RNASE1
0	1.32203	0.913	0.648	0	Macro_ISG15	SPP1
0	1.28986	0.763	0.372	0	Macro_ISG15	LY6E
0	1.24167	0.564	0.113	0	Macro_ISG15	IFIT1
0	1.20123	0.723	0.253	0	Macro_ISG15	LGALS3BP
0	1.15979	0.592	0.164	0	Macro_ISG15	IFIT3
0	1.12368	0.856	0.449	0	Macro_ISG15	MSR1
0	1.11079	0.92	0.734	0	Macro_ISG15	IFITM3
0	1.11048	0.66	0.247	0	Macro_ISG15	MX1
0	0.991027	0.943	0.682	0	Macro_ISG15	APOC1
0	0.982759	0.989	0.941	0	Macro_ISG15	HLA-A
0	0.884109	0.662	0.332	0	Macro_ISG15	FABP5
0	0.856817	0.602	0.208	0	Macro_ISG15	IFI44L
0	0.831888	0.632	0.288	0	Macro_ISG15	XAF1
0	0.795522	0.858	0.473	0	Macro_ISG15	GPNMB
0	0.785696	0.583	0.222	0	Macro_ISG15	FPR3
0	0.78311	0.748	0.439	0	Macro_ISG15	PLD3
0	0.768321	0.97	0.815	0	Macro_ISG15	LGALS1
0	0.766475	0.982	0.846	0	Macro_ISG15	CTSD
0	0.757328	0.623	0.27	0	Macro_ISG15	EPSTI1
0	0.756125	0.392	0.08	0	Macro_ISG15	RSAD2
0	0.74528	0.832	0.548	0	Macro_ISG15	CD81
0	0.740072	0.671	0.323	0	Macro_ISG15	STAT1
0	0.733405	0.581	0.231	0	Macro_ISG15	ALCAM
0	0.706215	0.601	0.271	0	Macro_ISG15	CD9
0	0.673909	0.861	0.578	0	Macro_ISG15	TREM2
0	0.671931	0.547	0.237	0	Macro_ISG15	OAS1
0	0.668872	0.441	0.171	0	Macro_ISG15	IFIT2
0	0.659645	0.546	0.224	0	Macro_ISG15	SAMD9L
0	0.65683	0.867	0.689	0	Macro_ISG15	RGS1
0	0.656123	0.527	0.199	0	Macro_ISG15	IFI44
0	0.640071	0.824	0.514	0	Macro_ISG15	TGFBI
0	0.631003	0.466	0.211	0	Macro_ISG15	NUPR1
0	0.628865	0.546	0.259	0	Macro_ISG15	PLAU
0	0.625918	0.688	0.392	0	Macro_ISG15	TIMP2
0	0.613231	0.489	0.189	0	Macro_ISG15	TTYH3
0	0.604753	0.975	0.853	0	Macro_ISG15	GRN
0	0.601058	0.418	0.107	0	Macro_ISG15	OAS3
0	0.595332	1	1	0	Macro_ISG15	B2M
0	0.591659	0.667	0.44	0	Macro_ISG15	HEXB
0	0.5888	0.654	0.425	0	Macro_ISG15	CCDC88A
0	0.582468	0.555	0.246	0	Macro_ISG15	NRP1
0	0.581647	0.392	0.119	0	Macro_ISG15	IFIH1
0	0.579035	0.996	0.966	0	Macro_ISG15	PSAP
0	0.569515	0.897	0.684	0	Macro_ISG15	CAPG
0	0.564501	0.441	0.139	0	Macro_ISG15	OAS2
0	0.562235	0.589	0.305	0	Macro_ISG15	SCARB2
0	0.56181	0.944	0.846	0	Macro_ISG15	CALM1
0	0.544736	0.69	0.389	0	Macro_ISG15	ARHGAP18
0	0.542257	0.99	0.956	0	Macro_ISG15	LAPTM5
0	0.533864	0.426	0.144	0	Macro_ISG15	MMP14
0	0.527416	0.955	0.848	0	Macro_ISG15	CTSC
0	0.523048	0.569	0.321	0	Macro_ISG15	SIRPA
0	0.511647	0.431	0.172	0	Macro_ISG15	MX2
0	0.508194	0.907	0.722	0	Macro_ISG15	FCGR3A
0	0.504158	0.535	0.282	0	Macro_ISG15	PARP14
3.21628e-231	0.532527	0.809	0.675	7.81298e-227	Macro_ISG15	GNAS
0	2.31016	0.983	0.62	0	Macro_SPP1	SPP1
0	2.26631	0.883	0.269	0	Macro_SPP1	C3
0	1.83534	0.636	0.18	0	Macro_SPP1	HAMP
0	1.7029	0.882	0.54	0	Macro_SPP1	FCGR1A
0	1.57428	0.861	0.311	0	Macro_SPP1	APOC2
0	1.47893	0.697	0.159	0	Macro_SPP1	BIN1
0	1.46089	0.922	0.49	0	Macro_SPP1	A2M
0	1.44181	0.6	0.094	0	Macro_SPP1	SCIN
0	1.34662	0.647	0.145	0	Macro_SPP1	CX3CR1
0	1.27131	0.607	0.088	0	Macro_SPP1	P2RY12
0	1.1964	0.702	0.209	0	Macro_SPP1	BHLHE41
0	1.16937	0.658	0.181	0	Macro_SPP1	ST6GAL1
0	1.16916	0.765	0.516	0	Macro_SPP1	HMOX1
0	1.16865	0.675	0.368	0	Macro_SPP1	LPAR6
0	1.14041	0.652	0.18	0	Macro_SPP1	SLC2A5
0	1.0866	0.626	0.252	0	Macro_SPP1	FCGR1B
0	1.07064	0.655	0.196	0	Macro_SPP1	TMIGD3
0	1.06198	0.724	0.33	0	Macro_SPP1	GPR34
0	1.04772	0.569	0.169	0	Macro_SPP1	OLFML3
0	1.03646	0.957	0.778	0	Macro_SPP1	RNASET2
0	1.03372	0.587	0.246	0	Macro_SPP1	P2RY13
0	1.00821	0.469	0.118	0	Macro_SPP1	FCGBP
0	0.979102	0.884	0.557	0	Macro_SPP1	TREM2
0	0.973387	0.755	0.603	0	Macro_SPP1	ID2
0	0.950108	0.994	0.728	0	Macro_SPP1	C1QC
0	0.936207	0.586	0.169	0	Macro_SPP1	HTRA1
0	0.917741	0.579	0.246	0	Macro_SPP1	SORL1
0	0.909847	0.667	0.313	0	Macro_SPP1	CYFIP1
0	0.891508	0.995	0.741	0	Macro_SPP1	C1QB
0	0.887791	0.853	0.568	0	Macro_SPP1	CSF1R
0	0.862404	0.365	0.029	0	Macro_SPP1	AC010378.2
0	0.861928	0.618	0.229	0	Macro_SPP1	EPB41L2
0	0.83467	0.761	0.552	0	Macro_SPP1	IFNGR1
0	0.796517	0.66	0.402	0	Macro_SPP1	APBB1IP
0	0.781062	0.715	0.397	0	Macro_SPP1	MEF2C
0	0.767595	0.292	0.102	0	Macro_SPP1	HIST1H2BG
0	0.747671	0.987	0.942	0	Macro_SPP1	ITM2B
0	0.745572	0.525	0.221	0	Macro_SPP1	IL6ST
0	0.745103	0.843	0.667	0	Macro_SPP1	HSPA1B
0	0.741814	0.5	0.19	0	Macro_SPP1	TGFBR1
0	0.72347	0.933	0.706	0	Macro_SPP1	FCGR3A
0	0.712513	0.524	0.236	0	Macro_SPP1	MKNK1
0	0.706499	0.962	0.864	0	Macro_SPP1	CD14
0	0.704761	0.661	0.483	0	Macro_SPP1	FPR1
0	0.701538	0.563	0.412	0	Macro_SPP1	RASSF4
0	0.676344	0.826	0.608	0	Macro_SPP1	VSIG4
0	0.656589	0.433	0.137	0	Macro_SPP1	PLD4
0	0.655765	0.702	0.355	0	Macro_SPP1	FOLR2
0	0.648526	0.531	0.172	0	Macro_SPP1	CH25H
0	0.640704	0.883	0.719	0	Macro_SPP1	ZFP36L1
0	0.631059	0.398	0.09	0	Macro_SPP1	ADGRG1
0	0.630795	0.659	0.393	0	Macro_SPP1	SLCO2B1
0	0.618763	0.413	0.145	0	Macro_SPP1	DENND3
0	0.614024	0.915	0.733	0	Macro_SPP1	CCL3
0	0.612062	0.978	0.967	0	Macro_SPP1	UBC
0	0.611648	0.384	0.147	0	Macro_SPP1	SRGAP2
0	0.60951	0.418	0.124	0	Macro_SPP1	FSCN1
0	0.608741	0.341	0.04	0	Macro_SPP1	NAV3
0	0.608349	0.564	0.298	0	Macro_SPP1	LPCAT2
0	0.607467	0.521	0.289	0	Macro_SPP1	MEF2A
0	0.604109	0.481	0.222	0	Macro_SPP1	SLC1A3
0	0.603553	0.66	0.493	0	Macro_SPP1	LY86
0	0.588855	0.902	0.829	0	Macro_SPP1	JUN
0	0.573322	0.583	0.413	0	Macro_SPP1	DHRS7
0	0.566835	0.853	0.594	0	Macro_SPP1	MARCKS
0	0.55749	0.454	0.191	0	Macro_SPP1	ADAM28
0	0.553453	0.894	0.656	0	Macro_SPP1	CCL4
0	0.544524	0.443	0.185	0	Macro_SPP1	RHBDF2
0	0.54382	0.261	0.081	0	Macro_SPP1	RGS16
0	0.540801	0.653	0.473	0	Macro_SPP1	PLXDC2
0	0.537504	0.564	0.368	0	Macro_SPP1	VSIR
0	0.536957	0.339	0.085	0	Macro_SPP1	USP53
0	0.531278	0.382	0.143	0	Macro_SPP1	LTC4S
0	0.531044	0.415	0.159	0	Macro_SPP1	SOCS6
0	0.523849	0.412	0.177	0	Macro_SPP1	DOCK4
0	0.518343	0.743	0.564	0	Macro_SPP1	CREG1
0	0.518197	0.777	0.645	0	Macro_SPP1	FYB1
0	0.509832	0.369	0.092	0	Macro_SPP1	ITM2C
0	0.503098	0.621	0.445	0	Macro_SPP1	C3AR1
0	0.502623	0.381	0.138	0	Macro_SPP1	SPATA13
8.39644e-306	0.509256	0.557	0.407	2.03966e-301	Macro_SPP1	SRRM2
1.56675e-268	0.570403	0.816	0.693	3.80595e-264	Macro_SPP1	IER2
1.53759e-246	0.53672	0.58	0.482	3.7351e-242	Macro_SPP1	SF3B1
2.5955e-221	0.784775	0.895	0.827	6.30498e-217	Macro_SPP1	HSPA1A
1.76401e-198	0.620504	0.428	0.309	4.28512e-194	Macro_SPP1	HNRNPH1
1.49946e-153	0.624118	0.668	0.567	3.64249e-149	Macro_SPP1	HSPB1
0	3.65423	0.968	0.536	0	Macro_SPP1/CCL3	CCL3L1
0	3.47396	0.943	0.572	0	Macro_SPP1/CCL3	CCL4L2
0	2.9808	0.962	0.648	0	Macro_SPP1/CCL3	CCL4
0	2.67585	0.666	0.154	0	Macro_SPP1/CCL3	CH25H
0	2.63824	0.887	0.477	0	Macro_SPP1/CCL3	EGR1
0	2.5814	0.98	0.724	0	Macro_SPP1/CCL3	CCL3
0	2.23856	0.898	0.499	0	Macro_SPP1/CCL3	CD83
0	2.22599	0.713	0.214	0	Macro_SPP1/CCL3	EGR2
0	2.21262	0.649	0.224	0	Macro_SPP1/CCL3	TNF
0	2.21039	0.783	0.391	0	Macro_SPP1/CCL3	NR4A1
0	2.20001	0.973	0.818	0	Macro_SPP1/CCL3	JUN
0	2.17428	0.813	0.472	0	Macro_SPP1/CCL3	BTG2
0	2.12981	0.485	0.154	0	Macro_SPP1/CCL3	PDK4
0	2.08233	0.846	0.494	0	Macro_SPP1/CCL3	IL1B
0	2.02842	0.934	0.654	0	Macro_SPP1/CCL3	HSPA1B
0	2.01945	0.718	0.431	0	Macro_SPP1/CCL3	RHOB
0	2.01141	0.987	0.843	0	Macro_SPP1/CCL3	DUSP1
0	2.0112	0.924	0.677	0	Macro_SPP1/CCL3	IER2
0	1.99382	0.986	0.904	0	Macro_SPP1/CCL3	FOS
0	1.93998	0.857	0.78	0	Macro_SPP1/CCL3	DBI
0	1.8669	0.949	0.711	0	Macro_SPP1/CCL3	KLF6
0	1.84079	0.799	0.518	0	Macro_SPP1/CCL3	FOSB
0	1.80392	0.991	0.924	0	Macro_SPP1/CCL3	HSP90AA1
0	1.68422	0.584	0.249	0	Macro_SPP1/CCL3	KLF2
0	1.66272	0.969	0.816	0	Macro_SPP1/CCL3	HSPA1A
0	1.60954	0.662	0.442	0	Macro_SPP1/CCL3	CCL2
0	1.59262	0.59	0.106	0	Macro_SPP1/CCL3	EGR3
0	1.55182	0.681	0.365	0	Macro_SPP1/CCL3	HSPH1
0	1.5407	0.918	0.801	0	Macro_SPP1/CCL3	HSPA8
0	1.48765	0.368	0.062	0	Macro_SPP1/CCL3	IL1A
0	1.42199	0.886	0.594	0	Macro_SPP1/CCL3	CXCL8
0	1.40172	0.715	0.38	0	Macro_SPP1/CCL3	NR4A2
0	1.39405	0.965	0.87	0	Macro_SPP1/CCL3	HSP90AB1
0	1.38206	0.864	0.602	0	Macro_SPP1/CCL3	PPP1R15A
0	1.37903	0.704	0.493	0	Macro_SPP1/CCL3	HSPD1
0	1.33861	0.902	0.678	0	Macro_SPP1/CCL3	SGK1
0	1.32827	0.94	0.719	0	Macro_SPP1/CCL3	IER3
0	1.29844	0.908	0.641	0	Macro_SPP1/CCL3	DNAJB1
0	1.28052	0.285	0.046	0	Macro_SPP1/CCL3	SPRY1
0	1.25754	0.966	0.785	0	Macro_SPP1/CCL3	ZFP36
0	1.24142	0.672	0.404	0	Macro_SPP1/CCL3	CDKN1A
0	1.20757	0.535	0.282	0	Macro_SPP1/CCL3	CITED2
0	1.20052	0.417	0.124	0	Macro_SPP1/CCL3	DHRS9
0	1.19806	0.619	0.266	0	Macro_SPP1/CCL3	OTUD1
0	1.1582	0.938	0.786	0	Macro_SPP1/CCL3	JUNB
0	1.1406	0.677	0.382	0	Macro_SPP1/CCL3	TRA2B
0	1.13777	0.467	0.11	0	Macro_SPP1/CCL3	TSC22D2
0	1.10168	0.421	0.227	0	Macro_SPP1/CCL3	MYADM
0	1.07887	0.502	0.201	0	Macro_SPP1/CCL3	NR4A3
0	1.06315	0.41	0.127	0	Macro_SPP1/CCL3	BAG3
0	1.01039	0.837	0.645	0	Macro_SPP1/CCL3	MCL1
0	0.996648	0.384	0.107	0	Macro_SPP1/CCL3	AC253572.2
0	0.983239	0.688	0.379	0	Macro_SPP1/CCL3	NFKBIZ
0	0.942272	0.443	0.162	0	Macro_SPP1/CCL3	PMAIP1
0	0.931069	0.573	0.359	0	Macro_SPP1/CCL3	TNFAIP3
0	0.928731	0.626	0.509	0	Macro_SPP1/CCL3	SQSTM1
0	0.921508	0.504	0.21	0	Macro_SPP1/CCL3	B3GNT5
0	0.918509	0.861	0.644	0	Macro_SPP1/CCL3	PNRC1
0	0.906194	0.809	0.637	0	Macro_SPP1/CCL3	HSPE1
0	0.904004	0.713	0.4	0	Macro_SPP1/CCL3	MEF2C
0	0.900616	0.989	0.969	0	Macro_SPP1/CCL3	H3F3B
0	0.87425	0.393	0.055	0	Macro_SPP1/CCL3	IPCEF1
0	0.873474	0.367	0.078	0	Macro_SPP1/CCL3	AC007952.4
0	0.872456	0.759	0.598	0	Macro_SPP1/CCL3	DNAJA1
0	0.85969	0.488	0.176	0	Macro_SPP1/CCL3	AC020916.1
0	0.859669	0.985	0.966	0	Macro_SPP1/CCL3	UBC
0	0.858777	0.506	0.303	0	Macro_SPP1/CCL3	IVNS1ABP
0	0.853717	0.468	0.213	0	Macro_SPP1/CCL3	RASGEF1B
0	0.832659	0.494	0.281	0	Macro_SPP1/CCL3	DNAJB6
0	0.83262	0.818	0.715	0	Macro_SPP1/CCL3	GADD45B
0	0.809562	0.943	0.796	0	Macro_SPP1/CCL3	NFKBIA
0	0.808786	0.76	0.492	0	Macro_SPP1/CCL3	CCNL1
0	0.803192	0.49	0.248	0	Macro_SPP1/CCL3	TRIB1
0	0.795982	0.421	0.149	0	Macro_SPP1/CCL3	NFKBID
0	0.792955	0.459	0.174	0	Macro_SPP1/CCL3	KDM6B
0	0.782953	0.578	0.233	0	Macro_SPP1/CCL3	BHLHE41
0	0.780926	0.589	0.372	0	Macro_SPP1/CCL3	ELF1
0	0.776729	0.632	0.39	0	Macro_SPP1/CCL3	SFPQ
0	0.767328	0.614	0.435	0	Macro_SPP1/CCL3	ZFP36L2
0	0.764885	0.732	0.53	0	Macro_SPP1/CCL3	WSB1
0	0.752455	0.653	0.428	0	Macro_SPP1/CCL3	ATF3
0	0.749874	0.881	0.721	0	Macro_SPP1/CCL3	ZFP36L1
0	0.737259	0.768	0.508	0	Macro_SPP1/CCL3	OLR1
0	0.732118	0.51	0.193	0	Macro_SPP1/CCL3	BIN1
0	0.728019	0.471	0.194	0	Macro_SPP1/CCL3	IFRD1
0	0.721375	0.321	0.09	0	Macro_SPP1/CCL3	DNAJA4
0	0.715587	0.332	0.143	0	Macro_SPP1/CCL3	CXorf21
0	0.708136	0.489	0.263	0	Macro_SPP1/CCL3	RPL22L1
0	0.705533	0.426	0.088	0	Macro_SPP1/CCL3	ADGRG1
0	0.688643	0.998	0.982	0	Macro_SPP1/CCL3	MALAT1
0	0.686492	0.549	0.308	0	Macro_SPP1/CCL3	BRD2
0	0.681927	0.642	0.425	0	Macro_SPP1/CCL3	JUND
0	0.67717	0.678	0.508	0	Macro_SPP1/CCL3	SRSF7
0	0.667316	0.665	0.498	0	Macro_SPP1/CCL3	EIF5
0	0.658622	0.551	0.32	0	Macro_SPP1/CCL3	SKIL
0	0.651502	0.995	0.983	0	Macro_SPP1/CCL3	SAT1
0	0.65041	0.54	0.304	0	Macro_SPP1/CCL3	LPCAT2
0	0.644726	0.508	0.171	0	Macro_SPP1/CCL3	CX3CR1
0	0.644229	0.44	0.184	0	Macro_SPP1/CCL3	PPP1R10
0	0.640536	0.426	0.176	0	Macro_SPP1/CCL3	CHORDC1
0	0.630506	0.39	0.185	0	Macro_SPP1/CCL3	PTGS2
0	0.626273	0.307	0.036	0	Macro_SPP1/CCL3	IRAK2
0	0.626131	0.685	0.305	0	Macro_SPP1/CCL3	C3
0	0.624439	0.87	0.679	0	Macro_SPP1/CCL3	NEAT1
0	0.624093	0.433	0.12	0	Macro_SPP1/CCL3	P2RY12
0	0.620066	0.422	0.224	0	Macro_SPP1/CCL3	B4GALT1
0	0.616641	0.377	0.186	0	Macro_SPP1/CCL3	TMEM107
0	0.614697	0.595	0.415	0	Macro_SPP1/CCL3	DDX3X
0	0.613292	0.366	0.162	0	Macro_SPP1/CCL3	C12orf57
0	0.612899	0.481	0.224	0	Macro_SPP1/CCL3	SLC1A3
0	0.611436	0.334	0.096	0	Macro_SPP1/CCL3	NEDD9
0	0.609049	0.396	0.15	0	Macro_SPP1/CCL3	DNAJB4
0	0.606928	0.973	0.923	0	Macro_SPP1/CCL3	DDX5
0	0.603169	0.412	0.163	0	Macro_SPP1/CCL3	PLK3
0	0.590639	0.564	0.356	0	Macro_SPP1/CCL3	ETS2
0	0.589523	0.409	0.162	0	Macro_SPP1/CCL3	SOCS6
0	0.569558	0.928	0.86	0	Macro_SPP1/CCL3	HNRNPA2B1
0	0.569457	0.471	0.209	0	Macro_SPP1/CCL3	CSRNP1
0	0.564656	0.395	0.18	0	Macro_SPP1/CCL3	SPTLC2
0	0.558536	0.483	0.23	0	Macro_SPP1/CCL3	IL6ST
0	0.53403	0.495	0.286	0	Macro_SPP1/CCL3	REL
0	0.527151	0.386	0.131	0	Macro_SPP1/CCL3	FSCN1
0	0.525974	0.891	0.79	0	Macro_SPP1/CCL3	RNASET2
0	0.516303	0.698	0.549	0	Macro_SPP1/CCL3	HNRNPDL
0	0.512065	0.496	0.306	0	Macro_SPP1/CCL3	RSRC2
0	0.507824	0.777	0.583	0	Macro_SPP1/CCL3	CSF1R
0	0.500164	0.322	0.152	0	Macro_SPP1/CCL3	ARID5A
1.11886e-287	0.542546	0.414	0.255	2.71793e-283	Macro_SPP1/CCL3	KLF10
5.25931e-279	0.712413	0.516	0.37	1.27759e-274	Macro_SPP1/CCL3	TSC22D3
8.75876e-270	0.530515	0.681	0.566	2.12768e-265	Macro_SPP1/CCL3	IFNGR1
2.24988e-267	0.717847	0.528	0.381	5.46541e-263	Macro_SPP1/CCL3	KLF4
1.08373e-259	0.521761	0.308	0.169	2.6326e-255	Macro_SPP1/CCL3	EIF4E
4.07896e-248	0.52409	0.407	0.265	9.9086e-244	Macro_SPP1/CCL3	MRPL18
1.33752e-241	0.55545	0.265	0.138	3.2491e-237	Macro_SPP1/CCL3	MDM2
4.20847e-229	0.772777	0.831	0.685	1.02232e-224	Macro_SPP1/CCL3	RGS1
5.43252e-217	0.727088	0.392	0.251	1.31967e-212	Macro_SPP1/CCL3	DUSP2
3.43455e-209	0.596802	0.379	0.256	8.34321e-205	Macro_SPP1/CCL3	NEU1
3.01174e-160	0.604449	0.56	0.451	7.31611e-156	Macro_SPP1/CCL3	CEBPD
4.71212e-160	0.673001	0.641	0.572	1.14467e-155	Macro_SPP1/CCL3	HSPB1
2.68611e-103	0.571684	0.694	0.673	6.52509e-99	Macro_SPP1/CCL3	PLEK
1.4513e-48	0.500964	0.645	0.634	3.52549e-44	Macro_SPP1/CCL3	BCL2A1
0	2.95468	0.349	0.05	0	Macro_CSTB	MT1G
0	2.50543	0.402	0.153	0	Macro_CSTB	HSPA6
0	2.25396	0.747	0.482	0	Macro_CSTB	MT2A
0	2.04586	0.452	0.204	0	Macro_CSTB	MT1X
0	1.76556	0.595	0.31	0	Macro_CSTB	G0S2
0	1.69431	0.904	0.782	0	Macro_CSTB	CSTB
0	1.47926	0.891	0.724	0	Macro_CSTB	MIF
0	1.47813	0.722	0.31	0	Macro_CSTB	C15orf48
0	1.22602	0.346	0.124	0	Macro_CSTB	MT1E
0	1.10995	0.988	0.975	0	Macro_CSTB	GAPDH
0	1.00872	0.929	0.726	0	Macro_CSTB	S100A10
0	0.959379	0.819	0.604	0	Macro_CSTB	LDHA
0	0.925951	0.322	0.09	0	Macro_CSTB	MT1F
0	0.925163	0.849	0.635	0	Macro_CSTB	LGALS3
0	0.891718	0.546	0.251	0	Macro_CSTB	FCGR2B
0	0.89115	0.938	0.823	0	Macro_CSTB	LGALS1
0	0.877164	0.913	0.789	0	Macro_CSTB	TPI1
0	0.778889	0.874	0.714	0	Macro_CSTB	ENO1
0	0.702502	0.969	0.927	0	Macro_CSTB	SH3BGRL3
0	0.686163	0.829	0.641	0	Macro_CSTB	GSTO1
0	0.671141	0.98	0.963	0	Macro_CSTB	S100A11
0	0.648575	0.918	0.75	0	Macro_CSTB	ANXA2
0	0.639852	0.613	0.345	0	Macro_CSTB	UPP1
8.54998e-306	0.766453	0.877	0.7	2.07696e-301	Macro_CSTB	SOD2
3.77422e-302	0.590747	0.991	0.99	9.16834e-298	Macro_CSTB	TMSB10
6.87371e-302	0.673208	0.524	0.264	1.66976e-297	Macro_CSTB	FBP1
6.72119e-298	0.582349	0.366	0.151	1.63271e-293	Macro_CSTB	IL4I1
3.29387e-297	1.07378	0.744	0.53	8.00147e-293	Macro_CSTB	PLIN2
2.20371e-294	0.536118	0.388	0.169	5.35326e-290	Macro_CSTB	ERO1A
1.35979e-257	0.592501	0.449	0.228	3.3032e-253	Macro_CSTB	RALA
1.37368e-249	0.639869	0.819	0.624	3.33695e-245	Macro_CSTB	BCL2A1
1.74731e-246	0.611444	0.84	0.65	4.24457e-242	Macro_CSTB	PLAUR
3.79533e-242	0.54903	0.317	0.132	9.21962e-238	Macro_CSTB	GBP5
6.39637e-242	0.782012	0.447	0.222	1.55381e-237	Macro_CSTB	IL1RN
2.34769e-234	0.504507	0.919	0.758	5.70301e-230	Macro_CSTB	S100A6
1.08114e-229	1.00335	0.337	0.154	2.62632e-225	Macro_CSTB	ZFAND2A
2.31723e-224	0.502933	0.811	0.66	5.629e-220	Macro_CSTB	PKM
4.98666e-214	0.680729	0.576	0.348	1.21136e-209	Macro_CSTB	FABP5
7.06981e-212	0.544912	0.875	0.764	1.7174e-207	Macro_CSTB	ATP6V1F
7.57143e-211	0.546733	0.76	0.603	1.83925e-206	Macro_CSTB	PGK1
3.72744e-210	0.658884	0.514	0.306	9.0547e-206	Macro_CSTB	VAMP5
1.60874e-207	1.19297	0.332	0.155	3.90794e-203	Macro_CSTB	BAG3
1.72745e-199	0.765836	0.751	0.603	4.19632e-195	Macro_CSTB	PSME2
1.02542e-197	0.508377	0.981	0.957	2.49095e-193	Macro_CSTB	FCER1G
2.41994e-197	0.501363	0.999	0.998	5.87851e-193	Macro_CSTB	FTH1
2.6455e-196	0.658872	0.784	0.603	6.42645e-192	Macro_CSTB	ANXA1
2.26573e-190	0.54525	0.999	1	5.50392e-186	Macro_CSTB	B2M
1.63856e-189	0.878528	0.609	0.403	3.9804e-185	Macro_CSTB	CD52
1.00858e-186	0.500319	0.338	0.163	2.45005e-182	Macro_CSTB	ANKRD22
2.50347e-180	0.501819	0.802	0.645	6.08142e-176	Macro_CSTB	SERPINA1
6.78945e-172	1.31464	0.786	0.671	1.64929e-167	Macro_CSTB	DNAJB1
1.52256e-171	0.527648	0.939	0.814	3.6986e-167	Macro_CSTB	VIM
4.81486e-168	0.668666	0.586	0.406	1.16963e-163	Macro_CSTB	CLEC2B
2.77517e-166	0.592231	0.496	0.315	6.74145e-162	Macro_CSTB	CACYBP
2.59876e-162	0.642365	0.391	0.214	6.31292e-158	Macro_CSTB	ADM
1.44644e-161	0.5451	0.427	0.248	3.51369e-157	Macro_CSTB	RIPK2
1.02833e-151	0.52229	0.392	0.211	2.49803e-147	Macro_CSTB	FN1
1.43893e-137	0.524312	0.675	0.497	3.49545e-133	Macro_CSTB	GPNMB
5.1919e-120	0.871275	0.759	0.654	1.26122e-115	Macro_CSTB	HSPE1
1.91272e-105	0.878436	0.684	0.575	4.64638e-101	Macro_CSTB	HSPB1
6.81814e-95	0.801101	0.893	0.833	1.65626e-90	Macro_CSTB	HSPA1A
2.87533e-88	0.946618	0.535	0.4	6.98475e-84	Macro_CSTB	HSPH1
2.47881e-75	0.883893	0.62	0.516	6.02152e-71	Macro_CSTB	HSPD1
5.11661e-75	0.75	0.959	0.945	1.24293e-70	Macro_CSTB	UBB
1.02737e-58	0.694352	0.771	0.687	2.49569e-54	Macro_CSTB	HSPA1B
1.23311e-55	0.751361	0.327	0.229	2.99547e-51	Macro_CSTB	NUPR1
7.19463e-47	0.651236	0.968	0.969	1.74772e-42	Macro_CSTB	UBC
0	4.40578	0.803	0.08	0	Macro_CXCL9	CXCL10
0	2.85719	0.514	0.041	0	Macro_CXCL9	CXCL9
0	2.77076	0.438	0.098	0	Macro_CXCL9	CCL8
0	1.79979	0.805	0.23	0	Macro_CXCL9	GBP1
0	1.52106	0.689	0.357	0	Macro_CXCL9	ISG15
0	1.42763	0.541	0.188	0	Macro_CXCL9	IFIT3
0	1.37358	0.485	0.183	0	Macro_CXCL9	IFIT2
0	1.28856	0.602	0.122	0	Macro_CXCL9	GBP5
0	1.28345	0.711	0.301	0	Macro_CXCL9	VAMP5
0	1.28248	0.912	0.598	0	Macro_CXCL9	PSME2
0	1.17498	0.649	0.281	0	Macro_CXCL9	TNFSF10
0	1.1608	0.563	0.156	0	Macro_CXCL9	ANKRD22
0	1.08465	0.284	0.009	0	Macro_CXCL9	CXCL11
0	1.07037	0.798	0.335	0	Macro_CXCL9	STAT1
0	1.0309	0.522	0.209	0	Macro_CXCL9	FN1
0	0.993579	0.608	0.232	0	Macro_CXCL9	CALHM6
0	0.985706	0.37	0.097	0	Macro_CXCL9	RSAD2
0	0.959949	0.584	0.129	0	Macro_CXCL9	GBP4
0	0.951962	0.66	0.32	0	Macro_CXCL9	C15orf48
0	0.90211	0.707	0.293	0	Macro_CXCL9	SERPING1
0	0.892772	0.817	0.483	0	Macro_CXCL9	MT2A
0	0.888679	0.622	0.242	0	Macro_CXCL9	PLAAT4
0	0.870475	0.576	0.225	0	Macro_CXCL9	WARS
0	0.846791	1	1	0	Macro_CXCL9	B2M
0	0.841368	0.771	0.379	0	Macro_CXCL9	PSMB9
0	0.839003	0.735	0.423	0	Macro_CXCL9	ATOX1
0	0.813512	1	0.989	0	Macro_CXCL9	TMSB10
0	0.771757	0.521	0.148	0	Macro_CXCL9	IL4I1
0	0.747122	0.85	0.519	0	Macro_CXCL9	LAP3
0	0.727156	0.999	0.961	0	Macro_CXCL9	HLA-DRB1
0	0.72435	0.757	0.392	0	Macro_CXCL9	TNFSF13B
0	0.710309	0.644	0.287	0	Macro_CXCL9	EPSTI1
0	0.661602	0.662	0.336	0	Macro_CXCL9	UBE2L6
0	0.638325	0.553	0.185	0	Macro_CXCL9	TAP1
0	0.635799	0.627	0.281	0	Macro_CXCL9	LGALS3BP
0	0.61034	0.331	0.101	0	Macro_CXCL9	ISG20
0	0.581141	0.311	0.065	0	Macro_CXCL9	SLAMF7
0	0.573375	0.504	0.166	0	Macro_CXCL9	SLAMF8
0	0.546526	0.463	0.167	0	Macro_CXCL9	CD40
1.41828e-305	0.569599	0.992	0.955	3.44528e-301	Macro_CXCL9	HLA-C
1.02378e-304	0.619652	0.68	0.366	2.48696e-300	Macro_CXCL9	DYNLT1
3.74826e-300	0.857144	0.538	0.248	9.10528e-296	Macro_CXCL9	IRF1
1.66612e-290	0.558348	0.536	0.242	4.04733e-286	Macro_CXCL9	IFI35
1.3514e-286	0.600109	0.996	0.963	3.28283e-282	Macro_CXCL9	S100A11
9.85415e-277	0.934758	0.922	0.743	2.39377e-272	Macro_CXCL9	IFITM3
6.61083e-276	0.654751	0.578	0.291	1.6059e-271	Macro_CXCL9	SNX10
3.31597e-275	0.660381	0.505	0.226	8.05515e-271	Macro_CXCL9	PPA1
1.17578e-270	0.873601	0.701	0.394	2.85622e-266	Macro_CXCL9	LY6E
3.05797e-269	0.595707	1	0.992	7.42843e-265	Macro_CXCL9	CD74
7.81353e-265	1.16452	0.368	0.145	1.89806e-260	Macro_CXCL9	IFIT1
9.08393e-265	0.833634	0.919	0.798	2.20667e-260	Macro_CXCL9	PRDX1
7.40725e-256	0.580988	0.514	0.242	1.79937e-251	Macro_CXCL9	SAMD9L
7.95709e-254	0.546324	0.994	0.932	1.93294e-249	Macro_CXCL9	HLA-DPA1
1.59953e-253	0.632611	0.778	0.522	3.88557e-249	Macro_CXCL9	BST2
6.14114e-247	0.945444	0.529	0.274	1.49181e-242	Macro_CXCL9	MX1
1.33411e-244	0.630219	0.986	0.944	3.24082e-240	Macro_CXCL9	HLA-A
4.80141e-240	0.603841	0.925	0.761	1.16636e-235	Macro_CXCL9	HLA-DQB1
1.67861e-239	0.780564	0.82	0.583	4.07768e-235	Macro_CXCL9	HLA-DQA1
1.38628e-238	0.520791	0.999	0.976	3.36754e-234	Macro_CXCL9	HLA-DRA
3.97283e-229	0.550001	0.693	0.426	9.6508e-225	Macro_CXCL9	PSMA4
8.70239e-229	0.569798	0.995	0.957	2.11399e-224	Macro_CXCL9	FCER1G
3.77704e-219	0.654196	0.951	0.853	9.17518e-215	Macro_CXCL9	CTSC
2.15181e-216	0.502113	0.714	0.439	5.22717e-212	Macro_CXCL9	PSMB10
1.6971e-213	0.548122	0.875	0.721	4.12259e-209	Macro_CXCL9	POMP
2.89353e-208	0.95345	0.726	0.475	7.02896e-204	Macro_CXCL9	IFI6
1.57693e-193	1.11533	0.495	0.259	3.83068e-189	Macro_CXCL9	IFI27
2.9845e-193	0.544979	0.492	0.255	7.24995e-189	Macro_CXCL9	OAS1
2.41816e-174	0.548437	0.917	0.753	5.87419e-170	Macro_CXCL9	ANXA2
4.21928e-173	0.587611	0.84	0.692	1.02495e-168	Macro_CXCL9	TMEM176B
2.18038e-153	1.0845	0.651	0.464	5.29659e-149	Macro_CXCL9	CCL2
4.27907e-141	0.55277	0.696	0.477	1.03947e-136	Macro_CXCL9	MSR1
2.59664e-128	0.696773	0.829	0.701	6.30776e-124	Macro_CXCL9	APOC1
2.24942e-109	0.664845	0.846	0.774	5.4643e-105	Macro_CXCL9	C1QB
1.64222e-103	0.50261	0.734	0.567	3.98928e-99	Macro_CXCL9	CD81
5.43559e-96	0.771845	0.723	0.599	1.32041e-91	Macro_CXCL9	TYMP
1.09345e-88	0.594348	0.83	0.763	2.65621e-84	Macro_CXCL9	C1QC
3.25305e-72	0.522266	0.785	0.671	7.9023e-68	Macro_CXCL9	PLEK
3.46653e-68	0.567583	0.821	0.76	8.42089e-64	Macro_CXCL9	C1QA
0	3.83697	0.924	0.477	0	Macro_S100A8	S100A8
0	3.2716	0.955	0.671	0	Macro_S100A8	S100A9
0	2.6641	0.573	0.024	0	Macro_S100A8	S100A12
0	2.55127	0.886	0.567	0	Macro_S100A8	TIMP1
0	2.5157	0.874	0.109	0	Macro_S100A8	FCN1
0	2.26952	0.811	0.173	0	Macro_S100A8	VCAN
0	1.72077	0.984	0.687	0	Macro_S100A8	S100A4
0	1.71662	0.366	0.11	0	Macro_S100A8	AREG
0	1.65284	0.986	0.717	0	Macro_S100A8	LYZ
[truncated: 206 more rows]
