# Supplementary material for: Immunological and pathological characteristics of brain parenchymal and leptomeningeal metastases from non-small cell lung cancer
Source: Cell Discov. 2025 Aug 29;11:72. doi: 10.1038/s41421-025-00828-7 (PMC12397330; doi:10.1038/s41421-025-00828-7)
Supplement: Supplementary file 6 — Supplementary Table S5 [file 41421_2025_828_MOESM6_ESM.xlsx]

## Sheet: Annotation
Supplementary Table S5: Meta-programs associated information, related to Fig. 5.
Sheet-1: Enriched GO terms of each meta-program. Sheet-2: Refined top genes of each meta-programs.

## Sheet: enriched_GO
ONTOLOGY	ID	Description	GeneRatio	BgRatio	pvalue	p.adjust	qvalue	geneID	Count	program
BP	GO:0052547	regulation of peptidase activity	35/268	425/18614	6.38214e-17	2.16993e-13	1.75206e-13	AQP1/S100A9/S100A8/SERPINA3/A2M/SERPINB4/GAPDH/SERPINB3/LXN/TNFSF10/PTGS2/PLAUR/TFPI2/SLPI/LAPTM5/SPINK2/PERP/SLCO1B3/EGLN3/BIRC3/CST6/CSTA/FAM162A/PRSS22/GPI/IFI6/RHBDF2/CTSS/PSMB9/RPS3/CAST/CCN2/PSENEN/CTSL/SERPIND1	35	p1
BP	GO:0052548	regulation of endopeptidase activity	26/268	336/18614	3.31098e-12	5.62866e-09	4.54475e-09	AQP1/S100A9/S100A8/SERPINA3/A2M/SERPINB4/GAPDH/SERPINB3/TNFSF10/PTGS2/PLAUR/LAPTM5/SPINK2/PERP/EGLN3/BIRC3/FAM162A/GPI/IFI6/RHBDF2/PSMB9/RPS3/CAST/CCN2/PSENEN/SERPIND1	26	p1
BP	GO:0051346	negative regulation of hydrolase activity	24/268	345/18614	2.12798e-10	1.9715e-07	1.59185e-07	AQP1/SERPINA3/A2M/SERPINB4/GAPDH/SERPINB3/LXN/PTGS2/PLAUR/TFPI2/SLPI/SPINK2/SLCO1B3/BIRC3/CST6/ANGPTL4/CSTA/ANXA1/GPI/IFI6/LGALS3/CAST/APOC1/SERPIND1	24	p1
BP	GO:0010466	negative regulation of peptidase activity	20/268	236/18614	2.31941e-10	1.9715e-07	1.59185e-07	AQP1/SERPINA3/A2M/SERPINB4/GAPDH/SERPINB3/LXN/PTGS2/PLAUR/TFPI2/SLPI/SPINK2/SLCO1B3/BIRC3/CST6/CSTA/GPI/IFI6/CAST/SERPIND1	20	p1
BP	GO:0002683	negative regulation of immune system process	28/268	487/18614	5.11028e-10	3.47499e-07	2.80581e-07	FN1/A2M/SERPINB4/IDO1/ISG15/RIPOR2/LAPTM5/IL20RB/DUSP10/CD74/PAG1/ANXA1/VTCN1/NPY/TYROBP/RHBDF2/LGALS3/ADGRF5/LILRB2/LILRB3/OAS1/HLA-B/C1QC/HAVCR2/GPNMB/VSIG4/SLAMF8/GBP1	28	p1
BP	GO:0001819	positive regulation of cytokine production	27/268	489/18614	2.54967e-09	1.33382e-06	1.07697e-06	SAA1/GAPDH/IDO1/EREG/B2M/ISG15/PTGS2/HILPDA/SPON2/LAPTM5/IL20RB/EBI3/CD74/PAEP/ANXA1/VTCN1/HHLA2/TYROBP/C5AR1/RPS3/LILRB2/TLR7/OAS1/FCER1G/HAVCR2/CXCL17/CD14	27	p1
BP	GO:0045861	negative regulation of proteolysis	22/268	330/18614	2.74611e-09	1.33382e-06	1.07697e-06	AQP1/SERPINA3/PLAT/A2M/SERPINB4/GAPDH/SERPINB3/LXN/PTGS2/PLAUR/TFPI2/SLPI/SPINK2/PLAU/SLCO1B3/BIRC3/CST6/CSTA/GPI/IFI6/CAST/SERPIND1	22	p1
BP	GO:0070482	response to oxygen levels	22/268	333/18614	3.24591e-09	1.37951e-06	1.11386e-06	AQP1/PLAT/PLOD2/CA9/SOD2/COL1A1/SLC2A1/PTGS2/HILPDA/ERO1A/EDNRA/CD38/PLAU/EGLN3/CHCHD2/ANGPTL4/FAM162A/ADM/CCN2/DDIT4/ITGA2/CD24	22	p1
BP	GO:0036293	response to decreased oxygen levels	21/268	306/18614	3.82104e-09	1.44351e-06	1.16553e-06	AQP1/PLAT/PLOD2/CA9/SOD2/SLC2A1/PTGS2/HILPDA/ERO1A/EDNRA/CD38/PLAU/EGLN3/CHCHD2/ANGPTL4/FAM162A/ADM/CCN2/DDIT4/ITGA2/CD24	21	p1
BP	GO:0050866	negative regulation of cell activation	18/268	225/18614	4.73482e-09	1.60984e-06	1.29983e-06	FN1/IDO1/APOE/RIPOR2/LAPTM5/IL20RB/CD74/PAG1/ANXA1/VTCN1/TYROBP/LGALS3/ADGRF5/LILRB2/CD9/HAVCR2/GPNMB/VSIG4	18	p1
BP	GO:0007162	negative regulation of cell adhesion	21/268	312/18614	5.39303e-09	1.66694e-06	1.34594e-06	IDO1/COL1A1/RIPOR2/FXYD5/LAPTM5/IL20RB/MUC21/FBLN1/CD74/PAG1/ANXA1/VTCN1/LGALS3/LILRB2/CD9/MUC1/HAVCR2/GPNMB/VSIG4/TGFBI/GBP1	21	p1
BP	GO:0001666	response to hypoxia	20/268	293/18614	9.96094e-09	2.65596e-06	2.1445e-06	AQP1/PLAT/PLOD2/CA9/SOD2/SLC2A1/PTGS2/HILPDA/ERO1A/EDNRA/CD38/PLAU/EGLN3/CHCHD2/ANGPTL4/FAM162A/ADM/DDIT4/ITGA2/CD24	20	p1
BP	GO:0002526	acute inflammatory response	13/268	114/18614	1.01551e-08	2.65596e-06	2.1445e-06	SAA1/S100A8/SAA2/SERPINA3/SAA4/FN1/A2M/PTGS2/IL20RB/PTGES/NPY/CD163/ALOX5AP	13	p1
BP	GO:0022407	regulation of cell-cell adhesion	26/268	491/18614	1.20883e-08	2.93573e-06	2.3704e-06	IDO1/LGALS1/B2M/RIPOR2/PLAUR/FXYD5/LAPTM5/IL20RB/DUSP10/NCK1/MUC21/CEACAM6/EBI3/CD74/PAG1/ANXA1/VTCN1/HHLA2/LGALS3/RPS3/LILRB2/CD24/CD9/HAVCR2/GPNMB/VSIG4	26	p1
BP	GO:0006953	acute-phase response	9/268	48/18614	2.38716e-08	5.41089e-06	4.36892e-06	SAA1/SAA2/SERPINA3/SAA4/FN1/A2M/PTGS2/PTGES/CD163	9	p1
BP	GO:0050727	regulation of inflammatory response	23/268	414/18614	3.66181e-08	7.52702e-06	6.07754e-06	SAA1/S100A9/S100A8/IDO1/LGALS1/APOE/PTGS2/IL37/IL20RB/CAMK2N1/DUSP10/BIRC3/PSMA6/TMSB4X/PTGES/ANXA1/NPY/RHBDF2/ALOX5AP/TLR7/ITGA2/CXCL17/SLAMF8	23	p1
BP	GO:0007159	leukocyte cell-cell adhesion	23/268	415/18614	3.82724e-08	7.52702e-06	6.07754e-06	S100A9/S100A8/IDO1/LGALS1/B2M/RIPOR2/LAPTM5/IL20RB/DUSP10/NCK1/EBI3/CD74/PAG1/ANXA1/VTCN1/HHLA2/LGALS3/RPS3/LILRB2/CD24/HAVCR2/GPNMB/VSIG4	23	p1
BP	GO:0002695	negative regulation of leukocyte activation	16/268	202/18614	3.98489e-08	7.52702e-06	6.07754e-06	FN1/IDO1/RIPOR2/LAPTM5/IL20RB/CD74/PAG1/ANXA1/VTCN1/TYROBP/LGALS3/ADGRF5/LILRB2/HAVCR2/GPNMB/VSIG4	16	p1
BP	GO:0022408	negative regulation of cell-cell adhesion	16/268	205/18614	4.8991e-08	8.46392e-06	6.83402e-06	IDO1/RIPOR2/FXYD5/LAPTM5/IL20RB/MUC21/CD74/PAG1/ANXA1/VTCN1/LGALS3/LILRB2/CD9/HAVCR2/GPNMB/VSIG4	16	p1
BP	GO:2000116	regulation of cysteine-type endopeptidase activity	17/268	234/18614	5.32469e-08	8.46392e-06	6.83402e-06	AQP1/S100A9/S100A8/TNFSF10/PTGS2/PLAUR/LAPTM5/PERP/EGLN3/BIRC3/FAM162A/GPI/IFI6/PSMB9/RPS3/CAST/CCN2	17	p1
BP	GO:0050868	negative regulation of T cell activation	13/268	131/18614	5.47665e-08	8.46392e-06	6.83402e-06	IDO1/RIPOR2/LAPTM5/IL20RB/CD74/PAG1/ANXA1/VTCN1/LGALS3/LILRB2/HAVCR2/GPNMB/VSIG4	13	p1
BP	GO:0071621	granulocyte chemotaxis	13/268	131/18614	5.47665e-08	8.46392e-06	6.83402e-06	SAA1/CXCL1/S100A9/S100A8/CXCL8/RIPOR2/CD74/ANXA1/C5AR1/LGALS3/FCER1G/CCL4/CXCL17	13	p1
BP	GO:0097530	granulocyte migration	14/268	156/18614	6.0285e-08	8.9117e-06	7.19558e-06	SAA1/CXCL1/S100A9/S100A8/CXCL8/RIPOR2/CD74/ANXA1/C5AR1/LGALS3/FCER1G/CCL4/CXCL17/SLAMF8	14	p1
BP	GO:0050670	regulation of lymphocyte proliferation	17/268	239/18614	7.24514e-08	1.02639e-05	8.28742e-06	IDO1/CD38/IL20RB/NCK1/EBI3/CD74/ANXA1/VTCN1/HHLA2/TYROBP/LGALS3/RPS3/LILRB2/CD24/HAVCR2/GPNMB/VSIG4	17	p1
BP	GO:0010951	negative regulation of endopeptidase activity	14/268	160/18614	8.29139e-08	1.12763e-05	9.10482e-06	AQP1/SERPINA3/A2M/SERPINB4/GAPDH/SERPINB3/PTGS2/PLAUR/SPINK2/BIRC3/GPI/IFI6/CAST/SERPIND1	14	p1
BP	GO:0032944	regulation of mononuclear cell proliferation	17/268	243/18614	9.21611e-08	1.20518e-05	9.73102e-06	IDO1/CD38/IL20RB/NCK1/EBI3/CD74/ANXA1/VTCN1/HHLA2/TYROBP/LGALS3/RPS3/LILRB2/CD24/HAVCR2/GPNMB/VSIG4	17	p1
BP	GO:0050863	regulation of T cell activation	21/268	377/18614	1.40539e-07	1.76975e-05	1.42895e-05	IDO1/LGALS1/B2M/RIPOR2/LAPTM5/IL20RB/DUSP10/NCK1/EBI3/CD74/PAG1/ANXA1/VTCN1/HHLA2/LGALS3/RPS3/LILRB2/CD24/HAVCR2/GPNMB/VSIG4	21	p1
BP	GO:1903037	regulation of leukocyte cell-cell adhesion	21/268	378/18614	1.46907e-07	1.78387e-05	1.44035e-05	IDO1/LGALS1/B2M/RIPOR2/LAPTM5/IL20RB/DUSP10/NCK1/EBI3/CD74/PAG1/ANXA1/VTCN1/HHLA2/LGALS3/RPS3/LILRB2/CD24/HAVCR2/GPNMB/VSIG4	21	p1
BP	GO:0051250	negative regulation of lymphocyte activation	14/268	168/18614	1.52497e-07	1.7879e-05	1.4436e-05	IDO1/RIPOR2/LAPTM5/IL20RB/CD74/PAG1/ANXA1/VTCN1/TYROBP/LGALS3/LILRB2/HAVCR2/GPNMB/VSIG4	14	p1
BP	GO:1903038	negative regulation of leukocyte cell-cell adhesion	13/268	150/18614	2.70787e-07	3.06892e-05	2.47794e-05	IDO1/RIPOR2/LAPTM5/IL20RB/CD74/PAG1/ANXA1/VTCN1/LGALS3/LILRB2/HAVCR2/GPNMB/VSIG4	13	p1
BP	GO:1990266	neutrophil migration	12/268	128/18614	3.34905e-07	3.67315e-05	2.96581e-05	SAA1/CXCL1/S100A9/S100A8/CXCL8/RIPOR2/CD74/C5AR1/LGALS3/FCER1G/CCL4/SLAMF8	12	p1
BP	GO:0070663	regulation of leukocyte proliferation	17/268	268/18614	3.73111e-07	3.9643e-05	3.2009e-05	IDO1/CD38/IL20RB/NCK1/EBI3/CD74/ANXA1/VTCN1/HHLA2/TYROBP/LGALS3/RPS3/LILRB2/CD24/HAVCR2/GPNMB/VSIG4	17	p1
BP	GO:0030593	neutrophil chemotaxis	11/268	107/18614	4.10368e-07	4.22803e-05	3.41384e-05	SAA1/CXCL1/S100A9/S100A8/CXCL8/RIPOR2/CD74/C5AR1/LGALS3/FCER1G/CCL4	11	p1
BP	GO:0042129	regulation of T cell proliferation	14/268	183/18614	4.36745e-07	4.36745e-05	3.52642e-05	IDO1/IL20RB/NCK1/EBI3/ANXA1/VTCN1/HHLA2/LGALS3/RPS3/LILRB2/CD24/HAVCR2/GPNMB/VSIG4	14	p1
BP	GO:0097529	myeloid leukocyte migration	16/268	241/18614	4.50382e-07	4.37514e-05	3.53262e-05	SAA1/CXCL1/S100A9/S100A8/CXCL8/RIPOR2/CD74/ANXA1/C5AR1/LGALS3/FCER1G/CCL4/CD9/CXCL17/SLAMF8/P2RY12	16	p1
BP	GO:0010952	positive regulation of peptidase activity	14/268	185/18614	4.98496e-07	4.70802e-05	3.8014e-05	S100A9/S100A8/SERPINB3/TNFSF10/LAPTM5/PERP/EGLN3/FAM162A/PRSS22/CTSS/RPS3/CCN2/PSENEN/CTSL	14	p1
BP	GO:0002181	cytoplasmic translation	13/268	159/18614	5.31156e-07	4.88089e-05	3.94098e-05	RPS10/NCK1/RPS27/RPS29/RPL41/RPL28/RPS3/RPS14/RPL31/RPS18/RPS21/RPS2/RPL21	13	p1
BP	GO:0045785	positive regulation of cell adhesion	23/268	482/18614	5.5267e-07	4.94494e-05	3.99269e-05	SAA1/FN1/EDIL3/LGALS1/B2M/PLAUR/DUSP10/NCK1/CEACAM6/EBI3/CD74/ANXA1/VTCN1/HHLA2/S100A10/NPY/AGR2/RPS3/LILRB2/ITGA2/CD24/HAVCR2/P2RY12	23	p1
BP	GO:0050777	negative regulation of immune response	14/268	191/18614	7.33576e-07	6.39528e-05	5.16374e-05	A2M/SERPINB4/ISG15/IL20RB/DUSP10/ANXA1/NPY/RHBDF2/LGALS3/OAS1/HLA-B/HAVCR2/VSIG4/SLAMF8	14	p1
BP	GO:0043281	regulation of cysteine-type endopeptidase activity involved in apoptotic process	14/268	204/18614	1.61222e-06	0.000134068	0.000108251	AQP1/S100A9/S100A8/TNFSF10/PTGS2/PLAUR/LAPTM5/EGLN3/BIRC3/FAM162A/GPI/IFI6/RPS3/CCN2	14	p1
BP	GO:0002237	response to molecule of bacterial origin	19/268	366/18614	1.6167e-06	0.000134068	0.000108251	CXCL1/S100A9/S100A8/CXCL8/IDO1/SOD2/B2M/PTGS2/IL37/SLPI/SPON2/DUSP10/IL36G/ADM/C5AR1/LILRB2/CD24/HAVCR2/CD14	19	p1
BP	GO:0045824	negative regulation of innate immune response	9/268	78/18614	1.7814e-06	0.000144209	0.000116439	A2M/SERPINB4/ISG15/DUSP10/OAS1/HLA-B/HAVCR2/VSIG4/SLAMF8	9	p1
BP	GO:0046651	lymphocyte proliferation	17/268	306/18614	2.33048e-06	0.000184271	0.000148786	IDO1/CD38/IL20RB/NCK1/EBI3/CD74/ANXA1/VTCN1/HHLA2/TYROBP/LGALS3/RPS3/LILRB2/CD24/HAVCR2/GPNMB/VSIG4	17	p1
BP	GO:0002764	immune response-regulating signaling pathway	21/268	450/18614	2.48508e-06	0.000192029	0.00015505	LAPTM5/CD38/IL20RB/BIRC3/FYB1/VTCN1/HHLA2/TYROBP/CTSS/C5AR1/LGALS3/RPS3/LILRB2/TLR7/OAS1/FCER1G/CD24/HAVCR2/CD14/FPR3/GBP1	21	p1
BP	GO:0042098	T cell proliferation	14/268	213/18614	2.6823e-06	0.000202663	0.000163636	IDO1/IL20RB/NCK1/EBI3/ANXA1/VTCN1/HHLA2/LGALS3/RPS3/LILRB2/CD24/HAVCR2/GPNMB/VSIG4	14	p1
BP	GO:0002253	activation of immune response	22/268	495/18614	3.14609e-06	0.000225376	0.000181976	A2M/LAPTM5/CD38/BIRC3/CFB/FYB1/VTCN1/HHLA2/TYROBP/CTSS/C5AR1/LGALS3/RPS3/TLR7/OAS1/FCER1G/C1QC/HAVCR2/VSIG4/CD14/FPR3/GBP1	22	p1
BP	GO:0032943	mononuclear cell proliferation	17/268	313/18614	3.16154e-06	0.000225376	0.000181976	IDO1/CD38/IL20RB/NCK1/EBI3/CD74/ANXA1/VTCN1/HHLA2/TYROBP/LGALS3/RPS3/LILRB2/CD24/HAVCR2/GPNMB/VSIG4	17	p1
BP	GO:0032623	interleukin-2 production	8/268	63/18614	3.24807e-06	0.000225376	0.000181976	LAPTM5/IL20RB/ANXA1/VTCN1/RPS3/HAVCR2/VSIG4/GBP1	8	p1
BP	GO:0032663	regulation of interleukin-2 production	8/268	63/18614	3.24807e-06	0.000225376	0.000181976	LAPTM5/IL20RB/ANXA1/VTCN1/RPS3/HAVCR2/VSIG4/GBP1	8	p1
BP	GO:0048145	regulation of fibroblast proliferation	9/268	87/18614	4.47624e-06	0.000304384	0.000245769	AQP1/FN1/SOD2/EREG/EGFR/S100A6/IFI30/CD74/CCNB1	9	p1
BP	GO:0019886	antigen processing and presentation of exogenous peptide antigen via MHC class II	6/268	31/18614	4.5835e-06	0.000305567	0.000246724	B2M/IFI30/CD74/CTSS/FCER1G/CTSL	6	p1
BP	GO:0046394	carboxylic acid biosynthetic process	17/268	328/18614	5.89994e-06	0.000385765	0.000311479	KYNU/IDO1/PLOD2/PTGS2/DHRS9/RBP1/CD74/PTGES/ANXA1/DSE/CYP27A1/APOC2/SDS/ALOX5AP/SCD/BCAT1/APOC1	17	p1
BP	GO:0016053	organic acid biosynthetic process	17/268	331/18614	6.65335e-06	0.000426819	0.000344626	KYNU/IDO1/PLOD2/PTGS2/DHRS9/RBP1/CD74/PTGES/ANXA1/DSE/CYP27A1/APOC2/SDS/ALOX5AP/SCD/BCAT1/APOC1	17	p1
BP	GO:0032102	negative regulation of response to external stimulus	20/268	446/18614	7.83853e-06	0.000493537	0.000398497	SAA1/PLAT/A2M/SERPINB4/APOE/ISG15/PLAUR/IL20RB/PLAU/DUSP10/SEMA3C/NPY/RHBDF2/OAS1/HLA-B/CD9/HAVCR2/CXCL17/VSIG4/SLAMF8	20	p1
BP	GO:0048002	antigen processing and presentation of peptide antigen	8/268	71/18614	8.07932e-06	0.000499449	0.00040327	B2M/IFI30/ULBP2/CD74/CTSS/FCER1G/HLA-B/CTSL	8	p1
BP	GO:0050671	positive regulation of lymphocyte proliferation	11/268	145/18614	8.27868e-06	0.000502634	0.000405842	CD38/NCK1/EBI3/CD74/ANXA1/VTCN1/HHLA2/RPS3/LILRB2/CD24/HAVCR2	11	p1
BP	GO:0002495	antigen processing and presentation of peptide antigen via MHC class II	6/268	35/18614	9.62816e-06	0.000574312	0.000463717	B2M/IFI30/CD74/CTSS/FCER1G/CTSL	6	p1
BP	GO:0032946	positive regulation of mononuclear cell proliferation	11/268	148/18614	1.0065e-05	0.000590018	0.000476398	CD38/NCK1/EBI3/CD74/ANXA1/VTCN1/HHLA2/RPS3/LILRB2/CD24/HAVCR2	11	p1
BP	GO:0048146	positive regulation of fibroblast proliferation	7/268	53/18614	1.03832e-05	0.000598354	0.000483129	AQP1/FN1/EREG/EGFR/S100A6/CD74/CCNB1	7	p1
BP	GO:0002698	negative regulation of immune effector process	10/268	122/18614	1.08305e-05	0.000613728	0.000495543	A2M/SERPINB4/IL20RB/DUSP10/ANXA1/LGALS3/HLA-B/HAVCR2/VSIG4/SLAMF8	10	p1
BP	GO:0030595	leukocyte chemotaxis	14/268	241/18614	1.11308e-05	0.000620406	0.000500935	SAA1/CXCL1/S100A9/S100A8/CXCL8/RIPOR2/CD74/ANXA1/C5AR1/LGALS3/FCER1G/CCL4/CXCL17/SLAMF8	14	p1
BP	GO:0002697	regulation of immune effector process	18/268	384/18614	1.24361e-05	0.000679843	0.000548926	A2M/SERPINB4/B2M/SPON2/ULBP2/LAPTM5/IL20RB/DUSP10/CD74/ANXA1/GPI/TYROBP/LGALS3/TLR7/HLA-B/HAVCR2/VSIG4/SLAMF8	18	p1
BP	GO:0060326	cell chemotaxis	16/268	312/18614	1.26949e-05	0.000679843	0.000548926	SAA1/CXCL1/S100A9/S100A8/CXCL8/RIPOR2/TMSB4X/CD74/ANXA1/C5AR1/LGALS3/FCER1G/CCL4/MET/CXCL17/SLAMF8	16	p1
BP	GO:0070661	leukocyte proliferation	17/268	348/18614	1.2797e-05	0.000679843	0.000548926	IDO1/CD38/IL20RB/NCK1/EBI3/CD74/ANXA1/VTCN1/HHLA2/TYROBP/LGALS3/RPS3/LILRB2/CD24/HAVCR2/GPNMB/VSIG4	17	p1
BP	GO:0044403	biological process involved in symbiotic interaction	16/268	313/18614	1.32085e-05	0.000690907	0.000557859	FN1/CXCL8/KRT6A/GAPDH/SERPINB3/LGALS1/APOE/IFI27/EGFR/TRIM31/CD74/LY6E/APOL1/CCL4/ITGA2/CTSL	16	p1
BP	GO:0002504	antigen processing and presentation of peptide or polysaccharide antigen via MHC class II	6/268	37/18614	1.34613e-05	0.00069346	0.00055992	B2M/IFI30/CD74/CTSS/FCER1G/CTSL	6	p1
BP	GO:0070372	regulation of ERK1 and ERK2 cascade	16/268	315/18614	1.42915e-05	0.000725242	0.000585582	FN1/APOE/PSCA/EGFR/DUSP10/FBLN1/CD74/BMPER/NPY/C5AR1/CCN2/CCL4/HAVCR2/CXCL17/GPNMB/GBP1	16	p1
BP	GO:0031348	negative regulation of defense response	15/268	284/18614	1.68144e-05	0.000840718	0.000678821	SAA1/A2M/SERPINB4/APOE/ISG15/IL20RB/DUSP10/NPY/RHBDF2/OAS1/HLA-B/HAVCR2/CXCL17/VSIG4/SLAMF8	15	p1
BP	GO:0019058	viral life cycle	16/268	320/18614	1.73526e-05	0.000855054	0.000690396	CXCL8/SERPINB3/LGALS1/APOE/IFI27/ISG15/EGFR/SLPI/APOBEC3A/TRIM31/CD74/LY6E/MX1/OAS1/ITGA2/CTSL	16	p1
BP	GO:0048144	fibroblast proliferation	9/268	103/18614	1.79296e-05	0.000870866	0.000703164	AQP1/FN1/SOD2/EREG/EGFR/S100A6/IFI30/CD74/CCNB1	9	p1
BP	GO:0072330	monocarboxylic acid biosynthetic process	13/268	220/18614	1.91725e-05	0.000918121	0.000741319	IDO1/PTGS2/DHRS9/RBP1/CD74/PTGES/ANXA1/DSE/CYP27A1/APOC2/SDS/SCD/APOC1	13	p1
BP	GO:0042102	positive regulation of T cell proliferation	9/268	105/18614	2.09384e-05	0.000988759	0.000798354	NCK1/EBI3/ANXA1/VTCN1/HHLA2/RPS3/LILRB2/CD24/HAVCR2	9	p1
BP	GO:0002478	antigen processing and presentation of exogenous peptide antigen	6/268	40/18614	2.1436e-05	0.000997917	0.000805748	B2M/IFI30/CD74/CTSS/FCER1G/CTSL	6	p1
BP	GO:0042060	wound healing	19/268	439/18614	2.17194e-05	0.000997917	0.000805748	SAA1/AQP1/S100A8/PLAT/KRT6A/APOE/EREG/COL1A1/PLAUR/TFPI2/PLAU/FBLN1/ANXA1/S100A10/FCER1G/ITGA2/CD9/P2RY12/SERPIND1	19	p1
BP	GO:0002768	immune response-regulating cell surface receptor signaling pathway	16/268	329/18614	2.43576e-05	0.00110421	0.000891575	LAPTM5/CD38/FYB1/VTCN1/HHLA2/TYROBP/C5AR1/LGALS3/RPS3/LILRB2/OAS1/FCER1G/CD24/CD14/FPR3/GBP1	16	p1
BP	GO:1905517	macrophage migration	7/268	61/18614	2.66441e-05	0.00119197	0.000962436	SAA1/C5AR1/LGALS3/CD9/CXCL17/SLAMF8/P2RY12	7	p1
BP	GO:0031960	response to corticosteroid	11/268	166/18614	2.95533e-05	0.00128822	0.00104015	AQP1/PLAT/A2M/IGFBP7/FBXO32/COL1A1/PTGS2/ANXA1/ADM/CCN2/DDIT4	11	p1
BP	GO:0070665	positive regulation of leukocyte proliferation	11/268	166/18614	2.95533e-05	0.00128822	0.00104015	CD38/NCK1/EBI3/CD74/ANXA1/VTCN1/HHLA2/RPS3/LILRB2/CD24/HAVCR2	11	p1
BP	GO:0007599	hemostasis	13/268	230/18614	3.05713e-05	0.00130068	0.00105021	SAA1/PLAT/APOE/PLAUR/TFPI2/PLAU/FBLN1/GPI/FCER1G/ITGA2/CD9/P2RY12/SERPIND1	13	p1
BP	GO:0051238	sequestering of metal ion	5/268	26/18614	3.06043e-05	0.00130068	0.00105021	S100A9/S100A8/LCN2/ANXA1/FTL	5	p1
BP	GO:0019674	NAD metabolic process	6/268	43/18614	3.28378e-05	0.00137838	0.00111294	KYNU/IDO1/LDHB/CD38/QPRT/NNMT	6	p1
BP	GO:0046131	pyrimidine ribonucleoside metabolic process	4/268	14/18614	3.75421e-05	0.00151979	0.00122713	UPP1/APOBEC2/APOBEC3A/CDA	4	p1
BP	GO:0046133	pyrimidine ribonucleoside catabolic process	4/268	14/18614	3.75421e-05	0.00151979	0.00122713	UPP1/APOBEC2/APOBEC3A/CDA	4	p1
BP	GO:0070371	ERK1 and ERK2 cascade	16/268	341/18614	3.75479e-05	0.00151979	0.00122713	FN1/APOE/PSCA/EGFR/DUSP10/FBLN1/CD74/BMPER/NPY/C5AR1/CCN2/CCL4/HAVCR2/CXCL17/GPNMB/GBP1	16	p1
BP	GO:0010950	positive regulation of endopeptidase activity	11/268	171/18614	3.88447e-05	0.00155379	0.00125457	S100A9/S100A8/SERPINB3/TNFSF10/LAPTM5/PERP/EGLN3/FAM162A/RPS3/CCN2/PSENEN	11	p1
BP	GO:0050672	negative regulation of lymphocyte proliferation	8/268	88/18614	3.9541e-05	0.00156325	0.00126221	IDO1/IL20RB/VTCN1/TYROBP/LILRB2/HAVCR2/GPNMB/VSIG4	8	p1
BP	GO:0019882	antigen processing and presentation	9/268	114/18614	4.03619e-05	0.00157736	0.00127361	B2M/IFI30/ULBP2/CD74/CTSS/LILRB2/FCER1G/HLA-B/CTSL	9	p1
BP	GO:0032945	negative regulation of mononuclear cell proliferation	8/268	89/18614	4.29119e-05	0.0015955	0.00128826	IDO1/IL20RB/VTCN1/TYROBP/LILRB2/HAVCR2/GPNMB/VSIG4	8	p1
BP	GO:0060191	regulation of lipase activity	8/268	89/18614	4.29119e-05	0.0015955	0.00128826	EGFR/EDNRA/ANGPTL4/ANXA1/APOC2/C5AR1/APOC1/P2RY12	8	p1
BP	GO:0050921	positive regulation of chemotaxis	10/268	143/18614	4.30957e-05	0.0015955	0.00128826	CXCL8/RIPOR2/TMSB4X/CD74/C5AR1/CCL4/ITGA2/MET/CXCL17/P2RY12	10	p1
BP	GO:1903900	regulation of viral life cycle	10/268	143/18614	4.30957e-05	0.0015955	0.00128826	CXCL8/LGALS1/ISG15/SLPI/APOBEC3A/TRIM31/CD74/LY6E/MX1/OAS1	10	p1
BP	GO:0032496	response to lipopolysaccharide	16/268	345/18614	4.31724e-05	0.0015955	0.00128826	CXCL1/S100A9/S100A8/CXCL8/IDO1/SOD2/PTGS2/IL37/SLPI/SPON2/DUSP10/IL36G/ADM/LILRB2/HAVCR2/CD14	16	p1
BP	GO:0002757	immune response-activating signal transduction	18/268	423/18614	4.46563e-05	0.00161541	0.00130433	LAPTM5/CD38/BIRC3/FYB1/VTCN1/HHLA2/TYROBP/CTSS/C5AR1/LGALS3/RPS3/TLR7/OAS1/FCER1G/HAVCR2/CD14/FPR3/GBP1	18	p1
BP	GO:0032703	negative regulation of interleukin-2 production	5/268	28/18614	4.46612e-05	0.00161541	0.00130433	LAPTM5/IL20RB/HAVCR2/VSIG4/GBP1	5	p1
BP	GO:0042742	defense response to bacterium	15/268	314/18614	5.35957e-05	0.00191816	0.00154878	AQP1/S100A9/S100A8/LCN2/KRT6A/ISG15/SLPI/SPON2/GBP4/GBP2/C5AR1/OAS1/FCER1G/HAVCR2/SLAMF8	15	p1
BP	GO:0050900	leukocyte migration	17/268	393/18614	5.94815e-05	0.00210664	0.00170096	SAA1/CXCL1/S100A9/S100A8/CXCL8/RIPOR2/CD74/ANXA1/C5AR1/LGALS3/FCER1G/CCL4/ITGA2/CD9/CXCL17/SLAMF8/P2RY12	17	p1
BP	GO:0032355	response to estradiol	9/268	120/18614	6.0416e-05	0.00211768	0.00170988	COL1A1/PTGS2/EGFR/CD38/ANXA1/GPI/CCN2/ITGA2/MAP1B	9	p1
BP	GO:0046135	pyrimidine nucleoside catabolic process	4/268	16/18614	6.67249e-05	0.00231494	0.00186916	UPP1/APOBEC2/APOBEC3A/CDA	4	p1
BP	GO:0022409	positive regulation of cell-cell adhesion	15/268	321/18614	6.87356e-05	0.00235286	0.00189977	LGALS1/B2M/PLAUR/DUSP10/NCK1/CEACAM6/EBI3/CD74/ANXA1/VTCN1/HHLA2/RPS3/LILRB2/CD24/HAVCR2	15	p1
BP	GO:0050870	positive regulation of T cell activation	13/268	249/18614	6.92019e-05	0.00235286	0.00189977	LGALS1/B2M/DUSP10/NCK1/EBI3/CD74/ANXA1/VTCN1/HHLA2/RPS3/LILRB2/CD24/HAVCR2	13	p1
BP	GO:0019884	antigen processing and presentation of exogenous antigen	6/268	49/18614	7.00746e-05	0.00235895	0.00190469	B2M/IFI30/CD74/CTSS/FCER1G/CTSL	6	p1
BP	GO:0006959	humoral immune response	13/268	250/18614	7.20755e-05	0.00237919	0.00192103	CXCL1/S100A9/CXCL8/KRT6A/A2M/GAPDH/SLPI/SPON2/CFB/EBI3/GPI/C1QC/VSIG4	13	p1
BP	GO:0016485	protein processing	13/268	250/18614	7.20755e-05	0.00237919	0.00192103	PLAT/KLK6/PLAUR/ERO1A/PERP/PLAU/CPD/S100A10/CTSS/CAST/PSENEN/SRGN/CTSL	13	p1
BP	GO:0050878	regulation of body fluid levels	16/268	361/18614	7.38191e-05	0.00239253	0.0019318	SAA1/AQP1/PLAT/APOE/PLAUR/TFPI2/PLAU/FBLN1/GPI/ADM/AGR2/FCER1G/ITGA2/CD9/P2RY12/SERPIND1	16	p1
BP	GO:0070664	negative regulation of leukocyte proliferation	8/268	96/18614	7.38868e-05	0.00239253	0.0019318	IDO1/IL20RB/VTCN1/TYROBP/LILRB2/HAVCR2/GPNMB/VSIG4	8	p1
BP	GO:0042130	negative regulation of T cell proliferation	7/268	72/18614	7.86425e-05	0.00252249	0.00203674	IDO1/IL20RB/VTCN1/LILRB2/HAVCR2/GPNMB/VSIG4	7	p1
BP	GO:0002832	negative regulation of response to biotic stimulus	9/268	125/18614	8.30038e-05	0.0026375	0.0021296	A2M/SERPINB4/ISG15/DUSP10/OAS1/HLA-B/HAVCR2/VSIG4/SLAMF8	9	p1
BP	GO:0045862	positive regulation of proteolysis	16/268	365/18614	8.39726e-05	0.00263799	0.00212999	S100A9/S100A8/SERPINB3/APOE/TNFSF10/LAPTM5/PERP/EGLN3/FAM162A/PRSS22/S100A10/CTSS/RPS3/CCN2/PSENEN/CTSL	16	p1
BP	GO:0051251	positive regulation of lymphocyte activation	15/268	327/18614	8.45709e-05	0.00263799	0.00212999	LGALS1/B2M/CD38/DUSP10/NCK1/EBI3/CD74/ANXA1/VTCN1/HHLA2/TYROBP/RPS3/LILRB2/CD24/HAVCR2	15	p1
BP	GO:0017014	protein nitrosylation	4/268	17/18614	8.62706e-05	0.00264252	0.00213365	S100A9/S100A8/GAPDH/TXN	4	p1
BP	GO:0018119	peptidyl-cysteine S-nitrosylation	4/268	17/18614	8.62706e-05	0.00264252	0.00213365	S100A9/S100A8/GAPDH/TXN	4	p1
BP	GO:0007596	blood coagulation	12/268	224/18614	0.000102941	0.00312501	0.00252323	SAA1/PLAT/APOE/PLAUR/TFPI2/PLAU/FBLN1/FCER1G/ITGA2/CD9/P2RY12/SERPIND1	12	p1
BP	GO:0045088	regulation of innate immune response	16/268	373/18614	0.000108017	0.00325006	0.0026242	A2M/SERPINB4/APOE/EREG/ISG15/DUSP10/BIRC3/TYROBP/CTSS/TLR7/OAS1/HLA-B/HAVCR2/VSIG4/CD14/SLAMF8	16	p1
BP	GO:0010755	regulation of plasminogen activation	4/268	18/18614	0.000109668	0.00327079	0.00264094	PLAT/PLAUR/PLAU/S100A10	4	p1
BP	GO:0044409	entry into host	10/268	160/18614	0.000110852	0.00327736	0.00264624	CXCL8/KRT6A/SERPINB3/LGALS1/EGFR/TRIM31/CD74/LY6E/ITGA2/CTSL	10	p1
BP	GO:0002685	regulation of leukocyte migration	12/268	227/18614	0.000116728	0.00342133	0.00276249	CXCL8/RIPOR2/CD74/ANXA1/C5AR1/LGALS3/CCL4/ITGA2/CD9/CXCL17/SLAMF8/P2RY12	12	p1
BP	GO:0097193	intrinsic apoptotic signaling pathway	14/268	301/18614	0.000125796	0.00365283	0.00294941	S100A9/S100A8/SOD2/PTGS2/PLAUR/ERO1A/PERP/NCK1/CD74/IFI6/RPS3/DDIT4/CD24/MUC1	14	p1
BP	GO:0050817	coagulation	12/268	229/18614	0.000126775	0.00365283	0.00294941	SAA1/PLAT/APOE/PLAUR/TFPI2/PLAU/FBLN1/FCER1G/ITGA2/CD9/P2RY12/SERPIND1	12	p1
BP	GO:0002429	immune response-activating cell surface receptor signaling pathway	14/268	302/18614	0.000130241	0.00372117	0.00300458	LAPTM5/CD38/FYB1/VTCN1/HHLA2/TYROBP/C5AR1/LGALS3/RPS3/OAS1/FCER1G/CD14/FPR3/GBP1	14	p1
BP	GO:0050920	regulation of chemotaxis	12/268	230/18614	0.00013207	0.00374199	0.0030214	CXCL8/RIPOR2/SEMA3C/TMSB4X/CD74/C5AR1/CCL4/ITGA2/MET/CXCL17/SLAMF8/P2RY12	12	p1
BP	GO:0051607	defense response to virus	14/268	303/18614	0.000134822	0.00376686	0.00304148	IFI27/ISG15/SPON2/IFIT3/APOBEC3A/TRIM31/IFIT2/IFI6/GBP3/TLR7/MX1/DDIT4/OAS1/GBP1	14	p1
BP	GO:0052372	modulation by symbiont of entry into host	6/268	55/18614	0.000135164	0.00376686	0.00304148	CXCL8/KRT6A/LGALS1/TRIM31/CD74/LY6E	6	p1
BP	GO:0140546	defense response to symbiont	14/268	304/18614	0.000139541	0.00385576	0.00311326	IFI27/ISG15/SPON2/IFIT3/APOBEC3A/TRIM31/IFIT2/IFI6/GBP3/TLR7/MX1/DDIT4/OAS1/GBP1	14	p1
BP	GO:0019362	pyridine nucleotide metabolic process	7/268	79/18614	0.000142075	0.00385576	0.00311326	KYNU/IDO1/LDHB/CD38/QPRT/NNMT/NAXE	7	p1
BP	GO:0046496	nicotinamide nucleotide metabolic process	7/268	79/18614	0.000142075	0.00385576	0.00311326	KYNU/IDO1/LDHB/CD38/QPRT/NNMT/NAXE	7	p1
BP	GO:0050792	regulation of viral process	10/268	165/18614	0.00014289	0.00385576	0.00311326	CXCL8/LGALS1/ISG15/SLPI/APOBEC3A/TRIM31/CD74/LY6E/MX1/OAS1	10	p1
BP	GO:0002474	antigen processing and presentation of peptide antigen via MHC class I	5/268	36/18614	0.000155945	0.00417491	0.00337095	B2M/IFI30/ULBP2/FCER1G/HLA-B	5	p1
BP	GO:0016032	viral process	17/268	426/18614	0.000157766	0.00419065	0.00338366	CXCL8/SERPINB3/LGALS1/APOE/IFI27/ISG15/EGFR/SLPI/APOBEC3A/TRIM31/CD74/LY6E/MX1/OAS1/CCL4/ITGA2/CTSL	17	p1
BP	GO:0002643	regulation of tolerance induction	4/268	20/18614	0.000169747	0.00443953	0.00358461	IDO1/LILRB2/HLA-B/HAVCR2	4	p1
BP	GO:0042454	ribonucleoside catabolic process	4/268	20/18614	0.000169747	0.00443953	0.00358461	UPP1/APOBEC2/APOBEC3A/CDA	4	p1
BP	GO:1903039	positive regulation of leukocyte cell-cell adhesion	13/268	273/18614	0.0001736	0.00450564	0.00363799	LGALS1/B2M/DUSP10/NCK1/EBI3/CD74/ANXA1/VTCN1/HHLA2/RPS3/LILRB2/CD24/HAVCR2	13	p1
BP	GO:0050867	positive regulation of cell activation	16/268	394/18614	0.000201884	0.00520004	0.00419867	LGALS1/B2M/CD38/DUSP10/NCK1/EBI3/CD74/ANXA1/VTCN1/HHLA2/TYROBP/RPS3/LILRB2/CCN2/CD24/HAVCR2	16	p1
BP	GO:0051384	response to glucocorticoid	9/268	142/18614	0.00021938	0.00556637	0.00449445	AQP1/PLAT/A2M/IGFBP7/FBXO32/PTGS2/ANXA1/ADM/DDIT4	9	p1
BP	GO:2001056	positive regulation of cysteine-type endopeptidase activity	9/268	142/18614	0.00021938	0.00556637	0.00449445	S100A9/S100A8/TNFSF10/LAPTM5/PERP/EGLN3/FAM162A/RPS3/CCN2	9	p1
BP	GO:1901654	response to ketone	11/268	208/18614	0.000222947	0.00561496	0.00453369	AQP1/PLAT/A2M/IGFBP7/CA9/FBXO32/CD38/CDA/GPI/DDIT4/FBP1	11	p1
BP	GO:0072524	pyridine-containing compound metabolic process	7/268	85/18614	0.000224849	0.00562123	0.00453875	KYNU/IDO1/LDHB/CD38/QPRT/NNMT/NAXE	7	p1
BP	GO:0043903	regulation of biological process involved in symbiotic interaction	6/268	61/18614	0.0002409	0.00597855	0.00482726	CXCL8/KRT6A/LGALS1/TRIM31/CD74/LY6E	6	p1
BP	GO:0045723	positive regulation of fatty acid biosynthetic process	4/268	22/18614	0.000250542	0.00617278	0.00498409	PTGS2/CD74/ANXA1/APOC2	4	p1
BP	GO:0046889	positive regulation of lipid biosynthetic process	7/268	87/18614	0.000259782	0.00635437	0.00513071	APOE/PTGS2/CD74/ANXA1/APOC2/ADM/ADGRF5	7	p1
BP	GO:0002687	positive regulation of leukocyte migration	9/268	147/18614	0.00028402	0.00689764	0.00556936	CXCL8/RIPOR2/CD74/C5AR1/LGALS3/CCL4/ITGA2/CXCL17/P2RY12	9	p1
BP	GO:0031638	zymogen activation	6/268	63/18614	0.000287802	0.0069399	0.00560349	PLAT/PLAUR/PERP/PLAU/S100A10/CTSL	6	p1
BP	GO:0048246	macrophage chemotaxis	5/268	41/18614	0.000292341	0.00699972	0.00565178	SAA1/C5AR1/LGALS3/CXCL17/SLAMF8	5	p1
BP	GO:0019221	cytokine-mediated signaling pathway	18/268	492/18614	0.000294727	0.0070075	0.00565806	CXCL1/CXCL8/EREG/IFI27/ISG15/IL37/LAPTM5/BIRC3/EBI3/TMSB4X/CD74/IL36G/LILRB2/MX1/OAS1/FCER1G/CCL4/CD24	18	p1
BP	GO:0009615	response to virus	16/268	408/18614	0.000298308	0.00704338	0.00568704	IFI27/ISG15/SPON2/IFIT3/APOBEC3A/TRIM31/IFIT2/NPC2/IFI6/GBP3/TLR7/MX1/DDIT4/OAS1/CCL4/GBP1	16	p1
BP	GO:0046890	regulation of lipid biosynthetic process	10/268	182/18614	0.000316134	0.00741279	0.00598531	IGFBP7/APOE/PTGS2/LPCAT1/CD74/ANXA1/APOC2/ADM/ADGRF5/APOC1	10	p1
BP	GO:0048525	negative regulation of viral process	7/268	90/18614	0.000320242	0.0074577	0.00602157	ISG15/SLPI/APOBEC3A/TRIM31/LY6E/MX1/OAS1	7	p1
BP	GO:0001818	negative regulation of cytokine production	15/268	371/18614	0.000333218	0.00770708	0.00622293	FN1/IDO1/IL37/LAPTM5/IL20RB/TMSB4X/ANXA1/TYROBP/SRGN/OAS1/CD24/HAVCR2/GPNMB/VSIG4/GBP1	15	p1
BP	GO:2000117	negative regulation of cysteine-type endopeptidase activity	7/268	91/18614	0.000342731	0.00785566	0.0063429	AQP1/PTGS2/PLAUR/BIRC3/GPI/IFI6/CAST	7	p1
BP	GO:0051604	protein maturation	14/268	332/18614	0.000344263	0.00785566	0.0063429	PLAT/KLK6/PLAUR/ERO1A/PERP/PLAU/CPD/FBLN1/S100A10/CTSS/CAST/PSENEN/SRGN/CTSL	14	p1
BP	GO:0006213	pyrimidine nucleoside metabolic process	4/268	24/18614	0.000355799	0.00801138	0.00646863	UPP1/APOBEC2/APOBEC3A/CDA	4	p1
BP	GO:0060907	positive regulation of macrophage cytokine production	4/268	24/18614	0.000355799	0.00801138	0.00646863	SPON2/LAPTM5/CD74/TLR7	4	p1
BP	GO:0044000	movement in host	10/268	185/18614	0.000360058	0.00805393	0.00650299	CXCL8/KRT6A/SERPINB3/LGALS1/EGFR/TRIM31/CD74/LY6E/ITGA2/CTSL	10	p1
BP	GO:0034612	response to tumor necrosis factor	12/268	257/18614	0.00036683	0.00815178	0.006582	CXCL8/COL1A1/PTGS2/LAPTM5/BIRC3/TMSB4X/GBP3/GBP2/RPS3/CCL4/CD14/GBP1	12	p1
BP	GO:0010517	regulation of phospholipase activity	6/268	66/18614	0.000371269	0.00819685	0.00661839	EGFR/EDNRA/ANXA1/APOC2/C5AR1/P2RY12	6	p1
BP	GO:0070374	positive regulation of ERK1 and ERK2 cascade	11/268	222/18614	0.000389351	0.00854061	0.00689595	APOE/EGFR/CD74/BMPER/NPY/C5AR1/CCN2/CCL4/HAVCR2/CXCL17/GPNMB	11	p1
BP	GO:0007565	female pregnancy	10/268	187/18614	0.000392079	0.00854281	0.00689773	IGFBP7/IDO1/SLC2A1/PTGS2/CD38/FBLN1/ADM/ITGA2/CLIC5/HAVCR2	10	p1
BP	GO:0002696	positive regulation of leukocyte activation	15/268	377/18614	0.000394477	0.00854281	0.00689773	LGALS1/B2M/CD38/DUSP10/NCK1/EBI3/CD74/ANXA1/VTCN1/HHLA2/TYROBP/RPS3/LILRB2/CD24/HAVCR2	15	p1
BP	GO:0050729	positive regulation of inflammatory response	9/268	154/18614	0.000400334	0.00861478	0.00695584	S100A9/S100A8/IDO1/LGALS1/PTGS2/CAMK2N1/ALOX5AP/TLR7/ITGA2	9	p1
BP	GO:1901224	positive regulation of NIK/NF-kappaB signaling	6/268	67/18614	0.000402933	0.00861618	0.00695697	EGFR/LAPTM5/RPS3/TLR7/HAVCR2/CD14	6	p1
BP	GO:1905521	regulation of macrophage migration	5/268	44/18614	0.000409028	0.00869185	0.00701806	C5AR1/CD9/CXCL17/SLAMF8/P2RY12	5	p1
BP	GO:0009164	nucleoside catabolic process	4/268	25/18614	0.000418806	0.00878977	0.00709712	UPP1/APOBEC2/APOBEC3A/CDA	4	p1
BP	GO:0090023	positive regulation of neutrophil chemotaxis	4/268	25/18614	0.000418806	0.00878977	0.00709712	CXCL8/RIPOR2/CD74/C5AR1	4	p1
BP	GO:0048545	response to steroid hormone	14/268	339/18614	0.00042424	0.00884917	0.00714509	AQP1/PLAT/A2M/IGFBP7/FBXO32/COL1A1/PTGS2/CD38/ANXA1/ACTA1/GPI/ADM/CCN2/DDIT4	14	p1
BP	GO:0043280	positive regulation of cysteine-type endopeptidase activity involved in apoptotic process	8/268	124/18614	0.000434276	0.00900328	0.00726952	S100A9/S100A8/TNFSF10/LAPTM5/EGLN3/FAM162A/RPS3/CCN2	8	p1
BP	GO:2001233	regulation of apoptotic signaling pathway	15/268	381/18614	0.000440487	0.0090767	0.0073288	S100A9/S100A8/SOD2/TNFSF10/PTGS2/PLAUR/G0S2/NCK1/CD74/IFI6/CTSS/LGALS3/RPS3/MUC1/CTSL	15	p1
BP	GO:1902622	regulation of neutrophil migration	5/268	45/18614	0.000454803	0.00931525	0.00752141	CXCL8/RIPOR2/CD74/C5AR1/SLAMF8	5	p1
BP	GO:0006929	substrate-dependent cell migration	4/268	26/18614	0.000489389	0.0098128	0.00792316	FN1/NCK1/ITGA2/P2RY12	4	p1
BP	GO:0009435	NAD biosynthetic process	4/268	26/18614	0.000489389	0.0098128	0.00792316	KYNU/IDO1/QPRT/NNMT	4	p1
BP	GO:0031639	plasminogen activation	4/268	26/18614	0.000489389	0.0098128	0.00792316	PLAT/PLAUR/PLAU/S100A10	4	p1
BP	GO:0019216	regulation of lipid metabolic process	14/268	344/18614	0.00049064	0.0098128	0.00792316	SERPINA3/IGFBP7/APOE/PTGS2/LPCAT1/CD74/ANXA1/ADGRF1/NPC2/APOC2/ADM/ADGRF5/APOC1/P2RY12	14	p1
CC	GO:0062023	collagen-containing extracellular matrix	27/282	415/19518	7.70968e-11	2.35916e-08	1.83409e-08	S100A9/S100A8/SERPINA3/FN1/A2M/IGFBP7/EDIL3/TINAGL1/LAMC2/LGALS1/APOE/LAMB3/COL1A1/L1CAM/AZGP1/SLPI/S100A6/FBLN1/ANGPTL4/ANXA1/S100A10/CTSS/LGALS3/CCN2/C1QC/CTSL/TGFBI	27	p1
CC	GO:0022626	cytosolic ribosome	13/282	100/19518	2.10258e-09	3.21695e-07	2.50097e-07	RPS10/RPS27/RPS29/RPL41/RPL28/RPS4Y1/RPS3/RPS14/RPL31/RPS18/RPS21/RPS2/RPL21	13	p1
CC	GO:0022627	cytosolic small ribosomal subunit	9/282	41/19518	5.64557e-09	5.75848e-07	4.47684e-07	RPS10/RPS27/RPS29/RPS4Y1/RPS3/RPS14/RPS18/RPS21/RPS2	9	p1
CC	GO:0034358	plasma lipoprotein particle	8/282	36/19518	3.66419e-08	2.24248e-06	1.74338e-06	SAA1/SAA2/SAA4/LSR/APOE/APOL1/APOC2/APOC1	8	p1
CC	GO:1990777	lipoprotein particle	8/282	36/19518	3.66419e-08	2.24248e-06	1.74338e-06	SAA1/SAA2/SAA4/LSR/APOE/APOL1/APOC2/APOC1	8	p1
CC	GO:0032994	protein-lipid complex	8/282	39/19518	7.17522e-08	3.65936e-06	2.84491e-06	SAA1/SAA2/SAA4/LSR/APOE/APOL1/APOC2/APOC1	8	p1
CC	GO:0034364	high-density lipoprotein particle	7/282	27/19518	8.46003e-08	3.69824e-06	2.87514e-06	SAA1/SAA2/SAA4/APOE/APOL1/APOC2/APOC1	7	p1
CC	GO:0015935	small ribosomal subunit	9/282	74/19518	1.17439e-06	4.49203e-05	3.49225e-05	RPS10/RPS27/RPS29/RPS4Y1/RPS3/RPS14/RPS18/RPS21/RPS2	9	p1
CC	GO:0031983	vesicle lumen	18/282	327/19518	1.42494e-06	4.84478e-05	3.7665e-05	CXCL1/S100A9/S100A8/LCN2/SERPINA3/FN1/A2M/SERPINB3/B2M/EGFR/SLPI/TMSB4X/CDA/NPC2/GPI/PYGL/SRGN/FTL	18	p1
CC	GO:0044391	ribosomal subunit	13/282	185/19518	3.07821e-06	9.41931e-05	7.32289e-05	RPS10/RPS27/RPS29/RPL41/RPL28/RPS4Y1/RPS3/RPS14/RPL31/RPS18/RPS21/RPS2/RPL21	13	p1
CC	GO:0030667	secretory granule membrane	17/282	319/19518	4.33022e-06	0.000120459	9.36488e-05	PLAUR/CD38/PLAU/MCEMP1/LPCAT1/CEACAM6/TYROBP/C5AR1/LGALS3/LILRB2/LILRB3/FCER1G/HLA-B/MGAM/CD9/CD14/FCGR2A	17	p1
CC	GO:0034774	secretory granule lumen	17/282	322/19518	4.9044e-06	0.000125062	9.72275e-05	CXCL1/S100A9/S100A8/LCN2/SERPINA3/FN1/A2M/SERPINB3/B2M/SLPI/TMSB4X/CDA/NPC2/GPI/PYGL/SRGN/FTL	17	p1
CC	GO:0060205	cytoplasmic vesicle lumen	17/282	325/19518	5.5461e-06	0.000130547	0.000101491	CXCL1/S100A9/S100A8/LCN2/SERPINA3/FN1/A2M/SERPINB3/B2M/SLPI/TMSB4X/CDA/NPC2/GPI/PYGL/SRGN/FTL	17	p1
CC	GO:0005840	ribosome	14/282	229/19518	6.5347e-06	0.00014283	0.000111041	RPS10/NCK1/RPS27/RPS29/RPL41/RPL28/RPS4Y1/RPS3/RPS14/RPL31/RPS18/RPS21/RPS2/RPL21	14	p1
CC	GO:0034361	very-low-density lipoprotein particle	5/282	20/19518	7.88667e-06	0.000150833	0.000117262	LSR/APOE/APOL1/APOC2/APOC1	5	p1
CC	GO:0034385	triglyceride-rich plasma lipoprotein particle	5/282	20/19518	7.88667e-06	0.000150833	0.000117262	LSR/APOE/APOL1/APOC2/APOC1	5	p1
CC	GO:0042627	chylomicron	4/282	12/19518	1.92731e-05	0.000346916	0.000269705	LSR/APOE/APOC2/APOC1	4	p1
CC	GO:0072562	blood microparticle	10/282	144/19518	4.73395e-05	0.000804771	0.000625656	SERPINA3/FN1/A2M/APOE/SLC2A1/CFB/ANGPTL4/ACTA1/APOL1/C1QC	10	p1
CC	GO:0005844	polysome	7/282	67/19518	5.05952e-05	0.000814849	0.000633491	PSMA6/RPS29/RPL41/RPS4Y1/RPS3/RPL31/RPS21	7	p1
CC	GO:0070820	tertiary granule	10/282	164/19518	0.00014052	0.00214995	0.00167145	CXCL1/B2M/PLAU/MCEMP1/CDA/CTSS/LGALS3/LILRB2/FCER1G/MGAM	10	p1
CC	GO:0009897	external side of plasma membrane	17/282	426/19518	0.000166224	0.00237113	0.00184339	B2M/AZGP1/CD163L1/ULBP2/EBI3/CD74/ANXA1/VTCN1/HHLA2/CLEC2B/CD163/FCER1G/HLA-B/ITGA2/CD24/CD9/CD14	17	p1
CC	GO:0030139	endocytic vesicle	15/282	347/19518	0.000170473	0.00237113	0.00184339	SAA1/APOE/EREG/B2M/EGFR/SFTPA1/CAMK2B/CD74/CD163/CTSS/SFTPB/TLR7/HLA-B/CD9/CTSL	15	p1
CC	GO:0045178	basal part of cell	13/282	285/19518	0.000274942	0.00362627	0.00281918	AQP1/CA9/SLC2A1/EGFR/MUC20/CD38/SLCO1B3/RHCG/ANXA1/AQP9/C5AR1/ITGA2/MET	13	p1
CC	GO:0045177	apical part of cell	17/282	446/19518	0.000284413	0.00362627	0.00281918	AQP1/FN1/PLAT/SLC2A1/RIPOR2/MUC20/CEACAM6/RHCG/ANXA1/CEACAM7/C5AR1/ADGRF5/MGAM/MUC1/CLIC5/CTSL/PROM1	17	p1
CC	GO:0045334	clathrin-coated endocytic vesicle	7/282	92/19518	0.00037517	0.00459208	0.00357003	APOE/EREG/EGFR/SFTPA1/CD74/SFTPB/CD9	7	p1
CC	GO:0005771	multivesicular body	6/282	67/19518	0.000411242	0.00484	0.00376278	APOE/EGFR/SFTPA1/CD74/SFTPB/CTSL	6	p1
CC	GO:1904090	peptidase inhibitor complex	3/282	11/19518	0.000451849	0.00495149	0.00384945	PLAT/PLAU/CSTA	3	p1
CC	GO:0005925	focal adhesion	16/282	422/19518	0.000453077	0.00495149	0.00384945	B2M/L1CAM/RPS10/PLAUR/EGFR/TNS3/PLAU/RPS29/ANXA1/RPS3/RPS14/ITGA2/RPL31/RPS18/CD9/RPS2	16	p1
CC	GO:0009925	basal plasma membrane	12/282	266/19518	0.000517948	0.00546524	0.00424886	AQP1/CA9/SLC2A1/EGFR/MUC20/CD38/SLCO1B3/RHCG/ANXA1/AQP9/C5AR1/MET	12	p1
CC	GO:0030055	cell-substrate junction	16/282	432/19518	0.000583545	0.0058835	0.00457403	B2M/L1CAM/RPS10/PLAUR/EGFR/TNS3/PLAU/RPS29/ANXA1/RPS3/RPS14/ITGA2/RPL31/RPS18/CD9/RPS2	16	p1
CC	GO:0034362	low-density lipoprotein particle	3/282	12/19518	0.000596041	0.0058835	0.00457403	LSR/APOE/APOC2	3	p1
CC	GO:0016323	basolateral plasma membrane	11/282	234/19518	0.000626133	0.0059874	0.00465481	AQP1/CA9/SLC2A1/EGFR/MUC20/CD38/SLCO1B3/RHCG/ANXA1/AQP9/C5AR1	11	p1
CC	GO:0005788	endoplasmic reticulum lumen	13/282	312/19518	0.000647724	0.00600617	0.0046694	IGFBP3/FN1/IGFBP7/LGALS1/APOE/COL1A1/B2M/PTGS2/PLAUR/ERO1A/EBI3/APOL1/SERPIND1	13	p1
CC	GO:0042788	polysomal ribosome	4/282	31/19518	0.000987003	0.00888303	0.00690597	RPS29/RPL41/RPL31/RPS21	4	p1
CC	GO:0005775	vacuolar lumen	9/282	176/19518	0.00107408	0.00939056	0.00730054	SERPINA3/SERPINB3/IDS/IFI30/CD74/NPC2/CTSS/FTL/CTSL	9	p1
MF	GO:0061134	peptidase regulator activity	22/273	230/18369	4.75817e-12	2.32675e-09	1.95836e-09	RARRES1/SERPINA3/FN1/A2M/SERPINB4/GAPDH/SERPINB3/LXN/TFPI2/SLPI/SPINK2/SLCO1B3/BIRC3/FBLN1/CST6/CSTA/PRSS22/CTSS/CAST/PSENEN/CTSL/SERPIND1	22	p1
MF	GO:0061135	endopeptidase regulator activity	17/273	187/18369	2.96932e-09	7.25998e-07	6.11054e-07	RARRES1/SERPINA3/A2M/SERPINB4/GAPDH/SERPINB3/LXN/TFPI2/SLPI/SPINK2/SLCO1B3/BIRC3/CST6/CSTA/CAST/PSENEN/SERPIND1	17	p1
MF	GO:0004857	enzyme inhibitor activity	23/273	359/18369	4.62502e-09	7.53878e-07	6.3452e-07	RARRES1/SERPINA3/A2M/SERPINB4/PHACTR3/GAPDH/SERPINB3/LXN/TFPI2/SLPI/SPINK2/SLCO1B3/NCK1/BIRC3/CST6/ANGPTL4/CSTA/ANXA1/APOC2/LGALS3/CAST/APOC1/SERPIND1	23	p1
MF	GO:0004866	endopeptidase inhibitor activity	16/273	173/18369	6.82683e-09	8.3458e-07	7.02445e-07	RARRES1/SERPINA3/A2M/SERPINB4/GAPDH/SERPINB3/LXN/TFPI2/SLPI/SPINK2/SLCO1B3/BIRC3/CST6/CSTA/CAST/SERPIND1	16	p1
MF	GO:0030414	peptidase inhibitor activity	16/273	180/18369	1.20772e-08	1.18115e-06	9.94143e-07	RARRES1/SERPINA3/A2M/SERPINB4/GAPDH/SERPINB3/LXN/TFPI2/SLPI/SPINK2/SLCO1B3/BIRC3/CST6/CSTA/CAST/SERPIND1	16	p1
MF	GO:0003735	structural constituent of ribosome	13/273	177/18369	2.54126e-06	0.000207113	0.000174322	RPS10/RPS27/RPS29/RPL41/RPL28/RPS4Y1/RPS3/RPS14/RPL31/RPS18/RPS21/RPS2/RPL21	13	p1
MF	GO:0001968	fibronectin binding	6/273	31/18369	5.49585e-06	0.000383924	0.000323139	IGFBP6/IGFBP3/FBLN1/CTSS/CCN2/CTSL	6	p1
MF	GO:0004867	serine-type endopeptidase inhibitor activity	9/273	92/18369	9.17926e-06	0.000561082	0.000472249	SERPINA3/A2M/SERPINB4/SERPINB3/TFPI2/SLPI/SPINK2/SLCO1B3/SERPIND1	9	p1
MF	GO:0043394	proteoglycan binding	6/273	36/18369	1.36605e-05	0.00074222	0.000624708	FN1/APOE/CTSS/ITGA2/GPNMB/CTSL	6	p1
MF	GO:0043236	laminin binding	5/273	28/18369	5.19146e-05	0.00253863	0.0021367	TINAGL1/LGALS1/CTSS/LGALS3/ITGA2	5	p1
MF	GO:0005504	fatty acid binding	6/273	49/18369	8.34311e-05	0.00370889	0.00312168	S100A9/S100A8/RBP1/ID3/ALOX5AP/APOC1	6	p1
MF	GO:0016504	peptidase activator activity	6/273	50/18369	9.36381e-05	0.00381575	0.00321162	FN1/FBLN1/PRSS22/CTSS/PSENEN/CTSL	6	p1
MF	GO:0005520	insulin-like growth factor binding	4/273	19/18369	0.000155134	0.00523394	0.00440528	IGFBP6/IGFBP3/IGFBP7/CCN2	4	p1
MF	GO:0019838	growth factor binding	9/273	132/18369	0.000160058	0.00523394	0.00440528	IGFBP6/IGFBP3/A2M/IGFBP7/COL1A1/EGFR/RHBDF2/CCN2/RPS2	9	p1
MF	GO:0050840	extracellular matrix binding	6/273	55/18369	0.00016055	0.00523394	0.00440528	TINAGL1/LGALS1/CTSS/LGALS3/ITGA2/TGFBI	6	p1
MF	GO:0033293	monocarboxylic acid binding	7/273	80/18369	0.000186796	0.00570894	0.00480507	S100A9/S100A8/RBP1/ID3/ALOX5AP/PYGL/APOC1	7	p1
MF	GO:0005201	extracellular matrix structural constituent	10/273	167/18369	0.000203616	0.00585697	0.00492966	FN1/IGFBP7/EDIL3/TINAGL1/LAMC2/LAMB3/COL1A1/TFPI2/FBLN1/TGFBI	10	p1
MF	GO:0016209	antioxidant activity	7/273	82/18369	0.000217989	0.00592204	0.00498443	S100A9/SOD2/APOE/PTGS2/PTGES/TXN/ALOX5AP	7	p1
BP	GO:0042730	fibrinolysis	7/104	27/18614	1.122e-10	2.36293e-07	2.0444e-07	FGB/FGA/VTN/APOH/FGG/PLG/SERPING1	7	p2
BP	GO:0010466	negative regulation of peptidase activity	12/104	236/18614	8.06186e-09	5.38457e-06	4.65871e-06	ITIH2/VTN/SERPINA1/SPINK1/AMBP/VIL1/SERPINA6/SERPINA5/SERPINA4/PI3/ITIH4/SERPING1	12	p2
BP	GO:0006953	acute-phase response	7/104	48/18614	8.45181e-09	5.38457e-06	4.65871e-06	SERPINA1/SAA2/TFR2/FN1/SAA1/ITIH4/HP	7	p2
BP	GO:0030195	negative regulation of blood coagulation	7/104	50/18614	1.13614e-08	5.38457e-06	4.65871e-06	FGB/FGA/VTN/APOH/FGG/PLG/SERPING1	7	p2
BP	GO:1900047	negative regulation of hemostasis	7/104	51/18614	1.31089e-08	5.38457e-06	4.65871e-06	FGB/FGA/VTN/APOH/FGG/PLG/SERPING1	7	p2
BP	GO:0006959	humoral immune response	12/104	250/18614	1.53406e-08	5.38457e-06	4.65871e-06	FGB/FGA/TF/LYZ/DEFB1/LEAP2/PRSS3/PI3/C5/HPX/C8A/SERPING1	12	p2
BP	GO:0050819	negative regulation of coagulation	7/104	54/18614	1.97797e-08	5.95088e-06	5.14868e-06	FGB/FGA/VTN/APOH/FGG/PLG/SERPING1	7	p2
BP	GO:1903034	regulation of response to wounding	10/104	170/18614	3.85913e-08	1.01592e-05	8.78968e-06	FGB/FGA/VTN/APOH/FGG/VIL1/KLK8/DUOX2/PLG/SERPING1	10	p2
BP	GO:1903035	negative regulation of response to wounding	8/104	93/18614	4.97357e-08	1.16381e-05	1.00693e-05	FGB/FGA/VTN/APOH/FGG/KLK8/PLG/SERPING1	8	p2
BP	GO:0061041	regulation of wound healing	9/104	137/18614	7.39746e-08	1.55791e-05	1.3479e-05	FGB/FGA/VTN/APOH/FGG/VIL1/DUOX2/PLG/SERPING1	9	p2
BP	GO:0030193	regulation of blood coagulation	7/104	70/18614	1.24456e-07	2.38277e-05	2.06157e-05	FGB/FGA/VTN/APOH/FGG/PLG/SERPING1	7	p2
BP	GO:1900046	regulation of hemostasis	7/104	72/18614	1.51548e-07	2.65966e-05	2.30113e-05	FGB/FGA/VTN/APOH/FGG/PLG/SERPING1	7	p2
BP	GO:0050818	regulation of coagulation	7/104	75/18614	2.01415e-07	3.26292e-05	2.82307e-05	FGB/FGA/VTN/APOH/FGG/PLG/SERPING1	7	p2
BP	GO:0002526	acute inflammatory response	8/104	114/18614	2.4406e-07	3.67136e-05	3.17645e-05	SERPINA1/SAA2/TFR2/FN1/SAA1/CREB3L3/ITIH4/HP	8	p2
BP	GO:0061045	negative regulation of wound healing	7/104	78/18614	2.64448e-07	3.71285e-05	3.21235e-05	FGB/FGA/VTN/APOH/FGG/PLG/SERPING1	7	p2
BP	GO:0045861	negative regulation of proteolysis	12/104	330/18614	3.17282e-07	4.17622e-05	3.61325e-05	ITIH2/VTN/SERPINA1/SPINK1/AMBP/VIL1/SERPINA6/SERPINA5/SERPINA4/PI3/ITIH4/SERPING1	12	p2
BP	GO:0051346	negative regulation of hydrolase activity	12/104	345/18614	5.09302e-07	6.1672e-05	5.33585e-05	ITIH2/VTN/SERPINA1/SPINK1/AMBP/VIL1/SERPINA6/SERPINA5/SERPINA4/PI3/ITIH4/SERPING1	12	p2
BP	GO:0019730	antimicrobial humoral response	8/104	126/18614	5.27112e-07	6.1672e-05	5.33585e-05	FGB/FGA/TF/LYZ/DEFB1/LEAP2/PRSS3/PI3	8	p2
BP	GO:0072378	blood coagulation, fibrin clot formation	4/104	15/18614	1.19712e-06	0.000131407	0.000113693	FGB/FGA/APOH/FGG	4	p2
BP	GO:0006869	lipid transport	13/104	447/18614	1.24793e-06	0.000131407	0.000113693	APOB/PRAP1/APOH/APOD/MIF/SERPINA5/AGT/APOA4/SLC51B/DBI/AKR1C4/PLIN2/LIPC	13	p2
BP	GO:0090277	positive regulation of peptide hormone secretion	7/104	107/18614	2.28676e-06	0.00022933	0.000198415	FGB/FGA/SPINK1/FGG/TFR2/MPC2/SLC2A2	7	p2
BP	GO:0002793	positive regulation of peptide secretion	7/104	109/18614	2.58935e-06	0.00024258	0.00020988	FGB/FGA/SPINK1/FGG/TFR2/MPC2/SLC2A2	7	p2
BP	GO:0072376	protein activation cascade	4/104	18/18614	2.64926e-06	0.00024258	0.00020988	FGB/FGA/APOH/FGG	4	p2
BP	GO:0010951	negative regulation of endopeptidase activity	8/104	160/18614	3.20188e-06	0.000280965	0.00024309	VTN/SERPINA1/SPINK1/VIL1/SERPINA6/SERPINA5/SERPINA4/SERPING1	8	p2
BP	GO:0010876	lipid localization	13/104	497/18614	4.00568e-06	0.000337438	0.000291951	APOB/PRAP1/APOH/APOD/MIF/SERPINA5/AGT/APOA4/SLC51B/DBI/AKR1C4/PLIN2/LIPC	13	p2
BP	GO:0052547	regulation of peptidase activity	12/104	425/18614	4.46361e-06	0.00035875	0.000310389	ITIH2/VTN/SERPINA1/SPINK1/AMBP/VIL1/SERPINA6/SERPINA5/SERPINA4/PI3/ITIH4/SERPING1	12	p2
BP	GO:0007596	blood coagulation	9/104	224/18614	4.59936e-06	0.00035875	0.000310389	FGB/FGA/VTN/SERPINA1/APOH/FGG/SAA1/PLG/SERPING1	9	p2
BP	GO:0050817	coagulation	9/104	229/18614	5.50238e-06	0.000413858	0.000358069	FGB/FGA/VTN/SERPINA1/APOH/FGG/SAA1/PLG/SERPING1	9	p2
BP	GO:0007599	hemostasis	9/104	230/18614	5.70016e-06	0.00041395	0.000358148	FGB/FGA/VTN/SERPINA1/APOH/FGG/SAA1/PLG/SERPING1	9	p2
BP	GO:0032102	negative regulation of response to external stimulus	12/104	446/18614	7.28144e-06	0.000511157	0.000442251	FGB/FGA/VTN/APOH/MIF/DDT/FGG/SAA1/KLK8/C5/PLG/SERPING1	12	p2
BP	GO:0042742	defense response to bacterium	10/104	314/18614	1.04041e-05	0.000706805	0.000611525	FGB/FGA/TF/CCL20/LYZ/DEFB1/LEAP2/ZG16/PI3/HP	10	p2
BP	GO:0046887	positive regulation of hormone secretion	7/104	138/18614	1.2337e-05	0.000788213	0.00068196	FGB/FGA/SPINK1/FGG/TFR2/MPC2/SLC2A2	7	p2
BP	GO:0031639	plasminogen activation	4/104	26/18614	1.25058e-05	0.000788213	0.00068196	FGB/FGA/APOH/FGG	4	p2
BP	GO:0006631	fatty acid metabolic process	11/104	394/18614	1.27252e-05	0.000788213	0.00068196	SCD/MIF/FADS2/PTGR1/GSTA1/FASN/PCK1/APOA4/DBI/AKR1C4/LIPC	11	p2
BP	GO:0090087	regulation of peptide transport	8/104	197/18614	1.47631e-05	0.000888314	0.000768567	FGB/FGA/SPINK1/FGG/TFR2/CA2/MPC2/SLC2A2	8	p2
BP	GO:0098754	detoxification	7/104	144/18614	1.62768e-05	0.00095219	0.000823833	ALB/GPX2/GSTA1/APOA4/PDZK1/DUOX2/HP	7	p2
BP	GO:0098869	cellular oxidant detoxification	6/104	99/18614	1.93575e-05	0.00109518	0.000947551	ALB/GPX2/GSTA1/APOA4/DUOX2/HP	6	p2
BP	GO:1905918	regulation of CoA-transferase activity	3/104	10/18614	1.97612e-05	0.00109518	0.000947551	AGT/APOA4/DBI	3	p2
BP	GO:0070371	ERK1 and ERK2 cascade	10/104	341/18614	2.1203e-05	0.00114496	0.000990618	FGB/FGA/TF/CCL20/MIF/DDT/FGG/FN1/AGT/CCL15	10	p2
BP	GO:0034368	protein-lipid complex remodeling	4/104	30/18614	2.25342e-05	0.00114995	0.000994935	APOB/AGT/APOA4/LIPC	4	p2
BP	GO:0034369	plasma lipoprotein particle remodeling	4/104	30/18614	2.25342e-05	0.00114995	0.000994935	APOB/AGT/APOA4/LIPC	4	p2
BP	GO:0019229	regulation of vasoconstriction	5/104	61/18614	2.29335e-05	0.00114995	0.000994935	FGB/FGA/FGG/AGT/ATP2B1	5	p2
BP	GO:0031638	zymogen activation	5/104	63/18614	2.68571e-05	0.00131537	0.00113806	FGB/FGA/APOH/FGG/PRSS3	5	p2
BP	GO:0019731	antibacterial humoral response	5/104	64/18614	2.90046e-05	0.00137198	0.00118704	FGB/FGA/TF/DEFB1/PI3	5	p2
BP	GO:0034367	protein-containing complex remodeling	4/104	32/18614	2.93159e-05	0.00137198	0.00118704	APOB/AGT/APOA4/LIPC	4	p2
BP	GO:0050878	regulation of body fluid levels	10/104	361/18614	3.44431e-05	0.00150641	0.00130334	FGB/FGA/VTN/SERPINA1/APOH/SPINK1/FGG/SAA1/PLG/SERPING1	10	p2
BP	GO:0042060	wound healing	11/104	439/18614	3.44697e-05	0.00150641	0.00130334	FGB/FGA/VTN/SERPINA1/APOH/FGG/VIL1/SAA1/DUOX2/PLG/SERPING1	11	p2
BP	GO:0010810	regulation of cell-substrate adhesion	8/104	222/18614	3.48043e-05	0.00150641	0.00130334	FGB/FGA/VTN/APOD/FGG/FN1/ONECUT1/PLG	8	p2
BP	GO:1903532	positive regulation of secretion by cell	9/104	289/18614	3.50494e-05	0.00150641	0.00130334	FGB/FGA/SPINK1/MIF/FGG/TFR2/MPC2/AGT/SLC2A2	9	p2
BP	GO:0033559	unsaturated fatty acid metabolic process	6/104	114/18614	4.30645e-05	0.00181388	0.00156936	SCD/MIF/FADS2/PTGR1/GSTA1/AKR1C4	6	p2
BP	GO:1990748	cellular detoxification	6/104	115/18614	4.52311e-05	0.00186778	0.001616	ALB/GPX2/GSTA1/APOA4/DUOX2/HP	6	p2
BP	GO:0051918	negative regulation of fibrinolysis	3/104	13/18614	4.65258e-05	0.00188429	0.00163029	VTN/APOH/PLG	3	p2
BP	GO:1905522	negative regulation of macrophage migration	3/104	14/18614	5.89741e-05	0.00234339	0.00202749	MIF/DDT/C5	3	p2
BP	GO:0097237	cellular response to toxic substance	6/104	124/18614	6.89358e-05	0.00268132	0.00231987	ALB/GPX2/GSTA1/APOA4/DUOX2/HP	6	p2
BP	GO:0051047	positive regulation of secretion	9/104	317/18614	7.16246e-05	0.00268132	0.00231987	FGB/FGA/SPINK1/MIF/FGG/TFR2/MPC2/AGT/SLC2A2	9	p2
BP	GO:1905952	regulation of lipid localization	7/104	182/18614	7.27836e-05	0.00268132	0.00231987	APOB/PRAP1/MIF/AGT/APOA4/DBI/PLIN2	7	p2
BP	GO:0034116	positive regulation of heterotypic cell-cell adhesion	3/104	15/18614	7.34184e-05	0.00268132	0.00231987	FGB/FGA/FGG	3	p2
BP	GO:0046883	regulation of hormone secretion	8/104	247/18614	7.38444e-05	0.00268132	0.00231987	FGB/FGA/SPINK1/FGG/TFR2/MPC2/AGT/SLC2A2	8	p2
BP	GO:0048246	macrophage chemotaxis	4/104	41/18614	7.94329e-05	0.00281636	0.0024367	MIF/DDT/SAA1/C5	4	p2
BP	GO:0042310	vasoconstriction	5/104	79/18614	8.02381e-05	0.00281636	0.0024367	FGB/FGA/FGG/AGT/ATP2B1	5	p2
BP	GO:0034374	low-density lipoprotein particle remodeling	3/104	16/18614	8.99943e-05	0.00310702	0.00268818	APOB/AGT/LIPC	3	p2
BP	GO:0090276	regulation of peptide hormone secretion	7/104	192/18614	0.000101759	0.0034334	0.00297056	FGB/FGA/SPINK1/FGG/TFR2/MPC2/SLC2A2	7	p2
BP	GO:0015833	peptide transport	8/104	259/18614	0.000102708	0.0034334	0.00297056	FGB/FGA/SPINK1/FGG/TFR2/CA2/MPC2/SLC2A2	8	p2
BP	GO:0002791	regulation of peptide secretion	7/104	195/18614	0.000112081	0.00368817	0.003191	FGB/FGA/SPINK1/FGG/TFR2/MPC2/SLC2A2	7	p2
BP	GO:0002455	humoral immune response mediated by circulating immunoglobulin	4/104	46/18614	0.000125284	0.0039977	0.0034588	C5/HPX/C8A/SERPING1	4	p2
BP	GO:0071827	plasma lipoprotein particle organization	4/104	46/18614	0.000125284	0.0039977	0.0034588	APOB/AGT/APOA4/LIPC	4	p2
BP	GO:0007586	digestion	6/104	139/18614	0.000129587	0.00402843	0.00348538	PRAP1/SPINK1/VIL1/TFF1/PRSS3/APOA4	6	p2
BP	GO:0051917	regulation of fibrinolysis	3/104	18/18614	0.000130073	0.00402843	0.00348538	VTN/APOH/PLG	3	p2
BP	GO:0071825	protein-lipid complex subunit organization	4/104	49/18614	0.00016059	0.00490149	0.00424075	APOB/AGT/APOA4/LIPC	4	p2
BP	GO:0006692	prostanoid metabolic process	4/104	50/18614	0.000173809	0.00515551	0.00446053	MIF/PTGR1/GSTA1/AKR1C4	4	p2
BP	GO:0006693	prostaglandin metabolic process	4/104	50/18614	0.000173809	0.00515551	0.00446053	MIF/PTGR1/GSTA1/AKR1C4	4	p2
BP	GO:0031589	cell-substrate adhesion	9/104	359/18614	0.000183389	0.00536412	0.00464102	FGB/FGA/VTN/APOD/FGG/FN1/ONECUT1/PLG/ID1	9	p2
BP	GO:0072330	monocarboxylic acid biosynthetic process	7/104	220/18614	0.000235702	0.00679986	0.00588322	SCD/MIF/FADS2/FASN/APOA4/AKR1C4/LIPC	7	p2
BP	GO:0006641	triglyceride metabolic process	5/104	100/18614	0.000244327	0.00689093	0.00596201	APOB/APOH/PCK1/APOA4/LIPC	5	p2
BP	GO:0070374	positive regulation of ERK1 and ERK2 cascade	7/104	222/18614	0.000249066	0.00689093	0.00596201	FGB/FGA/CCL20/MIF/DDT/FGG/CCL15	7	p2
BP	GO:0002686	negative regulation of leukocyte migration	4/104	55/18614	0.000251948	0.00689093	0.00596201	APOD/MIF/DDT/C5	4	p2
BP	GO:0042743	hydrogen peroxide metabolic process	4/104	55/18614	0.000251948	0.00689093	0.00596201	DUOXA2/APOA4/DUOX2/HP	4	p2
BP	GO:0002689	negative regulation of leukocyte chemotaxis	3/104	23/18614	0.000276626	0.00737436	0.00638027	MIF/DDT/C5	3	p2
BP	GO:0019835	cytolysis	3/104	23/18614	0.000276626	0.00737436	0.00638027	LYZ/C5/C8A	3	p2
BP	GO:0006633	fatty acid biosynthetic process	6/104	161/18614	0.00028781	0.00752233	0.0065083	SCD/MIF/FADS2/FASN/APOA4/LIPC	6	p2
BP	GO:0006826	iron ion transport	4/104	57/18614	0.00028932	0.00752233	0.0065083	TF/TFR2/CP/HPX	4	p2
BP	GO:0046879	hormone secretion	8/104	305/18614	0.000312907	0.00803638	0.00695305	FGB/FGA/SPINK1/FGG/TFR2/MPC2/AGT/SLC2A2	8	p2
BP	GO:0022600	digestive system process	5/104	107/18614	0.000334524	0.00848803	0.00734382	PRAP1/SPINK1/VIL1/TFF1/APOA4	5	p2
BP	GO:0034114	regulation of heterotypic cell-cell adhesion	3/104	25/18614	0.00035635	0.0089342	0.00772985	FGB/FGA/FGG	3	p2
BP	GO:1905517	macrophage migration	4/104	61/18614	0.000375746	0.0092082	0.0079669	MIF/DDT/SAA1/C5	4	p2
BP	GO:0030072	peptide hormone secretion	7/104	238/18614	0.00037946	0.0092082	0.0079669	FGB/FGA/SPINK1/FGG/TFR2/MPC2/SLC2A2	7	p2
BP	GO:0009914	hormone transport	8/104	315/18614	0.000388091	0.0092082	0.0079669	FGB/FGA/SPINK1/FGG/TFR2/MPC2/AGT/SLC2A2	8	p2
BP	GO:0070372	regulation of ERK1 and ERK2 cascade	8/104	315/18614	0.000388091	0.0092082	0.0079669	FGB/FGA/CCL20/MIF/DDT/FGG/FN1/CCL15	8	p2
BP	GO:0007160	cell-matrix adhesion	7/104	239/18614	0.00038914	0.0092082	0.0079669	FGB/FGA/VTN/APOD/FGG/FN1/ONECUT1	7	p2
BP	GO:0090303	positive regulation of wound healing	4/104	62/18614	0.000399947	0.00935876	0.00809717	VTN/APOH/DUOX2/PLG	4	p2
BP	GO:0097529	myeloid leukocyte migration	7/104	241/18614	0.000409094	0.00945307	0.00817877	CCL20/MIF/DDT/GP2/SAA1/CCL15/C5	7	p2
BP	GO:1905954	positive regulation of lipid localization	5/104	112/18614	0.000412954	0.00945307	0.00817877	APOB/PRAP1/MIF/DBI/PLIN2	5	p2
BP	GO:0009636	response to toxic substance	7/104	242/18614	0.000419373	0.00949678	0.00821658	ALB/GPX2/GSTA1/APOA4/PDZK1/DUOX2/HP	7	p2
BP	GO:0002790	peptide secretion	7/104	243/18614	0.000429858	0.00963066	0.00833242	FGB/FGA/SPINK1/FGG/TFR2/MPC2/SLC2A2	7	p2
BP	GO:0019433	triglyceride catabolic process	3/104	27/18614	0.000449522	0.00996519	0.00862185	APOB/APOA4/LIPC	3	p2
CC	GO:0072562	blood microparticle	19/108	144/19518	3.45085e-21	6.48759e-19	5.04913e-19	FGB/FGA/ITIH2/GC/VTN/ALB/TF/AMBP/FGG/FN1/CP/AGT/APOA4/ITIH4/PLG/HPX/C8A/HP/SERPING1	19	p2
CC	GO:0031983	vesicle lumen	19/108	327/19518	1.84119e-14	1.73072e-12	1.34698e-12	FGB/FGA/ALB/SERPINA1/TF/APOB/LYZ/APOH/MIF/FGG/FN1/TTR/IDH1/SERPINA4/S100P/ITIH4/PLG/HP/SERPING1	19	p2
CC	GO:0034774	secretory granule lumen	18/108	322/19518	1.85729e-13	1.02253e-11	7.95813e-12	FGB/FGA/ALB/SERPINA1/TF/LYZ/APOH/MIF/FGG/FN1/TTR/IDH1/SERPINA4/S100P/ITIH4/PLG/HP/SERPING1	18	p2
CC	GO:0060205	cytoplasmic vesicle lumen	18/108	325/19518	2.1756e-13	1.02253e-11	7.95813e-12	FGB/FGA/ALB/SERPINA1/TF/LYZ/APOH/MIF/FGG/FN1/TTR/IDH1/SERPINA4/S100P/ITIH4/PLG/HP/SERPING1	18	p2
CC	GO:0062023	collagen-containing extracellular matrix	19/108	415/19518	1.29773e-12	4.87948e-11	3.79758e-11	FGB/FGA/ITIH2/VTN/SERPINA1/APOH/AMBP/FGG/FN1/PRG4/SERPINA5/ZG16/AGT/APOA4/ANXA4/ITIH4/PLG/HPX/SERPING1	19	p2
CC	GO:0005788	endoplasmic reticulum lumen	15/108	312/19518	1.86868e-10	5.8552e-09	4.55695e-09	FGA/ITIH2/VTN/ALB/SERPINA1/TF/APOB/FGG/FN1/CP/APOA4/DBI/SDF2L1/SERPING1/LIPC	15	p2
CC	GO:0032994	protein-lipid complex	7/108	39/19518	1.73425e-09	4.37745e-08	3.40686e-08	APOB/APOH/SAA2/SAA1/APOA4/DBI/LIPC	7	p2
CC	GO:0031091	platelet alpha granule	9/108	91/19518	1.86275e-09	4.37745e-08	3.40686e-08	FGB/FGA/ALB/SERPINA1/FGG/FN1/SERPINA5/PLG/SERPING1	9	p2
CC	GO:0031093	platelet alpha granule lumen	8/108	67/19518	3.36258e-09	7.02406e-08	5.46665e-08	FGB/FGA/ALB/SERPINA1/FGG/FN1/PLG/SERPING1	8	p2
CC	GO:0034364	high-density lipoprotein particle	6/108	27/19518	6.71838e-09	1.26306e-07	9.83005e-08	APOB/APOH/SAA2/SAA1/APOA4/LIPC	6	p2
CC	GO:0034358	plasma lipoprotein particle	6/108	36/19518	4.2459e-08	6.65191e-07	5.17702e-07	APOB/APOH/SAA2/SAA1/APOA4/LIPC	6	p2
CC	GO:1990777	lipoprotein particle	6/108	36/19518	4.2459e-08	6.65191e-07	5.17702e-07	APOB/APOH/SAA2/SAA1/APOA4/LIPC	6	p2
CC	GO:0071682	endocytic vesicle lumen	4/108	23/19518	7.23886e-06	0.000104685	8.14738e-05	APOB/SAA1/HPX/HP	4	p2
CC	GO:1904724	tertiary granule lumen	5/108	55/19518	1.3191e-05	0.000177136	0.00013786	LYZ/TMT1A/IDH1/PRSS3/HP	5	p2
CC	GO:1904090	peptidase inhibitor complex	3/108	11/19518	2.63221e-05	0.000329904	0.000256756	VTN/SERPINA5/KLK8	3	p2
CC	GO:0042627	chylomicron	3/108	12/19518	3.49548e-05	0.000410719	0.000319652	APOB/APOH/APOA4	3	p2
CC	GO:0031089	platelet dense granule lumen	3/108	14/19518	5.73695e-05	0.000634439	0.000493768	APOH/SERPINA4/ITIH4	3	p2
CC	GO:0034361	very-low-density lipoprotein particle	3/108	20/19518	0.00017538	0.00173534	0.00135057	APOB/APOH/APOA4	3	p2
CC	GO:0034385	triglyceride-rich plasma lipoprotein particle	3/108	20/19518	0.00017538	0.00173534	0.00135057	APOB/APOH/APOA4	3	p2
CC	GO:0045177	apical part of cell	10/108	446/19518	0.000184657	0.00173578	0.00135091	TF/UPK1B/FN1/GP2/DUOXA2/CA2/ATP2B1/PDZK1/DUOX2/SLC2A2	10	p2
CC	GO:0042827	platelet dense granule	3/108	21/19518	0.000203788	0.00182439	0.00141988	APOH/SERPINA4/ITIH4	3	p2
MF	GO:0004866	endopeptidase inhibitor activity	12/105	173/18369	3.0317e-10	5.15242e-08	3.7789e-08	ITIH2/SERPINA1/SPINK1/AMBP/VIL1/SERPINA6/SERPINA5/SERPINA4/PI3/ITIH4/C5/SERPING1	12	p2
MF	GO:0030414	peptidase inhibitor activity	12/105	180/18369	4.79558e-10	5.15242e-08	3.7789e-08	ITIH2/SERPINA1/SPINK1/AMBP/VIL1/SERPINA6/SERPINA5/SERPINA4/PI3/ITIH4/C5/SERPING1	12	p2
MF	GO:0061134	peptidase regulator activity	13/105	230/18369	6.68744e-10	5.15242e-08	3.7789e-08	ITIH2/SERPINA1/SPINK1/AMBP/VIL1/FN1/SERPINA6/SERPINA5/SERPINA4/PI3/ITIH4/C5/SERPING1	13	p2
MF	GO:0061135	endopeptidase regulator activity	12/105	187/18369	7.44032e-10	5.15242e-08	3.7789e-08	ITIH2/SERPINA1/SPINK1/AMBP/VIL1/SERPINA6/SERPINA5/SERPINA4/PI3/ITIH4/C5/SERPING1	12	p2
MF	GO:0004867	serine-type endopeptidase inhibitor activity	9/105	92/18369	2.695e-09	1.49303e-07	1.09502e-07	ITIH2/SERPINA1/SPINK1/AMBP/SERPINA6/SERPINA5/SERPINA4/ITIH4/SERPING1	9	p2
MF	GO:0004857	enzyme inhibitor activity	14/105	359/18369	1.69436e-08	7.82231e-07	5.73706e-07	ITIH2/SERPINA1/SPINK1/AMBP/VIL1/SERPINA6/SERPINA5/PPP1R14A/SERPINA4/PI3/ANXA4/ITIH4/C5/SERPING1	14	p2
MF	GO:0005539	glycosaminoglycan binding	10/105	232/18369	8.60558e-07	3.40535e-05	2.49756e-05	ITIH2/VTN/APOB/APOH/FN1/SAA1/SERPINA5/ZG16/CCL15/LIPC	10	p2
MF	GO:1901681	sulfur compound binding	10/105	269/18369	3.26158e-06	0.000112932	8.2827e-05	VTN/TF/APOB/APOH/FN1/SAA1/SERPINA5/CCL15/DBI/LIPC	10	p2
MF	GO:0008201	heparin binding	8/105	168/18369	5.43943e-06	0.000167414	0.000122785	VTN/APOB/APOH/FN1/SAA1/SERPINA5/CCL15/LIPC	8	p2
MF	GO:0016209	antioxidant activity	6/105	82/18369	7.43892e-06	0.000206058	0.000151127	ALB/GPX2/GSTA1/APOA4/DUOX2/HP	6	p2
MF	GO:0051087	chaperone binding	6/105	104/18369	2.91264e-05	0.000733456	0.000537933	FGB/ALB/FN1/CP/SDF2L1/PLG	6	p2
MF	GO:0016863	intramolecular oxidoreductase activity, transposing C=C bonds	3/105	14/18369	6.31043e-05	0.00145666	0.00106834	MIF/DDT/GSTA1	3	p2
MF	GO:0005201	extracellular matrix structural constituent	6/105	167/18369	0.000395282	0.00842254	0.00617727	FGB/FGA/VTN/FGG/FN1/PRG4	6	p2
BP	GO:0006959	humoral immune response	37/318	250/18614	4.60662e-24	1.78737e-20	1.29082e-20	LTF/FCN1/C1QA/CCL13/SLPI/SPINK5/LYZ/CXCL8/CCL2/C1QC/GPR183/A2M/DMBT1/C1QB/C1R/SERPING1/IL1B/TREM2/SFTPD/CLU/CXCL1/CXCL2/CXCL3/PLA2G1B/WFDC2/C1S/C3/CFB/C5/C4BPA/VSIG4/S100A12/C2/SLC11A1/PGC/TNF/WFDC12	37	p3
BP	GO:0006956	complement activation	17/318	58/18614	6.15886e-17	1.19482e-13	8.62889e-14	FCN1/C1QA/C1QC/A2M/C1QB/C1R/SERPING1/IL1B/TREM2/CLU/C1S/C3/CFB/C5/C4BPA/VSIG4/C2	17	p3
BP	GO:0030595	leukocyte chemotaxis	29/318	241/18614	1.42173e-16	1.37908e-13	9.95957e-14	CCL18/CCL4/CCL20/CCL3/CD74/CCL13/CXCL8/CCL2/GPR183/S100A8/CCL3L1/IL1B/AIF1/CCL8/SFTPD/FCER1G/CXCL1/CXCL2/CXCL3/PLA2G1B/EDNRB/CCR2/C5/CXCL17/CSF3R/STK39/S100A12/CX3CR1/JAML	29	p3
BP	GO:0097529	myeloid leukocyte migration	29/318	241/18614	1.42173e-16	1.37908e-13	9.95957e-14	CCL18/CCL4/CCL20/CCL3/CD74/CCL13/CXCL8/CCL2/S100A8/CCL3L1/IL1B/TREM2/AIF1/CCL8/SFTPD/FCER1G/CXCL1/CXCL2/CXCL3/PLA2G1B/EDNRB/CCR2/C5/CXCL17/CSF3R/S100A12/CX3CR1/JAML/AGER	29	p3
BP	GO:0050900	leukocyte migration	36/318	393/18614	1.90229e-16	1.47618e-13	1.06608e-13	CCL18/CCL4/CCL20/CCL3/CD74/CCL13/CXCL8/ECM1/CCL2/GPR183/S100A8/CCL3L1/ITGA6/IL1B/TREM2/AIF1/CCL8/SFTPD/FCER1G/APOD/CXCL1/CXCL2/CXCL3/PLA2G1B/ITGA2/EDNRB/CCR2/C5/CXCL17/CSF3R/STK39/S100A12/CX3CR1/JAML/AGER/TNF	36	p3
BP	GO:0030593	neutrophil chemotaxis	20/318	107/18614	1.54323e-15	9.97957e-13	7.20717e-13	CCL18/CCL4/CCL20/CCL3/CD74/CCL13/CXCL8/CCL2/S100A8/CCL3L1/IL1B/CCL8/FCER1G/CXCL1/CXCL2/CXCL3/PLA2G1B/CSF3R/S100A12/JAML	20	p3
BP	GO:0071621	granulocyte chemotaxis	21/318	131/18614	7.58631e-15	4.20499e-12	3.03681e-12	CCL18/CCL4/CCL20/CCL3/CD74/CCL13/CXCL8/CCL2/S100A8/CCL3L1/IL1B/CCL8/FCER1G/CXCL1/CXCL2/CXCL3/PLA2G1B/CXCL17/CSF3R/S100A12/JAML	21	p3
BP	GO:0060326	cell chemotaxis	30/318	312/18614	1.95026e-14	9.45876e-12	6.83104e-12	CCL18/CCL4/CCL20/CCL3/CD74/CCL13/CXCL8/CCL2/GPR183/S100A8/CCL3L1/IL1B/AIF1/CCL8/SFTPD/FCER1G/CXCL1/CXCL2/CXCL3/TMSB4X/PLA2G1B/EDNRB/CCR2/C5/CXCL17/CSF3R/STK39/S100A12/CX3CR1/JAML	30	p3
BP	GO:1990266	neutrophil migration	20/318	128/18614	5.58695e-14	2.4086e-11	1.73947e-11	CCL18/CCL4/CCL20/CCL3/CD74/CCL13/CXCL8/CCL2/S100A8/CCL3L1/IL1B/CCL8/FCER1G/CXCL1/CXCL2/CXCL3/PLA2G1B/CSF3R/S100A12/JAML	20	p3
BP	GO:0006958	complement activation, classical pathway	12/318	33/18614	1.29379e-13	5.01991e-11	3.62534e-11	C1QA/C1QC/C1QB/C1R/SERPING1/TREM2/CLU/C1S/C3/C5/C4BPA/C2	12	p3
BP	GO:0097530	granulocyte migration	21/318	156/18614	2.68767e-13	9.48014e-11	6.84648e-11	CCL18/CCL4/CCL20/CCL3/CD74/CCL13/CXCL8/CCL2/S100A8/CCL3L1/IL1B/CCL8/FCER1G/CXCL1/CXCL2/CXCL3/PLA2G1B/CXCL17/CSF3R/S100A12/JAML	21	p3
BP	GO:0002455	humoral immune response mediated by circulating immunoglobulin	13/318	46/18614	5.07378e-13	1.64052e-10	1.18477e-10	C1QA/C1QC/C1QB/C1R/SERPING1/TREM2/CLU/C1S/C3/C5/C4BPA/C2/TNF	13	p3
BP	GO:0050727	regulation of inflammatory response	32/318	414/18614	1.07396e-12	3.20535e-10	2.31488e-10	SCGB1A1/CCL3/APOE/LRRK2/ZFP36/S100A8/IER3/IL1B/TREM2/SOCS3/NLRP3/TMSB4X/ALOX5AP/ITGA2/PTGS2/C3/NLRC4/EDNRB/DUOXA1/CCR2/LILRA5/IL6ST/CXCL17/CEBPA/STK39/S100A12/LPL/TNFAIP8L2/AGER/TNF/FABP4/PLA2G3	32	p3
BP	GO:0032496	response to lipopolysaccharide	29/318	345/18614	1.65045e-12	4.57409e-10	3.30337e-10	SCGB1A1/LTF/CCL3/SLPI/CXCL8/ZFP36/CCL2/S100A8/IL1B/CD96/TREM2/MRC1/CXCL1/NLRP3/CXCL2/FOS/CXCL3/CD14/CD86/PTGS2/EDNRB/CD36/FGFR2/KCNJ8/C2/SLC11A1/CX3CR1/TNF/HMGCS2	29	p3
BP	GO:0050729	positive regulation of inflammatory response	20/318	154/18614	1.99341e-12	5.15628e-10	3.72382e-10	CCL3/LRRK2/S100A8/IL1B/TREM2/NLRP3/ALOX5AP/ITGA2/PTGS2/C3/NLRC4/CCR2/LILRA5/IL6ST/CEBPA/S100A12/LPL/TNF/FABP4/PLA2G3	20	p3
BP	GO:0070098	chemokine-mediated signaling pathway	16/318	91/18614	2.96338e-12	7.18621e-10	5.18982e-10	CCL18/CCL4/CCL20/CCL3/CCL13/CXCL8/CCL2/CCL3L1/TREM2/CCL8/CXCL1/CXCL2/CXCL3/CCR2/STK39/CX3CR1	16	p3
BP	GO:0042116	macrophage activation	17/318	109/18614	4.63798e-12	1.05855e-09	7.64477e-10	CCL3/C1QA/CD74/LRRK2/TYROBP/JUN/TREM2/AIF1/CLU/VSIG4/CEBPA/STK39/SLC11A1/CX3CR1/AGER/TNF/PLA2G3	17	p3
BP	GO:0002237	response to molecule of bacterial origin	29/318	366/18614	7.13197e-12	1.53734e-09	1.11025e-09	SCGB1A1/LTF/CCL3/SLPI/CXCL8/ZFP36/CCL2/S100A8/IL1B/CD96/TREM2/MRC1/CXCL1/NLRP3/CXCL2/FOS/CXCL3/CD14/CD86/PTGS2/EDNRB/CD36/FGFR2/KCNJ8/C2/SLC11A1/CX3CR1/TNF/HMGCS2	29	p3
BP	GO:1990868	response to chemokine	16/318	99/18614	1.13721e-11	2.20619e-09	1.5933e-09	CCL18/CCL4/CCL20/CCL3/CCL13/CXCL8/CCL2/CCL3L1/TREM2/CCL8/CXCL1/CXCL2/CXCL3/CCR2/STK39/CX3CR1	16	p3
BP	GO:1990869	cellular response to chemokine	16/318	99/18614	1.13721e-11	2.20619e-09	1.5933e-09	CCL18/CCL4/CCL20/CCL3/CCL13/CXCL8/CCL2/CCL3L1/TREM2/CCL8/CXCL1/CXCL2/CXCL3/CCR2/STK39/CX3CR1	16	p3
BP	GO:0019221	cytokine-mediated signaling pathway	33/318	492/18614	2.21041e-11	4.08399e-09	2.94942e-09	CCL18/CCL4/CCL20/CCL3/CD74/CCL13/CXCL8/MMP12/ECM1/EGR1/CCL2/CCL3L1/IL1B/TREM2/CCL8/FCER1G/CXCL1/CXCL2/CXCL3/TMSB4X/CLDN18/UGCG/IFITM1/CCR2/LILRA5/IL6ST/CEBPA/CSF3R/STK39/DUOX1/CX3CR1/TNF/IL12RB1	33	p3
BP	GO:0019730	antimicrobial humoral response	17/318	126/18614	5.05216e-11	8.91017e-09	6.43485e-09	LTF/CCL13/SLPI/SPINK5/LYZ/CXCL8/DMBT1/SFTPD/CXCL1/CXCL2/CXCL3/PLA2G1B/WFDC2/S100A12/SLC11A1/PGC/WFDC12	17	p3
BP	GO:0002443	leukocyte mediated immunity	29/318	401/18614	6.52959e-11	1.10151e-08	7.95505e-09	CCL3/C1QA/CD74/C1QC/C1QB/TYROBP/C1R/SERPING1/IL1B/CD96/TREM2/HLA-DRB5/CLU/FCER1G/NLRP3/PLA2G1B/C1S/C3/CCR2/C5/C4BPA/HLA-DQA1/CTSH/C2/CX3CR1/AGER/TNF/PLA2G3/IL12RB1	29	p3
BP	GO:0001819	positive regulation of cytokine production	32/318	489/18614	8.54095e-11	1.38079e-08	9.97193e-09	FCN1/CCL3/CD74/LRRK2/MMP12/EGR1/TYROBP/IL1B/TREM2/AIF1/CLU/FCER1G/NLRP3/CD14/PLA2G1B/CD86/PTGS2/C3/NLRC4/CD36/CCR2/LILRA5/C5/MNDA/IL6ST/CXCL17/LPL/SLC11A1/AGER/TNF/PLA2G3/IL12RB1	32	p3
BP	GO:0061900	glial cell activation	12/318	55/18614	1.14307e-10	1.77405e-08	1.2812e-08	CCL3/C1QA/LRRK2/TYROBP/JUN/IL1B/TREM2/AIF1/CLU/CX3CR1/AGER/TNF	12	p3
BP	GO:0031349	positive regulation of defense response	30/318	441/18614	1.34744e-10	2.01079e-08	1.45218e-08	LTF/FCN1/CCL3/LRRK2/MMP12/S100A8/TYROBP/IL1B/TREM2/NLRP3/CD14/ALOX5AP/ITGA2/PTGS2/C3/NLRC4/CD36/CCR2/LILRA5/MNDA/IL6ST/SLC46A2/CEBPA/CTSS/S100A12/LPL/PGC/TNF/FABP4/PLA2G3	30	p3
BP	GO:0002460	adaptive immune response based on somatic recombination of immune receptors built from immunoglobulin superfamily domains	25/318	311/18614	1.56672e-10	2.25143e-08	1.62597e-08	C1QA/CD74/C1QC/C1QB/C1R/SERPING1/IL1B/TREM2/HLA-DRB5/CLU/FCER1G/NLRP3/C1S/JUNB/C3/CCR2/C5/C4BPA/HLA-DQA1/CTSH/C2/SLC11A1/AGER/TNF/IL12RB1	25	p3
BP	GO:0002548	monocyte chemotaxis	13/318	71/18614	1.97517e-10	2.73702e-08	1.97666e-08	CCL18/CCL4/CCL20/CCL3/CCL13/CCL2/CCL3L1/AIF1/CCL8/CCR2/CXCL17/S100A12/CX3CR1	13	p3
BP	GO:0070371	ERK1 and ERK2 cascade	26/318	341/18614	2.11593e-10	2.83096e-08	2.0445e-08	CCL18/CCL4/CCL20/CCL3/APOE/CD74/CCL13/CCL2/GPR183/CCL3L1/FGG/JUN/IL1B/TREM2/CCL8/ATF3/GBP1/CCN1/ZFP36L1/CD36/CXCL17/FGFR2/CTSH/CCN2/AGER/TNF	26	p3
BP	GO:0034341	response to interferon-gamma	17/318	139/18614	2.45103e-10	3.17e-08	2.28935e-08	CCL18/CCL4/CCL20/CCL3/CD74/CCL13/CCL2/CCL3L1/AIF1/CCL8/MRC1/GBP1/IFITM1/AQP4/SLC11A1/TNF/IL12RB1	17	p3
BP	GO:0052547	regulation of peptidase activity	29/318	425/18614	2.58965e-10	3.24124e-08	2.3408e-08	LTF/SLPI/SPINK5/ECM1/S100A8/A2M/SERPINA3/SERPING1/CTSB/CTSD/NLRP3/SERPIND1/WFDC2/LAMP3/DHCR24/CCN1/PTGS2/NLRC4/AQP1/SERPINA1/CTSS/CST5/CST3/CTSH/CCN2/AGER/TNF/DLC1/WFDC12	29	p3
BP	GO:0071674	mononuclear cell migration	20/318	202/18614	2.96927e-10	3.60024e-08	2.60006e-08	CCL18/CCL4/CCL20/CCL3/CCL13/ECM1/CCL2/GPR183/CCL3L1/AIF1/CCL8/APOD/CCR2/CXCL17/STK39/S100A12/CX3CR1/JAML/AGER/TNF	20	p3
BP	GO:0001774	microglial cell activation	11/318	47/18614	3.06692e-10	3.60596e-08	2.60419e-08	CCL3/C1QA/LRRK2/TYROBP/JUN/TREM2/AIF1/CLU/CX3CR1/AGER/TNF	11	p3
BP	GO:0002449	lymphocyte mediated immunity	24/318	300/18614	4.07269e-10	4.64766e-08	3.35651e-08	C1QA/CD74/C1QC/C1QB/C1R/SERPING1/IL1B/CD96/TREM2/HLA-DRB5/CLU/FCER1G/NLRP3/C1S/C3/CCR2/C5/C4BPA/HLA-DQA1/CTSH/C2/AGER/TNF/IL12RB1	24	p3
BP	GO:0016064	immunoglobulin mediated immune response	17/318	145/18614	4.78964e-10	5.18302e-08	3.74313e-08	C1QA/CD74/C1QC/C1QB/C1R/SERPING1/TREM2/HLA-DRB5/CLU/FCER1G/C1S/C3/C5/C4BPA/HLA-DQA1/C2/TNF	17	p3
BP	GO:0150076	neuroinflammatory response	13/318	76/18614	4.80898e-10	5.18302e-08	3.74313e-08	CCL3/C1QA/LRRK2/TYROBP/JUN/IL1B/TREM2/AIF1/CLU/PTGS2/CX3CR1/AGER/TNF	13	p3
BP	GO:0034612	response to tumor necrosis factor	22/318	257/18614	6.2496e-10	6.41644e-08	4.6339e-08	CCL18/CCL4/CCL20/CCL3/CCL13/LRRK2/CXCL8/ZFP36/CCL2/CCL3L1/CCL8/FOS/TMSB4X/CD14/GBP1/CLDN18/PTGS2/ZFP36L1/CEBPA/TNF/PID1/FABP4	22	p3
BP	GO:0002269	leukocyte activation involved in inflammatory response	11/318	50/18614	6.28414e-10	6.41644e-08	4.6339e-08	CCL3/C1QA/LRRK2/TYROBP/JUN/TREM2/AIF1/CLU/CX3CR1/AGER/TNF	11	p3
BP	GO:0019724	B cell mediated immunity	17/318	148/18614	6.61254e-10	6.57862e-08	4.75103e-08	C1QA/CD74/C1QC/C1QB/C1R/SERPING1/TREM2/HLA-DRB5/CLU/FCER1G/C1S/C3/C5/C4BPA/HLA-DQA1/C2/TNF	17	p3
BP	GO:0042742	defense response to bacterium	24/318	314/18614	1.02438e-09	9.83953e-08	7.10603e-08	LTF/CCL20/SLPI/SPINK5/LYZ/MPEG1/S100A8/DMBT1/HP/IL1B/TREM2/RNASE1/SFTPD/FCER1G/PLA2G1B/WFDC2/NLRC4/CD36/AQP1/S100A12/SLC11A1/PGC/TNF/WFDC12	24	p3
BP	GO:0002274	myeloid leukocyte activation	21/318	240/18614	1.03974e-09	9.83953e-08	7.10603e-08	CCL3/C1QA/CD74/LRRK2/CXCL8/TYROBP/JUN/TREM2/AIF1/CLU/FCER1G/CCR2/VSIG4/CEBPA/STK39/S100A12/SLC11A1/CX3CR1/AGER/TNF/PLA2G3	21	p3
BP	GO:0070372	regulation of ERK1 and ERK2 cascade	24/318	315/18614	1.09192e-09	1.00873e-07	7.28497e-08	CCL18/CCL4/CCL20/CCL3/APOE/CD74/CCL13/CCL2/GPR183/CCL3L1/FGG/JUN/IL1B/TREM2/CCL8/ATF3/GBP1/CCN1/CD36/CXCL17/FGFR2/CCN2/AGER/TNF	24	p3
BP	GO:0002683	negative regulation of immune system process	30/318	487/18614	1.43998e-09	1.29933e-07	9.38364e-08	SCGB1A1/LTF/CCL3/CD74/SPINK5/MMP12/CCL2/C1QC/A2M/TYROBP/SERPING1/CD96/TREM2/SFTPD/APOD/GBP1/FGL2/CLDN18/CD86/CCR2/C5/C4BPA/MNDA/VSIG4/CEBPA/LST1/ID2/TNFAIP8L2/CX3CR1/TNF	30	p3
BP	GO:0070374	positive regulation of ERK1 and ERK2 cascade	20/318	222/18614	1.57776e-09	1.3913e-07	1.00479e-07	CCL18/CCL4/CCL20/CCL3/APOE/CD74/CCL13/CCL2/GPR183/CCL3L1/FGG/JUN/TREM2/CCL8/CD36/CXCL17/FGFR2/CCN2/AGER/TNF	20	p3
BP	GO:0002253	activation of immune response	30/318	495/18614	2.10812e-09	1.81767e-07	1.31271e-07	LTF/FCN1/C1QA/BMX/C1QC/A2M/C1QB/TYROBP/C1R/SERPING1/IL1B/TREM2/CLU/FCER1G/NLRP3/CD14/GBP1/C1S/C3/CFB/NLRC4/CD36/C5/C4BPA/MNDA/VSIG4/SLC46A2/CTSS/C2/TNF	30	p3
BP	GO:1903706	regulation of hemopoiesis	27/318	415/18614	3.10291e-09	2.61724e-07	1.89015e-07	LTF/CCL3/CD74/SPINK5/ZFP36/TCIM/C1QC/TYROBP/SCIN/TREM2/NLRP3/FOS/FGL2/CLDN18/CD86/JUNB/ZFP36L1/CCR2/SLC46A2/CEBPA/CSF3R/ID2/AGER/EVI2B/TNF/PLA2G3/IL12RB1	27	p3
BP	GO:0050766	positive regulation of phagocytosis	12/318	73/18614	3.63943e-09	3.00447e-07	2.1698e-07	FCN1/CCL2/IL1B/TREM2/SFTPD/FCER1G/ITGA2/C3/CD36/C2/SLC11A1/TNF	12	p3
BP	GO:0071356	cellular response to tumor necrosis factor	20/318	235/18614	4.23771e-09	3.42548e-07	2.47385e-07	CCL18/CCL4/CCL20/CCL3/CCL13/LRRK2/CXCL8/ZFP36/CCL2/CCL3L1/CCL8/FOS/TMSB4X/GBP1/CLDN18/ZFP36L1/CEBPA/TNF/PID1/FABP4	20	p3
BP	GO:0002920	regulation of humoral immune response	10/318	47/18614	5.44116e-09	4.30851e-07	3.11157e-07	SPINK5/A2M/SERPING1/IL1B/TREM2/C3/C4BPA/VSIG4/PGC/TNF	10	p3
BP	GO:0071347	cellular response to interleukin-1	14/318	111/18614	6.42862e-09	4.98861e-07	3.60274e-07	CCL18/CCL4/CCL20/CCL3/CCL13/CXCL8/EGR1/CCL2/CCL3L1/FGG/IL1B/CCL8/GBP1/AQP4	14	p3
BP	GO:0032611	interleukin-1 beta production	14/318	112/18614	7.2352e-09	5.39857e-07	3.89881e-07	CCL3/EGR1/TYROBP/TREM2/NLRP3/AQP4/NLRC4/CD36/LILRA5/MNDA/LPL/CX3CR1/AGER/TNF	14	p3
BP	GO:0032651	regulation of interleukin-1 beta production	14/318	112/18614	7.2352e-09	5.39857e-07	3.89881e-07	CCL3/EGR1/TYROBP/TREM2/NLRP3/AQP4/NLRC4/CD36/LILRA5/MNDA/LPL/CX3CR1/AGER/TNF	14	p3
BP	GO:0043410	positive regulation of MAPK cascade	29/318	495/18614	8.47582e-09	6.109e-07	4.41187e-07	CCL18/CCL4/CCL20/CCL3/APOE/CD74/CCL13/LRRK2/CCL2/GPR183/CCL3L1/FGG/JUN/IL1B/TREM2/CCL8/PLA2G1B/GADD45B/CD36/LILRA5/CXCL17/STK39/FGFR2/S100A12/CCN2/AGER/PIK3R5/TNF/GADD45G	29	p3
BP	GO:0032731	positive regulation of interleukin-1 beta production	11/318	63/18614	8.50222e-09	6.109e-07	4.41187e-07	CCL3/EGR1/TYROBP/NLRP3/NLRC4/CD36/LILRA5/MNDA/LPL/AGER/TNF	11	p3
BP	GO:0010876	lipid localization	29/318	497/18614	9.27076e-09	6.5401e-07	4.72321e-07	SPP1/SFTPA1/APOE/SLC10A2/APOC1/MSR1/PLTP/IL1B/TREM2/APOC2/CLU/APOD/APOH/PLA2G1B/ABCA3/UGCG/NPC2/PTGS2/C3/ATP11A/CD36/DBI/FABP5/SLCO2A1/ABCA4/LPL/TNF/FABP4/PLA2G3	29	p3
BP	GO:0048247	lymphocyte chemotaxis	11/318	64/18614	1.0112e-08	7.0062e-07	5.05982e-07	CCL18/CCL4/CCL20/CCL3/CCL13/CCL2/GPR183/CCL3L1/CCL8/CCR2/STK39	11	p3
BP	GO:0071346	cellular response to interferon-gamma	14/318	116/18614	1.14656e-08	7.80468e-07	5.63648e-07	CCL18/CCL4/CCL20/CCL3/CCL13/CCL2/CCL3L1/AIF1/CCL8/MRC1/GBP1/AQP4/TNF/IL12RB1	14	p3
BP	GO:0050764	regulation of phagocytosis	13/318	101/18614	1.75287e-08	1.17261e-06	8.46851e-07	FCN1/CCL2/IL1B/TREM2/SFTPD/FCER1G/TGM2/ITGA2/C3/CD36/C2/SLC11A1/TNF	13	p3
BP	GO:0052548	regulation of endopeptidase activity	23/318	336/18614	1.86387e-08	1.22573e-06	8.85215e-07	LTF/SPINK5/S100A8/A2M/SERPINA3/SERPING1/CTSD/NLRP3/SERPIND1/LAMP3/DHCR24/CCN1/PTGS2/NLRC4/AQP1/SERPINA1/CST5/CST3/CTSH/CCN2/AGER/TNF/DLC1	23	p3
BP	GO:0072676	lymphocyte migration	14/318	122/18614	2.20913e-08	1.42857e-06	1.0317e-06	CCL18/CCL4/CCL20/CCL3/CCL13/ECM1/CCL2/GPR183/CCL3L1/AIF1/CCL8/APOD/CCR2/STK39	14	p3
BP	GO:0006909	phagocytosis	19/318	236/18614	2.57059e-08	1.60869e-06	1.16179e-06	SFTPA1/FCN1/CCL2/TYROBP/MSR1/IL1B/TREM2/AIF1/SFTPD/FCER1G/CD14/TGM2/ITGA2/C3/CD36/C4BPA/C2/SLC11A1/TNF	19	p3
BP	GO:0010466	negative regulation of peptidase activity	19/318	236/18614	2.57059e-08	1.60869e-06	1.16179e-06	LTF/SLPI/SPINK5/ECM1/A2M/SERPINA3/SERPING1/CTSB/SERPIND1/WFDC2/LAMP3/DHCR24/PTGS2/AQP1/SERPINA1/CST5/CST3/TNF/WFDC12	19	p3
BP	GO:0031960	response to corticosteroid	16/318	166/18614	2.70281e-08	1.66459e-06	1.20215e-06	SCGB1A1/IGFBP7/ZFP36/A2M/HSD11B2/AIF1/FOS/ABCA3/PTGS2/AQP4/ZFP36L1/AQP1/STK39/CCN2/TNF/HMGCS2	16	p3
BP	GO:0071219	cellular response to molecule of bacterial origin	19/318	237/18614	2.7519e-08	1.66834e-06	1.20486e-06	LTF/CCL3/CXCL8/ZFP36/CCL2/IL1B/TREM2/MRC1/CXCL1/NLRP3/CXCL2/CXCL3/CD14/CD86/EDNRB/CD36/CX3CR1/TNF/HMGCS2	19	p3
BP	GO:0071216	cellular response to biotic stimulus	20/318	264/18614	3.05093e-08	1.82117e-06	1.31524e-06	LTF/CCL3/CXCL8/ZFP36/CCL2/IL1B/TREM2/TXNIP/MRC1/CXCL1/NLRP3/CXCL2/CXCL3/CD14/CD86/EDNRB/CD36/CX3CR1/TNF/HMGCS2	20	p3
BP	GO:1902105	regulation of leukocyte differentiation	22/318	319/18614	3.35471e-08	1.97216e-06	1.42428e-06	LTF/CCL3/CD74/SPINK5/C1QC/TYROBP/TREM2/NLRP3/FOS/FGL2/CLDN18/CD86/JUNB/ZFP36L1/CCR2/SLC46A2/ID2/AGER/EVI2B/TNF/PLA2G3/IL12RB1	22	p3
BP	GO:0032732	positive regulation of interleukin-1 production	11/318	74/18614	4.88325e-08	2.82791e-06	2.0423e-06	CCL3/EGR1/TYROBP/NLRP3/NLRC4/CD36/LILRA5/MNDA/LPL/AGER/TNF	11	p3
BP	GO:0002697	regulation of immune effector process	24/318	384/18614	5.16085e-08	2.94472e-06	2.12665e-06	FCN1/CD74/SPINK5/A2M/TYROBP/SERPING1/IL1B/CD96/TREM2/NLRP3/FGL2/CD86/JUNB/C3/CD36/CCR2/C4BPA/VSIG4/PGC/CX3CR1/AGER/TNF/PLA2G3/IL12RB1	24	p3
BP	GO:0030449	regulation of complement activation	7/318	22/18614	5.44144e-08	3.01046e-06	2.17413e-06	A2M/SERPING1/IL1B/TREM2/C3/C4BPA/VSIG4	7	p3
BP	GO:0032612	interleukin-1 production	14/318	131/18614	5.50883e-08	3.01046e-06	2.17413e-06	CCL3/EGR1/TYROBP/TREM2/NLRP3/AQP4/NLRC4/CD36/LILRA5/MNDA/LPL/CX3CR1/AGER/TNF	14	p3
BP	GO:0032652	regulation of interleukin-1 production	14/318	131/18614	5.50883e-08	3.01046e-06	2.17413e-06	CCL3/EGR1/TYROBP/TREM2/NLRP3/AQP4/NLRC4/CD36/LILRA5/MNDA/LPL/CX3CR1/AGER/TNF	14	p3
BP	GO:0032102	negative regulation of response to external stimulus	26/318	446/18614	5.71398e-08	3.0792e-06	2.22378e-06	SPP1/LTF/APOE/SPINK5/MMP12/ZFP36/CCL2/A2M/IER3/FGG/CPB2/SERPING1/CD96/TREM2/AIF1/SOCS3/NLRP3/APOH/FGL2/TSPAN8/C5/VSIG4/CXCL17/SEMA3C/TNFAIP8L2/TNF	26	p3
BP	GO:0006869	lipid transport	26/318	447/18614	5.97415e-08	3.1753e-06	2.29318e-06	SPP1/SFTPA1/APOE/SLC10A2/APOC1/MSR1/PLTP/IL1B/TREM2/APOC2/CLU/APOD/APOH/PLA2G1B/ABCA3/UGCG/NPC2/PTGS2/ATP11A/CD36/DBI/FABP5/SLCO2A1/ABCA4/FABP4/PLA2G3	26	p3
BP	GO:0071222	cellular response to lipopolysaccharide	18/318	224/18614	6.20035e-08	3.25099e-06	2.34784e-06	LTF/CCL3/CXCL8/ZFP36/CCL2/IL1B/MRC1/CXCL1/NLRP3/CXCL2/CXCL3/CD14/CD86/EDNRB/CD36/CX3CR1/TNF/HMGCS2	18	p3
BP	GO:0002573	myeloid leukocyte differentiation	18/318	227/18614	7.5943e-08	3.84475e-06	2.77665e-06	LTF/CCL3/CD74/C1QC/GPR183/TYROBP/JUN/TREM2/FOS/CLDN18/JUNB/ZFP36L1/CEBPA/ID2/FASN/EVI2B/TNF/PLA2G3	18	p3
BP	GO:0002685	regulation of leukocyte migration	18/318	227/18614	7.5943e-08	3.84475e-06	2.77665e-06	CCL4/CCL20/CCL3/CD74/CXCL8/ECM1/CCL2/TREM2/AIF1/APOD/ITGA2/CCR2/C5/CXCL17/STK39/CX3CR1/AGER/TNF	18	p3
BP	GO:0002526	acute inflammatory response	13/318	114/18614	7.63005e-08	3.84475e-06	2.77665e-06	S100A8/A2M/SERPINA3/HP/IL1B/NLRP3/ALOX5AP/PTGS2/C3/EDNRB/IL6ST/SERPINA1/TNF	13	p3
BP	GO:0046890	regulation of lipid biosynthetic process	16/318	182/18614	9.85746e-08	4.90345e-06	3.54124e-06	APOE/CD74/APOC1/IGFBP7/EGR1/IL1B/APOC2/MID1IP1/ABCA3/CCN1/PTGS2/C3/ACADL/FABP5/TNF/PLA2G3	16	p3
BP	GO:0098883	synapse pruning	6/318	15/18614	1.04268e-07	5.07749e-06	3.66692e-06	C1QA/C1QC/C1QB/TREM2/C3/CX3CR1	6	p3
BP	GO:0002495	antigen processing and presentation of peptide antigen via MHC class II	8/318	35/18614	1.0469e-07	5.07749e-06	3.66692e-06	CD74/TREM2/HLA-DRB5/CTSD/FCER1G/IFI30/HLA-DQA1/CTSS	8	p3
BP	GO:0019216	regulation of lipid metabolic process	22/318	344/18614	1.26781e-07	6.07295e-06	4.38584e-06	APOE/CD74/APOC1/IGFBP7/EGR1/SERPINA3/IL1B/TREM2/APOC2/MID1IP1/APOD/ABCA3/CCN1/NPC2/PTGS2/C3/ACADL/FABP5/ID2/TNF/AADAC/PLA2G3	22	p3
BP	GO:0070555	response to interleukin-1	14/318	141/18614	1.39548e-07	6.603e-06	4.76863e-06	CCL18/CCL4/CCL20/CCL3/CCL13/CXCL8/EGR1/CCL2/CCL3L1/FGG/IL1B/CCL8/GBP1/AQP4	14	p3
BP	GO:0042304	regulation of fatty acid biosynthetic process	9/318	50/18614	1.49908e-07	7.00775e-06	5.06094e-06	CD74/APOC1/IL1B/APOC2/MID1IP1/PTGS2/ACADL/FABP5/PLA2G3	9	p3
BP	GO:0051384	response to glucocorticoid	14/318	142/18614	1.52458e-07	7.0421e-06	5.08575e-06	SCGB1A1/IGFBP7/ZFP36/A2M/HSD11B2/AIF1/FOS/ABCA3/PTGS2/AQP4/ZFP36L1/AQP1/TNF/HMGCS2	14	p3
BP	GO:0002504	antigen processing and presentation of peptide or polysaccharide antigen via MHC class II	8/318	37/18614	1.66705e-07	7.60958e-06	5.49558e-06	CD74/TREM2/HLA-DRB5/CTSD/FCER1G/IFI30/HLA-DQA1/CTSS	8	p3
BP	GO:0071675	regulation of mononuclear cell migration	13/318	122/18614	1.71132e-07	7.72086e-06	5.57594e-06	CCL4/CCL20/CCL3/ECM1/CCL2/AIF1/APOD/CCR2/CXCL17/STK39/CX3CR1/AGER/TNF	13	p3
BP	GO:0071706	tumor necrosis factor superfamily cytokine production	16/318	190/18614	1.78671e-07	7.87777e-06	5.68926e-06	LTF/CCL3/LRRK2/ZFP36/TYROBP/TREM2/CLU/CD14/CD86/CD36/CCR2/LILRA5/LPL/CX3CR1/AGER/CLEC4A	16	p3
BP	GO:1903555	regulation of tumor necrosis factor superfamily cytokine production	16/318	190/18614	1.78671e-07	7.87777e-06	5.68926e-06	LTF/CCL3/LRRK2/ZFP36/TYROBP/TREM2/CLU/CD14/CD86/CD36/CCR2/LILRA5/LPL/CX3CR1/AGER/CLEC4A	16	p3
BP	GO:0002761	regulation of myeloid leukocyte differentiation	13/318	123/18614	1.88456e-07	8.21583e-06	5.93341e-06	LTF/CCL3/CD74/C1QC/TYROBP/TREM2/FOS/CLDN18/ZFP36L1/ID2/EVI2B/TNF/PLA2G3	13	p3
BP	GO:1902074	response to salt	23/318	383/18614	2.02035e-07	8.70997e-06	6.29027e-06	EGR1/TTN/FGG/JUN/IL1B/AIF1/TXNIP/ATP2B4/FOS/ALOX5AP/TGM2/ITGA2/PTGS2/AGRN/JUNB/EDNRB/CD36/SLC13A2/CEBPA/STK39/TNF/FABP4/HMGCS2	23	p3
BP	GO:0002687	positive regulation of leukocyte migration	14/318	147/18614	2.34639e-07	1.00044e-05	7.22509e-06	CCL4/CCL20/CCL3/CD74/CXCL8/TREM2/AIF1/ITGA2/CCR2/CXCL17/STK39/CX3CR1/AGER/TNF	14	p3
BP	GO:0097242	amyloid-beta clearance	8/318	39/18614	2.57875e-07	1.08756e-05	7.85427e-06	APOE/MSR1/TREM2/CLU/C3/CD36/TNF/PLA2G3	8	p3
BP	GO:0045861	negative regulation of proteolysis	21/318	330/18614	2.67786e-07	1.11721e-05	8.06843e-06	LTF/SLPI/SPINK5/LRRK2/ECM1/A2M/SERPINA3/CPB2/SERPING1/CTSB/SERPIND1/WFDC2/LAMP3/DHCR24/PTGS2/AQP1/SERPINA1/CST5/CST3/TNF/WFDC12	21	p3
BP	GO:0002478	antigen processing and presentation of exogenous peptide antigen	8/318	40/18614	3.17592e-07	1.31091e-05	9.46729e-06	CD74/HLA-DRB5/CTSD/FCER1G/IFI30/HLA-DQA1/CTSS/CLEC4A	8	p3
BP	GO:2000425	regulation of apoptotic cell clearance	5/318	10/18614	3.31299e-07	1.34742e-05	9.73096e-06	CCL2/TREM2/TGM2/C3/C2	5	p3
BP	GO:0050867	positive regulation of cell activation	23/318	394/18614	3.33382e-07	1.34742e-05	9.73096e-06	CCL3/CD74/LRRK2/CCL2/GPR183/TYROBP/IL1B/TREM2/AIF1/HLA-DRB5/NLRP3/PLEK/CD86/CCR2/LILRA5/IL6ST/CEBPA/HLA-DQA1/CCN2/AGER/TNF/PLA2G3/IL12RB1	23	p3
BP	GO:0048002	antigen processing and presentation of peptide antigen	10/318	71/18614	3.37688e-07	1.35075e-05	9.75504e-06	CD74/TREM2/HLA-DRB5/CTSD/FCER1G/IFI30/HLA-DQA1/CTSS/SLC11A1/CLEC4A	10	p3
BP	GO:0010038	response to metal ion	22/318	367/18614	3.85883e-07	1.51392e-05	1.09334e-05	LRRK2/S100A8/TTN/FGG/TFF1/JUN/TXNIP/FOS/CD14/ALOX5AP/ANK3/PTGS2/JUNB/CRIP1/SLC13A2/CYBRD1/AQP1/CEBPA/STK39/TNNC1/FABP4/HMGCS2	22	p3
BP	GO:0071677	positive regulation of mononuclear cell migration	10/318	72/18614	3.86284e-07	1.51392e-05	1.09334e-05	CCL4/CCL20/CCL3/AIF1/CCR2/CXCL17/STK39/CX3CR1/AGER/TNF	10	p3
BP	GO:0048245	eosinophil chemotaxis	7/318	29/18614	4.49353e-07	1.74349e-05	1.25913e-05	CCL18/CCL4/CCL3/CCL13/CCL2/CCL3L1/CCL8	7	p3
BP	GO:0050920	regulation of chemotaxis	17/318	230/18614	4.7733e-07	1.8337e-05	1.32429e-05	CCL4/CCL3/CD74/CXCL8/CCL2/GPR183/TREM2/AIF1/TMSB4X/ITGA2/CCR2/C5/CXCL17/SEMA3C/STK39/CX3CR1/AGER	17	p3
BP	GO:1905954	positive regulation of lipid localization	12/318	112/18614	4.82576e-07	1.83568e-05	1.32571e-05	SPP1/APOE/MSR1/PLTP/IL1B/TREM2/ABCA3/C3/CD36/DBI/LPL/PLA2G3	12	p3
BP	GO:0051346	negative regulation of hydrolase activity	21/318	345/18614	5.56271e-07	2.09547e-05	1.51333e-05	LTF/SLPI/SPINK5/LRRK2/APOC1/ECM1/A2M/SERPINA3/SERPING1/CTSB/SERPIND1/WFDC2/LAMP3/DHCR24/PTGS2/AQP1/SERPINA1/CST5/CST3/TNF/WFDC12	21	p3
BP	GO:1905952	regulation of lipid localization	15/318	182/18614	5.72859e-07	2.13721e-05	1.54347e-05	SPP1/APOE/APOC1/MSR1/PLTP/IL1B/TREM2/APOC2/ABCA3/C3/CD36/DBI/LPL/TNF/PLA2G3	15	p3
BP	GO:0019882	antigen processing and presentation	12/318	114/18614	5.8534e-07	2.16297e-05	1.56208e-05	CD74/TREM2/HLA-DRB5/CTSD/FCER1G/FGL2/IFI30/HLA-DQA1/CTSS/CTSH/SLC11A1/CLEC4A	12	p3
BP	GO:0042060	wound healing	24/318	439/18614	6.03076e-07	2.20749e-05	1.59423e-05	APOE/MMP12/S100A8/FGG/CPB2/SERPING1/FCER1G/SERPIND1/APOH/PLEK/ITGA2/MYLK/TSPAN8/CCN1/CD36/AQP1/IL6ST/SERPINA1/DUOX1/FGFR2/SLC11A1/JAML/ODAM/TNF	24	p3
BP	GO:0002763	positive regulation of myeloid leukocyte differentiation	9/318	59/18614	6.56998e-07	2.38239e-05	1.72054e-05	CD74/TYROBP/TREM2/FOS/ZFP36L1/ID2/EVI2B/TNF/PLA2G3	9	p3
BP	GO:0010951	negative regulation of endopeptidase activity	14/318	160/18614	6.64385e-07	2.38687e-05	1.72378e-05	LTF/SPINK5/A2M/SERPINA3/SERPING1/SERPIND1/LAMP3/DHCR24/PTGS2/AQP1/SERPINA1/CST5/CST3/TNF	14	p3
BP	GO:0032640	tumor necrosis factor production	15/318	185/18614	7.06093e-07	2.49058e-05	1.79868e-05	LTF/CCL3/LRRK2/ZFP36/TYROBP/TREM2/CLU/CD14/CD36/CCR2/LILRA5/LPL/CX3CR1/AGER/CLEC4A	15	p3
BP	GO:0032680	regulation of tumor necrosis factor production	15/318	185/18614	7.06093e-07	2.49058e-05	1.79868e-05	LTF/CCL3/LRRK2/ZFP36/TYROBP/TREM2/CLU/CD14/CD36/CCR2/LILRA5/LPL/CX3CR1/AGER/CLEC4A	15	p3
BP	GO:0019886	antigen processing and presentation of exogenous peptide antigen via MHC class II	7/318	31/18614	7.35176e-07	2.56981e-05	1.85589e-05	CD74/HLA-DRB5/CTSD/FCER1G/IFI30/HLA-DQA1/CTSS	7	p3
BP	GO:0046456	icosanoid biosynthetic process	9/318	61/18614	8.79967e-07	3.02148e-05	2.18209e-05	GGTLC1/CD74/IL1B/PLA2G1B/ALOX5AP/PTGS2/NLRC4/FABP5/PLA2G3	9	p3
BP	GO:1905517	macrophage migration	9/318	61/18614	8.79967e-07	3.02148e-05	2.18209e-05	CCL3/CCL2/TREM2/SFTPD/EDNRB/CCR2/C5/CXCL17/CX3CR1	9	p3
BP	GO:0045637	regulation of myeloid cell differentiation	16/318	214/18614	8.93145e-07	3.03983e-05	2.19534e-05	LTF/CCL3/CD74/ZFP36/C1QC/TYROBP/SCIN/TREM2/FOS/CLDN18/ZFP36L1/CSF3R/ID2/EVI2B/TNF/PLA2G3	16	p3
BP	GO:0002263	cell activation involved in immune response	19/318	300/18614	1.07699e-06	3.61982e-05	2.6142e-05	CCL3/CD74/TCIM/GPR183/TYROBP/TREM2/FCER1G/NLRP3/FGL2/CD86/JUNB/CCR2/ITM2A/ST3GAL1/SLC11A1/CX3CR1/TNF/PLA2G3/IL12RB1	19	p3
BP	GO:0050921	positive regulation of chemotaxis	13/318	143/18614	1.08221e-06	3.61982e-05	2.6142e-05	CCL4/CCL3/CD74/CXCL8/TREM2/AIF1/TMSB4X/ITGA2/CCR2/CXCL17/STK39/CX3CR1/AGER	13	p3
BP	GO:0050878	regulation of body fluid levels	21/318	361/18614	1.15824e-06	3.78448e-05	2.73312e-05	APOE/HSD11B2/FGG/CPB2/SERPING1/FCER1G/SERPIND1/APOH/PLEK/ITGA2/TSPAN8/AQP4/EDNRB/CD36/AQP1/IL6ST/SERPINA1/STK39/AQP5/SLC4A5/AGR2	21	p3
BP	GO:0072677	eosinophil migration	7/318	33/18614	1.15986e-06	3.78448e-05	2.73312e-05	CCL18/CCL4/CCL3/CCL13/CCL2/CCL3L1/CCL8	7	p3
BP	GO:0010573	vascular endothelial growth factor production	9/318	63/18614	1.16554e-06	3.78448e-05	2.73312e-05	IL1B/PTGS2/C3/AQP4/CCR2/C5/IL6ST/CXCL17/TNF	9	p3
BP	GO:0043277	apoptotic cell clearance	8/318	47/18614	1.17046e-06	3.78448e-05	2.73312e-05	FCN1/CCL2/TYROBP/TREM2/TGM2/C3/CD36/C2	8	p3
BP	GO:0061844	antimicrobial humoral immune response mediated by antimicrobial peptide	10/318	82/18614	1.32546e-06	4.24929e-05	3.06881e-05	LTF/CCL13/SPINK5/CXCL8/CXCL1/CXCL2/CXCL3/PLA2G1B/S100A12/PGC	10	p3
BP	GO:0019731	antibacterial humoral response	9/318	64/18614	1.33612e-06	4.24929e-05	3.06881e-05	LTF/SLPI/SPINK5/DMBT1/SFTPD/PLA2G1B/WFDC2/PGC/WFDC12	9	p3
BP	GO:0002673	regulation of acute inflammatory response	8/318	48/18614	1.38387e-06	4.33017e-05	3.12721e-05	IL1B/NLRP3/ALOX5AP/PTGS2/C3/EDNRB/IL6ST/TNF	8	p3
BP	GO:0006953	acute-phase response	8/318	48/18614	1.38387e-06	4.33017e-05	3.12721e-05	A2M/SERPINA3/HP/IL1B/PTGS2/EDNRB/SERPINA1/TNF	8	p3
BP	GO:0045723	positive regulation of fatty acid biosynthetic process	6/318	22/18614	1.40505e-06	4.36129e-05	3.14969e-05	CD74/IL1B/APOC2/MID1IP1/PTGS2/PLA2G3	6	p3
BP	GO:0051851	modulation by host of symbiont process	10/318	83/18614	1.4845e-06	4.57131e-05	3.30137e-05	LTF/CCL4/CCL3/APOE/JUN/CCL8/SFTPD/NUCKS1/FASN/CX3CR1	10	p3
BP	GO:0031392	regulation of prostaglandin biosynthetic process	5/318	13/18614	1.62198e-06	4.93955e-05	3.56731e-05	CD74/IL1B/PTGS2/FABP5/PLA2G3	5	p3
BP	GO:0019884	antigen processing and presentation of exogenous antigen	8/318	49/18614	1.62954e-06	4.93955e-05	3.56731e-05	CD74/HLA-DRB5/CTSD/FCER1G/IFI30/HLA-DQA1/CTSS/CLEC4A	8	p3
BP	GO:0044403	biological process involved in symbiotic interaction	19/318	313/18614	2.02305e-06	6.08482e-05	4.39441e-05	LTF/CCL4/FCN1/CCL3/APOE/CD74/CXCL8/MPEG1/JUN/CCL8/SFTPD/CTSB/MRC1/ITGA2/IFITM1/CD86/NUCKS1/FASN/CX3CR1	19	p3
BP	GO:0006970	response to osmotic stress	10/318	86/18614	2.06559e-06	6.16499e-05	4.45231e-05	NLRP3/ITGA2/MYLK/PTGS2/AQP4/ZFP36L1/AQP1/STK39/AQP5/TNF	10	p3
BP	GO:2000401	regulation of lymphocyte migration	9/318	68/18614	2.25192e-06	6.6698e-05	4.81688e-05	CCL4/CCL20/CCL3/ECM1/CCL2/AIF1/APOD/CCR2/STK39	9	p3
BP	GO:0001659	temperature homeostasis	14/318	179/18614	2.54768e-06	7.48864e-05	5.40823e-05	EGR1/IL1B/PTGS2/EDNRB/CD36/ACADL/CCR2/FABP5/G0S2/SCD/ID1/TNF/FABP4/GADD45G	14	p3
BP	GO:1903557	positive regulation of tumor necrosis factor superfamily cytokine production	11/318	109/18614	2.6371e-06	7.69318e-05	5.55596e-05	CCL3/LRRK2/TYROBP/CLU/CD14/CD86/CD36/CCR2/LILRA5/LPL/AGER	11	p3
BP	GO:2000116	regulation of cysteine-type endopeptidase activity	16/318	234/18614	2.88548e-06	8.35498e-05	6.0339e-05	LTF/S100A8/CTSD/NLRP3/LAMP3/DHCR24/CCN1/PTGS2/NLRC4/AQP1/CST5/CST3/CTSH/CCN2/TNF/DLC1	16	p3
BP	GO:0072678	T cell migration	9/318	71/18614	3.25388e-06	9.35189e-05	6.75386e-05	CCL20/CCL3/ECM1/CCL2/GPR183/AIF1/APOD/CCR2/STK39	9	p3
BP	GO:0002366	leukocyte activation involved in immune response	18/318	296/18614	3.67689e-06	0.000103456	7.47148e-05	CCL3/CD74/GPR183/TYROBP/TREM2/FCER1G/NLRP3/FGL2/CD86/JUNB/CCR2/ITM2A/ST3GAL1/SLC11A1/CX3CR1/TNF/PLA2G3/IL12RB1	18	p3
BP	GO:0034116	positive regulation of heterotypic cell-cell adhesion	5/318	15/18614	3.6796e-06	0.000103456	7.47148e-05	FGG/IL1B/CEACAM6/AGER/TNF	5	p3
BP	GO:2001279	regulation of unsaturated fatty acid biosynthetic process	5/318	15/18614	3.6796e-06	0.000103456	7.47148e-05	CD74/IL1B/PTGS2/FABP5/PLA2G3	5	p3
BP	GO:0006633	fatty acid biosynthetic process	13/318	161/18614	4.09707e-06	0.000114364	8.2593e-05	CD74/APOC1/IL1B/APOC2/MID1IP1/PLA2G1B/PTGS2/ACADL/FABP5/SCD/FASN/LPL/PLA2G3	13	p3
BP	GO:0007565	female pregnancy	14/318	187/18614	4.25403e-06	0.000117897	8.51445e-05	SCGB1A1/SPP1/IGFBP7/ACSL4/HSD11B2/IL1B/CTSB/FOS/ITGA2/PTGS2/JUNB/AQP4/TPPP3/CORIN	14	p3
BP	GO:0062012	regulation of small molecule metabolic process	19/318	331/18614	4.57545e-06	0.000125906	9.09283e-05	APOE/CD74/APOC1/TFF3/EGR1/IER3/IL1B/TREM2/APOC2/MID1IP1/ATP2B4/TMSB4X/PLEK/PTGS2/ACADL/FABP5/TNF/PID1/PLA2G3	19	p3
BP	GO:0038066	p38MAPK cascade	8/318	56/18614	4.62693e-06	0.000126426	9.13038e-05	ZFP36/IL1B/TREM2/GADD45B/ZFP36L1/STK39/AGER/GADD45G	8	p3
BP	GO:0002831	regulation of response to biotic stimulus	23/318	463/18614	5.19807e-06	0.000141039	0.000101857	LTF/FCN1/APOE/SPINK5/MMP12/A2M/TYROBP/SERPING1/IL1B/CD96/TREM2/NLRP3/CD14/FGL2/NLRC4/CD36/MNDA/VSIG4/SLC46A2/CTSS/PGC/TNF/IL12RB1	23	p3
BP	GO:0051702	biological process involved in interaction with symbiont	11/318	118/18614	5.73873e-06	0.000154627	0.00011167	LTF/CCL4/CCL3/APOE/MPEG1/JUN/CCL8/SFTPD/NUCKS1/FASN/CX3CR1	11	p3
BP	GO:0002675	positive regulation of acute inflammatory response	6/318	28/18614	6.50707e-06	0.000172928	0.000124887	IL1B/ALOX5AP/PTGS2/C3/IL6ST/TNF	6	p3
BP	GO:0150146	cell junction disassembly	6/318	28/18614	6.50707e-06	0.000172928	0.000124887	C1QA/C1QC/C1QB/TREM2/C3/CX3CR1	6	p3
BP	GO:0001818	negative regulation of cytokine production	20/318	371/18614	6.57345e-06	0.000173503	0.000125303	SCGB1A1/LTF/SRGN/ZFP36/TYROBP/CD96/TREM2/SFTPD/APOD/NLRP3/TMSB4X/GBP1/AQP4/LILRA5/VSIG4/SLC11A1/CX3CR1/AGER/TNF/CLEC4A	20	p3
BP	GO:0016485	protein processing	16/318	250/18614	6.73073e-06	0.000176454	0.000127434	BMP1/LRRK2/SRGN/FGG/CPB2/C1R/APOH/DHCR24/PRSS12/NLRC4/CPM/CTSS/CTSH/ENPEP/CORIN/CPA3	16	p3
BP	GO:0032642	regulation of chemokine production	10/318	98/18614	6.82012e-06	0.000177598	0.00012826	CD74/EGR1/IL1B/TREM2/AIF1/APOD/C5/LPL/AGER/TNF	10	p3
BP	GO:0010574	regulation of vascular endothelial growth factor production	8/318	59/18614	6.90903e-06	0.000178714	0.000129066	IL1B/PTGS2/C3/AQP4/CCR2/C5/IL6ST/CXCL17	8	p3
BP	GO:0002921	negative regulation of humoral immune response	5/318	17/18614	7.37196e-06	0.000189425	0.000136801	SPINK5/A2M/SERPING1/C4BPA/VSIG4	5	p3
BP	GO:0032602	chemokine production	10/318	99/18614	7.47318e-06	0.000190763	0.000137767	CD74/EGR1/IL1B/TREM2/AIF1/APOD/C5/LPL/AGER/TNF	10	p3
BP	GO:0050866	negative regulation of cell activation	15/318	225/18614	8.01365e-06	0.000203222	0.000146765	SCGB1A1/APOE/CD74/TYROBP/FGG/TREM2/SFTPD/FGL2/CD86/CCR2/MNDA/VSIG4/LST1/ID2/TNFAIP8L2	15	p3
BP	GO:0010575	positive regulation of vascular endothelial growth factor production	6/318	29/18614	8.08735e-06	0.000203759	0.000147153	IL1B/PTGS2/C3/C5/IL6ST/CXCL17	6	p3
BP	GO:0002696	positive regulation of leukocyte activation	20/318	377/18614	8.3304e-06	0.000207192	0.000149632	CCL3/CD74/LRRK2/CCL2/GPR183/TYROBP/IL1B/TREM2/AIF1/HLA-DRB5/NLRP3/CD86/CCR2/IL6ST/CEBPA/HLA-DQA1/AGER/TNF/PLA2G3/IL12RB1	20	p3
BP	GO:0050863	regulation of T cell activation	20/318	377/18614	8.3304e-06	0.000207192	0.000149632	SCGB1A1/CD74/SPINK5/CCL2/IL1B/AIF1/SFTPD/HLA-DRB5/NLRP3/FGL2/CD86/JUNB/CCR2/IL6ST/VSIG4/SLC46A2/HLA-DQA1/TNFAIP8L2/AGER/IL12RB1	20	p3
BP	GO:0070661	leukocyte proliferation	19/318	348/18614	9.36304e-06	0.000231392	0.00016711	SCGB1A1/CD74/GPR183/TYROBP/IL1B/TREM2/AIF1/SFTPD/CLU/CD86/JUNB/CCR2/MNDA/IL6ST/VSIG4/LST1/SLC11A1/AGER/IL12RB1	19	p3
BP	GO:0034368	protein-lipid complex remodeling	6/318	30/18614	9.96479e-06	0.00024285	0.000175385	APOE/APOC1/PLTP/APOC2/LPL/PLA2G3	6	p3
BP	GO:0034369	plasma lipoprotein particle remodeling	6/318	30/18614	9.96479e-06	0.00024285	0.000175385	APOE/APOC1/PLTP/APOC2/LPL/PLA2G3	6	p3
BP	GO:0150078	positive regulation of neuroinflammatory response	5/318	18/18614	1.00649e-05	0.00024285	0.000175385	CCL3/LRRK2/IL1B/TREM2/TNF	5	p3
BP	GO:0045428	regulation of nitric oxide biosynthetic process	8/318	62/18614	1.0077e-05	0.00024285	0.000175385	IL1B/AIF1/CLU/ATP2B4/PTGS2/CD36/CX3CR1/TNF	8	p3
BP	GO:0045639	positive regulation of myeloid cell differentiation	10/318	103/18614	1.06558e-05	0.000255214	0.000184314	CD74/TYROBP/SCIN/TREM2/FOS/ZFP36L1/ID2/EVI2B/TNF/PLA2G3	10	p3
BP	GO:0002688	regulation of leukocyte chemotaxis	11/318	126/18614	1.07969e-05	0.000257005	0.000185607	CCL4/CCL3/CD74/CXCL8/CCL2/AIF1/CCR2/C5/CXCL17/STK39/CX3CR1	11	p3
BP	GO:0031638	zymogen activation	8/318	63/18614	1.13733e-05	0.000267444	0.000193146	FGG/CPB2/C1R/APOH/DHCR24/PRSS12/NLRC4/CTSH	8	p3
BP	GO:0070542	response to fatty acid	8/318	63/18614	1.13733e-05	0.000267444	0.000193146	PTGS2/CD36/ID3/SCD/CCN2/LPL/PID1/HMGCS2	8	p3
BP	GO:1902075	cellular response to salt	14/318	204/18614	1.15742e-05	0.00027053	0.000195375	EGR1/JUN/AIF1/ATP2B4/FOS/ALOX5AP/TGM2/PTGS2/AGRN/JUNB/SLC13A2/CEBPA/STK39/FABP4	14	p3
BP	GO:0030099	myeloid cell differentiation	21/318	421/18614	1.26391e-05	0.000292028	0.000210901	LTF/CCL3/CD74/ZFP36/C1QC/GPR183/TYROBP/SCIN/JUN/TREM2/FOS/CLDN18/JUNB/ZFP36L1/CEBPA/CSF3R/ID2/FASN/EVI2B/TNF/PLA2G3	21	p3
BP	GO:0032760	positive regulation of tumor necrosis factor production	10/318	105/18614	1.26445e-05	0.000292028	0.000210901	CCL3/LRRK2/TYROBP/CLU/CD14/CD36/CCR2/LILRA5/LPL/AGER	10	p3
BP	GO:0044703	multi-organism reproductive process	14/318	207/18614	1.3655e-05	0.000313501	0.000226408	SCGB1A1/SPP1/IGFBP7/ACSL4/HSD11B2/IL1B/CTSB/FOS/ITGA2/PTGS2/JUNB/AQP4/TPPP3/CORIN	14	p3
BP	GO:0080164	regulation of nitric oxide metabolic process	8/318	65/18614	1.43902e-05	0.000328435	0.000237193	IL1B/AIF1/CLU/ATP2B4/PTGS2/CD36/CX3CR1/TNF	8	p3
BP	GO:0034367	protein-containing complex remodeling	6/318	32/18614	1.47766e-05	0.000335283	0.000242139	APOE/APOC1/PLTP/APOC2/LPL/PLA2G3	6	p3
BP	GO:0016032	viral process	21/318	426/18614	1.50853e-05	0.000340296	0.000245759	LTF/CCL4/FCN1/CCL3/APOE/CD74/SLPI/CXCL8/ZFP36/CCL2/JUN/CCL8/CTSB/MRC1/LAMP3/ITGA2/IFITM1/CD86/NUCKS1/ST3GAL1/TNF	21	p3
BP	GO:0050670	regulation of lymphocyte proliferation	15/318	239/18614	1.64579e-05	0.000369114	0.000266571	SCGB1A1/CD74/GPR183/TYROBP/IL1B/AIF1/SFTPD/CD86/CCR2/MNDA/IL6ST/VSIG4/LST1/AGER/IL12RB1	15	p3
BP	GO:1902107	positive regulation of leukocyte differentiation	13/318	184/18614	1.74515e-05	0.000383842	0.000277208	CD74/TYROBP/TREM2/NLRP3/FOS/CD86/ZFP36L1/ID2/AGER/EVI2B/TNF/PLA2G3/IL12RB1	13	p3
BP	GO:1903708	positive regulation of hemopoiesis	13/318	184/18614	1.74515e-05	0.000383842	0.000277208	CD74/TYROBP/TREM2/NLRP3/FOS/CD86/ZFP36L1/ID2/AGER/EVI2B/TNF/PLA2G3/IL12RB1	13	p3
BP	GO:0046889	positive regulation of lipid biosynthetic process	9/318	87/18614	1.76466e-05	0.000383842	0.000277208	APOE/CD74/IL1B/APOC2/MID1IP1/CCN1/PTGS2/TNF/PLA2G3	9	p3
BP	GO:0097006	regulation of plasma lipoprotein particle levels	9/318	87/18614	1.76466e-05	0.000383842	0.000277208	APOE/APOC1/MSR1/PLTP/TREM2/APOC2/CD36/LPL/PLA2G3	9	p3
BP	GO:1900221	regulation of amyloid-beta clearance	5/318	20/18614	1.77082e-05	0.000383842	0.000277208	APOE/TREM2/CLU/TNF/PLA2G3	5	p3
BP	GO:1903975	regulation of glial cell migration	5/318	20/18614	1.77082e-05	0.000383842	0.000277208	CCL3/GPR183/TREM2/CCR2/CX3CR1	5	p3
BP	GO:0071470	cellular response to osmotic stress	7/318	49/18614	1.84536e-05	0.000397777	0.000287271	NLRP3/MYLK/PTGS2/ZFP36L1/AQP1/STK39/AQP5	7	p3
BP	GO:0051092	positive regulation of NF-kappaB transcription factor activity	12/318	159/18614	1.90508e-05	0.000408381	0.00029493	LTF/S100A8/IL1B/CLU/NLRP3/PLA2G1B/NLRC4/CD36/S100A12/CX3CR1/AGER/TNF	12	p3
BP	GO:0032944	regulation of mononuclear cell proliferation	15/318	243/18614	2.00073e-05	0.00042653	0.000308036	SCGB1A1/CD74/GPR183/TYROBP/IL1B/AIF1/SFTPD/CD86/CCR2/MNDA/IL6ST/VSIG4/LST1/AGER/IL12RB1	15	p3
BP	GO:0010565	regulation of cellular ketone metabolic process	11/318	135/18614	2.07587e-05	0.00044013	0.000317858	CD74/APOC1/EGR1/IL1B/APOC2/MID1IP1/ATP2B4/PTGS2/ACADL/FABP5/PLA2G3	11	p3
BP	GO:0042180	cellular ketone metabolic process	14/318	216/18614	2.20138e-05	0.000461694	0.000333432	CD74/APOC1/EGR1/HSD11B2/IL1B/APOC2/MID1IP1/ATP2B4/PTGS2/EDNRB/ACADL/FABP5/HSD17B6/PLA2G3	14	p3
BP	GO:0044706	multi-multicellular organism process	14/318	216/18614	2.20138e-05	0.000461694	0.000333432	SCGB1A1/SPP1/IGFBP7/ACSL4/HSD11B2/IL1B/CTSB/FOS/ITGA2/PTGS2/JUNB/AQP4/TPPP3/CORIN	14	p3
BP	GO:0048545	response to steroid hormone	18/318	339/18614	2.33452e-05	0.000486986	0.000351697	SCGB1A1/SPP1/IGFBP7/ZFP36/A2M/HSD11B2/AIF1/TXNIP/FOS/ABCA3/PTGS2/AQP4/ZFP36L1/AQP1/STK39/CCN2/TNF/HMGCS2	18	p3
BP	GO:1903131	mononuclear cell differentiation	22/318	474/18614	2.38954e-05	0.000495797	0.000358061	CD74/SPINK5/EGR1/GPR183/JUN/IL1B/TREM2/FCER1G/NLRP3/FOS/FGL2/CD86/JUNB/ZFP36L1/CCR2/ITM2A/SLC46A2/ST3GAL1/ID2/FASN/AGER/IL12RB1	22	p3
BP	GO:0032722	positive regulation of chemokine production	8/318	70/18614	2.49969e-05	0.000515111	0.000372009	CD74/EGR1/IL1B/AIF1/C5/LPL/AGER/TNF	8	p3
BP	GO:0001660	fever generation	4/318	11/18614	2.50917e-05	0.000515111	0.000372009	IL1B/PTGS2/EDNRB/TNF	4	p3
BP	GO:0045600	positive regulation of fat cell differentiation	8/318	71/18614	2.77579e-05	0.000566846	0.000409372	ZFP36/WIF1/ADIRF/PTGS2/ZFP36L1/CEBPA/ID2/LPL	8	p3
BP	GO:0045785	positive regulation of cell adhesion	22/318	482/18614	3.07811e-05	0.000622139	0.000449304	CD74/CCL2/FGG/IL1B/AIF1/CEACAM6/HLA-DRB5/NLRP3/TGM2/ITGA2/CCN1/CD86/ANK3/COL8A1/CD36/CCR2/IL6ST/HLA-DQA1/AGR2/AGER/TNF/IL12RB1	22	p3
BP	GO:0030198	extracellular matrix organization	17/318	314/18614	3.07863e-05	0.000622139	0.000449304	BMP1/SPINK5/MMP12/CPB2/HMCN1/QSOX1/HAS3/CCN1/COL8A1/COL4A1/ADAMTS1/CTSS/CST3/CCN2/ADAMTS9/TNF/TPSAB1	17	p3
BP	GO:0043062	extracellular structure organization	17/318	315/18614	3.20469e-05	0.000644258	0.000465278	BMP1/SPINK5/MMP12/CPB2/HMCN1/QSOX1/HAS3/CCN1/COL8A1/COL4A1/ADAMTS1/CTSS/CST3/CCN2/ADAMTS9/TNF/TPSAB1	17	p3
BP	GO:0007159	leukocyte cell-cell adhesion	20/318	415/18614	3.32162e-05	0.000664324	0.00047977	SCGB1A1/CD74/CCL2/S100A8/IL1B/AIF1/SFTPD/HLA-DRB5/NLRP3/FGL2/CD86/CCR2/IL6ST/VSIG4/HLA-DQA1/TNFAIP8L2/CX3CR1/AGER/TNF/IL12RB1	20	p3
BP	GO:0045229	external encapsulating structure organization	17/318	317/18614	3.47063e-05	0.000690566	0.000498721	BMP1/SPINK5/MMP12/CPB2/HMCN1/QSOX1/HAS3/CCN1/COL8A1/COL4A1/ADAMTS1/CTSS/CST3/CCN2/ADAMTS9/TNF/TPSAB1	17	p3
BP	GO:0019217	regulation of fatty acid metabolic process	9/318	95/18614	3.58794e-05	0.000710265	0.000512948	CD74/APOC1/IL1B/APOC2/MID1IP1/PTGS2/ACADL/FABP5/PLA2G3	9	p3
BP	GO:0006971	hypotonic response	4/318	12/18614	3.71314e-05	0.00072035	0.000520231	ITGA2/MYLK/STK39/AQP5	4	p3
BP	GO:0031650	regulation of heat generation	4/318	12/18614	3.71314e-05	0.00072035	0.000520231	IL1B/PTGS2/EDNRB/TNF	4	p3
BP	GO:1900272	negative regulation of long-term synaptic potentiation	4/318	12/18614	3.71314e-05	0.00072035	0.000520231	APOE/TYROBP/CX3CR1/AGER	4	p3
BP	GO:1903977	positive regulation of glial cell migration	4/318	12/18614	3.71314e-05	0.00072035	0.000520231	CCL3/TREM2/CCR2/CX3CR1	4	p3
BP	GO:0002690	positive regulation of leukocyte chemotaxis	9/318	96/18614	3.90054e-05	0.000752941	0.000543768	CCL4/CCL3/CD74/CXCL8/AIF1/CCR2/CXCL17/STK39/CX3CR1	9	p3
BP	GO:0003229	ventricular cardiac muscle tissue development	7/318	55/18614	3.99378e-05	0.000767122	0.00055401	IRX3/FGFR2/HAND1/ID2/HOPX/TNNC1/ADAMTS9	7	p3
BP	GO:0071774	response to fibroblast growth factor	10/318	120/18614	4.0613e-05	0.000776248	0.0005606	SCGB1A1/CXCL8/ZFP36/CCL2/ZFP36L1/IER2/HHIP/FGFR2/SHISA2/CCN2	10	p3
BP	GO:0045923	positive regulation of fatty acid metabolic process	6/318	38/18614	4.12993e-05	0.000785496	0.000567279	CD74/IL1B/APOC2/MID1IP1/PTGS2/PLA2G3	6	p3
BP	GO:0062013	positive regulation of small molecule metabolic process	11/318	146/18614	4.29869e-05	0.000813606	0.00058758	APOE/CD74/IL1B/TREM2/APOC2/MID1IP1/TMSB4X/PTGS2/TNF/PID1/PLA2G3	11	p3
BP	GO:0002922	positive regulation of humoral immune response	5/318	24/18614	4.58975e-05	0.000860301	0.000621303	IL1B/TREM2/C3/PGC/TNF	5	p3
BP	GO:0048143	astrocyte activation	5/318	24/18614	4.58975e-05	0.000860301	0.000621303	C1QA/IL1B/TREM2/AGER/TNF	5	p3
BP	GO:0002698	negative regulation of immune effector process	10/318	122/18614	4.67991e-05	0.000872984	0.000630462	SPINK5/A2M/SERPING1/CD96/FGL2/CCR2/C4BPA/VSIG4/CX3CR1/TNF	10	p3
BP	GO:0006809	nitric oxide biosynthetic process	8/318	77/18614	5.02448e-05	0.000932775	0.000673642	IL1B/AIF1/CLU/ATP2B4/PTGS2/CD36/CX3CR1/TNF	8	p3
BP	GO:1901214	regulation of neuron death	17/318	327/18614	5.11646e-05	0.000945327	0.000682707	CCL3/APOE/C1QA/LRRK2/EGR1/CCL2/TYROBP/JUN/TREM2/CLU/FOS/DHCR24/IL6ST/UBB/CX3CR1/TNF/PLA2G3	17	p3
BP	GO:0043281	regulation of cysteine-type endopeptidase activity involved in apoptotic process	13/318	204/18614	5.14169e-05	0.000945486	0.000682822	S100A8/CTSD/NLRP3/LAMP3/DHCR24/CCN1/PTGS2/NLRC4/AQP1/CTSH/CCN2/TNF/DLC1	13	p3
BP	GO:0006631	fatty acid metabolic process	19/318	394/18614	5.17864e-05	0.000947788	0.000684485	CD74/APOC1/ACSL4/EPHX1/IL1B/APOC2/MID1IP1/PLA2G1B/ALOX5AP/PTGS2/C3/CD36/ACADL/DBI/FABP5/SCD/FASN/LPL/PLA2G3	19	p3
BP	GO:0045916	negative regulation of complement activation	4/318	13/18614	5.29134e-05	0.000950149	0.00068619	A2M/SERPING1/C4BPA/VSIG4	4	p3
BP	GO:0060100	positive regulation of phagocytosis, engulfment	4/318	13/18614	5.29134e-05	0.000950149	0.00068619	TREM2/ITGA2/C3/CD36	4	p3
BP	GO:1905155	positive regulation of membrane invagination	4/318	13/18614	5.29134e-05	0.000950149	0.00068619	TREM2/ITGA2/C3/CD36	4	p3
BP	GO:0009743	response to carbohydrate	14/318	234/18614	5.30592e-05	0.000950149	0.00068619	EGR1/CPB2/IL1B/TREM2/TXNIP/ITGA2/PTGS2/AQP4/ZFP36L1/CCN2/LPL/AGER/TNF/HMGCS2	14	p3
BP	GO:0046394	carboxylic acid biosynthetic process	17/318	328/18614	5.31398e-05	0.000950149	0.00068619	GGTLC1/CD74/APOC1/IL1B/APOC2/MID1IP1/ATP2B4/PLA2G1B/ALOX5AP/PTGS2/NLRC4/ACADL/FABP5/SCD/FASN/LPL/PLA2G3	17	p3
BP	GO:0030301	cholesterol transport	10/318	124/18614	5.37717e-05	0.00095524	0.000689867	APOE/APOC1/MSR1/PLTP/TREM2/APOC2/CLU/ABCA3/NPC2/CD36	10	p3
BP	GO:0032755	positive regulation of interleukin-6 production	9/318	100/18614	5.39169e-05	0.00095524	0.000689867	CD74/TYROBP/IL1B/AIF1/CD36/LILRA5/LPL/AGER/TNF	9	p3
BP	GO:0015718	monocarboxylic acid transport	12/318	177/18614	5.48959e-05	0.000968164	0.0006992	APOE/SLC10A2/IL1B/PLA2G1B/PTGS2/CD36/FABP5/SLCO2A1/TNF/SLC6A12/FABP4/PLA2G3	12	p3
BP	GO:0034114	regulation of heterotypic cell-cell adhesion	5/318	25/18614	5.65734e-05	0.000988761	0.000714075	FGG/IL1B/CEACAM6/AGER/TNF	5	p3
BP	GO:0046697	decidualization	5/318	25/18614	5.65734e-05	0.000988761	0.000714075	SPP1/CTSB/PTGS2/JUNB/TPPP3	5	p3
BP	GO:0006690	icosanoid metabolic process	10/318	125/18614	5.75775e-05	0.0010018	0.00072349	GGTLC1/CD74/EPHX1/IL1B/PLA2G1B/ALOX5AP/PTGS2/NLRC4/FABP5/PLA2G3	10	p3
BP	GO:0016053	organic acid biosynthetic process	17/318	331/18614	5.94759e-05	0.00103021	0.000744007	GGTLC1/CD74/APOC1/IL1B/APOC2/MID1IP1/ATP2B4/PLA2G1B/ALOX5AP/PTGS2/NLRC4/ACADL/FABP5/SCD/FASN/LPL/PLA2G3	17	p3
BP	GO:0070663	regulation of leukocyte proliferation	15/318	268/18614	6.18412e-05	0.00106642	0.000770158	SCGB1A1/CD74/GPR183/TYROBP/IL1B/AIF1/SFTPD/CD86/CCR2/MNDA/IL6ST/VSIG4/LST1/AGER/IL12RB1	15	p3
BP	GO:0001890	placenta development	11/318	152/18614	6.21174e-05	0.00106644	0.000770174	SPP1/SOCS3/CTSB/CCN1/PTGS2/JUNB/ZFP36L1/TPPP3/CEBPA/FGFR2/HAND1	11	p3
BP	GO:0030316	osteoclast differentiation	9/318	102/18614	6.30148e-05	0.00107708	0.00077786	LTF/CCL3/GPR183/TYROBP/TREM2/FOS/CLDN18/JUNB/TNF	9	p3
BP	GO:0048246	macrophage chemotaxis	6/318	41/18614	6.44317e-05	0.00108223	0.000781578	CCL3/CCL2/SFTPD/EDNRB/C5/CXCL17	6	p3
BP	GO:0140467	integrated stress response signaling	6/318	41/18614	6.44317e-05	0.00108223	0.000781578	JUN/FOS/CEBPD/JUNB/CEBPA/AGR2	6	p3
BP	GO:0150077	regulation of neuroinflammatory response	6/318	41/18614	6.44317e-05	0.00108223	0.000781578	CCL3/LRRK2/IL1B/TREM2/PTGS2/TNF	6	p3
BP	GO:2000403	positive regulation of lymphocyte migration	6/318	41/18614	6.44317e-05	0.00108223	0.000781578	CCL4/CCL20/CCL3/AIF1/CCR2/STK39	6	p3
BP	GO:0019233	sensory perception of pain	9/318	103/18614	6.80279e-05	0.00113771	0.000821644	CCL3/CCL2/ITGA2/PTGS2/EDNRB/CCR2/FABP5/AQP1/TNF	9	p3
BP	GO:1901623	regulation of lymphocyte chemotaxis	5/318	26/18614	6.90688e-05	0.00115016	0.000830636	CCL4/CCL3/CCL2/CCR2/STK39	5	p3
BP	GO:0015670	carbon dioxide transport	4/318	14/18614	7.30837e-05	0.00119616	0.000863855	AQP4/AQP1/AQP5/CA2	4	p3
BP	GO:0033700	phospholipid efflux	4/318	14/18614	7.30837e-05	0.00119616	0.000863855	APOE/APOC1/APOC2/ABCA3	4	p3
BP	GO:0043922	negative regulation by host of viral transcription	4/318	14/18614	7.30837e-05	0.00119616	0.000863855	CCL4/CCL3/JUN/NUCKS1	4	p3
BP	GO:0043547	positive regulation of GTPase activity	15/318	272/18614	7.30866e-05	0.00119616	0.000863855	CCL18/CCL4/RGS1/CCL20/CCL3/CCL13/RGS16/CCL2/CCL3L1/ITGA6/CCL8/TGM2/AGRN/RASGRF1/ODAM	15	p3
BP	GO:0015914	phospholipid transport	9/318	104/18614	7.33725e-05	0.00119616	0.000863855	APOE/APOC1/PLTP/APOC2/ABCA3/NPC2/ATP11A/DBI/ABCA4	9	p3
BP	GO:0045429	positive regulation of nitric oxide biosynthetic process	6/318	42/18614	7.41003e-05	0.00120297	0.000868774	IL1B/AIF1/CLU/PTGS2/CD36/TNF	6	p3
BP	GO:0009636	response to toxic substance	14/318	242/18614	7.62061e-05	0.001232	0.000889739	CCL4/CCL3/APOE/EPHX1/HP/FOS/ALOX5AP/PTGS2/CD36/PTPN13/DUOX1/PON2/SLC6A14/TNF	14	p3
BP	GO:0050848	regulation of calcium-mediated signaling	8/318	82/18614	7.90542e-05	0.00127193	0.000918581	CCL4/CCL3/LRRK2/TREM2/ATP2B4/GBP1/PLEK/TNF	8	p3
BP	GO:0046651	lymphocyte proliferation	16/318	306/18614	7.9332e-05	0.00127193	0.000918581	SCGB1A1/CD74/GPR183/TYROBP/IL1B/AIF1/SFTPD/CD86/CCR2/MNDA/IL6ST/VSIG4/LST1/SLC11A1/AGER/IL12RB1	16	p3
BP	GO:0045088	regulation of innate immune response	18/318	373/18614	8.07156e-05	0.00128879	0.000930755	LTF/FCN1/APOE/MMP12/A2M/TYROBP/SERPING1/CD96/TREM2/NLRP3/CD14/NLRC4/CD36/MNDA/VSIG4/SLC46A2/CTSS/TNF	18	p3
BP	GO:0014002	astrocyte development	6/318	43/18614	8.48911e-05	0.00134991	0.000974893	C1QA/S100A8/IL1B/TREM2/AGER/TNF	6	p3
BP	GO:0046209	nitric oxide metabolic process	8/318	83/18614	8.62062e-05	0.00136522	0.000985954	IL1B/AIF1/CLU/ATP2B4/PTGS2/CD36/CX3CR1/TNF	8	p3
BP	GO:0030324	lung development	12/318	186/18614	8.85142e-05	0.00139608	0.00100824	MMP12/SFTPD/ABCA3/HHIP/CEBPA/FGFR2/HOPX/CTSH/CCN2/AGR2/TNF/HMGCS2	12	p3
BP	GO:0019722	calcium-mediated signaling	12/318	187/18614	9.31629e-05	0.00146345	0.00105689	CCL4/CCL20/CCL3/LRRK2/CXCL8/TREM2/ATP2B4/GBP1/PLEK/EDNRB/ATP1B1/TNF	12	p3
BP	GO:2001057	reactive nitrogen species metabolic process	8/318	84/18614	9.38862e-05	0.00146887	0.0010608	IL1B/AIF1/CLU/ATP2B4/PTGS2/CD36/CX3CR1/TNF	8	p3
BP	GO:1903037	regulation of leukocyte cell-cell adhesion	18/318	378/18614	9.55292e-05	0.00148857	0.00107503	SCGB1A1/CD74/CCL2/IL1B/AIF1/SFTPD/HLA-DRB5/NLRP3/FGL2/CD86/CCR2/IL6ST/VSIG4/HLA-DQA1/TNFAIP8L2/AGER/TNF/IL12RB1	18	p3
BP	GO:1904407	positive regulation of nitric oxide metabolic process	6/318	44/18614	9.68966e-05	0.001492	0.00107751	IL1B/AIF1/CLU/PTGS2/CD36/TNF	6	p3
BP	GO:0032623	interleukin-2 production	7/318	63/18614	9.69033e-05	0.001492	0.00107751	ZFP36/IL1B/SFTPD/GBP1/CD86/CCR2/VSIG4	7	p3
BP	GO:0032663	regulation of interleukin-2 production	7/318	63/18614	9.69033e-05	0.001492	0.00107751	ZFP36/IL1B/SFTPD/GBP1/CD86/CCR2/VSIG4	7	p3
BP	GO:0002468	dendritic cell antigen processing and presentation	4/318	15/18614	9.83215e-05	0.00149603	0.00108042	CD74/FGL2/SLC11A1/CLEC4A	4	p3
BP	GO:0060099	regulation of phagocytosis, engulfment	4/318	15/18614	9.83215e-05	0.00149603	0.00108042	TREM2/ITGA2/C3/CD36	4	p3
BP	GO:1905153	regulation of membrane invagination	4/318	15/18614	9.83215e-05	0.00149603	0.00108042	TREM2/ITGA2/C3/CD36	4	p3
BP	GO:0032943	mononuclear cell proliferation	16/318	313/18614	0.00010328	0.00156158	0.00112776	SCGB1A1/CD74/GPR183/TYROBP/IL1B/AIF1/SFTPD/CD86/CCR2/MNDA/IL6ST/VSIG4/LST1/SLC11A1/AGER/IL12RB1	16	p3
BP	GO:0048565	digestive tract development	10/318	134/18614	0.000103435	0.00156158	0.00112776	SFRP5/CXCL8/CLDN18/EDNRB/IL6ST/FGFR2/ID2/AGR2/TNF/HMGCS2	10	p3
BP	GO:0030323	respiratory tube development	12/318	190/18614	0.000108391	0.00163007	0.00117722	MMP12/SFTPD/ABCA3/HHIP/CEBPA/FGFR2/HOPX/CTSH/CCN2/AGR2/TNF/HMGCS2	12	p3
BP	GO:1900744	regulation of p38MAPK cascade	6/318	45/18614	0.000110214	0.00164939	0.00119118	IL1B/TREM2/GADD45B/STK39/AGER/GADD45G	6	p3
BP	GO:0072330	monocarboxylic acid biosynthetic process	13/318	220/18614	0.000110762	0.00164939	0.00119118	CD74/APOC1/IL1B/APOC2/MID1IP1/PLA2G1B/PTGS2/ACADL/FABP5/SCD/FASN/LPL/PLA2G3	13	p3
BP	GO:0019915	lipid storage	8/318	86/18614	0.000110952	0.00164939	0.00119118	APOE/MSR1/IL1B/TREM2/C3/CD36/LPL/TNF	8	p3
BP	GO:1901222	regulation of NIK/NF-kappaB signaling	9/318	110/18614	0.000113414	0.00167956	0.00121297	TCIM/IL1B/TREM2/NLRP3/TMSB4X/CD14/CD86/AGER/TNF	9	p3
BP	GO:0022407	regulation of cell-cell adhesion	21/318	491/18614	0.000116945	0.00172527	0.00124597	SCGB1A1/CD74/CCL2/FGG/IL1B/AIF1/CEACAM6/SFTPD/HLA-DRB5/NLRP3/FGL2/CD86/ANK3/CCR2/IL6ST/VSIG4/HLA-DQA1/TNFAIP8L2/AGER/TNF/IL12RB1	21	p3
BP	GO:0031348	negative regulation of defense response	15/318	284/18614	0.000118252	0.00173408	0.00125234	APOE/SPINK5/MMP12/ZFP36/A2M/IER3/SERPING1/CD96/TREM2/SOCS3/NLRP3/FGL2/VSIG4/CXCL17/TNFAIP8L2	15	p3
BP	GO:0031663	lipopolysaccharide-mediated signaling pathway	7/318	65/18614	0.000118436	0.00173408	0.00125234	LTF/CCL3/CCL2/IL1B/CD14/CD36/TNF	7	p3
BP	GO:0006910	phagocytosis, recognition	5/318	29/18614	0.000119564	0.00174311	0.00125886	SFTPA1/FCN1/TREM2/CD36/C4BPA	5	p3
BP	GO:0032370	positive regulation of lipid transport	8/318	87/18614	0.0001204	0.00174311	0.00125886	SPP1/APOE/PLTP/IL1B/TREM2/ABCA3/DBI/PLA2G3	8	p3
BP	GO:0048708	astrocyte differentiation	8/318	87/18614	0.0001204	0.00174311	0.00125886	C1QA/S100A8/IL1B/TREM2/IL6ST/ID2/AGER/TNF	8	p3
BP	GO:0061041	regulation of wound healing	10/318	137/18614	0.000124355	0.00178886	0.0012919	APOE/FGG/CPB2/SERPING1/APOH/MYLK/TSPAN8/CD36/DUOX1/TNF	10	p3
BP	GO:0042551	neuron maturation	6/318	46/18614	0.000124944	0.00178886	0.0012919	C1QA/LRRK2/RND1/AGRN/C3/EDNRB	6	p3
BP	GO:0071827	plasma lipoprotein particle organization	6/318	46/18614	0.000124944	0.00178886	0.0012919	APOE/APOC1/PLTP/APOC2/LPL/PLA2G3	6	p3
BP	GO:0046942	carboxylic acid transport	17/318	352/18614	0.000125786	0.0017943	0.00129583	APOE/SLC10A2/FOLR2/IL1B/PLA2G1B/PTGS2/CD36/SLC13A2/FABP5/SLCO2A1/FOLR1/SLC11A1/SLC6A14/TNF/SLC6A12/FABP4/PLA2G3	17	p3
BP	GO:0010721	negative regulation of cell development	15/318	286/18614	0.000127768	0.0018159	0.00131143	SPP1/LTF/CCL3/CD74/C1QC/IL1B/TREM2/FGL2/CLDN18/EDNRB/CEBPA/ID1/SEMA3C/ID2/TNF	15	p3
BP	GO:0034375	high-density lipoprotein particle remodeling	4/318	16/18614	0.000129336	0.00183148	0.00132268	APOE/APOC1/PLTP/PLA2G3	4	p3
BP	GO:0015849	organic acid transport	17/318	353/18614	0.00013014	0.00183616	0.00132606	APOE/SLC10A2/FOLR2/IL1B/PLA2G1B/PTGS2/CD36/SLC13A2/FABP5/SLCO2A1/FOLR1/SLC11A1/SLC6A14/TNF/SLC6A12/FABP4/PLA2G3	17	p3
BP	GO:0015918	sterol transport	10/318	138/18614	0.000132078	0.00185675	0.00134093	APOE/APOC1/MSR1/PLTP/TREM2/APOC2/CLU/ABCA3/NPC2/CD36	10	p3
BP	GO:0007596	blood coagulation	13/318	224/18614	0.000132616	0.00185759	0.00134153	APOE/FGG/CPB2/SERPING1/FCER1G/SERPIND1/APOH/PLEK/ITGA2/TSPAN8/CD36/IL6ST/SERPINA1	13	p3
BP	GO:0019058	viral life cycle	16/318	320/18614	0.000133337	0.00186096	0.00134397	LTF/FCN1/APOE/CD74/SLPI/CXCL8/CCL2/CCL8/CTSB/MRC1/LAMP3/ITGA2/IFITM1/CD86/NUCKS1/TNF	16	p3
BP	GO:0022409	positive regulation of cell-cell adhesion	16/318	321/18614	0.000138201	0.00192193	0.001388	CD74/CCL2/FGG/IL1B/AIF1/CEACAM6/HLA-DRB5/NLRP3/CD86/ANK3/CCR2/IL6ST/HLA-DQA1/AGER/TNF/IL12RB1	16	p3
BP	GO:1901342	regulation of vasculature development	17/318	355/18614	0.000139246	0.00192955	0.00139351	SPINK5/CXCL8/ECM1/IL1B/SPARC/ATP2B4/APOH/C3/CCR2/AQP1/C5/ADAMTS1/ID1/CTSH/CX3CR1/ADAMTS9/TNF	17	p3
BP	GO:1901224	positive regulation of NIK/NF-kappaB signaling	7/318	67/18614	0.0001437	0.00198419	0.00143297	TCIM/IL1B/TREM2/CD14/CD86/AGER/TNF	7	p3
BP	GO:0051250	negative regulation of lymphocyte activation	11/318	168/18614	0.000152163	0.00209359	0.00151198	SCGB1A1/CD74/TYROBP/SFTPD/FGL2/CD86/MNDA/VSIG4/LST1/ID2/TNFAIP8L2	11	p3
BP	GO:0045670	regulation of osteoclast differentiation	7/318	68/18614	0.000157877	0.00215152	0.00155381	LTF/CCL3/TYROBP/TREM2/FOS/CLDN18/TNF	7	p3
BP	GO:0001503	ossification	19/318	429/18614	0.000157993	0.00215152	0.00155381	SPP1/LTF/CCL3/BMP1/SRGN/ECM1/CEBPD/CCN1/IFITM1/PTGS2/JUNB/IL6ST/CEBPA/ID3/BCOR/FGFR2/FASN/CCN2/TNF	19	p3
BP	GO:0036230	granulocyte activation	6/318	48/18614	0.00015907	0.00215152	0.00155381	CCL3/CXCL8/TYROBP/FCER1G/CCR2/TNF	6	p3
BP	GO:2000404	regulation of T cell migration	6/318	48/18614	0.00015907	0.00215152	0.00155381	CCL20/ECM1/AIF1/APOD/CCR2/STK39	6	p3
BP	GO:0031589	cell-substrate adhesion	17/318	359/18614	0.000159146	0.00215152	0.00155381	MMP12/ITGA6/FGG/CD96/CEACAM6/APOD/GBP1/BCAM/ITGA2/CCN1/COL8A1/CD36/ID1/CCN2/AGR2/ADAMTS9/DLC1	17	p3
BP	GO:0019932	second-messenger-mediated signaling	15/318	292/18614	0.000160429	0.00216133	0.0015609	CCL4/CCL20/CCL3/APOE/LRRK2/CXCL8/TREM2/ATP2B4/GBP1/PLEK/EDNRB/CD36/AQP1/ATP1B1/TNF	15	p3
BP	GO:0033674	positive regulation of kinase activity	19/318	430/18614	0.000162776	0.00218537	0.00157826	LTF/CD74/LRRK2/EGR1/TCIM/IL1B/TREM2/CLU/ATP2B4/PLA2G1B/CCN1/CD86/LILRA5/FGFR2/S100A12/SLC11A1/AGER/PIK3R5/TNF	19	p3
BP	GO:0050817	coagulation	13/318	229/18614	0.000165082	0.00220127	0.00158974	APOE/FGG/CPB2/SERPING1/FCER1G/SERPIND1/APOH/PLEK/ITGA2/TSPAN8/CD36/IL6ST/SERPINA1	13	p3
BP	GO:2000117	negative regulation of cysteine-type endopeptidase activity	8/318	91/18614	0.000165095	0.00220127	0.00158974	LTF/LAMP3/DHCR24/PTGS2/AQP1/CST5/CST3/TNF	8	p3
BP	GO:1900745	positive regulation of p38MAPK cascade	5/318	31/18614	0.00016635	0.00220215	0.00159037	IL1B/GADD45B/STK39/AGER/GADD45G	5	p3
BP	GO:0031649	heat generation	4/318	17/18614	0.000166864	0.00220215	0.00159037	IL1B/PTGS2/EDNRB/TNF	4	p3
BP	GO:0043129	surfactant homeostasis	4/318	17/18614	0.000166864	0.00220215	0.00159037	SFTPD/ABCA3/NAPSA/CTSH	4	p3
BP	GO:0050806	positive regulation of synaptic transmission	11/318	170/18614	0.000168857	0.00221339	0.00159849	APOE/CCL2/TYROBP/ZDHHC3/PTGS2/CCR2/NRGN/CA2/CX3CR1/AGER/TNF	11	p3
BP	GO:1903034	regulation of response to wounding	11/318	170/18614	0.000168857	0.00221339	0.00159849	SPP1/APOE/FGG/CPB2/SERPING1/APOH/MYLK/TSPAN8/CD36/DUOX1/TNF	11	p3
BP	GO:0015908	fatty acid transport	9/318	116/18614	0.000170321	0.00222507	0.00160693	APOE/IL1B/PLA2G1B/PTGS2/CD36/FABP5/SLCO2A1/FABP4/PLA2G3	9	p3
BP	GO:0007599	hemostasis	13/318	230/18614	0.000172336	0.00224384	0.00162049	APOE/FGG/CPB2/SERPING1/FCER1G/SERPIND1/APOH/PLEK/ITGA2/TSPAN8/CD36/IL6ST/SERPINA1	13	p3
BP	GO:0071248	cellular response to metal ion	12/318	200/18614	0.000175581	0.00227844	0.00164547	LRRK2/JUN/FOS/ALOX5AP/ANK3/PTGS2/JUNB/SLC13A2/AQP1/CEBPA/STK39/FABP4	12	p3
BP	GO:0006911	phagocytosis, engulfment	6/318	49/18614	0.000178691	0.00230339	0.00166349	MSR1/TREM2/AIF1/ITGA2/C3/CD36	6	p3
BP	GO:0071825	protein-lipid complex subunit organization	6/318	49/18614	0.000178691	0.00230339	0.00166349	APOE/APOC1/PLTP/APOC2/LPL/PLA2G3	6	p3
BP	GO:0043270	positive regulation of ion transport	13/318	231/18614	0.000179863	0.00231082	0.00166886	CCL4/CCL3/CCL2/TREM2/TMSB4X/PLA2G1B/MYLK/ANK3/CCR2/LILRA5/ATP1B1/STK39/CTSS	13	p3
BP	GO:0030193	regulation of blood coagulation	7/318	70/18614	0.000189628	0.00242824	0.00175366	APOE/FGG/CPB2/SERPING1/APOH/TSPAN8/CD36	7	p3
BP	GO:0050886	endocrine process	8/318	93/18614	0.000192098	0.00244125	0.00176305	SPP1/HSD11B2/IL1B/EDNRB/AQP1/ENPEP/CORIN/CPA3	8	p3
BP	GO:1903035	negative regulation of response to wounding	8/318	93/18614	0.000192098	0.00244125	0.00176305	SPP1/APOE/FGG/CPB2/SERPING1/APOH/TSPAN8/TNF	8	p3
BP	GO:0002695	negative regulation of leukocyte activation	12/318	202/18614	0.00019261	0.00244125	0.00176305	SCGB1A1/CD74/TYROBP/SFTPD/FGL2/CD86/CCR2/MNDA/VSIG4/LST1/ID2/TNFAIP8L2	12	p3
BP	GO:0045862	positive regulation of proteolysis	17/318	365/18614	0.000193655	0.00244125	0.00176305	APOE/LRRK2/S100A8/IL1B/TREM2/CLU/CTSD/NLRP3/CCN1/NLRC4/CEBPA/CTSS/CTSH/CCN2/AGER/TNF/DLC1	17	p3
BP	GO:0001516	prostaglandin biosynthetic process	5/318	32/18614	0.00019442	0.00244125	0.00176305	CD74/IL1B/PTGS2/FABP5/PLA2G3	5	p3
BP	GO:0046457	prostanoid biosynthetic process	5/318	32/18614	0.00019442	0.00244125	0.00176305	CD74/IL1B/PTGS2/FABP5/PLA2G3	5	p3
BP	GO:0030195	negative regulation of blood coagulation	6/318	50/18614	0.000200174	0.0025054	0.00180938	APOE/FGG/CPB2/SERPING1/APOH/TSPAN8	6	p3
BP	GO:0051604	protein maturation	16/318	332/18614	0.000202824	0.00253041	0.00182744	BMP1/LRRK2/SRGN/FGG/CPB2/C1R/APOH/DHCR24/PRSS12/NLRC4/CPM/CTSS/CTSH/ENPEP/CORIN/CPA3	16	p3
BP	GO:0002286	T cell activation involved in immune response	9/318	119/18614	0.000206676	0.00256195	0.00185022	CD74/GPR183/FCER1G/NLRP3/FGL2/CD86/JUNB/SLC11A1/IL12RB1	9	p3
BP	GO:0003073	regulation of systemic arterial blood pressure	8/318	94/18614	0.000206901	0.00256195	0.00185022	IER3/HSD11B2/EDNRB/SLC4A5/ENPEP/CORIN/TNF/CPA3	8	p3
BP	GO:0033344	cholesterol efflux	7/318	71/18614	0.000207333	0.00256195	0.00185022	APOE/APOC1/PLTP/TREM2/APOC2/ABCA3/NPC2	7	p3
BP	GO:0055123	digestive system development	10/318	146/18614	0.000209751	0.00257446	0.00185926	SFRP5/CXCL8/CLDN18/EDNRB/IL6ST/FGFR2/ID2/AGR2/TNF/HMGCS2	10	p3
BP	GO:0002827	positive regulation of T-helper 1 type immune response	4/318	18/18614	0.000211663	0.00257446	0.00185926	IL1B/CCR2/SLC11A1/IL12RB1	4	p3
BP	GO:0006957	complement activation, alternative pathway	4/318	18/18614	0.000211663	0.00257446	0.00185926	C3/CFB/C5/VSIG4	4	p3
BP	GO:0010885	regulation of cholesterol storage	4/318	18/18614	0.000211663	0.00257446	0.00185926	MSR1/TREM2/CD36/LPL	4	p3
BP	GO:0030730	sequestering of triglyceride	4/318	18/18614	0.000211663	0.00257446	0.00185926	IL1B/TREM2/LPL/TNF	4	p3
BP	GO:0002699	positive regulation of immune effector process	14/318	267/18614	0.000213909	0.00259364	0.00187311	FCN1/CD74/TYROBP/IL1B/TREM2/NLRP3/CD86/C3/CD36/CCR2/PGC/TNF/PLA2G3/IL12RB1	14	p3
BP	GO:0009410	response to xenobiotic stimulus	19/318	440/18614	0.000218073	0.0026359	0.00190362	SCGB1A1/UGT2B15/EPHX1/HSD11B2/CPB2/JUN/IL1B/TXNIP/FOS/ABCA3/ITGA2/PTGS2/CD69/SEMA3C/S100A12/LPL/TNF/AADAC/HMGCS2	19	p3
BP	GO:0002819	regulation of adaptive immune response	12/318	205/18614	0.000220789	0.00266044	0.00192135	IL1B/TREM2/NLRP3/JUNB/C3/CCR2/C4BPA/IL6ST/SLC11A1/AGER/TNF/IL12RB1	12	p3
BP	GO:1900047	negative regulation of hemostasis	6/318	51/18614	0.000223643	0.00268649	0.00194016	APOE/FGG/CPB2/SERPING1/APOH/TSPAN8	6	p3
BP	GO:0002828	regulation of type 2 immune response	5/318	33/18614	0.000225958	0.00269395	0.00194555	CD74/ECM1/NLRP3/CD86/CCR2	5	p3
BP	GO:1901889	negative regulation of cell junction assembly	5/318	33/18614	0.000225958	0.00269395	0.00194555	IL1B/APOD/PTPN13/TNF/DLC1	5	p3
BP	GO:1900046	regulation of hemostasis	7/318	72/18614	0.000226347	0.00269395	0.00194555	APOE/FGG/CPB2/SERPING1/APOH/TSPAN8/CD36	7	p3
BP	GO:0045807	positive regulation of endocytosis	8/318	96/18614	0.00023932	0.00283964	0.00205076	APOE/LRRK2/TREM2/CLU/CD14/ITGA2/C3/CD36	8	p3
BP	GO:0034284	response to monosaccharide	12/318	207/18614	0.000241465	0.00285635	0.00206284	EGR1/CPB2/TREM2/TXNIP/ITGA2/PTGS2/AQP4/CCN2/LPL/AGER/TNF/HMGCS2	12	p3
BP	GO:0006636	unsaturated fatty acid biosynthetic process	6/318	52/18614	0.000249226	0.0029361	0.00212043	CD74/IL1B/PTGS2/FABP5/SCD/PLA2G3	6	p3
BP	GO:0070997	neuron death	17/318	373/18614	0.00024972	0.0029361	0.00212043	CCL3/APOE/C1QA/LRRK2/EGR1/CCL2/TYROBP/JUN/TREM2/CLU/FOS/DHCR24/IL6ST/UBB/CX3CR1/TNF/PLA2G3	17	p3
BP	GO:0032635	interleukin-6 production	11/318	178/18614	0.000252068	0.00294585	0.00212747	CD74/TYROBP/IL1B/TREM2/AIF1/AQP4/CD36/LILRA5/LPL/AGER/TNF	11	p3
BP	GO:0032675	regulation of interleukin-6 production	11/318	178/18614	0.000252068	0.00294585	0.00212747	CD74/TYROBP/IL1B/TREM2/AIF1/AQP4/CD36/LILRA5/LPL/AGER/TNF	11	p3
BP	GO:0055094	response to lipoprotein particle	5/318	34/18614	0.000261243	0.00304391	0.00219829	APOE/TREM2/FCER1G/CD36/LPL	5	p3
BP	GO:0002281	macrophage activation involved in immune response	4/318	19/18614	0.000264515	0.00306364	0.00221253	TYROBP/TREM2/CX3CR1/TNF	4	p3
BP	GO:0010744	positive regulation of macrophage derived foam cell differentiation	4/318	19/18614	0.000264515	0.00306364	0.00221253	MSR1/CD36/LPL/PLA2G3	4	p3
BP	GO:0045834	positive regulation of lipid metabolic process	10/318	151/18614	0.000275493	0.00316583	0.00228634	APOE/CD74/IL1B/APOC2/MID1IP1/CCN1/PTGS2/TNF/AADAC/PLA2G3	10	p3
BP	GO:0002275	myeloid cell activation involved in immune response	8/318	98/18614	0.000275786	0.00316583	0.00228634	CCL3/TYROBP/TREM2/FCER1G/CCR2/CX3CR1/TNF/PLA2G3	8	p3
BP	GO:0120162	positive regulation of cold-induced thermogenesis	8/318	98/18614	0.000275786	0.00316583	0.00228634	CD36/ACADL/CCR2/FABP5/G0S2/SCD/FABP4/GADD45G	8	p3
BP	GO:0010883	regulation of lipid storage	6/318	53/18614	0.000277055	0.00317101	0.00229008	MSR1/TREM2/C3/CD36/LPL/TNF	6	p3
BP	GO:0043280	positive regulation of cysteine-type endopeptidase activity involved in apoptotic process	9/318	124/18614	0.000281507	0.00321249	0.00232004	S100A8/CTSD/NLRP3/CCN1/NLRC4/CTSH/CCN2/TNF/DLC1	9	p3
BP	GO:0060541	respiratory system development	12/318	211/18614	0.000287795	0.00327462	0.00236491	MMP12/SFTPD/ABCA3/HHIP/CEBPA/FGFR2/HOPX/CTSH/CCN2/AGR2/TNF/HMGCS2	12	p3
BP	GO:0050818	regulation of coagulation	7/318	75/18614	0.000291969	0.0033124	0.00239219	APOE/FGG/CPB2/SERPING1/APOH/TSPAN8/CD36	7	p3
BP	GO:0048661	positive regulation of smooth muscle cell proliferation	8/318	99/18614	0.000295653	0.00334442	0.00241531	JUN/AIF1/ITGA2/PTGS2/ADAMTS1/FGFR2/ID2/TNF	8	p3
BP	GO:0001893	maternal placenta development	5/318	35/18614	0.000300558	0.00339001	0.00244824	SPP1/CTSB/PTGS2/JUNB/TPPP3	5	p3
BP	GO:0032368	regulation of lipid transport	10/318	153/18614	0.000306225	0.00344392	0.00248717	SPP1/APOE/APOC1/PLTP/IL1B/TREM2/APOC2/ABCA3/DBI/PLA2G3	10	p3
BP	GO:0050819	negative regulation of coagulation	6/318	54/18614	0.000307265	0.00344564	0.00248841	APOE/FGG/CPB2/SERPING1/APOH/TSPAN8	6	p3
BP	GO:2001233	regulation of apoptotic signaling pathway	17/318	381/18614	0.000319408	0.00357148	0.00257929	CD74/LRRK2/S100A8/ITGA6/IER3/FGG/IL1B/TREM2/CLU/ATF3/PTGS2/G0S2/CTSS/UBB/CTSH/CX3CR1/TNF	17	p3
BP	GO:0002577	regulation of antigen processing and presentation	4/318	20/18614	0.000326217	0.00361635	0.0026117	CD74/TREM2/FGL2/SLC11A1	4	p3
BP	GO:0010878	cholesterol storage	4/318	20/18614	0.000326217	0.00361635	0.0026117	MSR1/TREM2/CD36/LPL	4	p3
BP	GO:0140131	positive regulation of lymphocyte chemotaxis	4/318	20/18614	0.000326217	0.00361635	0.0026117	CCL4/CCL3/CCR2/STK39	4	p3
BP	GO:0002703	regulation of leukocyte mediated immunity	13/318	246/18614	0.000331598	0.00366553	0.00264722	TYROBP/IL1B/CD96/TREM2/NLRP3/C3/CCR2/C4BPA/CX3CR1/AGER/TNF/PLA2G3/IL12RB1	13	p3
BP	GO:0034381	plasma lipoprotein particle clearance	6/318	55/18614	0.000339999	0.00374772	0.00270657	APOE/APOC1/MSR1/TREM2/APOC2/CD36	6	p3
BP	GO:0010952	positive regulation of peptidase activity	11/318	185/18614	0.000351055	0.00385862	0.00278667	S100A8/CTSD/NLRP3/CCN1/NLRC4/CTSS/CTSH/CCN2/AGER/TNF/DLC1	11	p3
BP	GO:0045765	regulation of angiogenesis	16/318	349/18614	0.000354115	0.00388126	0.00280302	SPINK5/CXCL8/ECM1/IL1B/SPARC/ATP2B4/APOH/C3/CCR2/AQP1/C5/ADAMTS1/CTSH/CX3CR1/ADAMTS9/TNF	16	p3
BP	GO:0061045	negative regulation of wound healing	7/318	78/18614	0.000372064	0.0040665	0.0029368	APOE/FGG/CPB2/SERPING1/APOH/TSPAN8/TNF	7	p3
BP	GO:0002821	positive regulation of adaptive immune response	9/318	129/18614	0.000377497	0.00411429	0.00297131	IL1B/TREM2/NLRP3/C3/CCR2/IL6ST/SLC11A1/TNF/IL12RB1	9	p3
BP	GO:0008217	regulation of blood pressure	11/318	187/18614	0.000384707	0.00418113	0.00301958	IER3/HSD11B2/PTGS2/EDNRB/STK39/ID2/SLC4A5/ENPEP/CORIN/TNF/CPA3	11	p3
BP	GO:0001649	osteoblast differentiation	13/318	250/18614	0.000386928	0.00419352	0.00302853	SPP1/LTF/CCL3/CEBPD/CCN1/IFITM1/JUNB/IL6ST/CEBPA/ID3/FGFR2/FASN/TNF	13	p3
BP	GO:0071402	cellular response to lipoprotein particle stimulus	5/318	37/18614	0.000392467	0.0042417	0.00306332	APOE/TREM2/FCER1G/CD36/LPL	5	p3
BP	GO:0010829	negative regulation of glucose transmembrane transport	4/318	21/18614	0.000397581	0.00424963	0.00306905	IL1B/FABP5/TNF/PID1	4	p3
BP	GO:0030502	negative regulation of bone mineralization	4/318	21/18614	0.000397581	0.00424963	0.00306905	CCL3/SRGN/ECM1/BCOR	4	p3
BP	GO:0060445	branching involved in salivary gland morphogenesis	4/318	21/18614	0.000397581	0.00424963	0.00306905	TGM2/SEMA3C/FGFR2/TNF	4	p3
BP	GO:0090026	positive regulation of monocyte chemotaxis	4/318	21/18614	0.000397581	0.00424963	0.00306905	AIF1/CCR2/CXCL17/CX3CR1	4	p3
BP	GO:0006826	iron ion transport	6/318	57/18614	0.000413621	0.00439685	0.00317537	LTF/CP/FTL/STEAP4/CYBRD1/SLC11A1	6	p3
BP	GO:0007566	embryo implantation	6/318	57/18614	0.000413621	0.00439685	0.00317537	SCGB1A1/SPP1/IGFBP7/IL1B/PTGS2/TPPP3	6	p3
BP	GO:0051090	regulation of DNA-binding transcription factor activity	19/318	465/18614	0.000433708	0.00459456	0.00331816	SFRP5/LTF/LRRK2/S100A8/IL1B/CLU/NLRP3/TMSB4X/PLA2G1B/NLRC4/CD36/ID3/ID1/HAND1/ID2/S100A12/CX3CR1/AGER/TNF	19	p3
BP	GO:0002292	T cell differentiation involved in immune response	7/318	80/18614	0.000434589	0.00459456	0.00331816	GPR183/FCER1G/NLRP3/FGL2/CD86/JUNB/IL12RB1	7	p3
BP	GO:0002822	regulation of adaptive immune response based on somatic recombination of immune receptors built from immunoglobulin superfamily domains	11/318	190/18614	0.000440241	0.00464167	0.00335218	IL1B/TREM2/NLRP3/JUNB/C3/CCR2/C4BPA/SLC11A1/AGER/TNF/IL12RB1	11	p3
BP	GO:0099024	plasma membrane invagination	6/318	58/18614	0.000454811	0.00478229	0.00345373	MSR1/TREM2/AIF1/ITGA2/C3/CD36	6	p3
BP	GO:0008202	steroid metabolic process	15/318	323/18614	0.000470681	0.00493579	0.00356459	SPP1/APOE/APOC1/UGT2B15/IGFBP7/EGR1/HSD11B2/DHCR24/NPC2/EDNRB/ACADL/CEBPA/HSD17B6/TNF/HMGCS2	15	p3
BP	GO:0015669	gas transport	4/318	22/18614	0.000479434	0.00500054	0.00361135	AQP4/AQP1/AQP5/CA2	4	p3
BP	GO:0060713	labyrinthine layer morphogenesis	4/318	22/18614	0.000479434	0.00500054	0.00361135	SOCS3/CCN1/ZFP36L1/FGFR2	4	p3
BP	GO:0006898	receptor-mediated endocytosis	13/318	256/18614	0.000484553	0.00504039	0.00364013	APOE/CXCL8/APOC1/MSR1/SFTPD/APOC2/CLU/MRC1/FCER1G/CD14/C3/CD36/FOLR1	13	p3
BP	GO:0008347	glial cell migration	6/318	59/18614	0.000499129	0.0051647	0.0037299	CCL3/CCL2/GPR183/TREM2/CCR2/CX3CR1	6	p3
BP	GO:0015711	organic anion transport	18/318	433/18614	0.000499575	0.0051647	0.0037299	APOE/SLC10A2/FOLR2/IL1B/PLA2G1B/PTGS2/CD36/SLC13A2/FABP5/SLCO2A1/SLC4A5/FOLR1/SLC11A1/SLC6A14/TNF/SLC6A12/FABP4/PLA2G3	18	p3
BP	GO:0022600	digestive system process	8/318	107/18614	0.000500496	0.0051647	0.0037299	TFF3/SERPINA3/TFF1/UGCG/CD36/AQP1/STK39/AQP5	8	p3
BP	GO:0001990	regulation of systemic arterial blood pressure by hormone	5/318	39/18614	0.000504139	0.00518848	0.00374708	HSD11B2/EDNRB/ENPEP/CORIN/CPA3	5	p3
BP	GO:0006979	response to oxidative stress	18/318	434/18614	0.000513264	0.00526843	0.00380482	SCGB1A1/APOE/LRRK2/HP/JUN/TREM2/AIF1/TXNIP/APOD/FOS/ETV5/DHCR24/PTGS2/CD36/AQP1/DUOX1/PON2/TNF	18	p3
BP	GO:0035747	natural killer cell chemotaxis	3/318	10/18614	0.000542205	0.0054643	0.00394628	CCL4/CCL3/CCL2	3	p3
BP	GO:0060054	positive regulation of epithelial cell proliferation involved in wound healing	3/318	10/18614	0.000542205	0.0054643	0.00394628	MMP12/JAML/ODAM	3	p3
BP	GO:0070391	response to lipoteichoic acid	3/318	10/18614	0.000542205	0.0054643	0.00394628	TREM2/CD14/CD36	3	p3
BP	GO:0071223	cellular response to lipoteichoic acid	3/318	10/18614	0.000542205	0.0054643	0.00394628	TREM2/CD14/CD36	3	p3
BP	GO:0071476	cellular hypotonic response	3/318	10/18614	0.000542205	0.0054643	0.00394628	MYLK/STK39/AQP5	3	p3
BP	GO:1903596	regulation of gap junction assembly	3/318	10/18614	0.000542205	0.0054643	0.00394628	IL1B/IRX3/HOPX	3	p3
BP	GO:1903980	positive regulation of microglial cell activation	3/318	10/18614	0.000542205	0.0054643	0.00394628	CCL3/LRRK2/TREM2	3	p3
BP	GO:0043087	regulation of GTPase activity	16/318	364/18614	0.000560269	0.00563172	0.00406718	CCL18/CCL4/RGS1/CCL20/CCL3/CCL13/LRRK2/RGS16/CCL2/CCL3L1/ITGA6/CCL8/TGM2/AGRN/RASGRF1/ODAM	16	p3
BP	GO:0042092	type 2 immune response	5/318	40/18614	0.000568187	0.00569656	0.00411401	CD74/ECM1/NLRP3/CD86/CCR2	5	p3
BP	GO:0045860	positive regulation of protein kinase activity	16/318	366/18614	0.000594314	0.00594314	0.00429209	LTF/LRRK2/EGR1/TCIM/IL1B/CLU/ATP2B4/PLA2G1B/CCN1/CD86/LILRA5/S100A12/SLC11A1/AGER/PIK3R5/TNF	16	p3
BP	GO:0043903	regulation of biological process involved in symbiotic interaction	6/318	61/18614	0.000597797	0.00596261	0.00430615	LTF/FCN1/CD74/CXCL8/SFTPD/IFITM1	6	p3
BP	GO:0015850	organic hydroxy compound transport	14/318	296/18614	0.000603484	0.00600389	0.00433596	SPP1/APOE/SLC10A2/APOC1/MSR1/PLTP/TREM2/APOC2/CLU/ABCA3/NPC2/CD36/AQP1/ABCA4	14	p3
BP	GO:0001894	tissue homeostasis	13/318	263/18614	0.000624108	0.0061774	0.00446127	SPP1/LTF/LYZ/TFF3/SERPINA3/TFF1/CLDN18/PTGS2/PIGR/STK39/AZGP1/ABCA4/CCN2	13	p3
BP	GO:0060249	anatomical structure homeostasis	13/318	263/18614	0.000624108	0.0061774	0.00446127	SPP1/LTF/LYZ/TFF3/SERPINA3/TFF1/CLDN18/PTGS2/PIGR/STK39/AZGP1/ABCA4/CCN2	13	p3
BP	GO:0032941	secretion by tissue	5/318	41/18614	0.000638153	0.00630034	0.00455006	AQP1/STK39/AQP5/SLC4A5/AGR2	5	p3
BP	GO:0071241	cellular response to inorganic substance	12/318	231/18614	0.00064889	0.00639008	0.00461487	LRRK2/JUN/FOS/ALOX5AP/ANK3/PTGS2/JUNB/SLC13A2/AQP1/CEBPA/STK39/FABP4	12	p3
BP	GO:0007586	digestion	9/318	139/18614	0.0006509	0.00639301	0.00461698	TFF3/SERPINA3/TFF1/UGCG/CD36/AQP1/STK39/AQP5/PGC	9	p3
BP	GO:0043030	regulation of macrophage activation	6/318	62/18614	0.000652483	0.00639301	0.00461698	CCL3/CD74/LRRK2/TREM2/VSIG4/CEBPA	6	p3
BP	GO:0060143	positive regulation of syncytium formation by plasma membrane fusion	4/318	24/18614	0.000677952	0.00662583	0.00478512	SCGB3A1/TYROBP/TREM2/CD53	4	p3
BP	GO:0030217	T cell differentiation	14/318	300/18614	0.000688234	0.00670942	0.00484549	CD74/SPINK5/EGR1/GPR183/IL1B/FCER1G/NLRP3/FGL2/CD86/JUNB/ZFP36L1/CCR2/SLC46A2/IL12RB1	14	p3
BP	GO:0002218	activation of innate immune response	12/318	233/18614	0.000700017	0.00680718	0.00491609	LTF/FCN1/TYROBP/TREM2/NLRP3/CD14/NLRC4/CD36/MNDA/SLC46A2/CTSS/TNF	12	p3
BP	GO:0032757	positive regulation of interleukin-8 production	6/318	63/18614	0.000710965	0.00689636	0.0049805	FCN1/CD74/IL1B/CD14/PLA2G1B/TNF	6	p3
BP	GO:0071354	cellular response to interleukin-6	5/318	42/18614	0.000714377	0.00691218	0.00499192	FGG/AQP4/IL6ST/CEBPA/PID1	5	p3
BP	GO:0032414	positive regulation of ion transmembrane transporter activity	8/318	113/18614	0.000719557	0.00692775	0.00500316	CCL2/TREM2/TMSB4X/ANK3/CCR2/ATP1B1/STK39/CTSS	8	p3
BP	GO:0044344	cellular response to fibroblast growth factor stimulus	8/318	113/18614	0.000719557	0.00692775	0.00500316	CXCL8/ZFP36/CCL2/ZFP36L1/HHIP/FGFR2/SHISA2/CCN2	8	p3
BP	GO:0048678	response to axon injury	7/318	87/18614	0.000722285	0.00693679	0.0050097	SPP1/TYROBP/JUN/TREM2/AIF1/APOD/FOLR1	7	p3
BP	GO:0010950	positive regulation of endopeptidase activity	10/318	171/18614	0.000735224	0.00700038	0.00505562	S100A8/CTSD/NLRP3/CCN1/NLRC4/CTSH/CCN2/AGER/TNF/DLC1	10	p3
BP	GO:0001867	complement activation, lectin pathway	3/318	11/18614	0.000736123	0.00700038	0.00505562	FCN1/A2M/SERPING1	3	p3
BP	GO:0002604	regulation of dendritic cell antigen processing and presentation	3/318	11/18614	0.000736123	0.00700038	0.00505562	CD74/FGL2/SLC11A1	3	p3
BP	GO:2001204	regulation of osteoclast development	3/318	11/18614	0.000736123	0.00700038	0.00505562	LTF/TYROBP/CLDN18	3	p3
BP	GO:0038061	NIK/NF-kappaB signaling	9/318	142/18614	0.000758881	0.00718161	0.0051865	TCIM/IL1B/TREM2/NLRP3/TMSB4X/CD14/CD86/AGER/TNF	9	p3
BP	GO:2001056	positive regulation of cysteine-type endopeptidase activity	9/318	142/18614	0.000758881	0.00718161	0.0051865	S100A8/CTSD/NLRP3/CCN1/NLRC4/CTSH/CCN2/TNF/DLC1	9	p3
BP	GO:1901653	cellular response to peptide	16/318	375/18614	0.000770333	0.00727225	0.00525196	IL1B/TREM2/SOCS3/CTSD/FOS/PLA2G1B/ZFP36L1/CD36/NUCKS1/ID1/CA2/LPL/AGER/TNF/PID1/HMGCS2	16	p3
BP	GO:0050672	negative regulation of lymphocyte proliferation	7/318	88/18614	0.000773426	0.00728372	0.00526025	SCGB1A1/TYROBP/SFTPD/CD86/MNDA/VSIG4/LST1	7	p3
BP	GO:0050673	epithelial cell proliferation	19/318	488/18614	0.00077627	0.00729281	0.00526681	APOE/MMP12/ZFP36/ECM1/CCL2/CPB2/JUN/SPARC/APOH/COL8A1/RASGRF1/ZFP36L1/EDNRB/ID1/FGFR2/ID2/JAML/ODAM/TNF	19	p3
BP	GO:0002764	immune response-regulating signaling pathway	18/318	450/18614	0.000780691	0.00731662	0.005284	LTF/FCN1/BMX/TYROBP/TREM2/FCER1G/NLRP3/CD14/GBP1/NLRC4/CD36/MNDA/SLC46A2/PIGR/FCGR1BP/CTSS/CTSH/TNF	18	p3
BP	GO:0010226	response to lithium ion	4/318	25/18614	0.00079631	0.00744502	0.00537673	PTGS2/SLC13A2/CEBPA/FABP4	4	p3
BP	GO:0031214	biomineral tissue development	10/318	173/18614	0.000804168	0.00750042	0.00541674	SPP1/LTF/CCL3/SRGN/ECM1/CCN1/PTGS2/BCOR/FGFR2/ODAM	10	p3
BP	GO:1903707	negative regulation of hemopoiesis	8/318	115/18614	0.0008077	0.00751529	0.00542748	LTF/CCL3/CD74/C1QC/FGL2/CLDN18/CEBPA/ID2	8	p3
BP	GO:0072593	reactive oxygen species metabolic process	12/318	237/18614	0.000812437	0.00754129	0.00544626	LRRK2/IER3/TYROBP/HP/SFTPD/CCN1/CD36/DUOXA1/DUOX1/CCN2/TNF/PID1	12	p3
BP	GO:0001892	embryonic placenta development	7/318	89/18614	0.000827389	0.00762534	0.00550696	SOCS3/CCN1/JUNB/ZFP36L1/CEBPA/FGFR2/HAND1	7	p3
BP	GO:0032945	negative regulation of mononuclear cell proliferation	7/318	89/18614	0.000827389	0.00762534	0.00550696	SCGB1A1/TYROBP/SFTPD/CD86/MNDA/VSIG4/LST1	7	p3
BP	GO:0060191	regulation of lipase activity	7/318	89/18614	0.000827389	0.00762534	0.00550696	APOC1/APOC2/APOH/PLA2G1B/CCN1/CD86/FGFR2	7	p3
BP	GO:0010324	membrane invagination	6/318	65/18614	0.000840029	0.00772349	0.00557784	MSR1/TREM2/AIF1/ITGA2/C3/CD36	6	p3
BP	GO:0007160	cell-matrix adhesion	12/318	239/18614	0.000874072	0.0080175	0.00579017	MMP12/ITGA6/FGG/CD96/CEACAM6/APOD/BCAM/ITGA2/CD36/CCN2/ADAMTS9/DLC1	12	p3
BP	GO:0050671	positive regulation of lymphocyte proliferation	9/318	145/18614	0.000881037	0.0080456	0.00581047	CD74/GPR183/IL1B/AIF1/CD86/CCR2/IL6ST/AGER/IL12RB1	9	p3
BP	GO:1903039	positive regulation of leukocyte cell-cell adhesion	13/318	273/18614	0.000881284	0.0080456	0.00581047	CD74/CCL2/IL1B/AIF1/HLA-DRB5/NLRP3/CD86/CCR2/IL6ST/HLA-DQA1/AGER/TNF/IL12RB1	13	p3
BP	GO:0050829	defense response to Gram-negative bacterium	7/318	90/18614	0.00088428	0.00805401	0.00581654	LTF/LYZ/MPEG1/DMBT1/TREM2/AQP1/SLC11A1	7	p3
BP	GO:1905521	regulation of macrophage migration	5/318	44/18614	0.000886987	0.00805974	0.00582068	CCL3/TREM2/C5/CXCL17/CX3CR1	5	p3
BP	GO:0048660	regulation of smooth muscle cell proliferation	10/318	176/18614	0.000917489	0.00831742	0.00600678	APOE/JUN/AIF1/APOD/ITGA2/PTGS2/ADAMTS1/FGFR2/ID2/TNF	10	p3
BP	GO:0045598	regulation of fat cell differentiation	9/318	146/18614	0.000925136	0.00833962	0.00602281	ZFP36/WIF1/ADIRF/PTGS2/ZFP36L1/CEBPA/ID2/LPL/TNF	9	p3
BP	GO:0031639	plasminogen activation	4/318	26/18614	0.000928535	0.00833962	0.00602281	FGG/CPB2/APOH/DHCR24	4	p3
BP	GO:0045672	positive regulation of osteoclast differentiation	4/318	26/18614	0.000928535	0.00833962	0.00602281	TYROBP/TREM2/FOS/TNF	4	p3
BP	GO:1905523	positive regulation of macrophage migration	4/318	26/18614	0.000928535	0.00833962	0.00602281	CCL3/TREM2/CXCL17/CX3CR1	4	p3
BP	GO:0002285	lymphocyte activation involved in immune response	11/318	208/18614	0.000933502	0.00836487	0.00604104	CD74/GPR183/FCER1G/NLRP3/FGL2/CD86/JUNB/ITM2A/ST3GAL1/SLC11A1/IL12RB1	11	p3
BP	GO:0032609	interferon-gamma production	8/318	118/18614	0.000955983	0.00850737	0.00614396	SCGB1A1/IL1B/CD96/CD14/CCR2/SLC11A1/TNF/IL12RB1	8	p3
BP	GO:0032649	regulation of interferon-gamma production	8/318	118/18614	0.000955983	0.00850737	0.00614396	SCGB1A1/IL1B/CD96/CD14/CCR2/SLC11A1/TNF/IL12RB1	8	p3
BP	GO:0050830	defense response to Gram-positive bacterium	8/318	118/18614	0.000955983	0.00850737	0.00614396	LYZ/MPEG1/DMBT1/IL1B/RNASE1/PLA2G1B/CD36/TNF	8	p3
BP	GO:0034370	triglyceride-rich lipoprotein particle remodeling	3/318	12/18614	0.00096912	0.00854313	0.00616978	APOE/APOC2/LPL	3	p3
BP	GO:0034372	very-low-density lipoprotein particle remodeling	3/318	12/18614	0.00096912	0.00854313	0.00616978	APOE/APOC2/LPL	3	p3
BP	GO:0002758	innate immune response-activating signal transduction	11/318	209/18614	0.00097071	0.00854313	0.00616978	LTF/FCN1/TYROBP/TREM2/NLRP3/CD14/NLRC4/CD36/SLC46A2/CTSS/TNF	11	p3
BP	GO:0045667	regulation of osteoblast differentiation	9/318	147/18614	0.000971011	0.00854313	0.00616978	LTF/CEBPD/CCN1/IFITM1/IL6ST/CEBPA/ID3/FGFR2/TNF	9	p3
BP	GO:0120161	regulation of cold-induced thermogenesis	9/318	147/18614	0.000971011	0.00854313	0.00616978	CD36/ACADL/CCR2/FABP5/G0S2/SCD/ID1/FABP4/GADD45G	9	p3
BP	GO:0051235	maintenance of location	15/318	347/18614	0.000979464	0.00859801	0.00620941	CCL3/APOE/SRGN/S100A8/FTL/MSR1/SCIN/IL1B/TREM2/TMSB4X/ANK3/C3/CD36/LPL/TNF	15	p3
BP	GO:0070741	response to interleukin-6	5/318	45/18614	0.000984084	0.00861906	0.00622462	FGG/AQP4/IL6ST/CEBPA/PID1	5	p3
BP	GO:0060193	positive regulation of lipase activity	6/318	67/18614	0.000986444	0.00862028	0.00622549	APOC2/APOH/PLA2G1B/CCN1/CD86/FGFR2	6	p3
BP	GO:0030098	lymphocyte differentiation	17/318	422/18614	0.0010047	0.00876007	0.00632645	CD74/SPINK5/EGR1/GPR183/IL1B/FCER1G/NLRP3/FGL2/CD86/JUNB/ZFP36L1/CCR2/ITM2A/SLC46A2/ST3GAL1/ID2/IL12RB1	17	p3
BP	GO:1901216	positive regulation of neuron death	7/318	92/18614	0.0010073	0.00876304	0.0063286	CCL3/C1QA/EGR1/TYROBP/CLU/FOS/TNF	7	p3
BP	GO:0032946	positive regulation of mononuclear cell proliferation	9/318	148/18614	0.00101871	0.00882279	0.00637175	CD74/GPR183/IL1B/AIF1/CD86/CCR2/IL6ST/AGER/IL12RB1	9	p3
BP	GO:0106106	cold-induced thermogenesis	9/318	148/18614	0.00101871	0.00882279	0.00637175	CD36/ACADL/CCR2/FABP5/G0S2/SCD/ID1/FABP4/GADD45G	9	p3
BP	GO:0062197	cellular response to chemical stress	15/318	349/18614	0.0010375	0.00896549	0.00647481	LRRK2/JUN/TREM2/AIF1/NLRP3/FOS/ETV5/MYLK/PTGS2/ZFP36L1/CD36/AQP1/STK39/AQP5/TNF	15	p3
BP	GO:0015909	long-chain fatty acid transport	6/318	68/18614	0.00106663	0.00913101	0.00659435	APOE/PLA2G1B/CD36/FABP5/FABP4/PLA2G3	6	p3
BP	GO:0015748	organophosphate ester transport	9/318	149/18614	0.0010683	0.00913101	0.00659435	APOE/APOC1/PLTP/APOC2/ABCA3/NPC2/ATP11A/DBI/ABCA4	9	p3
BP	GO:0009651	response to salt stress	4/318	27/18614	0.00107548	0.00913101	0.00659435	AQP4/ZFP36L1/AQP1/TNF	4	p3
BP	GO:0010818	T cell chemotaxis	4/318	27/18614	0.00107548	0.00913101	0.00659435	CCL3/GPR183/CCR2/STK39	4	p3
BP	GO:0010875	positive regulation of cholesterol efflux	4/318	27/18614	0.00107548	0.00913101	0.00659435	APOE/PLTP/TREM2/ABCA3	4	p3
BP	GO:0010884	positive regulation of lipid storage	4/318	27/18614	0.00107548	0.00913101	0.00659435	MSR1/C3/CD36/LPL	4	p3
BP	GO:0042730	fibrinolysis	4/318	27/18614	0.00107548	0.00913101	0.00659435	FGG/CPB2/SERPING1/APOH	4	p3
BP	GO:0060669	embryonic placenta morphogenesis	4/318	27/18614	0.00107548	0.00913101	0.00659435	SOCS3/CCN1/ZFP36L1/FGFR2	4	p3
BP	GO:0048659	smooth muscle cell proliferation	10/318	180/18614	0.00108866	0.0091919	0.00663832	APOE/JUN/AIF1/APOD/ITGA2/PTGS2/ADAMTS1/FGFR2/ID2/TNF	10	p3
BP	GO:0044788	modulation by host of viral process	5/318	46/18614	0.00108886	0.0091919	0.00663832	LTF/APOE/CCL8/NUCKS1/FASN	5	p3
BP	GO:0045619	regulation of lymphocyte differentiation	11/318	212/18614	0.00108976	0.0091919	0.00663832	CD74/SPINK5/NLRP3/FGL2/CD86/JUNB/ZFP36L1/CCR2/SLC46A2/ID2/IL12RB1	11	p3
BP	GO:0045444	fat cell differentiation	12/318	246/18614	0.00112137	0.00943799	0.00681604	ZFP36/STEAP4/CEBPD/WIF1/ADIRF/PTGS2/ZFP36L1/CEBPA/ID2/LPL/TNF/FABP4	12	p3
BP	GO:0030282	bone mineralization	8/318	121/18614	0.00112531	0.00945068	0.00682521	LTF/CCL3/SRGN/ECM1/CCN1/PTGS2/BCOR/FGFR2	8	p3
BP	GO:0042098	T cell proliferation	11/318	213/18614	0.00113202	0.00948651	0.00685108	SCGB1A1/IL1B/AIF1/SFTPD/CD86/CCR2/IL6ST/VSIG4/SLC11A1/AGER/IL12RB1	11	p3
BP	GO:0043434	response to peptide hormone	17/318	427/18614	0.00114156	0.00954582	0.00689392	EGR1/HSD11B2/TFF1/IL1B/SOCS3/CTSD/FOS/PLA2G1B/PTGS2/ZFP36L1/EDNRB/NUCKS1/CA2/CCN2/LPL/PID1/HMGCS2	17	p3
BP	GO:0071695	anatomical structure maturation	12/318	247/18614	0.00116103	0.00968771	0.00699638	LTF/C1QA/SPINK5/LRRK2/FGG/RND1/AGRN/C3/EDNRB/CEBPA/CX3CR1/PLA2G3	12	p3
BP	GO:0060711	labyrinthine layer development	5/318	47/18614	0.00120167	0.00998393	0.00721031	SOCS3/CCN1/JUNB/ZFP36L1/FGFR2	5	p3
BP	GO:1900271	regulation of long-term synaptic potentiation	5/318	47/18614	0.00120167	0.00998393	0.00721031	APOE/TYROBP/NRGN/CX3CR1/AGER	5	p3
CC	GO:0062023	collagen-containing extracellular matrix	40/324	415/19518	2.22034e-19	6.92746e-17	5.42231e-17	FCN1/APOE/C1QA/SLPI/IGFBP7/ECM1/C1QC/S100A8/A2M/C1QB/SERPINA3/FGG/SERPING1/SPARC/P3H2/CTSB/CLU/CTSD/APOH/FGL2/BCAM/HMCN1/TGM2/CCN1/AGRN/COL8A1/COL4A1/ADAMTS1/SERPINA1/CTSS/FGFR2/AZGP1/S100A4/CTSH/CCN2/ADAMTS9/CPA3/TPSAB1/TPSB2/EFEMP1	40	p3
CC	GO:0042599	lamellar body	9/324	17/19518	1.85375e-12	2.89185e-10	2.26352e-10	SFTPC/SFTPA1/SFTPA2/SFTPB/SPINK5/LAMP3/ABCA3/NAPSA/CTSH	9	p3
CC	GO:0034774	secretory granule lumen	27/324	322/19518	5.6319e-12	5.03239e-10	3.93899e-10	LTF/FCN1/SLPI/LYZ/SRGN/ECM1/S100A8/A2M/FTL/SERPINA3/HP/FGG/SERPING1/SPARC/CLU/CTSD/CXCL1/TMSB4X/APOH/QSOX1/NPC2/C3/FABP5/MNDA/SERPINA1/S100A12/CTSH	27	p3
CC	GO:0060205	cytoplasmic vesicle lumen	27/324	325/19518	6.99164e-12	5.03239e-10	3.93899e-10	LTF/FCN1/SLPI/LYZ/SRGN/ECM1/S100A8/A2M/FTL/SERPINA3/HP/FGG/SERPING1/SPARC/CLU/CTSD/CXCL1/TMSB4X/APOH/QSOX1/NPC2/C3/FABP5/MNDA/SERPINA1/S100A12/CTSH	27	p3
CC	GO:0031983	vesicle lumen	27/324	327/19518	8.06473e-12	5.03239e-10	3.93899e-10	LTF/FCN1/SLPI/LYZ/SRGN/ECM1/S100A8/A2M/FTL/SERPINA3/HP/FGG/SERPING1/SPARC/CLU/CTSD/CXCL1/TMSB4X/APOH/QSOX1/NPC2/C3/FABP5/MNDA/SERPINA1/S100A12/CTSH	27	p3
CC	GO:0032994	protein-lipid complex	9/324	39/19518	1.17177e-08	5.57339e-07	4.36244e-07	APOE/APOC1/MSR1/PLTP/APOC2/CLU/APOH/DBI/LPL	9	p3
CC	GO:0005771	multivesicular body	11/324	67/19518	1.25044e-08	5.57339e-07	4.36244e-07	SFTPC/SFTPA1/SFTPA2/SFTPB/APOE/CD74/LRRK2/SFTPD/ABCA3/NAPSA/CTSH	11	p3
CC	GO:0072562	blood microparticle	15/324	144/19518	1.79726e-08	7.00931e-07	5.48637e-07	CP/APOE/C1QC/A2M/C1QB/SERPINA3/HP/FGG/C1R/SERPING1/CLU/C1S/C3/CFB/C4BPA	15	p3
CC	GO:0030139	endocytic vesicle	22/324	347/19518	9.11032e-08	3.02903e-06	2.3709e-06	SCGB3A2/SFTPC/SFTPA1/LTF/SFTPA2/SFTPB/APOE/CD74/MPEG1/DMBT1/HP/MSR1/SPARC/SFTPD/HLA-DRB5/CD36/CSF3R/FCGR1BP/HLA-DQA1/CTSS/UBB/SLC11A1	22	p3
CC	GO:0034358	plasma lipoprotein particle	8/324	36/19518	1.06793e-07	3.02903e-06	2.3709e-06	APOE/APOC1/MSR1/PLTP/APOC2/CLU/APOH/LPL	8	p3
CC	GO:1990777	lipoprotein particle	8/324	36/19518	1.06793e-07	3.02903e-06	2.3709e-06	APOE/APOC1/MSR1/PLTP/APOC2/CLU/APOH/LPL	8	p3
CC	GO:0031093	platelet alpha granule lumen	10/324	67/19518	1.48445e-07	3.85956e-06	3.02098e-06	SRGN/A2M/SERPINA3/FGG/SERPING1/SPARC/CLU/TMSB4X/QSOX1/SERPINA1	10	p3
CC	GO:1904724	tertiary granule lumen	9/324	55/19518	2.78439e-07	6.68253e-06	5.23059e-06	LTF/LYZ/HP/CTSD/CXCL1/QSOX1/CTSS/CST3/CTSH	9	p3
CC	GO:0031091	platelet alpha granule	11/324	91/19518	3.232e-07	7.20274e-06	5.63778e-06	SRGN/A2M/SERPINA3/FGG/SERPING1/SPARC/CLU/TMSB4X/QSOX1/CD36/SERPINA1	11	p3
CC	GO:0042627	chylomicron	5/324	12/19518	8.79778e-07	1.82994e-05	1.43234e-05	APOE/APOC1/APOC2/APOH/LPL	5	p3
CC	GO:0005581	collagen trimer	10/324	85/19518	1.43871e-06	2.75773e-05	2.15855e-05	SFTPA1/SFTPA2/FCN1/C1QA/C1QC/C1QB/MSR1/SFTPD/COL8A1/COL4A1	10	p3
CC	GO:0005775	vacuolar lumen	14/324	176/19518	1.50261e-06	2.75773e-05	2.15855e-05	CD74/LYZ/FTL/SERPINA3/CTSB/CTSD/NPC2/IFI30/AGRN/C3/PLD3/FABP5/MNDA/CTSS	14	p3
CC	GO:0009897	external side of plasma membrane	22/324	426/19518	2.88781e-06	4.91385e-05	3.8462e-05	FCN1/CD74/ITGA6/FGG/FOLR2/CTSB/FCER1G/CD14/BCAM/ITGA2/CD86/AQP4/CD36/IL6ST/CSF3R/CD69/AZGP1/FOLR1/ENPEP/TNF/CLEC4A/IL12RB1	22	p3
CC	GO:0045334	clathrin-coated endocytic vesicle	10/324	92/19518	2.99241e-06	4.91385e-05	3.8462e-05	SFTPC/SFTPA1/SFTPA2/SFTPB/APOE/CD74/SFTPD/HLA-DRB5/FCGR1BP/HLA-DQA1	10	p3
CC	GO:0031904	endosome lumen	7/324	39/19518	3.17307e-06	4.95e-05	3.87449e-05	SFTPC/SFTPB/CTSB/CTSD/NAPSA/CTSS/CTSH	7	p3
CC	GO:0070820	tertiary granule	13/324	164/19518	3.70243e-06	5.50076e-05	4.30559e-05	LTF/LYZ/HP/CTSD/FCER1G/CXCL1/QSOX1/ATP11A/CD53/CTSS/CST3/CTSH/SLC11A1	13	p3
CC	GO:0034364	high-density lipoprotein particle	6/324	27/19518	4.40662e-06	6.24939e-05	4.89156e-05	APOE/APOC1/PLTP/APOC2/CLU/APOH	6	p3
CC	GO:0005788	endoplasmic reticulum lumen	18/324	312/19518	5.19522e-06	7.04743e-05	5.5162e-05	SPP1/CP/APOE/IGFBP7/FGG/SERPING1/P3H2/CLU/SERPIND1/QSOX1/CCN1/PTGS2/C3/COL8A1/COL4A1/DBI/SERPINA1/CST3	18	p3
CC	GO:0034361	very-low-density lipoprotein particle	5/324	20/19518	1.54388e-05	0.000192676	0.000150813	APOE/APOC1/APOC2/APOH/LPL	5	p3
CC	GO:0034385	triglyceride-rich plasma lipoprotein particle	5/324	20/19518	1.54388e-05	0.000192676	0.000150813	APOE/APOC1/APOC2/APOH/LPL	5	p3
CC	GO:0071682	endocytic vesicle lumen	5/324	23/19518	3.21643e-05	0.000385972	0.00030211	SCGB3A2/LTF/APOE/HP/SPARC	5	p3
CC	GO:0030136	clathrin-coated vesicle	13/324	215/19518	6.61843e-05	0.000764796	0.000598626	SFTPC/SFTPA1/SFTPA2/SFTPB/APOE/CD74/MALL/SFTPD/HLA-DRB5/FCGR1BP/HLA-DQA1/NRGN/FOLR1	13	p3
CC	GO:0035580	specific granule lumen	7/324	62/19518	7.3195e-05	0.000796751	0.000623638	LTF/SLPI/LYZ/HP/CTSD/CXCL1/QSOX1	7	p3
CC	GO:0016324	apical plasma membrane	18/324	381/19518	7.4057e-05	0.000796751	0.000623638	CEACAM5/SLC10A2/SLC34A2/CEACAM6/CTSB/CD36/SLC13A2/CYBRD1/AQP1/ATP1B1/STK39/AQP5/DUOX1/SLC4A5/FOLR1/ENPEP/SLC6A14/AGER	18	p3
CC	GO:0005770	late endosome	15/324	296/19518	0.000137034	0.00142515	0.0011155	SFTPC/SFTPA1/SFTPA2/SFTPB/APOE/CD74/LRRK2/SFTPD/HLA-DRB5/ABCA3/PLD3/NAPSA/CTSS/CTSH/SLC11A1	15	p3
CC	GO:0045177	apical part of cell	19/324	446/19518	0.00018139	0.00182561	0.00142895	CEACAM5/SLC10A2/SLC34A2/CEACAM6/CTSB/CD36/SLC13A2/CYBRD1/AQP1/ATP1B1/STK39/AQP5/DUOX1/SLC4A5/CA2/FOLR1/ENPEP/SLC6A14/AGER	19	p3
CC	GO:0043202	lysosomal lumen	8/324	98/19518	0.000227825	0.00216036	0.00169097	CD74/CTSB/CTSD/NPC2/IFI30/AGRN/PLD3/CTSS	8	p3
CC	GO:1904813	ficolin-1-rich granule lumen	9/324	124/19518	0.000228499	0.00216036	0.00169097	FCN1/CTSB/CTSD/FGL2/MNDA/SERPINA1/CTSS/CST3/CTSH	9	p3
CC	GO:0101002	ficolin-1-rich granule	11/324	185/19518	0.000276226	0.00253478	0.00198403	FCN1/CTSB/CTSD/FCER1G/FGL2/MNDA/SERPINA1/CTSS/CST3/CTSH/SLC11A1	11	p3
CC	GO:0045178	basal part of cell	14/324	285/19518	0.000312675	0.00278728	0.00218167	CEACAM5/LRRK2/ATP2B4/ITGA2/ANK3/AQP4/AQP1/ATP1B1/SLCO2A1/STK39/AQP5/GKN2/SLC4A5/FOLR1	14	p3
CC	GO:0042581	specific granule	10/324	160/19518	0.000350227	0.0030353	0.00237581	LTF/SLPI/LYZ/HP/CTSD/CXCL1/QSOX1/ATP11A/CD36/CD53	10	p3
CC	GO:0030666	endocytic vesicle membrane	11/324	196/19518	0.000451812	0.00380988	0.00298209	APOE/CD74/DMBT1/MSR1/HLA-DRB5/CD36/CSF3R/FCGR1BP/HLA-DQA1/UBB/SLC11A1	11	p3
CC	GO:0005604	basement membrane	7/324	84/19518	0.000494057	0.00405647	0.00317511	SPARC/P3H2/HMCN1/AGRN/COL8A1/COL4A1/ADAMTS1	7	p3
CC	GO:0030135	coated vesicle	14/324	312/19518	0.000766719	0.00613375	0.00480105	SFTPC/SFTPA1/SFTPA2/SFTPB/APOE/CD74/MALL/SFTPD/HLA-DRB5/SERPINA1/FCGR1BP/HLA-DQA1/NRGN/FOLR1	14	p3
CC	GO:0035578	azurophil granule lumen	7/324	91/19518	0.000800036	0.00624028	0.00488443	LYZ/FTL/SERPINA3/NPC2/C3/FABP5/MNDA	7	p3
CC	GO:0034362	low-density lipoprotein particle	3/324	12/19518	0.00089212	0.00678881	0.00531378	APOE/MSR1/APOC2	3	p3
CC	GO:0030667	secretory granule membrane	14/324	319/19518	0.000949648	0.00705453	0.00552176	DMBT1/TYROBP/SPARC/CEACAM6/FCER1G/CD14/LAMP3/ABCA3/ATP11A/CD36/FABP5/CD53/PIGR/SLC11A1	14	p3
CC	GO:0045121	membrane raft	14/324	323/19518	0.00106978	0.00776213	0.00607562	LRRK2/MALL/TREM2/CTSD/ATP2B4/CD14/PTGS2/EDNRB/CD36/IL6ST/ATP1B1/TNF/CD48/DLC1	14	p3
CC	GO:0098857	membrane microdomain	14/324	324/19518	0.00110173	0.00781229	0.00611488	LRRK2/MALL/TREM2/CTSD/ATP2B4/CD14/PTGS2/EDNRB/CD36/IL6ST/ATP1B1/TNF/CD48/DLC1	14	p3
CC	GO:0005766	primary lysosome	9/324	155/19518	0.00115777	0.0078527	0.00614651	LYZ/FTL/SERPINA3/CEACAM6/NPC2/C3/FABP5/MNDA/PIGR	9	p3
CC	GO:0042582	azurophil granule	9/324	155/19518	0.00115777	0.0078527	0.00614651	LYZ/FTL/SERPINA3/CEACAM6/NPC2/C3/FABP5/MNDA/PIGR	9	p3
MF	GO:0008009	chemokine activity	13/316	49/18369	1.36127e-12	4.95458e-10	4.08158e-10	CCL18/CCL4/CCL20/CCL3/CCL13/CXCL8/CCL2/CCL3L1/CCL8/CXCL1/CXCL2/CXCL3/C5	13	p3
MF	GO:0042379	chemokine receptor binding	15/316	74/18369	1.79514e-12	4.95458e-10	4.08158e-10	CCL18/CCL4/CCL20/CCL3/CCL13/CXCL8/CCL2/CCL3L1/CCL8/CXCL1/CXCL2/CXCL3/CCR2/C5/CX3CR1	15	p3
MF	GO:0005126	cytokine receptor binding	20/316	270/18369	4.94623e-08	9.10107e-06	7.49745e-06	CCL18/CCL4/CCL20/CCL3/CCL13/CXCL8/ECM1/CCL2/CCL3L1/IL1B/CCL8/CXCL1/CXCL2/CXCL3/CCR2/C5/IL6ST/CX3CR1/TNF/IL12RB1	20	p3
MF	GO:0005125	cytokine activity	18/316	235/18369	1.41732e-07	1.75303e-05	1.44414e-05	CCL18/SPP1/CCL4/SCGB3A1/CCL20/CCL3/CCL13/BMP1/CXCL8/CCL2/CCL3L1/IL1B/CCL8/CXCL1/CXCL2/CXCL3/C5/TNF	18	p3
MF	GO:0048020	CCR chemokine receptor binding	9/316	50/18369	1.58789e-07	1.75303e-05	1.44414e-05	CCL18/CCL4/CCL20/CCL3/CCL13/CCL2/CCL3L1/CCL8/CCR2	9	p3
MF	GO:0001540	amyloid-beta binding	11/316	85/18369	2.25698e-07	2.07642e-05	1.71055e-05	APOE/C1QA/CD74/MSR1/TREM2/CLU/ITGA2/CD36/ITM2A/CST3/AGER	11	p3
MF	GO:0033218	amide binding	23/316	400/18369	4.88113e-07	3.61571e-05	2.97862e-05	APOE/C1QA/CD74/MSR1/PLTP/FOLR2/TREM2/HLA-DRB5/CLU/ITGA2/DHCR24/CRIP1/EDNRB/CD36/ACADL/DBI/ITM2A/HLA-DQA1/FASN/FOLR1/CST3/ENPEP/AGER	23	p3
MF	GO:0061134	peptidase regulator activity	17/316	230/18369	5.24016e-07	3.61571e-05	2.97862e-05	LTF/SLPI/SPINK5/A2M/SERPINA3/SERPING1/SERPIND1/WFDC2/C3/NLRC4/C5/SERPINA1/CTSS/CST5/CST3/CTSH/WFDC12	17	p3
MF	GO:0061135	endopeptidase regulator activity	15/316	187/18369	8.80968e-07	5.40327e-05	4.4512e-05	LTF/SLPI/SPINK5/A2M/SERPINA3/SERPING1/SERPIND1/WFDC2/C3/NLRC4/C5/SERPINA1/CST5/CST3/WFDC12	15	p3
MF	GO:0004857	enzyme inhibitor activity	21/316	359/18369	1.17896e-06	6.50787e-05	5.36118e-05	SCGB1A1/LTF/SLPI/SPINK5/LRRK2/APOC1/A2M/SERPINA3/SERPING1/SOCS3/TXNIP/APOC2/ATP2B4/SERPIND1/WFDC2/C3/C5/SERPINA1/CST5/CST3/WFDC12	21	p3
MF	GO:0017171	serine hydrolase activity	15/316	194/18369	1.40187e-06	6.87248e-05	5.66154e-05	LTF/BMP1/MMP12/HP/C1R/C1S/PRSS12/CFB/CTSS/CTSH/C2/CORIN/TPSAB1/TPSB2/AADAC	15	p3
MF	GO:0004252	serine-type endopeptidase activity	14/316	170/18369	1.49402e-06	6.87248e-05	5.66154e-05	LTF/BMP1/MMP12/HP/C1R/C1S/PRSS12/CFB/CTSS/CTSH/C2/CORIN/TPSAB1/TPSB2	14	p3
MF	GO:0004866	endopeptidase inhibitor activity	14/316	173/18369	1.84038e-06	7.81453e-05	6.4376e-05	LTF/SLPI/SPINK5/A2M/SERPINA3/SERPING1/SERPIND1/WFDC2/C3/C5/SERPINA1/CST5/CST3/WFDC12	14	p3
MF	GO:0001664	G protein-coupled receptor binding	18/316	289/18369	2.8861e-06	0.000108263	8.91869e-05	CCL18/CCL4/FCN1/CCL20/CCL3/CCL13/CXCL8/CCL2/CCL3L1/CCL8/CXCL1/CXCL2/CXCL3/C3/EDNRB/CCR2/C5/CX3CR1	18	p3
MF	GO:0030414	peptidase inhibitor activity	14/316	180/18369	2.94193e-06	0.000108263	8.91869e-05	LTF/SLPI/SPINK5/A2M/SERPINA3/SERPING1/SERPIND1/WFDC2/C3/C5/SERPINA1/CST5/CST3/WFDC12	14	p3
MF	GO:0050840	extracellular matrix binding	8/316	55/18369	4.23233e-06	0.000146016	0.000120287	SPP1/ECM1/SPARC/BCAM/ITGA2/CCN1/AGRN/CTSS	8	p3
MF	GO:0008236	serine-type peptidase activity	14/316	190/18369	5.52937e-06	0.000179542	0.000147906	LTF/BMP1/MMP12/HP/C1R/C1S/PRSS12/CFB/CTSS/CTSH/C2/CORIN/TPSAB1/TPSB2	14	p3
MF	GO:0140375	immune receptor activity	12/316	141/18369	5.99793e-06	0.000183937	0.000151527	CD74/FCER1G/CCR2/LILRA5/IL6ST/CSF3R/PIGR/FCGR1BP/HLA-DQA1/CTSH/CX3CR1/IL12RB1	12	p3
MF	GO:0005319	lipid transporter activity	13/316	169/18369	7.5044e-06	0.000218023	0.000179607	SFTPA1/APOE/SLC10A2/PLTP/APOD/ABCA3/NPC2/ATP11A/CD36/FABP5/SLCO2A1/ABCA4/FABP4	13	p3
MF	GO:0071813	lipoprotein particle binding	6/316	30/18369	1.03608e-05	0.00027234	0.000224354	APOE/MSR1/PLTP/TREM2/CD36/LPL	6	p3
MF	GO:0071814	protein-lipid complex binding	6/316	30/18369	1.03608e-05	0.00027234	0.000224354	APOE/MSR1/PLTP/TREM2/CD36/LPL	6	p3
MF	GO:0004175	endopeptidase activity	21/316	428/18369	1.78759e-05	0.000448522	0.000369492	LTF/NRIP3/BMP1/MMP12/HP/C1R/CTSB/CTSD/C1S/PRSS12/CFB/ADAMTS1/NAPSA/CTSS/CTSH/C2/PGC/CORIN/ADAMTS9/TPSAB1/TPSB2	21	p3
MF	GO:0004867	serine-type endopeptidase inhibitor activity	9/316	92/18369	2.92596e-05	0.000702229	0.000578495	SLPI/SPINK5/A2M/SERPINA3/SERPING1/SERPIND1/WFDC2/SERPINA1/WFDC12	9	p3
MF	GO:0043394	proteoglycan binding	6/316	36/18369	3.11606e-05	0.000716693	0.000590411	APOE/CTSB/ITGA2/AGRN/CTSS/LPL	6	p3
MF	GO:0005201	extracellular matrix structural constituent	12/316	167/18369	3.31731e-05	0.000732463	0.000603402	IGFBP7/ECM1/FGG/SPARC/FGL2/HMCN1/CCN1/AGRN/MUC3A/COL8A1/COL4A1/EFEMP1	12	p3
MF	GO:0042277	peptide binding	17/316	317/18369	3.77606e-05	0.000801686	0.000660428	APOE/C1QA/CD74/MSR1/TREM2/HLA-DRB5/CLU/ITGA2/DHCR24/CRIP1/EDNRB/CD36/ITM2A/HLA-DQA1/CST3/ENPEP/AGER	17	p3
MF	GO:0048018	receptor ligand activity	22/316	497/18369	5.37422e-05	0.00109873	0.000905132	CCL18/SPP1/CCL4/SCGB3A1/CCL20/CCL3/CCL13/BMP1/CXCL8/CCL2/CCL3L1/TFF1/IL1B/CCL8/CXCL1/CXCL2/CXCL3/C5/SEMA3C/CCN2/TNF/EFEMP1	22	p3
MF	GO:1901681	sulfur compound binding	15/316	269/18369	6.95797e-05	0.00137172	0.00113002	LTF/APOE/CXCL8/FTL/CCL8/SERPIND1/APOH/ITGA2/AGRN/ACADL/DBI/ADAMTS1/FGFR2/CCN2/LPL	15	p3
MF	GO:0038024	cargo receptor activity	8/316	83/18369	9.03891e-05	0.00172051	0.00141735	DMBT1/MSR1/FOLR2/MRC1/PRSS12/CD36/FOLR1/AGER	8	p3
MF	GO:0043236	laminin binding	5/316	28/18369	0.000103636	0.0019069	0.00157091	ECM1/BCAM/ITGA2/AGRN/CTSS	5	p3
MF	GO:0030169	low-density lipoprotein particle binding	4/316	17/18369	0.000171332	0.00305082	0.00251326	MSR1/PLTP/TREM2/CD36	4	p3
MF	GO:0005504	fatty acid binding	6/316	49/18369	0.000185445	0.00312686	0.00257591	APOC1/S100A8/ALOX5AP/FABP5/ID3/FABP4	6	p3
MF	GO:0031406	carboxylic acid binding	12/316	200/18369	0.000186932	0.00312686	0.00257591	FCN1/APOC1/S100A8/FOLR2/P3H2/PLA2G1B/ALOX5AP/AGRN/FABP5/ID3/FOLR1/FABP4	12	p3
MF	GO:0005539	glycosaminoglycan binding	13/316	232/18369	0.0002005	0.00325517	0.0026816	LTF/APOE/CXCL8/TREM2/CCL8/NLRP3/SERPIND1/APOH/AGRN/ADAMTS1/FGFR2/CCN2/LPL	13	p3
MF	GO:0043395	heparan sulfate proteoglycan binding	4/316	18/18369	0.000217312	0.00333211	0.00274499	APOE/ITGA2/AGRN/LPL	4	p3
MF	GO:0045236	CXCR chemokine receptor binding	4/316	18/18369	0.000217312	0.00333211	0.00274499	CXCL8/CXCL1/CXCL2/CXCL3	4	p3
MF	GO:0043177	organic acid binding	12/316	212/18369	0.000319528	0.00476701	0.00392705	FCN1/APOC1/S100A8/FOLR2/P3H2/PLA2G1B/ALOX5AP/AGRN/FABP5/ID3/FOLR1/FABP4	12	p3
MF	GO:0019955	cytokine binding	9/316	130/18369	0.000419871	0.00609918	0.00502449	CD74/ZFP36/A2M/GBP1/CD36/IL6ST/CSF3R/CX3CR1/IL12RB1	9	p3
MF	GO:0033293	monocarboxylic acid binding	7/316	80/18369	0.000452724	0.00640778	0.00527872	APOC1/S100A8/PLA2G1B/ALOX5AP/FABP5/ID3/FABP4	7	p3
MF	GO:0019838	growth factor binding	9/316	132/18369	0.000469609	0.0064806	0.00533871	IGFBP7/A2M/ITGA6/CCN1/COL4A1/CD36/IL6ST/FGFR2/CCN2	9	p3
MF	GO:0050786	RAGE receptor binding	3/316	10/18369	0.000553239	0.00744848	0.00613605	S100A8/S100A4/S100A12	3	p3
MF	GO:0008201	heparin binding	10/316	168/18369	0.000675483	0.00887777	0.0073135	LTF/APOE/CXCL8/CCL8/SERPIND1/APOH/ADAMTS1/FGFR2/CCN2/LPL	10	p3
MF	GO:0002162	dystroglycan binding	3/316	11/18369	0.000751036	0.00964121	0.00794241	AGR3/AGRN/AGR2	3	p3
BP	GO:0051607	defense response to virus	18/118	303/18614	7.04141e-13	9.51233e-10	7.75173e-10	IFI27/ISG15/IFI6/OAS2/MX2/IFIT2/IFIH1/OAS1/RIGI/OAS3/IFITM3/IFIT3/MX1/IFIT1/IFI44L/DDIT4/TLR7/TRIM31	18	p4
BP	GO:0140546	defense response to symbiont	18/118	304/18614	7.44605e-13	9.51233e-10	7.75173e-10	IFI27/ISG15/IFI6/OAS2/MX2/IFIT2/IFIH1/OAS1/RIGI/OAS3/IFITM3/IFIT3/MX1/IFIT1/IFI44L/DDIT4/TLR7/TRIM31	18	p4
BP	GO:0009615	response to virus	20/118	408/18614	1.17769e-12	1.003e-09	8.17361e-10	IFI27/ISG15/IFI6/OAS2/MX2/IFIT2/IFIH1/OAS1/RIGI/NPC2/IFI44/OAS3/IFITM3/IFIT3/MX1/IFIT1/IFI44L/DDIT4/TLR7/TRIM31	20	p4
BP	GO:1903900	regulation of viral life cycle	12/118	143/18614	1.12748e-10	7.20176e-08	5.86881e-08	ISG15/OAS2/LY6E/IFIH1/OAS1/CD74/HLA-DRB1/OAS3/IFITM3/MX1/IFIT1/TRIM31	12	p4
BP	GO:0048525	negative regulation of viral process	10/118	90/18614	2.65946e-10	1.35898e-07	1.10745e-07	ISG15/OAS2/LY6E/IFIH1/OAS1/OAS3/IFITM3/MX1/IFIT1/TRIM31	10	p4
BP	GO:0050792	regulation of viral process	12/118	165/18614	5.96373e-10	2.53955e-07	2.06952e-07	ISG15/OAS2/LY6E/IFIH1/OAS1/CD74/HLA-DRB1/OAS3/IFITM3/MX1/IFIT1/TRIM31	12	p4
BP	GO:0045071	negative regulation of viral genome replication	8/118	56/18614	2.26117e-09	8.25326e-07	6.7257e-07	ISG15/OAS2/IFIH1/OAS1/OAS3/IFITM3/MX1/IFIT1	8	p4
BP	GO:0032728	positive regulation of interferon-beta production	7/118	38/18614	3.6871e-09	1.17757e-06	9.59616e-07	ISG15/OAS2/IFIH1/OAS1/RIGI/OAS3/TLR7	7	p4
BP	GO:0002478	antigen processing and presentation of exogenous peptide antigen	7/118	40/18614	5.3902e-09	1.53022e-06	1.247e-06	B2M/CD74/HLA-DRB1/HLA-F/HLA-A/HLA-DPB1/HLA-DPA1	7	p4
BP	GO:0140374	antiviral innate immune response	6/118	26/18614	1.18517e-08	2.88896e-06	2.35426e-06	IFIH1/OAS1/RIGI/MX1/IFIT1/TRIM31	6	p4
BP	GO:0001819	positive regulation of cytokine production	17/118	489/18614	1.24378e-08	2.88896e-06	2.35426e-06	ISG15/B2M/HHLA2/OAS2/IFIH1/OAS1/IDO1/RIGI/CD74/HLA-F/OAS3/C5/CADM1/HLA-A/HLA-DPB1/HLA-DPA1/TLR7	17	p4
BP	GO:0019058	viral life cycle	14/118	320/18614	1.55103e-08	3.07581e-06	2.50652e-06	IFI27/ISG15/OAS2/LY6E/IFIH1/OAS1/CD74/HLA-DRB1/OAS3/ITGA2/IFITM3/MX1/IFIT1/TRIM31	14	p4
BP	GO:0048002	antigen processing and presentation of peptide antigen	8/118	71/18614	1.56499e-08	3.07581e-06	2.50652e-06	B2M/CD74/HLA-DRB1/HLA-F/HLA-B/HLA-A/HLA-DPB1/HLA-DPA1	8	p4
BP	GO:0019884	antigen processing and presentation of exogenous antigen	7/118	49/18614	2.36943e-08	4.32422e-06	3.52387e-06	B2M/CD74/HLA-DRB1/HLA-F/HLA-A/HLA-DPB1/HLA-DPA1	7	p4
BP	GO:0045824	negative regulation of innate immune response	8/118	78/18614	3.32425e-08	5.66231e-06	4.61429e-06	ISG15/OAS1/PARP14/HLA-F/OAS3/HLA-B/DUSP10/HLA-A	8	p4
BP	GO:0019882	antigen processing and presentation	9/118	114/18614	4.50941e-08	6.79706e-06	5.53902e-06	B2M/CD74/HLA-DRB1/HLA-F/CTSH/HLA-B/HLA-A/HLA-DPB1/HLA-DPA1	9	p4
BP	GO:0019883	antigen processing and presentation of endogenous antigen	6/118	32/18614	4.52251e-08	6.79706e-06	5.53902e-06	B2M/CD74/HLA-DRB1/HLA-F/HLA-B/HLA-A	6	p4
BP	GO:0034340	response to type I interferon	8/118	83/18614	5.44699e-08	7.73169e-06	6.30067e-06	IFI27/ISG15/OAS2/OAS1/OAS3/IFITM3/MX1/IFIT1	8	p4
BP	GO:0032608	interferon-beta production	7/118	56/18614	6.16735e-08	7.87879e-06	6.42054e-06	ISG15/OAS2/IFIH1/OAS1/RIGI/OAS3/TLR7	7	p4
BP	GO:0032648	regulation of interferon-beta production	7/118	56/18614	6.16735e-08	7.87879e-06	6.42054e-06	ISG15/OAS2/IFIH1/OAS1/RIGI/OAS3/TLR7	7	p4
BP	GO:0045069	regulation of viral genome replication	8/118	86/18614	7.21273e-08	8.77549e-06	7.15127e-06	ISG15/OAS2/IFIH1/OAS1/OAS3/IFITM3/MX1/IFIT1	8	p4
BP	GO:0016032	viral process	15/118	426/18614	8.1582e-08	9.47463e-06	7.72101e-06	IFI27/ISG15/OAS2/LY6E/IFIH1/OAS1/CD74/HLA-DRB1/OAS3/ITGA2/IFITM3/MX1/IFIT1/TRIM31/LEF1	15	p4
BP	GO:0032481	positive regulation of type I interferon production	7/118	62/18614	1.26748e-07	1.40213e-05	1.14262e-05	ISG15/OAS2/IFIH1/OAS1/RIGI/OAS3/TLR7	7	p4
BP	GO:0019079	viral genome replication	9/118	129/18614	1.31707e-07	1.40213e-05	1.14262e-05	IFI27/ISG15/OAS2/IFIH1/OAS1/OAS3/IFITM3/MX1/IFIT1	9	p4
BP	GO:0002483	antigen processing and presentation of endogenous peptide antigen	5/118	25/18614	4.51316e-07	4.4664e-05	3.63973e-05	B2M/HLA-DRB1/HLA-F/HLA-B/HLA-A	5	p4
BP	GO:0002683	negative regulation of immune system process	15/118	487/18614	4.54507e-07	4.4664e-05	3.63973e-05	ISG15/OAS1/IDO1/CD74/PARP14/HLA-DRB1/BMP4/HLA-F/OAS3/HLA-B/DUSP10/C5/HLA-A/BMP5/GPNMB	15	p4
BP	GO:0071357	cellular response to type I interferon	7/118	77/18614	5.73091e-07	5.42314e-05	4.41939e-05	IFI27/ISG15/OAS2/OAS1/OAS3/IFITM3/IFIT1	7	p4
BP	GO:0045088	regulation of innate immune response	13/118	373/18614	7.11141e-07	6.48916e-05	5.28811e-05	ISG15/IFIH1/OAS1/TNIP3/RIGI/PARP14/HLA-F/OAS3/HLA-B/DUSP10/CADM1/HLA-A/TLR7	13	p4
BP	GO:0002832	negative regulation of response to biotic stimulus	8/118	125/18614	1.30239e-06	0.000114745	9.35073e-05	ISG15/OAS1/PARP14/HLA-F/OAS3/HLA-B/DUSP10/HLA-A	8	p4
BP	GO:0019886	antigen processing and presentation of exogenous peptide antigen via MHC class II	5/118	31/18614	1.40015e-06	0.000115854	9.44114e-05	B2M/CD74/HLA-DRB1/HLA-DPB1/HLA-DPA1	5	p4
BP	GO:0002831	regulation of response to biotic stimulus	14/118	463/18614	1.40567e-06	0.000115854	9.44114e-05	ISG15/IFIH1/OAS1/TNIP3/RIGI/PARP14/HLA-DRB1/HLA-F/OAS3/HLA-B/DUSP10/CADM1/HLA-A/TLR7	14	p4
BP	GO:0001913	T cell mediated cytotoxicity	6/118	59/18614	1.95625e-06	0.000156195	0.000127285	B2M/HLA-DRB1/HLA-F/CTSH/HLA-B/HLA-A	6	p4
BP	GO:0045785	positive regulation of cell adhesion	14/118	482/18614	2.25015e-06	0.000174216	0.000141971	B2M/HHLA2/CD74/NDNF/CEACAM6/HLA-DRB1/CSPG5/ITGA2/DUSP10/HLA-A/HLA-DPB1/HLA-DPA1/VAV3/LEF1	14	p4
BP	GO:0002495	antigen processing and presentation of peptide antigen via MHC class II	5/118	35/18614	2.62153e-06	0.00018689	0.000152299	B2M/CD74/HLA-DRB1/HLA-DPB1/HLA-DPA1	5	p4
BP	GO:0002399	MHC class II protein complex assembly	4/118	16/18614	2.63328e-06	0.00018689	0.000152299	B2M/HLA-DRB1/HLA-DPB1/HLA-DPA1	4	p4
BP	GO:0002503	peptide antigen assembly with MHC class II protein complex	4/118	16/18614	2.63328e-06	0.00018689	0.000152299	B2M/HLA-DRB1/HLA-DPB1/HLA-DPA1	4	p4
BP	GO:0050670	regulation of lymphocyte proliferation	10/118	239/18614	2.92549e-06	0.000202017	0.000164627	HHLA2/IDO1/CD74/HLA-DRB1/BMP4/HLA-A/HLA-DPB1/HLA-DPA1/VAV3/GPNMB	10	p4
BP	GO:0002449	lymphocyte mediated immunity	11/118	300/18614	3.29046e-06	0.00022124	0.000180291	B2M/CD74/HLA-DRB1/HLA-F/CTSH/HLA-B/C5/CADM1/HLA-A/HLA-DPB1/HLA-DPA1	11	p4
BP	GO:0032944	regulation of mononuclear cell proliferation	10/118	243/18614	3.39214e-06	0.000222228	0.000181097	HHLA2/IDO1/CD74/HLA-DRB1/BMP4/HLA-A/HLA-DPB1/HLA-DPA1/VAV3/GPNMB	10	p4
BP	GO:0002504	antigen processing and presentation of peptide or polysaccharide antigen via MHC class II	5/118	37/18614	3.48461e-06	0.00022228	0.000181139	B2M/CD74/HLA-DRB1/HLA-DPB1/HLA-DPA1	5	p4
BP	GO:0050777	negative regulation of immune response	9/118	191/18614	3.56692e-06	0.00022228	0.000181139	ISG15/OAS1/PARP14/HLA-DRB1/HLA-F/OAS3/HLA-B/DUSP10/HLA-A	9	p4
BP	GO:0046651	lymphocyte proliferation	11/118	306/18614	3.97787e-06	0.000241987	0.000197199	HHLA2/IDO1/CD74/HLA-DRB1/BMP4/HLA-A/HLA-DPB1/HLA-DPA1/VAV3/LEF1/GPNMB	11	p4
BP	GO:0001912	positive regulation of leukocyte mediated cytotoxicity	6/118	67/18614	4.15781e-06	0.000244249	0.000199042	B2M/HLA-DRB1/HLA-F/HLA-B/CADM1/HLA-A	6	p4
BP	GO:0002428	antigen processing and presentation of peptide antigen via MHC class Ib	4/118	18/18614	4.38418e-06	0.000244249	0.000199042	B2M/HLA-F/HLA-B/HLA-A	4	p4
BP	GO:0032479	regulation of type I interferon production	7/118	104/18614	4.39744e-06	0.000244249	0.000199042	ISG15/OAS2/IFIH1/OAS1/RIGI/OAS3/TLR7	7	p4
BP	GO:0032606	type I interferon production	7/118	104/18614	4.39744e-06	0.000244249	0.000199042	ISG15/OAS2/IFIH1/OAS1/RIGI/OAS3/TLR7	7	p4
BP	GO:0002460	adaptive immune response based on somatic recombination of immune receptors built from immunoglobulin superfamily domains	11/118	311/18614	4.64365e-06	0.000252436	0.000205714	B2M/CD74/HLA-DRB1/HLA-F/CTSH/HLA-B/C5/HLA-A/HLA-DPB1/HLA-DPA1/LEF1	11	p4
BP	GO:0032943	mononuclear cell proliferation	11/118	313/18614	4.93609e-06	0.000258622	0.000210755	HHLA2/IDO1/CD74/HLA-DRB1/BMP4/HLA-A/HLA-DPB1/HLA-DPA1/VAV3/LEF1/GPNMB	11	p4
BP	GO:0050863	regulation of T cell activation	12/118	377/18614	4.95987e-06	0.000258622	0.000210755	B2M/HHLA2/IDO1/CD74/HLA-DRB1/BMP4/DUSP10/HLA-A/HLA-DPB1/HLA-DPA1/LEF1/GPNMB	12	p4
BP	GO:1903037	regulation of leukocyte cell-cell adhesion	12/118	378/18614	5.09542e-06	0.000259559	0.000211518	B2M/HHLA2/IDO1/CD74/HLA-DRB1/BMP4/DUSP10/HLA-A/HLA-DPB1/HLA-DPA1/LEF1/GPNMB	12	p4
BP	GO:0001916	positive regulation of T cell mediated cytotoxicity	5/118	40/18614	5.18101e-06	0.000259559	0.000211518	B2M/HLA-DRB1/HLA-F/HLA-B/HLA-A	5	p4
BP	GO:0002396	MHC protein complex assembly	4/118	20/18614	6.87391e-06	0.000331374	0.000270041	B2M/HLA-DRB1/HLA-DPB1/HLA-DPA1	4	p4
BP	GO:0002501	peptide antigen assembly with MHC protein complex	4/118	20/18614	6.87391e-06	0.000331374	0.000270041	B2M/HLA-DRB1/HLA-DPB1/HLA-DPA1	4	p4
BP	GO:0031343	positive regulation of cell killing	6/118	74/18614	7.44482e-06	0.000347197	0.000282936	B2M/HLA-DRB1/HLA-F/HLA-B/CADM1/HLA-A	6	p4
BP	GO:0051251	positive regulation of lymphocyte activation	11/118	327/18614	7.47391e-06	0.000347197	0.000282936	B2M/HHLA2/CD74/HLA-DRB1/HLA-F/DUSP10/HLA-A/HLA-DPB1/HLA-DPA1/VAV3/LEF1	11	p4
BP	GO:0070663	regulation of leukocyte proliferation	10/118	268/18614	8.05389e-06	0.000367459	0.000299447	HHLA2/IDO1/CD74/HLA-DRB1/BMP4/HLA-A/HLA-DPB1/HLA-DPA1/VAV3/GPNMB	10	p4
BP	GO:0060337	type I interferon signaling pathway	6/118	76/18614	8.6958e-06	0.000389785	0.000317642	IFI27/ISG15/OAS2/OAS1/OAS3/IFITM3	6	p4
BP	GO:0002443	leukocyte mediated immunity	12/118	401/18614	9.25778e-06	0.000407821	0.000332339	B2M/RIGI/CD74/HLA-DRB1/HLA-F/CTSH/HLA-B/C5/CADM1/HLA-A/HLA-DPB1/HLA-DPA1	12	p4
BP	GO:0002720	positive regulation of cytokine production involved in immune response	6/118	80/18614	1.17091e-05	0.000507063	0.000413213	B2M/RIGI/CD74/HLA-F/HLA-A/TLR7	6	p4
BP	GO:0019885	antigen processing and presentation of endogenous peptide antigen via MHC class I	4/118	23/18614	1.23799e-05	0.000527175	0.000429603	B2M/HLA-F/HLA-B/HLA-A	4	p4
BP	GO:0046596	regulation of viral entry into host cell	5/118	48/18614	1.29482e-05	0.000537749	0.000438219	LY6E/CD74/HLA-DRB1/IFITM3/TRIM31	5	p4
BP	GO:0007159	leukocyte cell-cell adhesion	12/118	415/18614	1.30491e-05	0.000537749	0.000438219	B2M/HHLA2/IDO1/CD74/HLA-DRB1/BMP4/DUSP10/HLA-A/HLA-DPB1/HLA-DPA1/LEF1/GPNMB	12	p4
BP	GO:0070661	leukocyte proliferation	11/118	348/18614	1.33991e-05	0.000543408	0.000442831	HHLA2/IDO1/CD74/HLA-DRB1/BMP4/HLA-A/HLA-DPB1/HLA-DPA1/VAV3/LEF1/GPNMB	11	p4
BP	GO:0022407	regulation of cell-cell adhesion	13/118	491/18614	1.42779e-05	0.00057	0.000464501	B2M/HHLA2/IDO1/CD74/CEACAM6/HLA-DRB1/BMP4/DUSP10/HLA-A/HLA-DPB1/HLA-DPA1/LEF1/GPNMB	13	p4
BP	GO:0001914	regulation of T cell mediated cytotoxicity	5/118	50/18614	1.58607e-05	0.000623448	0.000508056	B2M/HLA-DRB1/HLA-F/HLA-B/HLA-A	5	p4
BP	GO:0002475	antigen processing and presentation via MHC class Ib	4/118	25/18614	1.75131e-05	0.000677971	0.000552488	B2M/HLA-F/HLA-B/HLA-A	4	p4
BP	GO:0042129	regulation of T cell proliferation	8/118	183/18614	2.18124e-05	0.000831803	0.000677848	HHLA2/IDO1/HLA-DRB1/BMP4/HLA-A/HLA-DPB1/HLA-DPA1/GPNMB	8	p4
BP	GO:0052372	modulation by symbiont of entry into host	5/118	55/18614	2.53924e-05	0.000943446	0.000768827	LY6E/CD74/HLA-DRB1/IFITM3/TRIM31	5	p4
BP	GO:0007565	female pregnancy	8/118	187/18614	2.54786e-05	0.000943446	0.000768827	IDO1/CLIC5/ITGA2/RGS2/VMP1/PAM/ACSL4/ADM	8	p4
BP	GO:0002696	positive regulation of leukocyte activation	11/118	377/18614	2.80618e-05	0.00102426	0.000834681	B2M/HHLA2/CD74/HLA-DRB1/HLA-F/DUSP10/HLA-A/HLA-DPB1/HLA-DPA1/VAV3/LEF1	11	p4
BP	GO:0002764	immune response-regulating signaling pathway	12/118	450/18614	2.90028e-05	0.00104369	0.000850518	HHLA2/IFIH1/OAS1/TNIP3/RIGI/HLA-DRB1/OAS3/CTSH/HLA-A/HLA-DPB1/TLR7/VAV3	12	p4
BP	GO:0001909	leukocyte mediated cytotoxicity	7/118	139/18614	2.94315e-05	0.00104441	0.000851105	B2M/HLA-DRB1/HLA-F/CTSH/HLA-B/CADM1/HLA-A	7	p4
BP	GO:0050870	positive regulation of T cell activation	9/118	249/18614	2.98883e-05	0.00104609	0.000852473	B2M/HHLA2/CD74/HLA-DRB1/DUSP10/HLA-A/HLA-DPB1/HLA-DPA1/LEF1	9	p4
BP	GO:0001910	regulation of leukocyte mediated cytotoxicity	6/118	95/18614	3.13501e-05	0.00108242	0.000882083	B2M/HLA-DRB1/HLA-F/HLA-B/CADM1/HLA-A	6	p4
BP	GO:0022409	positive regulation of cell-cell adhesion	10/118	321/18614	3.80421e-05	0.00129597	0.0010561	B2M/HHLA2/CD74/CEACAM6/HLA-DRB1/DUSP10/HLA-A/HLA-DPB1/HLA-DPA1/LEF1	10	p4
BP	GO:0050867	positive regulation of cell activation	11/118	394/18614	4.19265e-05	0.00139793	0.00113919	B2M/HHLA2/CD74/HLA-DRB1/HLA-F/DUSP10/HLA-A/HLA-DPB1/HLA-DPA1/VAV3/LEF1	11	p4
BP	GO:0043903	regulation of biological process involved in symbiotic interaction	5/118	61/18614	4.21295e-05	0.00139793	0.00113919	LY6E/CD74/HLA-DRB1/IFITM3/TRIM31	5	p4
BP	GO:0002705	positive regulation of leukocyte mediated immunity	7/118	148/18614	4.39863e-05	0.00144083	0.00117416	B2M/RIGI/HLA-DRB1/HLA-F/HLA-B/CADM1/HLA-A	7	p4
BP	GO:0002699	positive regulation of immune effector process	9/118	267/18614	5.14552e-05	0.00166415	0.00135614	B2M/RIGI/CD74/HLA-DRB1/HLA-F/HLA-B/CADM1/HLA-A/TLR7	9	p4
BP	GO:0044703	multi-organism reproductive process	8/118	207/18614	5.24927e-05	0.00167649	0.00136619	IDO1/CLIC5/ITGA2/RGS2/VMP1/PAM/ACSL4/ADM	8	p4
BP	GO:1903039	positive regulation of leukocyte cell-cell adhesion	9/118	273/18614	6.10766e-05	0.00192655	0.00156997	B2M/HHLA2/CD74/HLA-DRB1/DUSP10/HLA-A/HLA-DPB1/HLA-DPA1/LEF1	9	p4
BP	GO:0042098	T cell proliferation	8/118	213/18614	6.41813e-05	0.00199979	0.00162966	HHLA2/IDO1/HLA-DRB1/BMP4/HLA-A/HLA-DPB1/HLA-DPA1/GPNMB	8	p4
BP	GO:0044706	multi-multicellular organism process	8/118	216/18614	7.0792e-05	0.00217565	0.00177297	IDO1/CLIC5/ITGA2/RGS2/VMP1/PAM/ACSL4/ADM	8	p4
BP	GO:0031341	regulation of cell killing	6/118	110/18614	7.15281e-05	0.00217565	0.00177297	B2M/HLA-DRB1/HLA-F/HLA-B/CADM1/HLA-A	6	p4
BP	GO:0002253	activation of immune response	12/118	495/18614	7.26796e-05	0.00218466	0.00178031	HHLA2/IFIH1/OAS1/TNIP3/RIGI/HLA-DRB1/OAS3/C5/HLA-A/HLA-DPB1/TLR7/VAV3	12	p4
BP	GO:0002711	positive regulation of T cell mediated immunity	5/118	69/18614	7.64407e-05	0.00226949	0.00184944	B2M/HLA-DRB1/HLA-F/HLA-B/HLA-A	5	p4
BP	GO:0002474	antigen processing and presentation of peptide antigen via MHC class I	4/118	36/18614	7.72782e-05	0.00226949	0.00184944	B2M/HLA-F/HLA-B/HLA-A	4	p4
BP	GO:0002757	immune response-activating signal transduction	11/118	423/18614	7.93016e-05	0.00230245	0.0018763	HHLA2/IFIH1/OAS1/TNIP3/RIGI/HLA-DRB1/OAS3/HLA-A/HLA-DPB1/TLR7/VAV3	11	p4
BP	GO:0032722	positive regulation of chemokine production	5/118	70/18614	8.19069e-05	0.00234702	0.00191262	OAS1/CD74/OAS3/C5/TLR7	5	p4
BP	GO:0031348	negative regulation of defense response	9/118	284/18614	8.2674e-05	0.00234702	0.00191262	ISG15/OAS1/PARP14/HLA-DRB1/HLA-F/OAS3/HLA-B/DUSP10/HLA-A	9	p4
BP	GO:0032609	interferon-gamma production	6/118	118/18614	0.000105614	0.0029331	0.00239022	ISG15/HLA-DRB1/HLA-A/HLA-DPB1/HLA-DPA1/TLR7	6	p4
BP	GO:0032649	regulation of interferon-gamma production	6/118	118/18614	0.000105614	0.0029331	0.00239022	ISG15/HLA-DRB1/HLA-A/HLA-DPB1/HLA-DPA1/TLR7	6	p4
BP	GO:0002718	regulation of cytokine production involved in immune response	6/118	119/18614	0.000110653	0.00303998	0.00247732	B2M/RIGI/CD74/HLA-F/HLA-A/TLR7	6	p4
BP	GO:0031349	positive regulation of defense response	11/118	441/18614	0.000114629	0.00311572	0.00253905	IFIH1/OAS1/TNIP3/IDO1/RIGI/HLA-F/OAS3/ITGA2/PLA2G7/CADM1/TLR7	11	p4
BP	GO:0002367	cytokine production involved in immune response	6/118	121/18614	0.000121302	0.00326239	0.00265857	B2M/RIGI/CD74/HLA-F/HLA-A/TLR7	6	p4
BP	GO:0032102	negative regulation of response to external stimulus	11/118	446/18614	0.000126552	0.00336813	0.00274474	ISG15/PLAU/OAS1/PARP14/HLA-DRB1/HLA-F/OAS3/HLA-B/DUSP10/C5/HLA-A	11	p4
BP	GO:0032729	positive regulation of interferon-gamma production	5/118	77/18614	0.000129079	0.00337938	0.00275391	ISG15/HLA-A/HLA-DPB1/HLA-DPA1/TLR7	5	p4
BP	GO:0002486	antigen processing and presentation of endogenous peptide antigen via MHC class I via ER pathway, TAP-independent	3/118	16/18614	0.000130943	0.00337938	0.00275391	HLA-F/HLA-B/HLA-A	3	p4
BP	GO:0016045	detection of bacterium	3/118	16/18614	0.000130943	0.00337938	0.00275391	HLA-DRB1/HLA-B/HLA-A	3	p4
BP	GO:0060759	regulation of response to cytokine stimulus	7/118	177/18614	0.000135582	0.00346413	0.00282297	ISG15/IFIH1/OAS1/RIGI/CD74/PARP14/OAS3	7	p4
BP	GO:0002456	T cell mediated immunity	6/118	125/18614	0.000145037	0.00366901	0.00298993	B2M/HLA-DRB1/HLA-F/CTSH/HLA-B/HLA-A	6	p4
BP	GO:0002708	positive regulation of lymphocyte mediated immunity	6/118	126/18614	0.00015151	0.00379517	0.00309274	B2M/HLA-DRB1/HLA-F/HLA-B/CADM1/HLA-A	6	p4
BP	GO:0019674	NAD metabolic process	4/118	43/18614	0.000156461	0.00381485	0.00310877	LDHB/IDO1/NNMT/QPRT	4	p4
BP	GO:0002476	antigen processing and presentation of endogenous peptide antigen via MHC class Ib	3/118	17/18614	0.000158268	0.00381485	0.00310877	HLA-F/HLA-B/HLA-A	3	p4
BP	GO:0002484	antigen processing and presentation of endogenous peptide antigen via MHC class I via ER pathway	3/118	17/18614	0.000158268	0.00381485	0.00310877	HLA-F/HLA-B/HLA-A	3	p4
BP	GO:0071360	cellular response to exogenous dsRNA	3/118	17/18614	0.000158268	0.00381485	0.00310877	IFIH1/RIGI/IFIT1	3	p4
BP	GO:0002697	regulation of immune effector process	10/118	384/18614	0.000167518	0.00400007	0.00325972	B2M/RIGI/CD74/HLA-DRB1/HLA-F/HLA-B/DUSP10/CADM1/HLA-A/TLR7	10	p4
BP	GO:0044403	biological process involved in symbiotic interaction	9/118	313/18614	0.000172294	0.00407604	0.00332162	IFI27/LY6E/CD74/HLA-DRB1/ITGA2/IFITM3/IFIT1/TRIM31/LEF1	9	p4
BP	GO:0072567	chemokine (C-X-C motif) ligand 2 production	3/118	18/18614	0.000189044	0.00439098	0.00357828	OAS1/CD74/OAS3	3	p4
BP	GO:2000341	regulation of chemokine (C-X-C motif) ligand 2 production	3/118	18/18614	0.000189044	0.00439098	0.00357828	OAS1/CD74/OAS3	3	p4
BP	GO:0002702	positive regulation of production of molecular mediator of immune response	6/118	134/18614	0.000211937	0.00487836	0.00397544	B2M/RIGI/CD74/HLA-F/HLA-A/TLR7	6	p4
BP	GO:0042476	odontogenesis	6/118	135/18614	0.00022066	0.00503381	0.00410212	APCDD1/AQP3/BMP4/PAM/LEF1/ADM	6	p4
BP	GO:0098543	detection of other organism	3/118	19/18614	0.000223454	0.00505243	0.0041173	HLA-DRB1/HLA-B/HLA-A	3	p4
BP	GO:0002833	positive regulation of response to biotic stimulus	9/118	327/18614	0.000238492	0.00532691	0.00434098	IFIH1/OAS1/TNIP3/RIGI/HLA-DRB1/HLA-F/OAS3/CADM1/TLR7	9	p4
BP	GO:0042269	regulation of natural killer cell mediated cytotoxicity	4/118	48/18614	0.000240746	0.00532691	0.00434098	HLA-F/HLA-B/CADM1/HLA-A	4	p4
BP	GO:0002440	production of molecular mediator of immune response	9/118	328/18614	0.000243933	0.00532691	0.00434098	B2M/RIGI/CD74/HLA-DRB1/HLA-F/HLA-A/HLA-DPB1/HLA-DPA1/TLR7	9	p4
BP	GO:0048638	regulation of developmental growth	9/118	328/18614	0.000243933	0.00532691	0.00434098	NKD1/FSTL4/POU3F2/BMP4/RGS2/CRABP2/DUSP10/ARX/NRCAM	9	p4
BP	GO:0045953	negative regulation of natural killer cell mediated cytotoxicity	3/118	20/18614	0.000261674	0.00557346	0.00454189	HLA-F/HLA-B/HLA-A	3	p4
BP	GO:0060339	negative regulation of type I interferon-mediated signaling pathway	3/118	20/18614	0.000261674	0.00557346	0.00454189	ISG15/OAS1/OAS3	3	p4
BP	GO:0001906	cell killing	7/118	197/18614	0.000261767	0.00557346	0.00454189	B2M/HLA-DRB1/HLA-F/CTSH/HLA-B/CADM1/HLA-A	7	p4
BP	GO:0019221	cytokine-mediated signaling pathway	11/118	492/18614	0.000295448	0.0062386	0.00508392	IFI27/ISG15/CRLF1/OAS2/OAS1/CD74/PARP14/OAS3/IFITM3/MX1/TMSB4X	11	p4
BP	GO:0002716	negative regulation of natural killer cell mediated immunity	3/118	21/18614	0.000303878	0.006364	0.00518612	HLA-F/HLA-B/HLA-A	3	p4
BP	GO:0016064	immunoglobulin mediated immune response	6/118	145/18614	0.000324409	0.0066844	0.00544721	B2M/CD74/HLA-DRB1/C5/HLA-DPB1/HLA-DPA1	6	p4
BP	GO:0050671	positive regulation of lymphocyte proliferation	6/118	145/18614	0.000324409	0.0066844	0.00544721	HHLA2/CD74/HLA-A/HLA-DPB1/HLA-DPA1/VAV3	6	p4
BP	GO:0002715	regulation of natural killer cell mediated immunity	4/118	52/18614	0.000328489	0.00671431	0.00547159	HLA-F/HLA-B/CADM1/HLA-A	4	p4
BP	GO:0051701	biological process involved in interaction with host	7/118	206/18614	0.000343173	0.00677919	0.00552446	LY6E/CD74/HLA-DRB1/ITGA2/IFITM3/IFIT1/TRIM31	7	p4
BP	GO:0002753	cytoplasmic pattern recognition receptor signaling pathway	5/118	95/18614	0.000345765	0.00677919	0.00552446	IFIH1/OAS1/RIGI/OAS3/TLR7	5	p4
BP	GO:0019216	regulation of lipid metabolic process	9/118	344/18614	0.000346038	0.00677919	0.00552446	RNF213/CD74/NPC2/ADGRF1/BMP5/VAV3/IRS1/PLPP1/ADM	9	p4
BP	GO:0032069	regulation of nuclease activity	3/118	22/18614	0.000350236	0.00677919	0.00552446	OAS2/OAS1/OAS3	3	p4
BP	GO:0046597	negative regulation of viral entry into host cell	3/118	22/18614	0.000350236	0.00677919	0.00552446	LY6E/IFITM3/TRIM31	3	p4
BP	GO:0060713	labyrinthine layer morphogenesis	3/118	22/18614	0.000350236	0.00677919	0.00552446	BMP5/LEF1/ADM	3	p4
BP	GO:0071359	cellular response to dsRNA	3/118	22/18614	0.000350236	0.00677919	0.00552446	IFIH1/RIGI/IFIT1	3	p4
BP	GO:0019724	B cell mediated immunity	6/118	148/18614	0.000362007	0.00690245	0.0056249	B2M/CD74/HLA-DRB1/C5/HLA-DPB1/HLA-DPA1	6	p4
BP	GO:0032946	positive regulation of mononuclear cell proliferation	6/118	148/18614	0.000362007	0.00690245	0.0056249	HHLA2/CD74/HLA-A/HLA-DPB1/HLA-DPA1/VAV3	6	p4
BP	GO:0002709	regulation of T cell mediated immunity	5/118	97/18614	0.000380742	0.0072059	0.00587219	B2M/HLA-DRB1/HLA-F/HLA-B/HLA-A	5	p4
BP	GO:0032642	regulation of chemokine production	5/118	98/18614	0.000399202	0.00747691	0.00609304	OAS1/CD74/OAS3/C5/TLR7	5	p4
BP	GO:0032727	positive regulation of interferon-alpha production	3/118	23/18614	0.000400915	0.00747691	0.00609304	IFIH1/RIGI/TLR7	3	p4
BP	GO:0032602	chemokine production	5/118	99/18614	0.00041833	0.00774517	0.00631165	OAS1/CD74/OAS3/C5/TLR7	5	p4
BP	GO:0046718	viral entry into host cell	6/118	153/18614	0.000432168	0.00794381	0.00647352	LY6E/CD74/HLA-DRB1/ITGA2/IFITM3/TRIM31	6	p4
BP	GO:0035148	tube formation	6/118	154/18614	0.000447393	0.00816491	0.0066537	CEP290/HOXA1/BMP4/IFT57/BMP5/ADM	6	p4
BP	GO:0098581	detection of external biotic stimulus	3/118	24/18614	0.000456076	0.00826436	0.00673474	HLA-DRB1/HLA-B/HLA-A	3	p4
BP	GO:0044409	entry into host	6/118	160/18614	0.000547741	0.00979144	0.00797918	LY6E/CD74/HLA-DRB1/ITGA2/IFITM3/TRIM31	6	p4
BP	GO:0032760	positive regulation of tumor necrosis factor production	5/118	105/18614	0.000548014	0.00979144	0.00797918	OAS2/IFIH1/OAS1/RIGI/OAS3	5	p4
BP	GO:0001666	response to hypoxia	8/118	293/18614	0.000561525	0.00996316	0.00811912	MALAT1/PLAU/AQP3/NDNF/ITGA2/PAM/DDIT4/ADM	8	p4
CC	GO:0042611	MHC protein complex	8/124	25/19518	2.08617e-12	4.50612e-10	3.88686e-10	B2M/CD74/HLA-DRB1/HLA-F/HLA-B/HLA-A/HLA-DPB1/HLA-DPA1	8	p4
CC	GO:0098553	lumenal side of endoplasmic reticulum membrane	7/124	29/19518	4.89328e-10	5.28474e-08	4.55847e-08	CD74/HLA-DRB1/HLA-F/HLA-B/HLA-A/HLA-DPB1/HLA-DPA1	7	p4
CC	GO:0098576	lumenal side of membrane	7/124	36/19518	2.52259e-09	1.81626e-07	1.56666e-07	CD74/HLA-DRB1/HLA-F/HLA-B/HLA-A/HLA-DPB1/HLA-DPA1	7	p4
CC	GO:0012507	ER to Golgi transport vesicle membrane	8/124	63/19518	6.10863e-09	3.29866e-07	2.84534e-07	B2M/CD74/HLA-DRB1/HLA-F/HLA-B/HLA-A/HLA-DPB1/HLA-DPA1	8	p4
CC	GO:0042613	MHC class II protein complex	5/124	17/19518	5.55535e-08	2.39991e-06	2.0701e-06	B2M/CD74/HLA-DRB1/HLA-DPB1/HLA-DPA1	5	p4
CC	GO:0030134	COPII-coated ER to Golgi transport vesicle	8/124	93/19518	1.37057e-07	4.93406e-06	4.25599e-06	B2M/CD74/HLA-DRB1/HLA-F/HLA-B/HLA-A/HLA-DPB1/HLA-DPA1	8	p4
CC	GO:0030658	transport vesicle membrane	9/124	234/19518	1.88378e-05	0.00058128	0.000501396	B2M/CD74/HLA-DRB1/HLA-F/HLA-B/HLA-A/HLA-DPB1/HLA-DPA1/PAM	9	p4
CC	GO:0030666	endocytic vesicle membrane	8/124	196/19518	3.65124e-05	0.000985835	0.000850354	B2M/CD74/HLA-DRB1/HLA-F/HLA-B/HLA-A/HLA-DPB1/HLA-DPA1	8	p4
CC	GO:0030662	coated vesicle membrane	8/124	202/19518	4.52228e-05	0.00108535	0.000936191	B2M/CD74/HLA-DRB1/HLA-F/HLA-B/HLA-A/HLA-DPB1/HLA-DPA1	8	p4
CC	GO:0009897	external side of plasma membrane	11/124	426/19518	8.72908e-05	0.00188548	0.00162637	B2M/HHLA2/CRLF1/CD74/HLA-DRB1/HLA-F/ITGA2/HLA-B/HLA-A/NRCAM/CLEC2B	11	p4
CC	GO:0031901	early endosome membrane	7/124	187/19518	0.000194081	0.00381104	0.0032873	B2M/HLA-F/IFITM3/HLA-B/HLA-A/STEAP4/GPNMB	7	p4
CC	GO:0030139	endocytic vesicle	9/124	347/19518	0.000377885	0.00672024	0.0057967	B2M/CD74/HLA-DRB1/HLA-F/HLA-B/HLA-A/HLA-DPB1/HLA-DPA1/TLR7	9	p4
CC	GO:0043202	lysosomal lumen	5/124	98/19518	0.000404459	0.00672024	0.0057967	DCN/CD74/CSPG5/NPC2/EPDR1	5	p4
MF	GO:0042605	peptide antigen binding	6/123	39/18369	2.17105e-07	7.33816e-05	6.81026e-05	HLA-DRB1/HLA-F/HLA-B/HLA-A/HLA-DPB1/HLA-DPA1	6	p4
MF	GO:0023026	MHC class II protein complex binding	5/123	27/18369	8.89984e-07	0.000150407	0.000139587	B2M/CD74/HLA-DRB1/HLA-DPB1/HLA-DPA1	5	p4
MF	GO:0023023	MHC protein complex binding	5/123	36/18369	3.96053e-06	0.00044622	0.000414119	B2M/CD74/HLA-DRB1/HLA-DPB1/HLA-DPA1	5	p4
MF	GO:0003725	double-stranded RNA binding	6/123	70/18369	7.36684e-06	0.000622498	0.000577715	OAS2/IFIH1/OAS1/RIGI/OAS3/TLR7	6	p4
MF	GO:0003823	antigen binding	6/123	118/18369	0.000142585	0.00963878	0.00894536	HLA-DRB1/HLA-F/HLA-B/HLA-A/HLA-DPB1/HLA-DPA1	6	p4
BP	GO:0030198	extracellular matrix organization	30/198	314/18614	3.81921e-20	5.63956e-17	4.14121e-17	CAV1/COL7A1/MMP14/EFEMP2/RGCC/COL5A3/COL8A1/COL5A1/MFAP4/OLFML2B/CCN2/LRP1/MMP11/ITGB1/COL1A2/IBSP/PXDN/CCN1/LOX/PDPN/TGFBI/LAMB1/MMP2/HMCN1/TGFB1/GPM6B/PTX3/BMP2/TIE1/MMP19	30	p5
BP	GO:0043062	extracellular structure organization	30/198	315/18614	4.18386e-20	5.63956e-17	4.14121e-17	CAV1/COL7A1/MMP14/EFEMP2/RGCC/COL5A3/COL8A1/COL5A1/MFAP4/OLFML2B/CCN2/LRP1/MMP11/ITGB1/COL1A2/IBSP/PXDN/CCN1/LOX/PDPN/TGFBI/LAMB1/MMP2/HMCN1/TGFB1/GPM6B/PTX3/BMP2/TIE1/MMP19	30	p5
BP	GO:0045229	external encapsulating structure organization	30/198	317/18614	5.01592e-20	5.63956e-17	4.14121e-17	CAV1/COL7A1/MMP14/EFEMP2/RGCC/COL5A3/COL8A1/COL5A1/MFAP4/OLFML2B/CCN2/LRP1/MMP11/ITGB1/COL1A2/IBSP/PXDN/CCN1/LOX/PDPN/TGFBI/LAMB1/MMP2/HMCN1/TGFB1/GPM6B/PTX3/BMP2/TIE1/MMP19	30	p5
BP	GO:0042060	wound healing	27/198	439/18614	1.87652e-13	1.58237e-10	1.16196e-10	CAV1/F13A1/DST/SERPINE1/COL5A1/SLC7A11/SAA1/EDN1/PLEC/CD109/ITGB1/TIMP1/FLNA/CCN1/IL33/LOX/PDPN/SERPINE2/DCBLD2/AHNAK/TSKU/ACTG1/S100A10/TGFB1/KRT6A/S100A8/ACTA2	27	p5
BP	GO:0032963	collagen metabolic process	15/198	108/18614	5.45162e-13	3.67766e-10	2.70056e-10	MMP14/RGCC/COL5A1/MFAP4/CCN2/MMP11/ITGB1/COL1A2/SERPINB7/CTSL/MMP2/VIM/TGFB1/MRC2/MMP19	15	p5
BP	GO:0001558	regulation of cell growth	25/198	420/18614	3.24653e-12	1.82509e-09	1.34019e-09	FN1/MSX1/SPP1/MMP14/OSTN/G6PD/IGFBP4/EDN1/S100A9/CDA/MAP1B/SERPINE2/SFN/DCBLD2/SEMA7A/CDKN2A/CXCL12/MEG3/TGFB1/S100A8/IGFBP3/CYBA/RGS2/IGFBP7/NRCAM	25	p5
BP	GO:0016049	cell growth	26/198	495/18614	1.9225e-11	9.26372e-09	6.80248e-09	FN1/MSX1/SPP1/MMP14/OSTN/G6PD/IGFBP4/EDN1/ITGB1/S100A9/CDA/MAP1B/SERPINE2/SFN/DCBLD2/SEMA7A/CDKN2A/CXCL12/MEG3/TGFB1/S100A8/IGFBP3/CYBA/RGS2/IGFBP7/NRCAM	26	p5
BP	GO:0001503	ossification	24/198	429/18614	3.32562e-11	1.40216e-08	1.02963e-08	SPP1/IFITM1/MMP14/OSTN/COL6A1/ITGA11/CCN2/COL1A2/IBSP/SNAI2/CCN1/LOX/ATP2B1/CTHRC1/PDLIM7/JUNB/SEMA7A/MMP2/MRC2/IGF2/IGFBP3/GPM6B/BMP2/TNFAIP6	24	p5
BP	GO:0031589	cell-substrate adhesion	22/198	359/18614	4.04536e-11	1.51611e-08	1.1133e-08	FN1/MMP14/SERPINE1/EFEMP2/COL5A3/COL8A1/ITGA11/CCN2/ITGB1/MAP4K4/ITGA3/FLNA/CCN1/PDPN/ITGA10/LAMB1/CDKN2A/ACTG1/S100A10/GPM6B/THY1/EDIL3	22	p5
BP	GO:0001649	osteoblast differentiation	18/198	250/18614	1.96849e-10	6.23192e-08	4.57619e-08	SPP1/IFITM1/OSTN/COL6A1/ITGA11/IBSP/SNAI2/CCN1/LOX/CTHRC1/PDLIM7/JUNB/SEMA7A/MRC2/IGF2/IGFBP3/BMP2/TNFAIP6	18	p5
BP	GO:0007229	integrin-mediated signaling pathway	13/198	112/18614	2.03235e-10	6.23192e-08	4.57619e-08	FN1/DST/ITGA11/CCN2/ITGB1/TIMP1/NME2/ITGA3/FLNA/ITGA10/SEMA7A/LAMB1/THY1	13	p5
BP	GO:0001706	endoderm formation	10/198	57/18614	4.13088e-10	1.16112e-07	8.52629e-08	FN1/COL7A1/MMP14/HMGA2/COL6A1/COL8A1/COL5A1/LAMB1/MMP2/DUSP4	10	p5
BP	GO:0085029	extracellular matrix assembly	9/198	42/18614	4.7846e-10	1.24142e-07	9.11592e-08	EFEMP2/RGCC/MFAP4/COL1A2/PXDN/LOX/TGFB1/GPM6B/TIE1	9	p5
BP	GO:0001704	formation of primary germ layer	13/198	127/18614	9.89955e-10	2.38509e-07	1.7514e-07	FN1/COL7A1/MMP14/HMGA2/COL6A1/COL8A1/COL5A1/TXNRD1/ITGB1/ITGA3/LAMB1/MMP2/DUSP4	13	p5
BP	GO:0035987	endodermal cell differentiation	9/198	48/18614	1.70327e-09	3.83009e-07	2.81249e-07	FN1/COL7A1/MMP14/HMGA2/COL6A1/COL8A1/COL5A1/LAMB1/MMP2	9	p5
BP	GO:0010810	regulation of cell-substrate adhesion	16/198	222/18614	2.05627e-09	4.33487e-07	3.18316e-07	FN1/MMP14/SERPINE1/EFEMP2/COL8A1/MAP4K4/ITGA3/FLNA/CCN1/PDPN/CDKN2A/ACTG1/S100A10/GPM6B/THY1/EDIL3	16	p5
BP	GO:0007160	cell-matrix adhesion	16/198	239/18614	5.95332e-09	1.18121e-06	8.67378e-07	FN1/MMP14/SERPINE1/EFEMP2/COL5A3/ITGA11/CCN2/ITGB1/MAP4K4/ITGA3/ITGA10/CDKN2A/ACTG1/S100A10/GPM6B/THY1	16	p5
BP	GO:0007492	endoderm development	10/198	83/18614	1.83121e-08	3.43148e-06	2.51978e-06	FN1/COL7A1/MMP14/HMGA2/COL6A1/COL8A1/COL5A1/LAMB1/MMP2/DUSP4	10	p5
BP	GO:0061448	connective tissue development	16/198	275/18614	4.30842e-08	7.64858e-06	5.61646e-06	MSX1/HMGA2/COL5A1/EDN1/CCN2/TIMP1/SNAI2/CCN1/SERPINB7/LOX/TGFBI/TSKU/TGFB1/BMP2/ACTA2/CHI3L1	16	p5
BP	GO:0007369	gastrulation	13/198	196/18614	1.84876e-07	3.11794e-05	2.28954e-05	FN1/COL7A1/MMP14/HMGA2/COL6A1/COL8A1/COL5A1/TXNRD1/ITGB1/ITGA3/LAMB1/MMP2/DUSP4	13	p5
BP	GO:1903053	regulation of extracellular matrix organization	8/198	59/18614	1.98287e-07	3.18487e-05	2.33869e-05	EFEMP2/RGCC/LRP1/PDPN/LAMB1/TGFB1/BMP2/TIE1	8	p5
BP	GO:0045785	positive regulation of cell adhesion	20/198	482/18614	2.30019e-07	3.52662e-05	2.58964e-05	FN1/CAV1/EFEMP2/LGALS1/COL8A1/SAA1/IBSP/MAP4K4/ITGA3/FLNA/CCN1/PDPN/LAMB1/S100A10/CXCL12/TGM2/IGF2/HLA-A/THY1/EDIL3	20	p5
BP	GO:0050673	epithelial cell proliferation	20/198	488/18614	2.80049e-07	4.10698e-05	3.01582e-05	CAV1/MMP14/RGCC/IGFBP4/SPARC/COL8A1/CD109/SNAI2/NME2/NEAT1/SFN/LAMB1/NME1/CXCL12/TGFB1/IGF2/IGFBP3/CYBA/BMP2/TIE1	20	p5
BP	GO:1901654	response to ketone	13/198	208/18614	3.66826e-07	5.15544e-05	3.78571e-05	CAV1/SPP1/AKR1C2/EDN1/AKR1C3/FOSL1/NQO1/CDA/ATP2B1/TGFB1/KLF2/CYBA/IGFBP7	13	p5
BP	GO:0030574	collagen catabolic process	7/198	45/18614	4.46613e-07	6.0257e-05	4.42476e-05	MMP14/MMP11/ITGB1/CTSL/MMP2/MRC2/MMP19	7	p5
BP	GO:0010712	regulation of collagen metabolic process	7/198	46/18614	5.22061e-07	6.68849e-05	4.91146e-05	RGCC/MFAP4/CCN2/ITGB1/SERPINB7/VIM/TGFB1	7	p5
BP	GO:0009612	response to mechanical stimulus	13/198	215/18614	5.35397e-07	6.68849e-05	4.91146e-05	MMP14/EDN1/PLEC/GCLC/FOSL1/IL33/MAP1B/SERPINE2/MMP2/ACTG1/CXCL12/CYBA/CHI3L1	13	p5
BP	GO:0090092	regulation of transmembrane receptor protein serine/threonine kinase signaling pathway	15/198	301/18614	8.3954e-07	9.86858e-05	7.24664e-05	CAV1/MSX1/NBL1/CD109/LRP1/ITGA3/CCN1/PMEPA1/HTRA3/LOX/PEG10/FBN1/TGFB1/BMP2/TNFAIP6	15	p5
BP	GO:0007044	cell-substrate junction assembly	9/198	96/18614	8.4847e-07	9.86858e-05	7.24664e-05	FN1/DST/MMP14/PLEC/MAP4K4/ACTG1/S100A10/GPM6B/THY1	9	p5
BP	GO:0010811	positive regulation of cell-substrate adhesion	10/198	125/18614	9.07358e-07	0.000102017	7.49128e-05	FN1/EFEMP2/COL8A1/MAP4K4/ITGA3/FLNA/CCN1/S100A10/THY1/EDIL3	10	p5
BP	GO:0030308	negative regulation of cell growth	12/198	191/18614	9.87417e-07	0.000107437	7.88928e-05	MSX1/SPP1/OSTN/G6PD/CDA/SERPINE2/DCBLD2/SEMA7A/CDKN2A/MEG3/TGFB1/RGS2	12	p5
BP	GO:0050900	leukocyte migration	17/198	393/18614	1.09731e-06	0.000115663	8.49334e-05	MMP14/SERPINE1/NBL1/SAA1/EDN1/PLEC/ITGB1/S100A9/ITGA3/IL33/MMP2/CXCL12/S100A8/THY1/TNFAIP6/CYP19A1/RARRES2	17	p5
BP	GO:0071711	basement membrane organization	6/198	33/18614	1.17082e-06	0.000119672	8.78767e-05	CAV1/MMP11/ITGB1/PXDN/LAMB1/HMCN1	6	p5
BP	GO:0007178	transmembrane receptor protein serine/threonine kinase signaling pathway	17/198	398/18614	1.30449e-06	0.000129413	9.50296e-05	CAV1/MSX1/NBL1/CD109/LRP1/COL1A2/ITGA3/CCN1/PMEPA1/HTRA3/LOX/PEG10/FBN1/VIM/TGFB1/BMP2/TNFAIP6	17	p5
BP	GO:0150115	cell-substrate junction organization	9/198	103/18614	1.54057e-06	0.000148467	0.000109021	FN1/DST/MMP14/PLEC/MAP4K4/ACTG1/S100A10/GPM6B/THY1	9	p5
BP	GO:0051216	cartilage development	12/198	203/18614	1.87533e-06	0.00017446	0.000128108	MSX1/HMGA2/EDN1/CCN2/TIMP1/SNAI2/CCN1/TGFBI/TSKU/TGFB1/BMP2/CHI3L1	12	p5
BP	GO:0042445	hormone metabolic process	13/198	241/18614	1.93281e-06	0.00017446	0.000128108	AKR1C1/SPP1/AKR1C2/AKR1B10/AKR1C3/CPE/CTSL/SCG5/GAL/RBP1/BMP2/CYP19A1/PCSK1	13	p5
BP	GO:0001101	response to acid chemical	10/198	136/18614	1.96545e-06	0.00017446	0.000128108	COL6A1/EDN1/PLEC/GCLC/CCN2/COL1A2/NQO1/MMP2/KLF2/CYBA	10	p5
BP	GO:0030638	polyketide metabolic process	4/198	10/18614	2.48095e-06	0.000204103	0.000149876	AKR1C1/AKR1C2/AKR1B10/AKR1C3	4	p5
BP	GO:0030647	aminoglycoside antibiotic metabolic process	4/198	10/18614	2.48095e-06	0.000204103	0.000149876	AKR1C1/AKR1C2/AKR1B10/AKR1C3	4	p5
BP	GO:0044598	doxorubicin metabolic process	4/198	10/18614	2.48095e-06	0.000204103	0.000149876	AKR1C1/AKR1C2/AKR1B10/AKR1C3	4	p5
BP	GO:1902644	tertiary alcohol metabolic process	5/198	22/18614	2.94303e-06	0.000236353	0.000173557	AKR1C1/AKR1C2/AKR1B10/AKR1C3/BMP2	5	p5
BP	GO:0045926	negative regulation of growth	13/198	252/18614	3.16417e-06	0.000237461	0.000174371	MSX1/SPP1/OSTN/G6PD/CDA/SERPINE2/DCBLD2/SEMA7A/CDKN2A/MEG3/TGFB1/MT2A/RGS2	13	p5
BP	GO:0097305	response to alcohol	13/198	252/18614	3.16417e-06	0.000237461	0.000174371	AKR1C2/G6PD/AKR1C3/FOSL1/NQO1/CDA/ATP2B1/TGFB1/S100A8/KLF2/CYBA/RGS2/IGFBP7	13	p5
BP	GO:0052547	regulation of peptidase activity	17/198	425/18614	3.16802e-06	0.000237461	0.000174371	CAV1/COL7A1/SERPINE1/ASPH/TIMP2/CCN2/CD109/LRP1/GAPDH/TIMP1/S100A9/CCN1/SERPINB7/CTSL/SERPINE2/SFN/S100A8	17	p5
BP	GO:0022617	extracellular matrix disassembly	7/198	62/18614	4.15487e-06	0.00030265	0.00022224	MMP14/LRP1/MMP11/PDPN/MMP2/TGFB1/MMP19	7	p5
BP	GO:0017015	regulation of transforming growth factor beta receptor signaling pathway	10/198	148/18614	4.21718e-06	0.00030265	0.00022224	CAV1/CD109/ITGA3/PMEPA1/HTRA3/LOX/PEG10/FBN1/TGFB1/BMP2	10	p5
BP	GO:0090287	regulation of cellular response to growth factor stimulus	15/198	345/18614	4.52174e-06	0.000317746	0.000233326	CAV1/MSX1/NBL1/CD109/GPC1/ITGA3/CCN1/PMEPA1/HTRA3/LOX/PEG10/FBN1/TGFB1/BMP2/TNFAIP6	15	p5
BP	GO:1903844	regulation of cellular response to transforming growth factor beta stimulus	10/198	151/18614	5.04605e-06	0.000347354	0.000255067	CAV1/CD109/ITGA3/PMEPA1/HTRA3/LOX/PEG10/FBN1/TGFB1/BMP2	10	p5
BP	GO:0030199	collagen fibril organization	7/198	64/18614	5.15494e-06	0.000347752	0.000255359	EFEMP2/COL5A3/COL5A1/MMP11/COL1A2/PXDN/LOX	7	p5
BP	GO:0034329	cell junction assembly	17/198	444/18614	5.66392e-06	0.000374596	0.000275071	FN1/CAV1/DST/MMP14/CDH15/PLEC/MAP4K4/SNAI2/GAP43/MAP1B/C1QL2/ACTG1/S100A10/GPM6B/THBS2/THY1/NRCAM	17	p5
BP	GO:0001952	regulation of cell-matrix adhesion	9/198	125/18614	7.67716e-06	0.00049099	0.000360541	MMP14/SERPINE1/EFEMP2/MAP4K4/CDKN2A/ACTG1/S100A10/GPM6B/THY1	9	p5
BP	GO:0050878	regulation of body fluid levels	15/198	361/18614	7.80063e-06	0.00049099	0.000360541	CAV1/F13A1/SERPINE1/BPIFA1/SLC7A11/SAA1/EDN1/FLNA/HEG1/PDPN/SERPINE2/ACTG1/NME1/SLC29A1/CYBA	15	p5
BP	GO:0071560	cellular response to transforming growth factor beta stimulus	13/198	274/18614	7.8605e-06	0.00049099	0.000360541	CAV1/EDN1/CD109/COL1A2/ITGA3/PMEPA1/HTRA3/LOX/PEG10/FBN1/TGFB1/BMP2/ACTA2	13	p5
BP	GO:0010001	glial cell differentiation	12/198	235/18614	8.46026e-06	0.000518258	0.000380565	PLEC/LRP1/GPC1/S100A9/GAP43/IL33/SERPINE2/VIM/TGFB1/S100A8/GPM6B/BMP2	12	p5
BP	GO:0032967	positive regulation of collagen biosynthetic process	5/198	27/18614	8.64048e-06	0.000518258	0.000380565	RGCC/CCN2/SERPINB7/VIM/TGFB1	5	p5
BP	GO:0042063	gliogenesis	14/198	320/18614	8.84107e-06	0.000518258	0.000380565	MMP14/PLEC/LRP1/GPC1/S100A9/GAP43/IL33/SERPINE2/LAMB1/VIM/TGFB1/S100A8/GPM6B/BMP2	14	p5
BP	GO:0051147	regulation of muscle cell differentiation	10/198	161/18614	8.91165e-06	0.000518258	0.000380565	MSX1/MMP14/EFEMP2/G6PD/EDN1/LAMB1/TGFB1/IGF2/RGS2/BMP2	10	p5
BP	GO:0071559	response to transforming growth factor beta	13/198	280/18614	9.91621e-06	0.000566904	0.000416286	CAV1/EDN1/CD109/COL1A2/ITGA3/PMEPA1/HTRA3/LOX/PEG10/FBN1/TGFB1/BMP2/ACTA2	13	p5
BP	GO:0010714	positive regulation of collagen metabolic process	5/198	28/18614	1.04284e-05	0.000570319	0.000418794	RGCC/CCN2/SERPINB7/VIM/TGFB1	5	p5
BP	GO:1903055	positive regulation of extracellular matrix organization	5/198	28/18614	1.04284e-05	0.000570319	0.000418794	EFEMP2/RGCC/PDPN/TGFB1/BMP2	5	p5
BP	GO:0030307	positive regulation of cell growth	10/198	164/18614	1.04832e-05	0.000570319	0.000418794	FN1/MMP14/EDN1/S100A9/MAP1B/SFN/SEMA7A/CXCL12/S100A8/CYBA	10	p5
BP	GO:0030595	leukocyte chemotaxis	12/198	241/18614	1.09102e-05	0.000575	0.000422231	SERPINE1/NBL1/SAA1/EDN1/PLEC/S100A9/MMP2/CXCL12/S100A8/TNFAIP6/CYP19A1/RARRES2	12	p5
BP	GO:0097529	myeloid leukocyte migration	12/198	241/18614	1.09102e-05	0.000575	0.000422231	MMP14/SERPINE1/NBL1/SAA1/EDN1/S100A9/MMP2/CXCL12/S100A8/TNFAIP6/CYP19A1/RARRES2	12	p5
BP	GO:0050678	regulation of epithelial cell proliferation	16/198	419/18614	1.11364e-05	0.000577893	0.000424355	CAV1/RGCC/SPARC/CD109/SNAI2/NME2/NEAT1/SFN/LAMB1/NME1/CXCL12/TGFB1/IGF2/CYBA/BMP2/TIE1	16	p5
BP	GO:0090101	negative regulation of transmembrane receptor protein serine/threonine kinase signaling pathway	10/198	169/18614	1.36353e-05	0.000696848	0.000511706	CAV1/NBL1/CD109/LRP1/PMEPA1/HTRA3/PEG10/FBN1/BMP2/TNFAIP6	10	p5
BP	GO:1903034	regulation of response to wounding	10/198	170/18614	1.43553e-05	0.000706606	0.000518871	CAV1/SPP1/SERPINE1/EDN1/CD109/ITGB1/FLNA/SERPINE2/ACTG1/ACTA2	10	p5
BP	GO:0006692	prostanoid metabolic process	6/198	50/18614	1.44547e-05	0.000706606	0.000518871	PTGDS/AKR1C1/AKR1C2/EDN1/AKR1C3/PTGR1	6	p5
BP	GO:0006693	prostaglandin metabolic process	6/198	50/18614	1.44547e-05	0.000706606	0.000518871	PTGDS/AKR1C1/AKR1C2/EDN1/AKR1C3/PTGR1	6	p5
BP	GO:0061564	axon development	17/198	479/18614	1.52059e-05	0.000732709	0.000538039	FN1/SPP1/EDN1/UCHL1/S100A6/ITGB1/FLNA/GAP43/MAP1B/SEMA7A/MMP2/TSKU/TUBB3/CXCL12/GPM6B/THY1/NRCAM	17	p5
BP	GO:0032964	collagen biosynthetic process	6/198	51/18614	1.62381e-05	0.000771423	0.000566467	RGCC/COL5A1/CCN2/SERPINB7/VIM/TGFB1	6	p5
BP	GO:0048545	response to steroid hormone	14/198	339/18614	1.68962e-05	0.00079154	0.000581239	PTGDS/CAV1/SPP1/EDN1/CCN2/AKR1C3/FOSL1/PMEPA1/LOX/ATP2B1/TGFB1/CYBA/IGFBP7/PCSK1	14	p5
BP	GO:0001933	negative regulation of protein phosphorylation	14/198	341/18614	1.80386e-05	0.000833481	0.000612037	CAV1/PLEC/UCHL1/CD109/LRP1/PMEPA1/HEG1/SFN/CDKN2A/TGFB1/IGFBP3/THY1/RGS2/BMP2	14	p5
BP	GO:0009410	response to xenobiotic stimulus	16/198	440/18614	2.03197e-05	0.000926194	0.000680118	AKR1C1/EDN1/UCHL1/ALDH3A1/GCLC/FOSL1/NQO1/ITGA3/MAP1B/LOX/MMP2/NNMT/SLC29A1/CYBA/GAL/PCSK1	16	p5
BP	GO:0007179	transforming growth factor beta receptor signaling pathway	11/198	218/18614	2.25809e-05	0.00101554	0.000745723	CAV1/CD109/COL1A2/ITGA3/PMEPA1/HTRA3/LOX/PEG10/FBN1/TGFB1/BMP2	11	p5
BP	GO:0007162	negative regulation of cell adhesion	13/198	312/18614	3.10032e-05	0.0013581	0.000997273	MMP14/SERPINE1/RGCC/MAP4K4/SNAI2/SERPINE2/TGFBI/FXYD5/MMP2/CDKN2A/CXCL12/TGFB1/BMP2	13	p5
BP	GO:0060326	cell chemotaxis	13/198	312/18614	3.10032e-05	0.0013581	0.000997273	SERPINE1/NBL1/SAA1/EDN1/PLEC/S100A9/LOX/MMP2/CXCL12/S100A8/TNFAIP6/CYP19A1/RARRES2	13	p5
BP	GO:0042692	muscle cell differentiation	15/198	410/18614	3.46105e-05	0.00149668	0.00109903	MSX1/MMP14/EFEMP2/G6PD/EDN1/PLEC/UCHL1/ITGB1/LOX/LAMB1/ACTG1/TGFB1/IGF2/RGS2/BMP2	15	p5
BP	GO:0031102	neuron projection regeneration	6/198	59/18614	3.7858e-05	0.00160364	0.00117757	SPP1/FLNA/GAP43/MAP1B/MMP2/THY1	6	p5
BP	GO:0048588	developmental cell growth	11/198	231/18614	3.84457e-05	0.00160364	0.00117757	FN1/SPP1/OSTN/G6PD/EDN1/ITGB1/MAP1B/SEMA7A/CXCL12/RGS2/NRCAM	11	p5
BP	GO:0033627	cell adhesion mediated by integrin	7/198	87/18614	3.9461e-05	0.00160364	0.00117757	SERPINE1/ITGA11/ITGB1/SNAI2/ITGA3/ITGA10/FBN1	7	p5
BP	GO:0048678	response to axon injury	7/198	87/18614	3.9461e-05	0.00160364	0.00117757	SPP1/FLNA/GAP43/MAP1B/MMP2/THY1/PCSK1	7	p5
BP	GO:0048708	astrocyte differentiation	7/198	87/18614	3.9461e-05	0.00160364	0.00117757	LRP1/S100A9/GAP43/SERPINE2/VIM/S100A8/BMP2	7	p5
BP	GO:0044319	wound healing, spreading of cells	5/198	37/18614	4.27956e-05	0.00169538	0.00124494	COL5A1/ITGB1/FLNA/CCN1/PDPN	5	p5
BP	GO:0090505	epiboly involved in wound healing	5/198	37/18614	4.27956e-05	0.00169538	0.00124494	COL5A1/ITGB1/FLNA/CCN1/PDPN	5	p5
BP	GO:0043200	response to amino acid	8/198	120/18614	4.32265e-05	0.00169538	0.00124494	COL6A1/EDN1/GCLC/CCN2/COL1A2/NQO1/MMP2/CYBA	8	p5
BP	GO:0071229	cellular response to acid chemical	7/198	89/18614	4.57059e-05	0.00175696	0.00129016	COL6A1/PLEC/GCLC/COL1A2/MMP2/KLF2/CYBA	7	p5
BP	GO:0043903	regulation of biological process involved in symbiotic interaction	6/198	61/18614	4.58383e-05	0.00175696	0.00129016	CAV1/IFITM1/LGALS1/BPIFA1/KRT6A/PTX3	6	p5
BP	GO:0072593	reactive oxygen species metabolic process	11/198	237/18614	4.85368e-05	0.00179124	0.00131533	AKR1C1/G6PD/EDN1/CCN2/AKR1C3/NQO1/NCF2/PXDN/CCN1/TGFB1/CYBA	11	p5
BP	GO:0051385	response to mineralocorticoid	5/198	38/18614	4.88567e-05	0.00179124	0.00131533	EDN1/CCN2/FOSL1/ATP2B1/CYBA	5	p5
BP	GO:0090504	epiboly	5/198	38/18614	4.88567e-05	0.00179124	0.00131533	COL5A1/ITGB1/FLNA/CCN1/PDPN	5	p5
BP	GO:1901661	quinone metabolic process	5/198	38/18614	4.88567e-05	0.00179124	0.00131533	AKR1C1/AKR1C2/AKR1B10/AKR1C3/NQO1	5	p5
BP	GO:0030336	negative regulation of cell migration	14/198	375/18614	5.1046e-05	0.00185138	0.00135949	IFITM1/SERPINE1/RGCC/NBL1/LRP1/TIMP1/IL33/CXCL12/TGFB1/IGFBP3/THY1/TNFAIP6/TIE1/CYP19A1	14	p5
BP	GO:0060537	muscle tissue development	15/198	426/18614	5.35028e-05	0.00191642	0.00140725	CAV1/MSX1/EFEMP2/G6PD/CHRNA1/EDN1/PLEC/ITGB1/GPC1/HEG1/LOX/TGFB1/IGF2/RGS2/BMP2	15	p5
BP	GO:0040013	negative regulation of locomotion	15/198	427/18614	5.49385e-05	0.00191642	0.00140725	IFITM1/SERPINE1/RGCC/NBL1/LRP1/TIMP1/IL33/SEMA7A/CXCL12/TGFB1/IGFBP3/THY1/TNFAIP6/TIE1/CYP19A1	15	p5
BP	GO:0031638	zymogen activation	6/198	63/18614	5.51119e-05	0.00191642	0.00140725	MMP14/SERPINE1/ASPH/CTSL/SERPINE2/S100A10	6	p5
BP	GO:0070542	response to fatty acid	6/198	63/18614	5.51119e-05	0.00191642	0.00140725	AKR1C1/AKR1C2/EDN1/CCN2/AKR1C3/PCSK1	6	p5
BP	GO:0051893	regulation of focal adhesion assembly	6/198	64/18614	6.02799e-05	0.00205378	0.00150812	MMP14/MAP4K4/ACTG1/S100A10/GPM6B/THY1	6	p5
BP	GO:0090109	regulation of cell-substrate junction assembly	6/198	64/18614	6.02799e-05	0.00205378	0.00150812	MMP14/MAP4K4/ACTG1/S100A10/GPM6B/THY1	6	p5
BP	GO:0042326	negative regulation of phosphorylation	14/198	383/18614	6.40267e-05	0.00213308	0.00156635	CAV1/PLEC/UCHL1/CD109/LRP1/PMEPA1/HEG1/SFN/CDKN2A/TGFB1/IGFBP3/THY1/RGS2/BMP2	14	p5
BP	GO:0016137	glycoside metabolic process	4/198	21/18614	6.45047e-05	0.00213308	0.00156635	AKR1C1/AKR1C2/AKR1B10/AKR1C3	4	p5
BP	GO:0030728	ovulation	4/198	21/18614	6.45047e-05	0.00213308	0.00156635	MMP2/RGS2/TNFAIP6/MMP19	4	p5
BP	GO:0032965	regulation of collagen biosynthetic process	5/198	41/18614	7.10813e-05	0.00232011	0.00170369	RGCC/CCN2/SERPINB7/VIM/TGFB1	5	p5
BP	GO:0032970	regulation of actin filament-based process	14/198	387/18614	7.1536e-05	0.00232011	0.00170369	CAV1/RGCC/EDN1/CCN2/CAPG/LRP1/FLNA/PDPN/TMSB10/ACTG1/S100A10/CXCL12/GPM6B/ACTA2	14	p5
BP	GO:0031960	response to corticosteroid	9/198	166/18614	7.30891e-05	0.0023479	0.0017241	PTGDS/EDN1/CCN2/AKR1C3/FOSL1/ATP2B1/CYBA/IGFBP7/PCSK1	9	p5
BP	GO:0045936	negative regulation of phosphate metabolic process	15/198	439/18614	7.4998e-05	0.00238649	0.00175244	CAV1/PLEC/UCHL1/CD109/LRP1/PMEPA1/CDA/HEG1/SFN/CDKN2A/TGFB1/IGFBP3/THY1/RGS2/BMP2	15	p5
BP	GO:0010563	negative regulation of phosphorus metabolic process	15/198	440/18614	7.69278e-05	0.00240324	0.00176473	CAV1/PLEC/UCHL1/CD109/LRP1/PMEPA1/CDA/HEG1/SFN/CDKN2A/TGFB1/IGFBP3/THY1/RGS2/BMP2	15	p5
BP	GO:0044703	multi-organism reproductive process	10/198	207/18614	7.69561e-05	0.00240324	0.00176473	SPP1/EDN1/FOSL1/TIMP1/ITGA3/SERPINE2/JUNB/MMP2/RGS2/IGFBP7	10	p5
BP	GO:2000146	negative regulation of cell motility	14/198	390/18614	7.76616e-05	0.00240324	0.00176473	IFITM1/SERPINE1/RGCC/NBL1/LRP1/TIMP1/IL33/CXCL12/TGFB1/IGFBP3/THY1/TNFAIP6/TIE1/CYP19A1	14	p5
BP	GO:0051153	regulation of striated muscle cell differentiation	7/198	97/18614	7.93332e-05	0.00243264	0.00178632	MSX1/MMP14/G6PD/EDN1/TGFB1/RGS2/BMP2	7	p5
BP	GO:0150116	regulation of cell-substrate junction organization	6/198	69/18614	9.22318e-05	0.00280268	0.00205805	MMP14/MAP4K4/ACTG1/S100A10/GPM6B/THY1	6	p5
BP	GO:0048762	mesenchymal cell differentiation	11/198	255/18614	9.35863e-05	0.00281845	0.00206963	FN1/MSX1/RGCC/HMGA2/EDN1/SNAI2/FLNA/PDPN/SEMA7A/TGFB1/BMP2	11	p5
BP	GO:0001837	epithelial to mesenchymal transition	9/198	172/18614	9.60113e-05	0.00284758	0.00209102	MSX1/RGCC/HMGA2/EDN1/SNAI2/FLNA/PDPN/TGFB1/BMP2	9	p5
BP	GO:0030512	negative regulation of transforming growth factor beta receptor signaling pathway	7/198	100/18614	9.62421e-05	0.00284758	0.00209102	CAV1/CD109/PMEPA1/HTRA3/PEG10/FBN1/BMP2	7	p5
BP	GO:0031214	biomineral tissue development	9/198	173/18614	0.000100363	0.00294369	0.00216159	SPP1/COL1A2/IBSP/CCN1/LOX/ATP2B1/TGFB1/GPM6B/BMP2	9	p5
BP	GO:0007517	muscle organ development	13/198	351/18614	0.000102819	0.00298973	0.0021954	CAV1/MSX1/EFEMP2/CHRNA1/PLEC/ITGA11/ITGB1/GPC1/HEG1/LOX/TGFB1/IGF2/BMP2	13	p5
BP	GO:0045927	positive regulation of growth	11/198	258/18614	0.000103808	0.00299268	0.00219757	FN1/MMP14/EDN1/S100A9/MAP1B/SFN/SEMA7A/CXCL12/S100A8/IGF2/CYBA	11	p5
BP	GO:0042180	cellular ketone metabolic process	10/198	216/18614	0.000109486	0.00309958	0.00227607	AKR1C1/CAV1/AKR1C2/AKR1B10/SLC7A11/AKR1C3/NQO1/KYNU/BMP2/CYP19A1	10	p5
BP	GO:0044706	multi-multicellular organism process	10/198	216/18614	0.000109486	0.00309958	0.00227607	SPP1/EDN1/FOSL1/TIMP1/ITGA3/SERPINE2/JUNB/MMP2/RGS2/IGFBP7	10	p5
BP	GO:0061041	regulation of wound healing	8/198	137/18614	0.000110273	0.00309958	0.00227607	CAV1/SERPINE1/EDN1/CD109/ITGB1/SERPINE2/ACTG1/ACTA2	8	p5
BP	GO:0030509	BMP signaling pathway	9/198	176/18614	0.000114423	0.00318965	0.00234221	MSX1/NBL1/ITGA3/CCN1/HTRA3/FBN1/TGFB1/BMP2/TNFAIP6	9	p5
BP	GO:0043588	skin development	12/198	308/18614	0.000118646	0.00328026	0.00240874	COL5A3/COL5A1/KRT81/PLEC/AKR1C3/CD109/COL1A2/NME2/ITGA3/SFN/KRT6A/GAL	12	p5
BP	GO:0003018	vascular process in circulatory system	11/198	265/18614	0.000131429	0.00360415	0.00264658	CAV1/EDN1/PLEC/GCLC/LRP1/ATP2B1/MMP2/TGFB1/SLC29A1/KLF2/RGS2	11	p5
BP	GO:0048251	elastic fiber assembly	3/198	10/18614	0.000134639	0.0036624	0.00268935	EFEMP2/MFAP4/LOX	3	p5
BP	GO:0044403	biological process involved in symbiotic interaction	12/198	313/18614	0.000137936	0.00372206	0.00273316	FN1/CAV1/IFITM1/HMGA2/LGALS1/BPIFA1/GAPDH/ITGB1/ANPEP/CTSL/KRT6A/PTX3	12	p5
BP	GO:0048771	tissue remodeling	9/198	181/18614	0.000141512	0.00378825	0.00278177	CAV1/SPP1/MMP14/TIMP1/FLNA/CTHRC1/MMP2/TGFB1/TIE1	9	p5
BP	GO:0007596	blood coagulation	10/198	224/18614	0.000147518	0.00391794	0.002877	CAV1/F13A1/SERPINE1/SLC7A11/SAA1/EDN1/FLNA/PDPN/SERPINE2/ACTG1	10	p5
BP	GO:0051238	sequestering of metal ion	4/198	26/18614	0.000154558	0.0040593	0.0029808	FTH1/LCN2/S100A9/S100A8	4	p5
BP	GO:0051047	positive regulation of secretion	12/198	317/18614	0.000155247	0.0040593	0.0029808	SPP1/RGCC/EDN1/S100A10/CXCL12/TGFB1/S100A8/CYBA/GAL/BMP2/CYP19A1/PCSK1	12	p5
BP	GO:0002685	regulation of leukocyte migration	10/198	227/18614	0.000164397	0.00426548	0.0031322	MMP14/SERPINE1/NBL1/EDN1/IL33/CXCL12/THY1/TNFAIP6/CYP19A1/RARRES2	10	p5
BP	GO:0060485	mesenchyme development	12/198	320/18614	0.000169423	0.00436231	0.00320331	FN1/MSX1/RGCC/HMGA2/EDN1/SNAI2/FLNA/PDPN/SEMA7A/TGFB1/BMP2/ACTA2	12	p5
BP	GO:0030324	lung development	9/198	186/18614	0.000173763	0.00444018	0.00326049	MMP14/SLC7A11/CCN2/ITGA3/HEG1/LOX/PDPN/KLF2/CHI3L1	9	p5
BP	GO:0050817	coagulation	10/198	229/18614	0.000176532	0.004477	0.00328752	CAV1/F13A1/SERPINE1/SLC7A11/SAA1/EDN1/FLNA/PDPN/SERPINE2/ACTG1	10	p5
BP	GO:0045667	regulation of osteoblast differentiation	8/198	147/18614	0.000179608	0.00448653	0.00329452	IFITM1/OSTN/SNAI2/CCN1/CTHRC1/PDLIM7/BMP2/TNFAIP6	8	p5
BP	GO:0071772	response to BMP	9/198	187/18614	0.000180898	0.00448653	0.00329452	MSX1/NBL1/ITGA3/CCN1/HTRA3/FBN1/TGFB1/BMP2/TNFAIP6	9	p5
BP	GO:0071773	cellular response to BMP stimulus	9/198	187/18614	0.000180898	0.00448653	0.00329452	MSX1/NBL1/ITGA3/CCN1/HTRA3/FBN1/TGFB1/BMP2/TNFAIP6	9	p5
BP	GO:0007599	hemostasis	10/198	230/18614	0.000182876	0.00448948	0.00329669	CAV1/F13A1/SERPINE1/SLC7A11/SAA1/EDN1/FLNA/PDPN/SERPINE2/ACTG1	10	p5
BP	GO:2000833	positive regulation of steroid hormone secretion	3/198	11/18614	0.000183679	0.00448948	0.00329669	SPP1/GAL/CYP19A1	3	p5
BP	GO:0019362	pyridine nucleotide metabolic process	6/198	79/18614	0.000195859	0.00469211	0.00344548	G6PD/NQO1/KYNU/TP53I3/NNMT/NAMPT	6	p5
BP	GO:0046496	nicotinamide nucleotide metabolic process	6/198	79/18614	0.000195859	0.00469211	0.00344548	G6PD/NQO1/KYNU/TP53I3/NNMT/NAMPT	6	p5
BP	GO:0050769	positive regulation of neurogenesis	10/198	232/18614	0.000196142	0.00469211	0.00344548	FN1/ITGB1/IL33/MAP1B/SERPINE2/SEMA7A/CXCL12/TGM2/TGFB1/BMP2	10	p5
BP	GO:0007409	axonogenesis	14/198	427/18614	0.000200179	0.0047217	0.00346721	FN1/SPP1/EDN1/UCHL1/S100A6/ITGB1/GAP43/MAP1B/SEMA7A/TSKU/TUBB3/CXCL12/THY1/NRCAM	14	p5
BP	GO:0043434	response to peptide hormone	14/198	427/18614	0.000200179	0.0047217	0.00346721	CAV1/EDN1/GCLC/CCN2/TIMP1/MAP1B/ATP2B1/FBN1/CXCL12/IGF2/CYBA/GAL/RARRES2/PCSK1	14	p5
BP	GO:0030323	respiratory tube development	9/198	190/18614	0.00020378	0.00477327	0.00350508	MMP14/SLC7A11/CCN2/ITGA3/HEG1/LOX/PDPN/KLF2/CHI3L1	9	p5
BP	GO:0002062	chondrocyte differentiation	7/198	113/18614	0.000206762	0.00480972	0.00353184	HMGA2/CCN2/SNAI2/TGFBI/TSKU/TGFB1/BMP2	7	p5
BP	GO:0051962	positive regulation of nervous system development	11/198	280/18614	0.000212247	0.00490349	0.0036007	FN1/ITGB1/IL33/MAP1B/SERPINE2/SEMA7A/CXCL12/TGM2/TGFB1/THBS2/BMP2	11	p5
BP	GO:0055001	muscle cell development	9/198	192/18614	0.000220335	0.00505571	0.00371248	EFEMP2/G6PD/EDN1/PLEC/UCHL1/ITGB1/LOX/ACTG1/RGS2	9	p5
BP	GO:0006968	cellular defense response	5/198	52/18614	0.000224253	0.00506203	0.00371712	ITGB1/FOSL1/NCF2/LSP1/IL33	5	p5
BP	GO:0031103	axon regeneration	5/198	52/18614	0.000224253	0.00506203	0.00371712	SPP1/FLNA/GAP43/MAP1B/MMP2	5	p5
BP	GO:0010466	negative regulation of peptidase activity	10/198	236/18614	0.000225112	0.00506203	0.00371712	COL7A1/SERPINE1/TIMP2/CD109/LRP1/GAPDH/TIMP1/SERPINB7/SERPINE2/SFN	10	p5
BP	GO:0050767	regulation of neurogenesis	13/198	381/18614	0.000230385	0.00514627	0.00377898	FN1/SPP1/ITGB1/IL33/MAP1B/SERPINE2/SEMA7A/S100A10/CXCL12/TGM2/TGFB1/THY1/BMP2	13	p5
BP	GO:0002683	negative regulation of immune system process	15/198	487/18614	0.000233394	0.00517919	0.00380315	FN1/NBL1/SNAI2/IL13RA2/OAS1/IL33/CD68/FBN1/CXCL12/TGFB1/HLA-A/GAL/THY1/TNFAIP6/CYP19A1	15	p5
BP	GO:0022411	cellular component disassembly	15/198	488/18614	0.000238572	0.0052595	0.00386213	HMGA1/MMP14/ASPH/CAPG/LRP1/MMP11/ITGB1/MAP4K4/SNAI2/MAP1B/PDPN/STMN4/MMP2/TGFB1/MMP19	15	p5
BP	GO:0090066	regulation of anatomical structure size	15/198	492/18614	0.000260294	0.00570112	0.00418641	FN1/CAV1/SPP1/EDN1/GCLC/CAPG/MAP1B/ATP2B1/TMSB10/SEMA7A/MMP2/CXCL12/KLF2/RGS2/NRCAM	15	p5
BP	GO:0052548	regulation of endopeptidase activity	12/198	336/18614	0.000265202	0.00577114	0.00423783	SERPINE1/ASPH/TIMP2/CCN2/GAPDH/TIMP1/S100A9/CCN1/SERPINB7/SERPINE2/SFN/S100A8	12	p5
BP	GO:0007584	response to nutrient	8/198	156/18614	0.00026946	0.00579976	0.00425885	SPP1/GCLC/AKR1C3/SNAI2/NQO1/KYNU/MAP1B/ATP2B1	8	p5
BP	GO:0030510	regulation of BMP signaling pathway	7/198	118/18614	0.000269956	0.00579976	0.00425885	MSX1/NBL1/ITGA3/CCN1/HTRA3/FBN1/TNFAIP6	7	p5
BP	GO:0048732	gland development	14/198	441/18614	0.000278147	0.0059379	0.00436029	CAV1/MSX1/EDN1/SNAI2/SERPINE2/MMP2/NME1/TGM2/TGFB1/IGF2/SLC29A1/BMP2/CYP19A1/PCSK1	14	p5
BP	GO:0001667	ameboidal-type cell migration	15/198	496/18614	0.000283705	0.00599307	0.00440079	FN1/S100P/RGCC/SPARC/EDN1/PLEC/ITGB1/MAP4K4/TIMP1/SNAI2/S100A9/ITGA3/SEMA7A/TGFB1/ACTA2	15	p5
BP	GO:0048675	axon extension	7/198	119/18614	0.000284284	0.00599307	0.00440079	FN1/EDN1/ITGB1/MAP1B/SEMA7A/CXCL12/NRCAM	7	p5
BP	GO:0001523	retinoid metabolic process	6/198	85/18614	0.000292355	0.0060165	0.004418	AKR1C1/AKR1B10/AKR1C3/LRP1/RBP1/RARRES2	6	p5
BP	GO:0072524	pyridine-containing compound metabolic process	6/198	85/18614	0.000292355	0.0060165	0.004418	G6PD/NQO1/KYNU/TP53I3/NNMT/NAMPT	6	p5
BP	GO:0002686	negative regulation of leukocyte migration	5/198	55/18614	0.00029253	0.0060165	0.004418	NBL1/IL33/CXCL12/TNFAIP6/CYP19A1	5	p5
BP	GO:0052372	modulation by symbiont of entry into host	5/198	55/18614	0.00029253	0.0060165	0.004418	CAV1/IFITM1/LGALS1/KRT6A/PTX3	5	p5
BP	GO:0001935	endothelial cell proliferation	9/198	201/18614	0.000309311	0.00620895	0.00455932	CAV1/MMP14/RGCC/SPARC/CXCL12/IGF2/CYBA/BMP2/TIE1	9	p5
BP	GO:0048041	focal adhesion assembly	6/198	86/18614	0.000311535	0.00620895	0.00455932	MMP14/MAP4K4/ACTG1/S100A10/GPM6B/THY1	6	p5
BP	GO:0032102	negative regulation of response to external stimulus	14/198	446/18614	0.000311707	0.00620895	0.00455932	SPP1/SERPINE1/NBL1/SAA1/EDN1/CD109/OAS1/SERPINE2/SEMA7A/CALCRL/TGFB1/HLA-A/TNFAIP6/CYP19A1	14	p5
BP	GO:0061311	cell surface receptor signaling pathway involved in heart development	4/198	31/18614	0.000312055	0.00620895	0.00455932	MSX1/SNAI2/TGFB1/BMP2	4	p5
BP	GO:0033690	positive regulation of osteoblast proliferation	3/198	13/18614	0.000313413	0.00620895	0.00455932	CCN1/CTHRC1/BMP2	3	p5
BP	GO:0072537	fibroblast activation	3/198	13/18614	0.000313413	0.00620895	0.00455932	RGCC/GCLC/ACTA2	3	p5
BP	GO:0030282	bone mineralization	7/198	121/18614	0.000314773	0.00620895	0.00455932	COL1A2/IBSP/CCN1/LOX/ATP2B1/GPM6B/BMP2	7	p5
BP	GO:0044409	entry into host	8/198	160/18614	0.00031976	0.00627064	0.00460462	CAV1/IFITM1/LGALS1/ITGB1/ANPEP/CTSL/KRT6A/PTX3	8	p5
BP	GO:0032370	positive regulation of lipid transport	6/198	87/18614	0.000331689	0.00646698	0.00474879	CAV1/SPP1/EDN1/LRP1/GAL/CYP19A1	6	p5
BP	GO:0051346	negative regulation of hydrolase activity	12/198	345/18614	0.000336984	0.00653246	0.00479688	COL7A1/SERPINE1/TIMP2/CD109/LRP1/GAPDH/TIMP1/SERPINB7/SERPINE2/SFN/RGS2/PTX3	12	p5
BP	GO:0015850	organic hydroxy compound transport	11/198	296/18614	0.000341394	0.00658013	0.00483188	AKR1C1/CAV1/SPP1/SNCG/LRP1/SLC16A3/TSKU/CXCL12/GPM6B/GAL/CYP19A1	11	p5
BP	GO:0001541	ovarian follicle development	5/198	57/18614	0.000346101	0.00663295	0.00487067	MMP14/MMP2/PTX3/TNFAIP6/MMP19	5	p5
BP	GO:0051146	striated muscle cell differentiation	11/198	297/18614	0.000351287	0.00668631	0.00490985	MSX1/MMP14/G6PD/EDN1/PLEC/ITGB1/ACTG1/TGFB1/IGF2/RGS2/BMP2	11	p5
BP	GO:0016101	diterpenoid metabolic process	6/198	88/18614	0.00035285	0.00668631	0.00490985	AKR1C1/AKR1B10/AKR1C3/LRP1/RBP1/RARRES2	6	p5
BP	GO:0051235	maintenance of location	12/198	347/18614	0.000354998	0.00668942	0.00491214	CAV1/NBL1/FTH1/LCN2/S100A9/FLNA/TMSB10/RNF213/FBN1/S100A8/CYBA/THY1	12	p5
BP	GO:0051701	biological process involved in interaction with host	9/198	206/18614	0.000370397	0.00694084	0.00509676	CAV1/IFITM1/LGALS1/BPIFA1/ITGB1/ANPEP/CTSL/KRT6A/PTX3	9	p5
BP	GO:0006690	icosanoid metabolic process	7/198	125/18614	0.00038362	0.00714889	0.00524953	PTGDS/AKR1C1/AKR1C2/EDN1/AKR1C3/PTGR1/DPEP2	7	p5
BP	GO:1905049	negative regulation of metallopeptidase activity	3/198	14/18614	0.00039577	0.0073348	0.00538605	TIMP2/LRP1/TIMP1	3	p5
BP	GO:0002688	regulation of leukocyte chemotaxis	7/198	126/18614	0.000402585	0.00742033	0.00544886	SERPINE1/NBL1/EDN1/CXCL12/TNFAIP6/CYP19A1/RARRES2	7	p5
BP	GO:0055007	cardiac muscle cell differentiation	7/198	127/18614	0.000422294	0.00774129	0.00568454	G6PD/EDN1/PLEC/ITGB1/TGFB1/RGS2/BMP2	7	p5
BP	GO:0051960	regulation of nervous system development	14/198	461/18614	0.000434033	0.0078724	0.00578081	FN1/SPP1/ITGB1/IL33/MAP1B/SERPINE2/SEMA7A/S100A10/CXCL12/TGM2/TGFB1/THBS2/THY1/BMP2	14	p5
BP	GO:0002011	morphogenesis of an epithelial sheet	5/198	60/18614	0.00043997	0.0078724	0.00578081	COL5A1/ITGB1/FLNA/CCN1/PDPN	5	p5
BP	GO:0003179	heart valve morphogenesis	5/198	60/18614	0.00043997	0.0078724	0.00578081	SNAI2/CCN1/TGFB1/BMP2/TIE1	5	p5
BP	GO:0019748	secondary metabolic process	5/198	60/18614	0.00043997	0.0078724	0.00578081	AKR1C1/AKR1C2/AKR1B10/SLC7A11/AKR1C3	5	p5
BP	GO:0060541	respiratory system development	9/198	211/18614	0.000441116	0.0078724	0.00578081	MMP14/SLC7A11/CCN2/ITGA3/HEG1/LOX/PDPN/KLF2/CHI3L1	9	p5
BP	GO:0060563	neuroepithelial cell differentiation	4/198	34/18614	0.000448623	0.00796425	0.00584826	SERPINE1/MAP1B/TUBB/BMP2	4	p5
BP	GO:0007568	aging	8/198	169/18614	0.000461267	0.00814583	0.0059816	EDN1/GCLC/CCN2/TIMP1/NQO1/ATP2B1/CD68/MMP2	8	p5
BP	GO:0014706	striated muscle tissue development	10/198	259/18614	0.000470542	0.00826635	0.0060701	MSX1/G6PD/EDN1/PLEC/ITGB1/HEG1/LOX/TGFB1/RGS2/BMP2	10	p5
BP	GO:1905517	macrophage migration	5/198	61/18614	0.00047516	0.00830422	0.00609791	MMP14/SAA1/MMP2/CYP19A1/RARRES2	5	p5
BP	GO:1901888	regulation of cell junction assembly	9/198	214/18614	0.000488635	0.00849038	0.00623461	CAV1/MMP14/MAP4K4/SNAI2/ACTG1/S100A10/GPM6B/THBS2/THY1	9	p5
BP	GO:0070278	extracellular matrix constituent secretion	3/198	15/18614	0.000490846	0.00849038	0.00623461	RGCC/CCN2/BMP2	3	p5
BP	GO:0045773	positive regulation of axon extension	4/198	35/18614	0.000502326	0.00860074	0.00631565	FN1/MAP1B/SEMA7A/CXCL12	4	p5
BP	GO:0071398	cellular response to fatty acid	4/198	35/18614	0.000502326	0.00860074	0.00631565	AKR1C1/AKR1C2/EDN1/AKR1C3	4	p5
BP	GO:0003007	heart morphogenesis	10/198	262/18614	0.000514767	0.00876923	0.00643937	MSX1/COL5A1/EDN1/SNAI2/FLNA/CCN1/CPE/HEG1/TGFB1/BMP2	10	p5
BP	GO:1990138	neuron projection extension	8/198	172/18614	0.000518394	0.00878665	0.00645217	FN1/OSTN/EDN1/ITGB1/MAP1B/SEMA7A/CXCL12/NRCAM	8	p5
BP	GO:0006469	negative regulation of protein kinase activity	9/198	217/18614	0.000540283	0.00911188	0.00669098	CAV1/PLEC/UCHL1/HEG1/SFN/CDKN2A/THY1/RGS2/BMP2	9	p5
BP	GO:0030178	negative regulation of Wnt signaling pathway	8/198	174/18614	0.000559568	0.00931231	0.00683816	CAV1/IGFBP4/LRP1/SNAI2/CTHRC1/RNF213/TSKU/BMP2	8	p5
BP	GO:0042742	defense response to bacterium	11/198	314/18614	0.000560162	0.00931231	0.00683816	SERPINE1/BPIFA1/LCN2/S100A9/OAS1/RNF213/KRT6A/S100A8/CYBA/HLA-A/RARRES2	11	p5
BP	GO:0033687	osteoblast proliferation	4/198	36/18614	0.00056045	0.00931231	0.00683816	CCN1/CTHRC1/JUNB/BMP2	4	p5
BP	GO:1905475	regulation of protein localization to membrane	8/198	175/18614	0.000581125	0.0096085	0.00705566	MMP14/SLC7A11/LRP1/ITGB1/GPC1/ITGA3/TGFB1/TNFAIP6	8	p5
BP	GO:0006940	regulation of smooth muscle contraction	5/198	64/18614	0.000593511	0.00976542	0.00717089	CAV1/EDN1/ATP2B1/CALCRL/RGS2	5	p5
BP	GO:0010715	regulation of extracellular matrix disassembly	3/198	16/18614	0.000599399	0.00976702	0.00717206	LRP1/PDPN/TGFB1	3	p5
BP	GO:0042448	progesterone metabolic process	3/198	16/18614	0.000599399	0.00976702	0.00717206	AKR1C1/AKR1C2/AKR1C3	3	p5
BP	GO:0048660	regulation of smooth muscle cell proliferation	8/198	176/18614	0.000603349	0.00978411	0.00718461	EFEMP2/EDN1/MMP2/CALCRL/TGFB1/IGFBP3/CYBA/BMP2	8	p5
BP	GO:0071900	regulation of protein serine/threonine kinase activity	12/198	369/18614	0.000613306	0.009898	0.00726824	CAV1/RGCC/HMGA2/EDN1/UCHL1/HEG1/SFN/CDKN2A/TGFB1/THY1/RGS2/BMP2	12	p5
BP	GO:0010959	regulation of metal ion transport	13/198	423/18614	0.000621502	0.00991529	0.00728094	CAV1/G6PD/BPIFA1/ITGB1/FLNA/ATP2B1/SERPINE2/FXYD5/AHNAK/CXCL12/CYBA/GAL/THY1	13	p5
BP	GO:0008207	C21-steroid hormone metabolic process	4/198	37/18614	0.000623196	0.00991529	0.00728094	AKR1C1/AKR1C2/AKR1C3/BMP2	4	p5
BP	GO:0016486	peptide hormone processing	4/198	37/18614	0.000623196	0.00991529	0.00728094	CPE/CTSL/SCG5/PCSK1	4	p5
CC	GO:0062023	collagen-containing extracellular matrix	46/202	415/19518	3.86556e-34	1.07076e-31	8.01595e-32	FN1/COL7A1/F13A1/DST/SERPINE1/EFEMP2/COL6A2/LGALS1/COL6A1/COL5A3/SPARC/COL8A1/COL5A1/MFAP2/SRPX/TIMP2/MFAP4/S100A6/CCN2/COL1A2/GPC1/TIMP1/S100A9/PXDN/CCN1/LOX/CTSL/SERPINE2/CTHRC1/TGFBI/SEMA7A/LAMB1/MMP2/FBN1/HMCN1/S100A10/CXCL12/TGM2/TGFB1/S100A8/THBS2/EDIL3/IGFBP7/ACTA2/LAMA4/RARRES2	46	p5
CC	GO:0005604	basement membrane	16/202	84/19518	3.27596e-16	4.5372e-14	3.39665e-14	FN1/COL7A1/DST/EFEMP2/SPARC/COL8A1/COL5A1/TIMP1/PXDN/TGFBI/LAMB1/FBN1/HMCN1/THBS2/ACTA2/LAMA4	16	p5
CC	GO:0005788	endoplasmic reticulum lumen	19/202	312/19518	6.68507e-10	5.78857e-08	4.33346e-08	FN1/COL7A1/SPP1/COL6A2/LGALS1/IGFBP4/COL6A1/COL5A3/COL8A1/COL5A1/PRSS23/EDN1/COL1A2/TIMP1/CCN1/LAMB1/FBN1/IGFBP3/IGFBP7	19	p5
CC	GO:0034774	secretory granule lumen	19/202	322/19518	1.1323e-09	5.78857e-08	4.33346e-08	FN1/S100P/F13A1/SERPINE1/SPARC/TIMP2/LCN2/TIMP1/NME2/S100A9/CDA/TUBB/TGFB1/S100A8/IGF2/PTX3/RARRES2/CHI3L1/PCSK1	19	p5
CC	GO:0005581	collagen trimer	11/202	85/19518	1.21475e-09	5.78857e-08	4.33346e-08	COL7A1/COL6A2/COL6A1/COL5A3/COL8A1/COL5A1/COL1A2/LOX/CTHRC1/C1QL2/GLDN	11	p5
CC	GO:0060205	cytoplasmic vesicle lumen	19/202	325/19518	1.32114e-09	5.78857e-08	4.33346e-08	FN1/S100P/F13A1/SERPINE1/SPARC/TIMP2/LCN2/TIMP1/NME2/S100A9/CDA/TUBB/TGFB1/S100A8/IGF2/PTX3/RARRES2/CHI3L1/PCSK1	19	p5
CC	GO:0031983	vesicle lumen	19/202	327/19518	1.46282e-09	5.78857e-08	4.33346e-08	FN1/S100P/F13A1/SERPINE1/SPARC/TIMP2/LCN2/TIMP1/NME2/S100A9/CDA/TUBB/TGFB1/S100A8/IGF2/PTX3/RARRES2/CHI3L1/PCSK1	19	p5
CC	GO:0030055	cell-substrate junction	21/202	432/19518	4.72645e-09	1.63653e-07	1.22515e-07	CAV1/HMGA1/DST/MMP14/PLEC/ITGA11/LRP1/ITGB1/MAP4K4/ITGA3/FLNA/PDLIM7/AHNAK/HMCN1/ACTG1/VIM/TGM2/TNS4/MRC2/CYBA/THY1	21	p5
CC	GO:0005925	focal adhesion	20/202	422/19518	1.71628e-08	5.28231e-07	3.95446e-07	CAV1/HMGA1/DST/MMP14/PLEC/ITGA11/LRP1/ITGB1/MAP4K4/ITGA3/FLNA/PDLIM7/AHNAK/ACTG1/VIM/TGM2/TNS4/MRC2/CYBA/THY1	20	p5
CC	GO:0031091	platelet alpha granule	10/202	91/19518	3.5002e-08	9.69554e-07	7.2583e-07	FN1/F13A1/SERPINE1/SPARC/CD109/TIMP1/SERPINE2/TGFB1/IGF2/THBS2	10	p5
CC	GO:0098644	complex of collagen trimers	5/202	21/19518	2.00939e-06	5.06002e-05	3.78805e-05	COL7A1/COL5A3/COL8A1/COL5A1/COL1A2	5	p5
CC	GO:0031093	platelet alpha granule lumen	7/202	67/19518	5.89355e-06	0.000136043	0.000101845	FN1/F13A1/SERPINE1/SPARC/TIMP1/TGFB1/IGF2	7	p5
CC	GO:0001527	microfibril	4/202	13/19518	7.40134e-06	0.000157705	0.000118062	EFEMP2/MFAP2/MFAP4/FBN1	4	p5
CC	GO:0098636	protein complex involved in cell adhesion	6/202	57/19518	2.66809e-05	0.000527901	0.000395198	LGALS1/ITGA11/ITGB1/ITGA3/ITGA10/LAMB1	6	p5
CC	GO:0005796	Golgi lumen	7/202	106/19518	0.000117586	0.00217142	0.00162557	MMP14/MMP11/GPC1/MUC16/MUC5B/TGFB1/MUC5AC	7	p5
CC	GO:0009897	external side of plasma membrane	14/202	426/19518	0.000148339	0.00249822	0.00187022	ITGA11/ITGB1/IL13RA2/ITGA3/HEG1/ANPEP/SERPINE2/ITGA10/SEMA7A/CXCL12/HLA-A/THY1/NRCAM/GRIA2	14	p5
CC	GO:0150034	distal axon	11/202	277/19518	0.00015332	0.00249822	0.00187022	SNCG/PCDH9/ITGA3/FLNA/GAP43/MAP1B/STMN4/TUBB3/ACTG1/THY1/PCSK1	11	p5
CC	GO:0005583	fibrillar collagen trimer	3/202	12/19518	0.00022429	0.00326991	0.00244793	COL5A3/COL5A1/COL1A2	3	p5
CC	GO:0098643	banded collagen fibril	3/202	12/19518	0.00022429	0.00326991	0.00244793	COL5A3/COL5A1/COL1A2	3	p5
CC	GO:1904724	tertiary granule lumen	5/202	55/19518	0.000258246	0.00357671	0.0026776	TIMP2/FTH1/CDA/PTX3/TNFAIP6	5	p5
CC	GO:0008305	integrin complex	4/202	31/19518	0.000281487	0.00371295	0.0027796	ITGA11/ITGB1/ITGA3/ITGA10	4	p5
CC	GO:0030426	growth cone	8/202	167/19518	0.000356366	0.00448697	0.00335905	PCDH9/ITGA3/FLNA/GAP43/MAP1B/STMN4/TUBB3/THY1	8	p5
CC	GO:0030427	site of polarized growth	8/202	172/19518	0.000434059	0.00522758	0.00391348	PCDH9/ITGA3/FLNA/GAP43/MAP1B/STMN4/TUBB3/THY1	8	p5
CC	GO:0031252	cell leading edge	13/202	422/19518	0.000473392	0.00546373	0.00409027	DST/S100A6/CAPG/ITGB1/NME2/PDPN/ATP2B1/PDLIM7/TUBB3/NME1/VIM/THY1/ACTA2	13	p5
CC	GO:0060076	excitatory synapse	5/202	64/19518	0.00052502	0.00581722	0.0043549	ITGB1/SLC16A3/ITGA3/C1QL2/GRIA2	5	p5
CC	GO:0045121	membrane raft	11/202	323/19518	0.000567049	0.00596845	0.00446811	CAV1/CDH15/ITGB1/GPC1/PDPN/ATP2B1/AHNAK/TUBB/S100A10/GPM6B/THY1	11	p5
CC	GO:0098857	membrane microdomain	11/202	324/19518	0.000581762	0.00596845	0.00446811	CAV1/CDH15/ITGB1/GPC1/PDPN/ATP2B1/AHNAK/TUBB/S100A10/GPM6B/THY1	11	p5
CC	GO:0031527	filopodium membrane	3/202	18/19518	0.000794662	0.00786148	0.00588528	ITGA3/GAP43/PDPN	3	p5
CC	GO:0030175	filopodium	6/202	108/19518	0.00090977	0.00868987	0.00650543	ITGB1/ITGA3/GAP43/PDPN/TUBB3/ACTA2	6	p5
CC	GO:0031594	neuromuscular junction	5/202	73/19518	0.000959546	0.00885981	0.00663265	CHRNA1/CDH15/ITGB1/ITGA3/SERPINE2	5	p5
CC	GO:0030139	endocytic vesicle	11/202	347/19518	0.00101924	0.00910737	0.00681798	CAV1/SPARC/SAA1/LRP1/NCF2/CTSL/ACTG1/VIM/CYBA/HLA-A/GRIA2	11	p5
MF	GO:0005201	extracellular matrix structural constituent	26/200	167/18369	9.12314e-23	4.18752e-20	3.50521e-20	FN1/COL7A1/EFEMP2/COL6A2/COL6A1/COL5A3/SPARC/COL8A1/COL5A1/MFAP2/SRPX/MFAP4/COL1A2/PXDN/CCN1/CTHRC1/TGFBI/LAMB1/FBN1/HMCN1/MUC5AC/THBS2/EDIL3/IGFBP7/LAMA4/CHI3L1	26	p5
MF	GO:0005178	integrin binding	18/200	151/18369	5.46053e-14	1.25319e-11	1.049e-11	FN1/SPP1/DST/MMP14/COL5A1/ITGA11/CCN2/ITGB1/IBSP/ITGA3/TGFBI/ITGA10/SEMA7A/FBN1/CXCL12/IGF2/THY1/EDIL3	18	p5
MF	GO:0005518	collagen binding	13/200	66/18369	2.51764e-13	3.85199e-11	3.22434e-11	FN1/COL6A2/COL6A1/COL5A3/SPARC/ITGA11/ITGB1/ITGA3/LOX/CTSL/TGFBI/ITGA10/MRC2	13	p5
MF	GO:0050840	extracellular matrix binding	10/200	55/18369	3.57027e-10	4.09688e-08	3.42934e-08	SPP1/LGALS1/SPARC/OLFML2B/ITGB1/GPC1/ITGA3/PXDN/CCN1/TGFBI	10	p5
MF	GO:0019838	growth factor binding	12/200	132/18369	2.22238e-08	2.04015e-06	1.70773e-06	IGFBP4/COL6A1/COL5A1/CCN2/CD109/COL1A2/GPC1/PXDN/CCN1/TSKU/IGFBP3/IGFBP7	12	p5
MF	GO:0001968	fibronectin binding	7/200	31/18369	3.44111e-08	2.63245e-06	2.20352e-06	CCN2/ITGB1/ITGA3/CTSL/MMP2/IGFBP3/TNFAIP6	7	p5
MF	GO:0030020	extracellular matrix structural constituent conferring tensile strength	7/200	41/18369	2.68311e-07	1.75935e-05	1.47268e-05	COL7A1/COL6A2/COL6A1/COL5A3/COL8A1/COL5A1/COL1A2	7	p5
MF	GO:0008106	alcohol dehydrogenase (NADP+) activity	5/200	23/18369	4.17537e-06	0.000239562	0.000200528	AKR1C1/AKR1C2/AKR1B10/ALDH3A1/AKR1C3	5	p5
MF	GO:0004032	alditol:NADP+ 1-oxidoreductase activity	4/200	12/18369	6.30465e-06	0.000321537	0.000269146	AKR1C1/AKR1C2/AKR1B10/AKR1C3	4	p5
MF	GO:0043236	laminin binding	5/200	28/18369	1.16673e-05	0.000535529	0.00044827	LGALS1/ITGB1/GPC1/ITGA3/PXDN	5	p5
MF	GO:0004033	aldo-keto reductase (NADP) activity	5/200	30/18369	1.6621e-05	0.000693549	0.000580542	AKR1C1/AKR1C2/AKR1B10/ALDH3A1/AKR1C3	5	p5
MF	GO:0033293	monocarboxylic acid binding	7/200	80/18369	2.64957e-05	0.00101346	0.000848328	PTGDS/AKR1C1/AKR1C2/AKR1C3/S100A9/S100A8/RBP1	7	p5
MF	GO:1901681	sulfur compound binding	12/200	269/18369	4.0647e-05	0.00125553	0.00105095	FN1/EFEMP2/COL5A3/COL5A1/SAA1/FTH1/CCN2/LRP1/RRM2/SERPINE2/FBN1/THBS2	12	p5
MF	GO:0043394	proteoglycan binding	5/200	36/18369	4.16997e-05	0.00125553	0.00105095	FN1/COL5A3/COL5A1/LRP1/CTSL	5	p5
MF	GO:0061134	peptidase regulator activity	11/200	230/18369	4.56058e-05	0.00125553	0.00105095	FN1/CAV1/COL7A1/SERPINE1/TIMP2/CD109/GAPDH/TIMP1/SERPINB7/CTSL/SERPINE2	11	p5
MF	GO:0016651	oxidoreductase activity, acting on NAD(P)H	7/200	87/18369	4.57094e-05	0.00125553	0.00105095	AKR1C1/AKR1C2/AKR1C3/NQO1/NCF2/TP53I3/CYBA	7	p5
MF	GO:0005520	insulin-like growth factor binding	4/200	19/18369	4.65011e-05	0.00125553	0.00105095	IGFBP4/CCN2/IGFBP3/IGFBP7	4	p5
MF	GO:0008201	heparin binding	9/200	168/18369	9.56414e-05	0.00243886	0.00204147	FN1/EFEMP2/COL5A3/COL5A1/SAA1/CCN2/SERPINE2/FBN1/THBS2	9	p5
MF	GO:0048018	receptor ligand activity	16/200	497/18369	0.000113652	0.00274559	0.00229823	SPP1/OSTN/NBL1/EDN1/CCN2/TIMP1/IL33/SEMA7A/FBN1/CXCL12/TGFB1/IGF2/GAL/IL11/BMP2/NAMPT	16	p5
MF	GO:0032052	bile acid binding	3/200	10/18369	0.00014422	0.00330985	0.00277054	AKR1C1/AKR1C2/AKR1C3	3	p5
MF	GO:0048407	platelet-derived growth factor binding	3/200	11/18369	0.000196713	0.00429958	0.003599	COL6A1/COL5A1/COL1A2	3	p5
MF	GO:0016628	oxidoreductase activity, acting on the CH-CH group of donors, NAD or NADP as acceptor	4/200	28/18369	0.000227506	0.00471598	0.00394756	AKR1C1/AKR1C2/AKR1C3/PTGR1	4	p5
MF	GO:0005539	glycosaminoglycan binding	10/200	232/18369	0.000236313	0.00471598	0.00394756	FN1/EFEMP2/COL5A3/COL5A1/SAA1/CCN2/SERPINE2/FBN1/THBS2/TNFAIP6	10	p5
MF	GO:0016655	oxidoreductase activity, acting on NAD(P)H, quinone or similar compound as acceptor	5/200	57/18369	0.000384933	0.00734131	0.00614511	AKR1C1/AKR1C2/AKR1C3/NQO1/TP53I3	5	p5
MF	GO:0016616	oxidoreductase activity, acting on the CH-OH group of donors, NAD or NADP as acceptor	7/200	123/18369	0.000399853	0.00734131	0.00614511	AKR1C1/AKR1C2/G6PD/AKR1B10/ALDH3A1/AKR1C3/PTGR1	7	p5
MF	GO:0044594	17-beta-hydroxysteroid dehydrogenase (NAD+) activity	3/200	14/18369	0.000423617	0.00747848	0.00625993	AKR1C1/AKR1C2/AKR1C3	3	p5
MF	GO:0019955	cytokine binding	7/200	130/18369	0.000557961	0.00933317	0.00781243	NBL1/CD109/ITGB1/IL13RA2/PXDN/PDPN/TSKU	7	p5
MF	GO:0098631	cell adhesion mediator activity	5/200	62/18369	0.000569344	0.00933317	0.00781243	ITGA11/ITGB1/ITGA10/GLDN/NRCAM	5	p5
MF	GO:0004866	endopeptidase inhibitor activity	8/200	173/18369	0.000627183	0.00978199	0.00818812	COL7A1/SERPINE1/TIMP2/CD109/GAPDH/TIMP1/SERPINB7/SERPINE2	8	p5
MF	GO:0016614	oxidoreductase activity, acting on CH-OH group of donors	7/200	133/18369	0.000639346	0.00978199	0.00818812	AKR1C1/AKR1C2/G6PD/AKR1B10/ALDH3A1/AKR1C3/PTGR1	7	p5
BP	GO:0043588	skin development	28/216	308/18614	2.94514e-17	9.11816e-14	7.68217e-14	SPRR3/KRT6B/KRT17/KRT6A/KRT14/KRT6C/SPRR1B/KRT16/KRT5/CSTA/KLK5/TP63/LSR/FOXE1/DSP/ANXA1/KRT75/JUP/SPRR2D/SFN/IL1A/CERS3/TGM1/SPRR1A/CLDN1/COL3A1/ITGA6/COL1A2	28	p6
BP	GO:0008544	epidermis development	30/216	375/18614	6.95289e-17	1.07631e-13	9.06804e-14	SPRR3/KRT6B/KRT17/KRT6A/KRT14/KRT6C/SPRR1B/KRT16/KRT5/CALML5/PTHLH/FABP5/KLK7/CSTA/KLK5/TP63/LSR/BNC1/FOXE1/DSP/ANXA1/KRT75/SPRR2D/SFN/IL1A/CERS3/TGM1/SPRR1A/CLDN1/COL17A1	30	p6
BP	GO:0030216	keratinocyte differentiation	21/216	174/18614	1.12881e-15	1.16493e-12	9.81469e-13	SPRR3/KRT6B/KRT17/KRT6A/KRT14/KRT6C/SPRR1B/KRT16/KRT5/CSTA/KLK5/TP63/DSP/ANXA1/KRT75/SPRR2D/SFN/IL1A/CERS3/TGM1/SPRR1A	21	p6
BP	GO:0031424	keratinization	16/216	83/18614	1.60973e-15	1.24593e-12	1.04971e-12	SPRR3/KRT6B/KRT17/KRT6A/KRT6C/SPRR1B/KRT16/KRT5/KLK5/KRT75/SPRR2D/SFN/IL1A/CERS3/TGM1/SPRR1A	16	p6
BP	GO:0045109	intermediate filament organization	14/216	73/18614	1.06324e-13	6.58355e-11	5.54673e-11	KRT6B/KRT17/KRT6A/KRT14/KRT13/KRT6C/KRT16/KRT5/KRT19/PKP1/DSP/KRT75/KRT23/GFAP	14	p6
BP	GO:0045104	intermediate filament cytoskeleton organization	15/216	92/18614	1.70354e-13	8.79025e-11	7.4059e-11	KRT6B/KRT17/KRT6A/KRT14/KRT13/KRT6C/KRT16/KRT5/DST/KRT19/PKP1/DSP/KRT75/KRT23/GFAP	15	p6
BP	GO:0045103	intermediate filament-based process	15/216	93/18614	2.01055e-13	8.89236e-11	7.49193e-11	KRT6B/KRT17/KRT6A/KRT14/KRT13/KRT6C/KRT16/KRT5/DST/KRT19/PKP1/DSP/KRT75/KRT23/GFAP	15	p6
BP	GO:0009913	epidermal cell differentiation	21/216	240/18614	7.08445e-13	2.74168e-10	2.3099e-10	SPRR3/KRT6B/KRT17/KRT6A/KRT14/KRT6C/SPRR1B/KRT16/KRT5/CSTA/KLK5/TP63/DSP/ANXA1/KRT75/SPRR2D/SFN/IL1A/CERS3/TGM1/SPRR1A	21	p6
BP	GO:0019730	antimicrobial humoral response	14/216	126/18614	2.30931e-10	7.94401e-08	6.69293e-08	SPRR2A/KRT6A/KLK7/KLK5/DEFB1/PRSS2/S100A9/SLPI/CXCL6/RPL39/PI3/S100A12/IL36RN/CXCL14	14	p6
BP	GO:0042060	wound healing	24/216	439/18614	3.3172e-10	1.02701e-07	8.65266e-08	SPRR3/PLAT/KRT6A/S100A8/DST/SERPINE2/P2RY1/PRDX2/LOX/ANXA2/PLAU/DSP/ANXA1/AHNAK/HSPB1/IL1A/THBD/CLDN1/COL3A1/ACTB/PLEK/TNFAIP3/APOE/FCER1G	24	p6
BP	GO:0052547	regulation of peptidase activity	23/216	425/18614	9.66067e-10	2.71904e-07	2.29083e-07	SERPINB13/SERPINB3/CRYAB/SERPINB4/S100A8/IFI6/CSTA/SERPINB5/SERPINE2/TP63/PDCD5/SERPINB12/LAPTM5/SOX7/S100A9/SERPINB11/SLPI/PSENEN/SPINT2/PERP/SFN/SERPINA3/PI3	23	p6
BP	GO:0018149	peptide cross-linking	8/216	35/18614	5.1922e-09	1.33959e-06	1.12862e-06	SPRR1B/CSTA/DSP/ANXA1/TGM1/PI3/SPRR1A/COL3A1	8	p6
BP	GO:0006959	humoral immune response	17/216	250/18614	5.7995e-09	1.38117e-06	1.16366e-06	SPRR2A/KRT6A/KLK7/KLK5/DEFB1/PRSS2/S100A9/IL1B/SLPI/CXCL6/RPL39/PI3/S100A12/IL36RN/CXCL14/C1QA/C1QC	17	p6
BP	GO:0052548	regulation of endopeptidase activity	19/216	336/18614	1.4794e-08	3.27159e-06	2.75636e-06	SERPINB13/SERPINB3/CRYAB/SERPINB4/S100A8/IFI6/SERPINB5/SERPINE2/TP63/PDCD5/SERPINB12/LAPTM5/SOX7/S100A9/SERPINB11/PSENEN/PERP/SFN/SERPINA3	19	p6
BP	GO:0010466	negative regulation of peptidase activity	15/216	236/18614	1.14143e-07	2.3559e-05	1.98488e-05	SERPINB13/SERPINB3/CRYAB/SERPINB4/IFI6/CSTA/SERPINB5/SERPINE2/SERPINB12/SERPINB11/SLPI/SPINT2/SFN/SERPINA3/PI3	15	p6
BP	GO:0045861	negative regulation of proteolysis	17/216	330/18614	3.29985e-07	6.38521e-05	5.37963e-05	PLAT/SERPINB13/SERPINB3/CRYAB/SERPINB4/IFI6/CSTA/SERPINB5/SERPINE2/SERPINB12/SERPINB11/SLPI/PLAU/SPINT2/SFN/SERPINA3/PI3	17	p6
BP	GO:0061844	antimicrobial humoral immune response mediated by antimicrobial peptide	9/216	82/18614	4.54532e-07	8.27784e-05	6.97419e-05	KRT6A/KLK7/KLK5/DEFB1/S100A9/CXCL6/RPL39/S100A12/CXCL14	9	p6
BP	GO:0042742	defense response to bacterium	16/216	314/18614	8.55435e-07	0.000147135	0.000123963	SPRR2A/KRT6A/S100A8/GPR15LG/KLK7/KLK5/DEFB1/S100A9/IL1B/SLPI/GBP6/CXCL6/RPL39/PI3/S100A12/FCER1G	16	p6
BP	GO:0044703	multi-organism reproductive process	13/216	207/18614	9.34539e-07	0.000150096	0.000126458	IGFBP2/IGFBP7/PTHLH/SERPINE2/GJA1/SLC2A1/GJB2/IL1B/ENDOU/JUNB/PGF/PTN/THBD	13	p6
BP	GO:0045229	external encapsulating structure organization	16/216	317/18614	9.69615e-07	0.000150096	0.000126458	MMP7/LUM/KLK7/SERPINB5/KLK5/PRSS2/LOX/ANXA2/SPINT2/MMP3/TGM1/COL17A1/COL3A1/FSCN1/GFAP/COL1A2	16	p6
BP	GO:0045216	cell-cell junction organization	13/216	214/18614	1.35842e-06	0.000200271	0.000168731	GJA1/LSR/GJB2/IL1B/NECTIN1/PKP1/GJB6/DSP/PERP/JUP/CLDN1/ACTB/FSCN1	13	p6
BP	GO:0044706	multi-multicellular organism process	13/216	216/18614	1.50748e-06	0.000212144	0.000178734	IGFBP2/IGFBP7/PTHLH/SERPINE2/GJA1/SLC2A1/GJB2/IL1B/ENDOU/JUNB/PGF/PTN/THBD	13	p6
BP	GO:0007565	female pregnancy	12/216	187/18614	1.97179e-06	0.00026542	0.00022362	IGFBP2/IGFBP7/PTHLH/GJA1/SLC2A1/GJB2/IL1B/ENDOU/JUNB/PGF/PTN/THBD	12	p6
BP	GO:0007596	blood coagulation	13/216	224/18614	2.25991e-06	0.000291528	0.000245616	PLAT/SERPINE2/P2RY1/PRDX2/ANXA2/PLAU/HSPB1/THBD/COL3A1/ACTB/PLEK/APOE/FCER1G	13	p6
BP	GO:0010951	negative regulation of endopeptidase activity	11/216	160/18614	2.72568e-06	0.000311126	0.000262128	SERPINB13/SERPINB3/CRYAB/SERPINB4/IFI6/SERPINB5/SERPINE2/SERPINB12/SERPINB11/SFN/SERPINA3	11	p6
BP	GO:1901099	negative regulation of signal transduction in absence of ligand	6/216	35/18614	2.79145e-06	0.000311126	0.000262128	IFI6/PRDX2/IL1B/IL1A/HSPA1A/HSPA1B	6	p6
BP	GO:2001240	negative regulation of extrinsic apoptotic signaling pathway in absence of ligand	6/216	35/18614	2.79145e-06	0.000311126	0.000262128	IFI6/PRDX2/IL1B/IL1A/HSPA1A/HSPA1B	6	p6
BP	GO:0050817	coagulation	13/216	229/18614	2.88464e-06	0.000311126	0.000262128	PLAT/SERPINE2/P2RY1/PRDX2/ANXA2/PLAU/HSPB1/THBD/COL3A1/ACTB/PLEK/APOE/FCER1G	13	p6
BP	GO:0051346	negative regulation of hydrolase activity	16/216	345/18614	2.9143e-06	0.000311126	0.000262128	SERPINB13/SERPINB3/CRYAB/SERPINB4/IFI6/CSTA/SERPINB5/SERPINE2/SERPINB12/SERPINB11/SLPI/ANXA1/SPINT2/SFN/SERPINA3/PI3	16	p6
BP	GO:0007599	hemostasis	13/216	230/18614	3.02654e-06	0.000312339	0.00026315	PLAT/SERPINE2/P2RY1/PRDX2/ANXA2/PLAU/HSPB1/THBD/COL3A1/ACTB/PLEK/APOE/FCER1G	13	p6
BP	GO:0002934	desmosome organization	4/216	10/18614	3.50631e-06	0.000350178	0.00029503	NECTIN1/DSP/PERP/JUP	4	p6
BP	GO:0030198	extracellular matrix organization	15/216	314/18614	4.19065e-06	0.000405445	0.000341593	MMP7/LUM/KLK7/SERPINB5/KLK5/PRSS2/LOX/ANXA2/SPINT2/MMP3/COL17A1/COL3A1/FSCN1/GFAP/COL1A2	15	p6
BP	GO:0043062	extracellular structure organization	15/216	315/18614	4.35558e-06	0.000408632	0.000344278	MMP7/LUM/KLK7/SERPINB5/KLK5/PRSS2/LOX/ANXA2/SPINT2/MMP3/COL17A1/COL3A1/FSCN1/GFAP/COL1A2	15	p6
BP	GO:0061041	regulation of wound healing	10/216	137/18614	4.57277e-06	0.000416391	0.000350815	PLAT/SERPINE2/PRDX2/ANXA2/PLAU/ANXA1/THBD/CLDN1/TNFAIP3/APOE	10	p6
BP	GO:1903034	regulation of response to wounding	11/216	170/18614	4.90213e-06	0.000433629	0.000365338	PLAT/SERPINE2/PRDX2/ANXA2/PLAU/ANXA1/PTN/THBD/CLDN1/TNFAIP3/APOE	11	p6
BP	GO:0019731	antibacterial humoral response	7/216	64/18614	9.11323e-06	0.000783738	0.00066031	SPRR2A/KLK7/KLK5/DEFB1/SLPI/RPL39/PI3	7	p6
BP	GO:0014002	astrocyte development	6/216	43/18614	9.70407e-06	0.000811994	0.000684116	S100A8/MT1X/S100A9/IL1B/GFAP/C1QA	6	p6
BP	GO:0038034	signal transduction in absence of ligand	7/216	67/18614	1.23878e-05	0.0009834	0.000828528	IFI6/PRDX2/IL1B/IL1A/HSPA1A/BCL2A1/HSPA1B	7	p6
BP	GO:0097192	extrinsic apoptotic signaling pathway in absence of ligand	7/216	67/18614	1.23878e-05	0.0009834	0.000828528	IFI6/PRDX2/IL1B/IL1A/HSPA1A/BCL2A1/HSPA1B	7	p6
BP	GO:0050866	negative regulation of cell activation	12/216	225/18614	1.31406e-05	0.00101708	0.000856904	SERPINE2/PRDX2/LAPTM5/ANXA1/SFRP1/NRARP/THBD/TYROBP/GPNMB/TNFAIP3/APOE/MNDA	12	p6
BP	GO:0097191	extrinsic apoptotic signaling pathway	12/216	227/18614	1.43582e-05	0.00104284	0.000878603	IFI27/IFI6/PRDX2/IL1B/SFRP1/IL1A/HSPA1A/BCL2A1/TNFAIP3/HSPA1B/ITGA6/G0S2	12	p6
BP	GO:2001236	regulation of extrinsic apoptotic signaling pathway	10/216	156/18614	1.44353e-05	0.00104284	0.000878603	IFI6/PRDX2/IL1B/SFRP1/IL1A/HSPA1A/TNFAIP3/HSPA1B/ITGA6/G0S2	10	p6
BP	GO:2001239	regulation of extrinsic apoptotic signaling pathway in absence of ligand	6/216	46/18614	1.44838e-05	0.00104284	0.000878603	IFI6/PRDX2/IL1B/IL1A/HSPA1A/HSPA1B	6	p6
BP	GO:0007043	cell-cell junction assembly	10/216	157/18614	1.52631e-05	0.00107397	0.000904832	GJA1/LSR/GJB2/IL1B/PKP1/GJB6/JUP/CLDN1/ACTB/FSCN1	10	p6
BP	GO:0030193	regulation of blood coagulation	7/216	70/18614	1.65811e-05	0.00114078	0.000961123	PLAT/SERPINE2/PRDX2/ANXA2/PLAU/THBD/APOE	7	p6
BP	GO:0044403	biological process involved in symbiotic interaction	14/216	313/18614	1.8466e-05	0.00124285	0.00104711	SPRR2A/KRT6A/IFI27/SERPINB3/LGALS1/LY6E/APOL1/NECTIN1/CXCL6/HSPA1A/CLDN1/APOE/HSPA1B/HSPA8	14	p6
BP	GO:0061436	establishment of skin barrier	5/216	29/18614	1.90116e-05	0.00125234	0.00105511	KRT16/TP63/LSR/SFN/CLDN1	5	p6
BP	GO:1900046	regulation of hemostasis	7/216	72/18614	1.99801e-05	0.00126338	0.00106442	PLAT/SERPINE2/PRDX2/ANXA2/PLAU/THBD/APOE	7	p6
BP	GO:2001237	negative regulation of extrinsic apoptotic signaling pathway	8/216	99/18614	1.99954e-05	0.00126338	0.00106442	IFI6/PRDX2/IL1B/IL1A/HSPA1A/TNFAIP3/HSPA1B/ITGA6	8	p6
BP	GO:0050878	regulation of body fluid levels	15/216	361/18614	2.20038e-05	0.00136248	0.0011479	PLAT/SERPINE2/P2RY1/PRDX2/ANXA2/PLAU/CEL/HSPB1/THBD/COL3A1/ACTB/PLEK/APOE/FCER1G/CCND1	15	p6
BP	GO:0042063	gliogenesis	14/216	320/18614	2.35929e-05	0.00140755	0.00118588	PTPRZ1/S100A8/SERPINE2/P2RY1/MT1X/S100A9/IL1B/ANXA1/NTRK2/NDRG1/PTN/COL3A1/GFAP/C1QA	14	p6
BP	GO:0030195	negative regulation of blood coagulation	6/216	50/18614	2.36409e-05	0.00140755	0.00118588	PLAT/SERPINE2/ANXA2/PLAU/THBD/APOE	6	p6
BP	GO:0030168	platelet activation	9/216	133/18614	2.53426e-05	0.00146705	0.00123601	SERPINE2/P2RY1/HSPB1/THBD/COL3A1/ACTB/PLEK/APOE/FCER1G	9	p6
BP	GO:0002237	response to molecule of bacterial origin	15/216	366/18614	2.58087e-05	0.00146705	0.00123601	S100A8/PRDX2/S100A9/GJB2/IL1B/SLPI/B2M/GJB6/CD24/CXCL6/IL1A/THBD/CLDN1/IL36RN/TNFAIP3	15	p6
BP	GO:0050818	regulation of coagulation	7/216	75/18614	2.61409e-05	0.00146705	0.00123601	PLAT/SERPINE2/PRDX2/ANXA2/PLAU/THBD/APOE	7	p6
BP	GO:1900047	negative regulation of hemostasis	6/216	51/18614	2.65358e-05	0.00146705	0.00123601	PLAT/SERPINE2/ANXA2/PLAU/THBD/APOE	6	p6
BP	GO:1903036	positive regulation of response to wounding	7/216	76/18614	2.85122e-05	0.00154077	0.00129812	PLAT/PRDX2/PLAU/ANXA1/PTN/THBD/CLDN1	7	p6
BP	GO:0007568	aging	10/216	169/18614	2.88646e-05	0.00154077	0.00129812	IGFBP2/KRT14/KRT16/CRYAB/TP63/P2RY1/GJB2/GJB6/CLDN1/C1QA	10	p6
BP	GO:0010165	response to X-ray	5/216	32/18614	3.13384e-05	0.00164447	0.00138549	ANXA1/SFRP1/THBD/CCND2/CCND1	5	p6
BP	GO:0050678	regulation of epithelial cell proliferation	16/216	419/18614	3.27069e-05	0.00168768	0.00142189	NEAT1/GPR15LG/SERPINB5/TP63/B2M/FGFBP1/SFN/SFRP1/TGM1/PGF/PTN/NRARP/CLDN1/TNFAIP3/APOE/CCND1	16	p6
BP	GO:0050819	negative regulation of coagulation	6/216	54/18614	3.69693e-05	0.00187634	0.00158084	PLAT/SERPINE2/ANXA2/PLAU/THBD/APOE	6	p6
BP	GO:0050869	negative regulation of B cell activation	5/216	34/18614	4.24934e-05	0.00212193	0.00178775	LAPTM5/SFRP1/TYROBP/TNFAIP3/MNDA	5	p6
BP	GO:0048545	response to steroid hormone	14/216	339/18614	4.43306e-05	0.00217853	0.00183544	IGFBP2/PLAT/IGFBP7/TP63/GJB2/LOX/DDIT4/ANXA1/SFRP1/HSPA1A/CLDN1/HSPA1B/HSPA8/CCND1	14	p6
BP	GO:0010755	regulation of plasminogen activation	4/216	18/18614	4.7495e-05	0.00226222	0.00190595	PLAT/SERPINE2/ANXA2/PLAU	4	p6
BP	GO:0016264	gap junction assembly	4/216	18/18614	4.7495e-05	0.00226222	0.00190595	GJA1/GJB2/IL1B/GJB6	4	p6
BP	GO:0035633	maintenance of blood-brain barrier	5/216	35/18614	4.91104e-05	0.00230372	0.00194092	GJA1/LSR/GJB6/CLDN1/ACTB	5	p6
BP	GO:0034329	cell junction assembly	16/216	444/18614	6.51428e-05	0.00301018	0.00253612	DST/GJA1/LSR/GJB2/IL1B/NECTIN1/PKP1/GJB6/NTRK2/JUP/SFRP1/CLDN1/COL17A1/ACTB/FSCN1/ITGA6	16	p6
BP	GO:0050679	positive regulation of epithelial cell proliferation	11/216	225/18614	6.6695e-05	0.00303658	0.00255836	NEAT1/TP63/FGFBP1/SFRP1/TGM1/PGF/PTN/NRARP/CLDN1/TNFAIP3/CCND1	11	p6
BP	GO:0048708	astrocyte differentiation	7/216	87/18614	6.84301e-05	0.00307043	0.00258688	S100A8/SERPINE2/MT1X/S100A9/IL1B/GFAP/C1QA	7	p6
BP	GO:0021782	glial cell development	8/216	119/18614	7.51475e-05	0.00331534	0.00279322	S100A8/MT1X/S100A9/IL1B/NTRK2/NDRG1/GFAP/C1QA	8	p6
BP	GO:0060326	cell chemotaxis	13/216	312/18614	7.603e-05	0.00331534	0.00279322	S100A8/GPR15LG/S100A9/IL1B/LOX/ANXA1/HSPB1/CXCL6/PGF/S100A12/PTN/CXCL14/FCER1G	13	p6
BP	GO:0022617	extracellular matrix disassembly	6/216	62/18614	8.14666e-05	0.00345508	0.00291095	MMP7/KLK7/KLK5/PRSS2/MMP3/FSCN1	6	p6
BP	GO:0090303	positive regulation of wound healing	6/216	62/18614	8.14666e-05	0.00345508	0.00291095	PLAT/PRDX2/PLAU/ANXA1/THBD/CLDN1	6	p6
BP	GO:0031638	zymogen activation	6/216	63/18614	8.91793e-05	0.00373107	0.00314347	PLAT/SERPINE2/ANXA2/PLAU/PERP/THBD	6	p6
BP	GO:0010001	glial cell differentiation	11/216	235/18614	9.83428e-05	0.00405959	0.00342026	PTPRZ1/S100A8/SERPINE2/MT1X/S100A9/IL1B/NTRK2/NDRG1/PTN/GFAP/C1QA	11	p6
BP	GO:0042026	protein refolding	4/216	22/18614	0.000109477	0.00445974	0.00375739	B2M/HSPA1A/HSPA1B/HSPA8	4	p6
BP	GO:0001558	regulation of cell growth	15/216	420/18614	0.000121901	0.00490138	0.00412948	KRT17/IGFBP7/CRYAB/MEG3/S100A8/SERPINE2/GJA1/PRSS2/S100A9/SFN/BTG1/SFRP1/HSPA1A/APOE/HSPA1B	15	p6
BP	GO:0034109	homotypic cell-cell adhesion	7/216	97/18614	0.000136432	0.00541528	0.00456245	SERPINE2/DSC2/DSP/JUP/HSPB1/ACTB/PLEK	7	p6
BP	GO:0061077	chaperone-mediated protein folding	6/216	69/18614	0.000148514	0.00582025	0.00490364	PDCD5/HSPB1/CCT2/HSPA1A/HSPA1B/HSPA8	6	p6
BP	GO:2001233	regulation of apoptotic signaling pathway	14/216	381/18614	0.000153011	0.00592154	0.00498897	S100A8/IFI6/TP63/PRDX2/S100A9/IL1B/HSPB1/SFRP1/IL1A/HSPA1A/TNFAIP3/HSPA1B/ITGA6/G0S2	14	p6
BP	GO:0051250	negative regulation of lymphocyte activation	9/216	168/18614	0.000155208	0.0059324	0.00499812	PRDX2/LAPTM5/ANXA1/SFRP1/NRARP/TYROBP/GPNMB/TNFAIP3/MNDA	9	p6
BP	GO:2000271	positive regulation of fibroblast apoptotic process	3/216	10/18614	0.00017413	0.00657446	0.00553907	TP63/BTG1/SFRP1	3	p6
BP	GO:0050673	epithelial cell proliferation	16/216	488/18614	0.000193468	0.00721658	0.00608006	NEAT1/GPR15LG/SERPINB5/TP63/B2M/FGFBP1/SFN/SFRP1/TGM1/PGF/PTN/NRARP/CLDN1/TNFAIP3/APOE/CCND1	16	p6
BP	GO:0032496	response to lipopolysaccharide	13/216	345/18614	0.000206086	0.00759576	0.00639953	S100A8/PRDX2/S100A9/GJB2/IL1B/SLPI/GJB6/CXCL6/IL1A/THBD/CLDN1/IL36RN/TNFAIP3	13	p6
BP	GO:0060291	long-term synaptic potentiation	7/216	104/18614	0.00021071	0.0076748	0.00646612	CALB1/SERPINE2/NTRK2/PTN/TYROBP/APOE/GFAP	7	p6
BP	GO:0031639	plasminogen activation	4/216	26/18614	0.000215751	0.00776703	0.00654383	PLAT/SERPINE2/ANXA2/PLAU	4	p6
BP	GO:2000644	regulation of receptor catabolic process	3/216	11/18614	0.000237381	0.00844749	0.00711712	LAPTM5/ANXA2/APOE	3	p6
BP	GO:0042730	fibrinolysis	4/216	27/18614	0.000250982	0.00883001	0.0074394	PLAT/ANXA2/PLAU/THBD	4	p6
BP	GO:0051384	response to glucocorticoid	8/216	142/18614	0.000256116	0.0089094	0.00750629	IGFBP2/PLAT/IGFBP7/GJB2/DDIT4/ANXA1/CLDN1/CCND1	8	p6
BP	GO:0001894	tissue homeostasis	11/216	263/18614	0.000262587	0.00893372	0.00752678	GJA1/LSR/SLC2A1/B2M/GJB6/HSPB1/SERPINA3/CLDN1/COL3A1/ACTB/TNFAIP3	11	p6
BP	GO:0060249	anatomical structure homeostasis	11/216	263/18614	0.000262587	0.00893372	0.00752678	GJA1/LSR/SLC2A1/B2M/GJB6/HSPB1/SERPINA3/CLDN1/COL3A1/ACTB/TNFAIP3	11	p6
BP	GO:0006692	prostanoid metabolic process	5/216	50/18614	0.000278332	0.00926576	0.00780653	FABP5/GSTA1/IL1B/ANXA1/PTGS1	5	p6
BP	GO:0006693	prostaglandin metabolic process	5/216	50/18614	0.000278332	0.00926576	0.00780653	FABP5/GSTA1/IL1B/ANXA1/PTGS1	5	p6
BP	GO:0030194	positive regulation of blood coagulation	4/216	28/18614	0.000290166	0.00941208	0.00792981	PLAT/PRDX2/PLAU/THBD	4	p6
BP	GO:1900048	positive regulation of hemostasis	4/216	28/18614	0.000290166	0.00941208	0.00792981	PLAT/PRDX2/PLAU/THBD	4	p6
BP	GO:0061045	negative regulation of wound healing	6/216	78/18614	0.000291848	0.00941208	0.00792981	PLAT/SERPINE2/ANXA2/PLAU/THBD/APOE	6	p6
BP	GO:0043589	skin morphogenesis	3/216	12/18614	0.000313803	0.00981347	0.00826798	TP63/ITGA6/COL1A2	3	p6
BP	GO:0098911	regulation of ventricular cardiac muscle cell action potential	3/216	12/18614	0.000313803	0.00981347	0.00826798	DSC2/DSP/JUP	3	p6
BP	GO:1900272	negative regulation of long-term synaptic potentiation	3/216	12/18614	0.000313803	0.00981347	0.00826798	PTN/TYROBP/APOE	3	p6
CC	GO:0001533	cornified envelope	25/218	59/19518	8.4275e-34	2.78108e-31	2.15567e-31	SPRR3/SPRR2A/KRT17/KRT14/SPRR1B/KRT16/KLK6/KLK7/CSTA/SERPINB5/SERPINB12/DSG3/DSC2/ANXA2/PKP1/DSC3/DSP/ANXA1/KRT75/JUP/SPRR2D/HSPB1/TGM1/PI3/SPRR1A	25	p6
CC	GO:0062023	collagen-containing extracellular matrix	23/218	415/19518	2.95867e-10	4.8818e-08	3.78398e-08	LUM/IGFBP7/PTPRZ1/LGALS1/S100A8/DST/TINAGL1/SERPINE2/SERPINB12/S100A9/LOX/ANXA2/SLPI/ANXA1/SFRP1/SERPINA3/COL17A1/COL3A1/APOE/SPARCL1/C1QA/C1QC/COL1A2	23	p6
CC	GO:0005882	intermediate filament	16/218	214/19518	2.50657e-09	2.75723e-07	2.13718e-07	KRT6B/KRT17/KRT6A/KRT14/KRT13/KRT6C/KRT16/KRT5/DST/KRT19/PKP1/DSP/KRT75/JUP/KRT23/GFAP	16	p6
CC	GO:0045111	intermediate filament cytoskeleton	17/218	253/19518	3.98278e-09	3.2858e-07	2.54689e-07	KRT6B/KRT17/KRT6A/KRT14/KRT13/KRT6C/KRT16/KRT5/S100A8/DST/KRT19/PKP1/DSP/KRT75/JUP/KRT23/GFAP	17	p6
CC	GO:0030057	desmosome	7/218	27/19518	1.4464e-08	9.54623e-07	7.39947e-07	DSG3/DSC2/PKP1/DSC3/DSP/PERP/JUP	7	p6
CC	GO:0034774	secretory granule lumen	18/218	322/19518	2.43574e-08	1.27195e-06	9.85916e-07	SERPINB3/FABP5/S100A8/PRSS2/ALDOA/S100A9/ANXA2/SLPI/B2M/JUP/S100P/SERPINA3/CCT2/S100A12/SRGN/MNDA/TUBB/HSPA8	18	p6
CC	GO:0060205	cytoplasmic vesicle lumen	18/218	325/19518	2.80747e-08	1.27195e-06	9.85916e-07	SERPINB3/FABP5/S100A8/PRSS2/ALDOA/S100A9/ANXA2/SLPI/B2M/JUP/S100P/SERPINA3/CCT2/S100A12/SRGN/MNDA/TUBB/HSPA8	18	p6
CC	GO:0031983	vesicle lumen	18/218	327/19518	3.08352e-08	1.27195e-06	9.85916e-07	SERPINB3/FABP5/S100A8/PRSS2/ALDOA/S100A9/ANXA2/SLPI/B2M/JUP/S100P/SERPINA3/CCT2/S100A12/SRGN/MNDA/TUBB/HSPA8	18	p6
CC	GO:0030055	cell-substrate junction	20/218	432/19518	9.04768e-08	3.31748e-06	2.57145e-06	PPFIBP1/DST/GJA1/PLAU/B2M/ANXA1/AHNAK/RPS10/JUP/HSPB1/RPLP1/HSPA1A/RPS15/MARCKS/COL17A1/ACTB/CSRP2/HSPA1B/ITGA6/HSPA8	20	p6
CC	GO:0005925	focal adhesion	19/218	422/19518	2.95403e-07	9.7483e-06	7.5561e-06	PPFIBP1/DST/GJA1/PLAU/B2M/ANXA1/AHNAK/RPS10/JUP/HSPB1/RPLP1/HSPA1A/RPS15/MARCKS/ACTB/CSRP2/HSPA1B/ITGA6/HSPA8	19	p6
CC	GO:0005775	vacuolar lumen	12/218	176/19518	7.01969e-07	2.10591e-05	1.63233e-05	SERPINB13/LUM/SERPINB3/FABP5/PRSS2/ANXA2/SERPINA3/CCT2/IFI30/MNDA/TUBB/HSPA8	12	p6
CC	GO:0045095	keratin filament	9/218	97/19518	1.39972e-06	3.84924e-05	2.98362e-05	KRT6B/KRT17/KRT6A/KRT14/KRT13/KRT6C/KRT16/KRT5/KRT75	9	p6
CC	GO:0045178	basal part of cell	14/218	285/19518	4.18148e-06	0.000106145	8.22753e-05	ABCC5/KRT14/RHCG/DST/P2RY1/SLC2A9/CA12/SLC2A1/CLCA2/ATP1B3/ANXA2/DSP/ANXA1/CLDN1	14	p6
CC	GO:0005912	adherens junction	11/218	185/19518	7.71446e-06	0.000168544	0.000130642	TRIM29/FAT2/DSC2/ANXA2/NECTIN1/PKP1/DSP/ANXA1/NDRG1/JUP/ACTB	11	p6
CC	GO:0101002	ficolin-1-rich granule	11/218	185/19518	7.71446e-06	0.000168544	0.000130642	CALML5/SERPINB12/ALDOA/PKP1/DSP/JUP/HSPA1A/HSPA1B/FCER1G/MNDA/HSPA8	11	p6
CC	GO:0035578	azurophil granule lumen	8/218	91/19518	8.17184e-06	0.000168544	0.000130642	SERPINB3/FABP5/PRSS2/ANXA2/SERPINA3/CCT2/MNDA/TUBB	8	p6
CC	GO:0009925	basal plasma membrane	13/218	266/19518	9.79439e-06	0.000171103	0.000132625	ABCC5/RHCG/DST/P2RY1/SLC2A9/CA12/SLC2A1/CLCA2/ATP1B3/ANXA2/DSP/ANXA1/CLDN1	13	p6
CC	GO:0005766	primary lysosome	10/218	155/19518	9.8514e-06	0.000171103	0.000132625	ABCA13/SERPINB3/FABP5/ATP11B/PRSS2/ANXA2/SERPINA3/CCT2/MNDA/TUBB	10	p6
CC	GO:0042582	azurophil granule	10/218	155/19518	9.8514e-06	0.000171103	0.000132625	ABCA13/SERPINB3/FABP5/ATP11B/PRSS2/ANXA2/SERPINA3/CCT2/MNDA/TUBB	10	p6
CC	GO:0044291	cell-cell contact zone	7/218	72/19518	1.56736e-05	0.000258614	0.000200457	GJA1/SLC2A1/DSC2/NECTIN1/DSP/AHNAK/JUP	7	p6
CC	GO:0031674	I band	9/218	141/19518	2.9999e-05	0.000471413	0.000365402	CRYAB/DST/NEB/ALDOA/SLC2A1/KRT19/JUP/HSPB1/CSRP2	9	p6
CC	GO:0072562	blood microparticle	9/218	144/19518	3.54232e-05	0.000531348	0.000411858	SLC2A1/APOL1/SERPINA3/HSPA1A/ACTB/APOE/HSPA1B/C1QC/HSPA8	9	p6
CC	GO:0005581	collagen trimer	7/218	85/19518	4.64582e-05	0.000666574	0.000516674	LUM/LOX/COL17A1/COL3A1/C1QA/C1QC/COL1A2	7	p6
CC	GO:0030016	myofibril	11/218	233/19518	6.52264e-05	0.000894738	0.000693529	CRYAB/DST/NEB/AHNAK2/ALDOA/SLC2A1/KRT19/AHNAK/JUP/HSPB1/CSRP2	11	p6
CC	GO:0016323	basolateral plasma membrane	11/218	234/19518	6.77832e-05	0.000894738	0.000693529	ABCC5/RHCG/P2RY1/SLC2A9/CA12/SLC2A1/ATP1B3/ANXA2/DSP/ANXA1/CLDN1	11	p6
CC	GO:0043292	contractile fiber	11/218	243/19518	9.49307e-05	0.00120489	0.000933934	CRYAB/DST/NEB/AHNAK2/ALDOA/SLC2A1/KRT19/AHNAK/JUP/HSPB1/CSRP2	11	p6
CC	GO:0030018	Z disc	8/218	129/19518	0.000102036	0.00124711	0.000966658	CRYAB/DST/NEB/SLC2A1/KRT19/JUP/HSPB1/CSRP2	8	p6
CC	GO:1904090	peptidase inhibitor complex	3/218	11/19518	0.000212246	0.00250147	0.00193894	PLAT/CSTA/PLAU	3	p6
CC	GO:0014704	intercalated disc	5/218	50/19518	0.000233698	0.00265932	0.00206129	GJA1/SLC2A1/DSC2/DSP/JUP	5	p6
CC	GO:0005583	fibrillar collagen trimer	3/218	12/19518	0.000280666	0.00298774	0.00231585	LUM/COL3A1/COL1A2	3	p6
CC	GO:0098643	banded collagen fibril	3/218	12/19518	0.000280666	0.00298774	0.00231585	LUM/COL3A1/COL1A2	3	p6
CC	GO:1904813	ficolin-1-rich granule lumen	7/218	124/19518	0.000491146	0.00506494	0.00392594	CALML5/ALDOA/JUP/HSPA1A/HSPA1B/MNDA/HSPA8	7	p6
CC	GO:0030017	sarcomere	9/218	213/19518	0.000674229	0.00674229	0.00522608	CRYAB/DST/NEB/ALDOA/SLC2A1/KRT19/JUP/HSPB1/CSRP2	9	p6
CC	GO:0043034	costamere	3/218	18/19518	0.000990756	0.00961617	0.00745368	AHNAK2/KRT19/AHNAK	3	p6
MF	GO:0030280	structural constituent of skin epidermis	8/215	36/18369	7.05972e-09	2.09657e-06	1.73208e-06	KRT6B/KRT6A/KRT6C/KRT5/PKP1/KRT75/PI3/SPRR1A	8	p6
MF	GO:0004867	serine-type endopeptidase inhibitor activity	11/215	92/18369	1.02522e-08	2.09657e-06	1.73208e-06	SERPINB13/SERPINB3/SERPINB4/SERPINB5/SERPINE2/SERPINB12/SERPINB11/ANXA2/SLPI/SPINT2/SERPINA3	11	p6
MF	GO:0061135	endopeptidase regulator activity	14/215	187/18369	4.44751e-08	6.06344e-06	5.0093e-06	SERPINB13/SERPINB3/SERPINB4/CSTA/SERPINB5/SERPINE2/SERPINB12/SERPINB11/ANXA2/SLPI/PSENEN/SPINT2/SERPINA3/PI3	14	p6
MF	GO:0004866	endopeptidase inhibitor activity	13/215	173/18369	1.30615e-07	1.33554e-05	1.10336e-05	SERPINB13/SERPINB3/SERPINB4/CSTA/SERPINB5/SERPINE2/SERPINB12/SERPINB11/ANXA2/SLPI/SPINT2/SERPINA3/PI3	13	p6
MF	GO:0030414	peptidase inhibitor activity	13/215	180/18369	2.07373e-07	1.69631e-05	1.4014e-05	SERPINB13/SERPINB3/SERPINB4/CSTA/SERPINB5/SERPINE2/SERPINB12/SERPINB11/ANXA2/SLPI/SPINT2/SERPINA3/PI3	13	p6
MF	GO:0008236	serine-type peptidase activity	13/215	190/18369	3.87119e-07	2.63886e-05	2.18009e-05	MMP7/PLAT/KLK6/KLK7/KLK5/PRSS2/TMPRSS11D/TMPRSS11A/PLAU/KLK9/ENDOU/MMP3/TMPRSS11F	13	p6
MF	GO:0017171	serine hydrolase activity	13/215	194/18369	4.91475e-07	2.87162e-05	2.37238e-05	MMP7/PLAT/KLK6/KLK7/KLK5/PRSS2/TMPRSS11D/TMPRSS11A/PLAU/KLK9/ENDOU/MMP3/TMPRSS11F	13	p6
MF	GO:0061134	peptidase regulator activity	14/215	230/18369	5.70244e-07	2.91537e-05	2.40853e-05	SERPINB13/SERPINB3/SERPINB4/CSTA/SERPINB5/SERPINE2/SERPINB12/SERPINB11/ANXA2/SLPI/PSENEN/SPINT2/SERPINA3/PI3	14	p6
MF	GO:0005200	structural constituent of cytoskeleton	10/215	111/18369	7.20855e-07	3.21441e-05	2.65558e-05	KRT6B/KRT6A/KRT14/KRT16/KRT5/KRT19/DSP/ACTB/GFAP/TUBB	10	p6
MF	GO:0004252	serine-type endopeptidase activity	12/215	170/18369	7.85921e-07	3.21441e-05	2.65558e-05	MMP7/PLAT/KLK6/KLK7/KLK5/PRSS2/TMPRSS11D/TMPRSS11A/PLAU/KLK9/MMP3/TMPRSS11F	12	p6
MF	GO:0045296	cadherin binding	16/215	333/18369	2.05589e-06	7.64416e-05	6.31521e-05	TRIM29/PPFIBP1/FXYD5/ALDOA/ANXA2/PKP1/ANXA1/AHNAK/NDRG1/JUP/S100P/SFN/HSPA1A/FSCN1/ITGA6/HSPA8	16	p6
MF	GO:0004857	enzyme inhibitor activity	16/215	359/18369	5.38249e-06	0.000183453	0.00015156	SERPINB13/SERPINB3/SERPINB4/CSTA/SERPINB5/SERPINE2/SERPINB12/SERPINB11/ANXA2/SLPI/ANXA1/SPINT2/SERPINA3/PI3/RPS15/PTN	16	p6
MF	GO:0098632	cell-cell adhesion mediator activity	6/215	51/18369	2.783e-05	0.000860901	0.000711232	TRIM29/DSC2/ANXA2/DSP/ANXA1/JUP	6	p6
MF	GO:0008201	heparin binding	10/215	168/18369	2.94685e-05	0.000860901	0.000711232	SERPINE2/PDCD5/FGFBP1/CEL/CXCL6/SFRP1/PGF/PTN/GPNMB/APOE	10	p6
MF	GO:0002020	protease binding	9/215	138/18369	3.62604e-05	0.000988699	0.000816812	SERPINB13/SERPINB3/SERPINB4/CSTA/ANXA2/NTRK2/COL3A1/TNFAIP3/COL1A2	9	p6
MF	GO:0004175	endopeptidase activity	16/215	428/18369	4.6619e-05	0.0011917	0.000984519	MMP7/PLAT/KLK6/KLK7/KLK5/ADAM23/CAPNS1/PRSS2/CLCA2/TMPRSS11D/TMPRSS11A/PLAU/KLK9/MMP3/SFRP1/TMPRSS11F	16	p6
MF	GO:0005178	integrin binding	9/215	151/18369	7.32293e-05	0.00176181	0.00145552	PTPRZ1/DST/ADAM23/IL1B/PTN/COL3A1/GPNMB/ITGA6/GFAP	9	p6
MF	GO:0098631	cell adhesion mediator activity	6/215	62/18369	8.5363e-05	0.00193964	0.00160243	TRIM29/DSC2/ANXA2/DSP/ANXA1/JUP	6	p6
MF	GO:0019838	growth factor binding	8/215	132/18369	0.000164421	0.00353937	0.00292404	IGFBP2/IGFBP7/NTRK2/FGFBP1/IL36RN/COL3A1/ITGA6/COL1A2	8	p6
MF	GO:0050786	RAGE receptor binding	3/215	10/18369	0.000178582	0.003652	0.00301709	S100A8/S100A9/S100A12	3	p6
MF	GO:0005504	fatty acid binding	5/215	49/18369	0.000262995	0.00512213	0.00423164	FABP5/S100A8/RBP1/GSTA1/S100A9	5	p6
MF	GO:0005243	gap junction channel activity	3/215	12/18369	0.000321779	0.00572206	0.00472727	GJA1/GJB2/GJB6	3	p6
MF	GO:0086080	protein binding involved in heterotypic cell-cell adhesion	3/215	12/18369	0.000321779	0.00572206	0.00472727	DSC2/DSP/JUP	3	p6
MF	GO:0016209	antioxidant activity	6/215	82/18369	0.000400548	0.006826	0.00563929	PRDX2/GSTA1/S100A9/PTGS1/GPX2/APOE	6	p6
MF	GO:0005539	glycosaminoglycan binding	10/215	232/18369	0.000420212	0.00687467	0.0056795	SERPINE2/PDCD5/FGFBP1/CEL/CXCL6/SFRP1/PGF/PTN/GPNMB/APOE	10	p6
BP	GO:0030595	leukocyte chemotaxis	15/115	241/18614	2.36571e-11	2.2579e-08	1.60186e-08	CCL20/CXCL9/AIF1/FLT1/CCL5/FCER1G/MIF/CXCL13/CCL4/CCL3/RPL13A/S100A9/GPR183/CCL3L1/RPS19	15	p7
BP	GO:0097529	myeloid leukocyte migration	15/115	241/18614	2.36571e-11	2.2579e-08	1.60186e-08	CCL20/CXCL9/AIF1/FLT1/CCL5/FCER1G/MIF/CXCL13/CCL4/TREM2/CCL3/RPL13A/S100A9/CCL3L1/RPS19	15	p7
BP	GO:0050900	leukocyte migration	18/115	393/18614	3.45312e-11	2.2579e-08	1.60186e-08	CCL20/CXCL9/AIF1/PLVAP/FLT1/THY1/CCL5/FCER1G/MIF/CXCL13/CCL4/TREM2/CCL3/RPL13A/S100A9/GPR183/CCL3L1/RPS19	18	p7
BP	GO:0042100	B cell proliferation	11/115	103/18614	3.80919e-11	2.2579e-08	1.60186e-08	MZB1/TYROBP/PTPRC/MNDA/MIF/IL7R/TFRC/CTLA4/GPR183/CD79A/CD180	11	p7
BP	GO:0060326	cell chemotaxis	16/115	312/18614	8.88646e-11	4.21396e-08	2.98959e-08	CCL20/CXCL9/AIF1/FLT1/CCL5/FCER1G/MIF/CXCL13/CCL4/PDGFRB/CCL3/RPL13A/S100A9/GPR183/CCL3L1/RPS19	16	p7
BP	GO:0006959	humoral immune response	14/115	250/18614	4.60823e-10	1.82102e-07	1.29192e-07	TF/JCHAIN/CXCL9/C1QA/LYZ/PTPRC/C1QB/CXCL13/TREM2/S100A9/C1QC/A2M/GPR183/RPS19	14	p7
BP	GO:0070661	leukocyte proliferation	15/115	348/18614	3.8985e-09	1.32048e-06	9.36812e-07	MZB1/TYROBP/PTPRC/MNDA/AIF1/CCL5/MIF/IL7R/TREM2/RPS6/TFRC/CTLA4/GPR183/CD79A/CD180	15	p7
BP	GO:0030888	regulation of B cell proliferation	8/115	65/18614	6.24684e-09	1.65451e-06	1.17379e-06	MZB1/TYROBP/PTPRC/MNDA/MIF/TFRC/CTLA4/GPR183	8	p7
BP	GO:0046651	lymphocyte proliferation	14/115	306/18614	6.28029e-09	1.65451e-06	1.17379e-06	MZB1/TYROBP/PTPRC/MNDA/AIF1/CCL5/MIF/IL7R/RPS6/TFRC/CTLA4/GPR183/CD79A/CD180	14	p7
BP	GO:0032943	mononuclear cell proliferation	14/115	313/18614	8.37362e-09	1.98539e-06	1.40853e-06	MZB1/TYROBP/PTPRC/MNDA/AIF1/CCL5/MIF/IL7R/RPS6/TFRC/CTLA4/GPR183/CD79A/CD180	14	p7
BP	GO:0002548	monocyte chemotaxis	8/115	71/18614	1.27691e-08	2.75232e-06	1.95263e-06	CCL20/AIF1/FLT1/CCL5/CCL4/CCL3/CCL3L1/RPS19	8	p7
BP	GO:0030593	neutrophil chemotaxis	9/115	107/18614	2.06503e-08	4.08016e-06	2.89467e-06	CCL20/CXCL9/CCL5/FCER1G/CXCL13/CCL4/CCL3/S100A9/CCL3L1	9	p7
BP	GO:0001895	retina homeostasis	8/115	80/18614	3.32245e-08	6.05963e-06	4.299e-06	TF/ALB/JCHAIN/POTEE/LYZ/POTEF/B2M/PIGR	8	p7
BP	GO:0002495	antigen processing and presentation of peptide antigen via MHC class II	6/115	35/18614	6.83826e-08	1.15811e-05	8.2162e-06	FCER1G/CTSE/TREM2/B2M/HLA-DRA/IFI30	6	p7
BP	GO:0001894	tissue homeostasis	12/115	263/18614	8.36704e-08	1.22996e-05	8.72596e-06	TF/ALB/JCHAIN/COL3A1/POTEE/CTSK/LYZ/POTEF/SPP1/B2M/TFRC/PIGR	12	p7
BP	GO:0060249	anatomical structure homeostasis	12/115	263/18614	8.36704e-08	1.22996e-05	8.72596e-06	TF/ALB/JCHAIN/COL3A1/POTEE/CTSK/LYZ/POTEF/SPP1/B2M/TFRC/PIGR	12	p7
BP	GO:0070098	chemokine-mediated signaling pathway	8/115	91/18614	9.20768e-08	1.22996e-05	8.72596e-06	CCL20/CXCL9/CCL5/CXCL13/CCL4/TREM2/CCL3/CCL3L1	8	p7
BP	GO:0002504	antigen processing and presentation of peptide or polysaccharide antigen via MHC class II	6/115	37/18614	9.69622e-08	1.22996e-05	8.72596e-06	FCER1G/CTSE/TREM2/B2M/HLA-DRA/IFI30	6	p7
BP	GO:1990266	neutrophil migration	9/115	128/18614	9.85629e-08	1.22996e-05	8.72596e-06	CCL20/CXCL9/CCL5/FCER1G/CXCL13/CCL4/CCL3/S100A9/CCL3L1	9	p7
BP	GO:0071621	granulocyte chemotaxis	9/115	131/18614	1.20365e-07	1.42692e-05	1.01233e-05	CCL20/CXCL9/CCL5/FCER1G/CXCL13/CCL4/CCL3/S100A9/CCL3L1	9	p7
BP	GO:0070374	positive regulation of ERK1 and ERK2 cascade	11/115	222/18614	1.3014e-07	1.43049e-05	1.01486e-05	CCL20/APOE/PTPRC/CCL5/MIF/CCL4/PDGFRB/TREM2/CCL3/GPR183/CCL3L1	11	p7
BP	GO:0048247	lymphocyte chemotaxis	7/115	64/18614	1.32732e-07	1.43049e-05	1.01486e-05	CCL20/CCL5/CXCL13/CCL4/CCL3/GPR183/CCL3L1	7	p7
BP	GO:0042113	B cell activation	12/115	276/18614	1.41334e-07	1.45666e-05	1.03342e-05	MZB1/TYROBP/PTPRC/MNDA/ONECUT1/MIF/IL7R/TFRC/CTLA4/GPR183/CD79A/CD180	12	p7
BP	GO:0050867	positive regulation of cell activation	14/115	394/18614	1.47447e-07	1.45666e-05	1.03342e-05	TYROBP/PTPRC/AIF1/THY1/CCL5/MIF/IL7R/PDGFRB/TREM2/B2M/HLA-DRA/CCL3/TFRC/GPR183	14	p7
BP	GO:1990868	response to chemokine	8/115	99/18614	1.78044e-07	1.60717e-05	1.1402e-05	CCL20/CXCL9/CCL5/CXCL13/CCL4/TREM2/CCL3/CCL3L1	8	p7
BP	GO:1990869	cellular response to chemokine	8/115	99/18614	1.78044e-07	1.60717e-05	1.1402e-05	CCL20/CXCL9/CCL5/CXCL13/CCL4/TREM2/CCL3/CCL3L1	8	p7
BP	GO:2000403	positive regulation of lymphocyte migration	6/115	41/18614	1.83805e-07	1.60717e-05	1.1402e-05	CCL20/AIF1/CCL5/CXCL13/CCL4/CCL3	6	p7
BP	GO:0070371	ERK1 and ERK2 cascade	13/115	341/18614	1.89796e-07	1.60717e-05	1.1402e-05	TF/CCL20/APOE/PTPRC/FN1/CCL5/MIF/CCL4/PDGFRB/TREM2/CCL3/GPR183/CCL3L1	13	p7
BP	GO:0051651	maintenance of location in cell	11/115	233/18614	2.11878e-07	1.73229e-05	1.22897e-05	ALB/CXCL9/APOE/FTH1/AKAP9/PTPRC/THY1/SRGN/CCL3/S100A9/LCN2	11	p7
BP	GO:0031666	positive regulation of lipopolysaccharide-mediated signaling pathway	4/115	10/18614	2.82125e-07	2.19649e-05	1.5583e-05	MIF/LY86/CD14/CD180	4	p7
BP	GO:0016064	immunoglobulin mediated immune response	9/115	145/18614	2.87183e-07	2.19649e-05	1.5583e-05	C1QA/PTPRC/C1QB/FCER1G/TREM2/B2M/HLA-DRA/TFRC/C1QC	9	p7
BP	GO:0002687	positive regulation of leukocyte migration	9/115	147/18614	3.22677e-07	2.39084e-05	1.69618e-05	CCL20/AIF1/PLVAP/THY1/CCL5/CXCL13/CCL4/TREM2/CCL3	9	p7
BP	GO:0019724	B cell mediated immunity	9/115	148/18614	3.4181e-07	2.45585e-05	1.7423e-05	C1QA/PTPRC/C1QB/FCER1G/TREM2/B2M/HLA-DRA/TFRC/C1QC	9	p7
BP	GO:0002237	response to molecule of bacterial origin	13/115	366/18614	4.25474e-07	2.8852e-05	2.04691e-05	CXCL9/CCL5/MIF/CXCL13/TREM2/B2M/CCL3/LY86/RPL13A/S100A9/CD14/CD180/ALPL	13	p7
BP	GO:0001774	microglial cell activation	6/115	47/18614	4.25905e-07	2.8852e-05	2.04691e-05	C1QA/TYROBP/PTPRC/AIF1/TREM2/CCL3	6	p7
BP	GO:0150076	neuroinflammatory response	7/115	76/18614	4.39487e-07	2.89451e-05	2.05351e-05	C1QA/MMP9/TYROBP/PTPRC/AIF1/TREM2/CCL3	7	p7
BP	GO:0071674	mononuclear cell migration	10/115	202/18614	5.02535e-07	3.2203e-05	2.28464e-05	CCL20/AIF1/FLT1/CCL5/CXCL13/CCL4/CCL3/GPR183/CCL3L1/RPS19	10	p7
BP	GO:0097530	granulocyte migration	9/115	156/18614	5.33747e-07	3.3303e-05	2.36268e-05	CCL20/CXCL9/CCL5/FCER1G/CXCL13/CCL4/CCL3/S100A9/CCL3L1	9	p7
BP	GO:0042742	defense response to bacterium	12/115	314/18614	5.62932e-07	3.42234e-05	2.42798e-05	TF/CCL20/JCHAIN/AQP1/LYZ/FCER1G/CXCL13/IL7R/TREM2/S100A9/LCN2/RPS19	12	p7
BP	GO:0070372	regulation of ERK1 and ERK2 cascade	12/115	315/18614	5.82222e-07	3.43877e-05	2.43963e-05	CCL20/APOE/PTPRC/FN1/CCL5/MIF/CCL4/PDGFRB/TREM2/CCL3/GPR183/CCL3L1	12	p7
BP	GO:0002696	positive regulation of leukocyte activation	13/115	377/18614	5.94641e-07	3.43877e-05	2.43963e-05	TYROBP/PTPRC/AIF1/THY1/CCL5/MIF/IL7R/TREM2/B2M/HLA-DRA/CCL3/TFRC/GPR183	13	p7
BP	GO:0002269	leukocyte activation involved in inflammatory response	6/115	50/18614	6.20881e-07	3.50502e-05	2.48664e-05	C1QA/TYROBP/PTPRC/AIF1/TREM2/CCL3	6	p7
BP	GO:0072676	lymphocyte migration	8/115	122/18614	8.9024e-07	4.90874e-05	3.4825e-05	CCL20/AIF1/CCL5/CXCL13/CCL4/CCL3/GPR183/CCL3L1	8	p7
BP	GO:0061900	glial cell activation	6/115	55/18614	1.10461e-06	5.95234e-05	4.22289e-05	C1QA/TYROBP/PTPRC/AIF1/TREM2/CCL3	6	p7
BP	GO:0002443	leukocyte mediated immunity	13/115	401/18614	1.18735e-06	6.25604e-05	4.43835e-05	C1QA/TYROBP/PTPRC/C1QB/GZMB/FCER1G/IL7R/TREM2/B2M/HLA-DRA/CCL3/TFRC/C1QC	13	p7
BP	GO:0019886	antigen processing and presentation of exogenous peptide antigen via MHC class II	5/115	31/18614	1.2325e-06	6.35273e-05	4.50694e-05	FCER1G/CTSE/B2M/HLA-DRA/IFI30	5	p7
BP	GO:1903131	mononuclear cell differentiation	14/115	474/18614	1.3538e-06	6.76181e-05	4.79717e-05	CTSK/PTPRC/CD3D/FCER1G/ONECUT1/IL7R/FASN/TREM2/B2M/HLA-DRA/RPS6/CTLA4/GPR183/CD79A	14	p7
BP	GO:0006826	iron ion transport	6/115	57/18614	1.3689e-06	6.76181e-05	4.79717e-05	TF/TFR2/FTH1/B2M/TFRC/LCN2	6	p7
BP	GO:0050864	regulation of B cell activation	8/115	130/18614	1.44145e-06	6.90206e-05	4.89667e-05	MZB1/TYROBP/PTPRC/MNDA/MIF/TFRC/CTLA4/GPR183	8	p7
BP	GO:0002685	regulation of leukocyte migration	10/115	227/18614	1.45552e-06	6.90206e-05	4.89667e-05	CCL20/AIF1/PLVAP/THY1/CCL5/MIF/CXCL13/CCL4/TREM2/CCL3	10	p7
BP	GO:0032496	response to lipopolysaccharide	12/115	345/18614	1.51428e-06	7.03992e-05	4.99447e-05	CXCL9/CCL5/MIF/CXCL13/TREM2/CCL3/LY86/RPL13A/S100A9/CD14/CD180/ALPL	12	p7
BP	GO:0051235	maintenance of location	12/115	347/18614	1.60823e-06	7.33066e-05	5.20074e-05	ALB/CXCL9/APOE/FTH1/AKAP9/PTPRC/THY1/SRGN/TREM2/CCL3/S100A9/LCN2	12	p7
BP	GO:0050920	regulation of chemotaxis	10/115	230/18614	1.63865e-06	7.33066e-05	5.20074e-05	AIF1/CCL5/MIF/CXCL13/CCL4/ANGPT2/PDGFRB/TREM2/CCL3/GPR183	10	p7
BP	GO:0098883	synapse pruning	4/115	15/18614	1.79053e-06	7.86174e-05	5.57751e-05	C1QA/C1QB/TREM2/C1QC	4	p7
BP	GO:0002683	negative regulation of immune system process	14/115	487/18614	1.85921e-06	8.01487e-05	5.68615e-05	COL3A1/TYROBP/PTPRC/FN1/MNDA/THY1/MIF/IL7R/TREM2/CCL3/CTLA4/C1QC/A2M/RPS19	14	p7
BP	GO:0045807	positive regulation of endocytosis	7/115	96/18614	2.16475e-06	9.16539e-05	6.50238e-05	TF/VTN/TFR2/APOE/TREM2/B2M/CD14	7	p7
BP	GO:0002253	activation of immune response	14/115	495/18614	2.24843e-06	9.35267e-05	6.63525e-05	C1QA/TYROBP/PTPRC/C1QB/MNDA/CD3D/THY1/FCER1G/TREM2/CTLA4/C1QC/A2M/CD79A/CD14	14	p7
BP	GO:0050670	regulation of lymphocyte proliferation	10/115	239/18614	2.314e-06	9.45947e-05	6.71101e-05	MZB1/TYROBP/PTPRC/MNDA/AIF1/CCL5/MIF/TFRC/CTLA4/GPR183	10	p7
BP	GO:0002274	myeloid leukocyte activation	10/115	240/18614	2.40221e-06	9.65364e-05	6.84877e-05	C1QA/TYROBP/PTPRC/FN1/AIF1/CCL5/FCER1G/MIF/TREM2/CCL3	10	p7
BP	GO:0002449	lymphocyte mediated immunity	11/115	300/18614	2.5537e-06	0.000100572	7.13506e-05	C1QA/PTPRC/C1QB/GZMB/FCER1G/IL7R/TREM2/B2M/HLA-DRA/TFRC/C1QC	11	p7
BP	GO:0009636	response to toxic substance	10/115	242/18614	2.58746e-06	0.000100572	7.13506e-05	ALB/DUOX2/APOE/ALOX5AP/CCL5/CCL4/PDGFRB/APOA4/CCL3/S100A9	10	p7
BP	GO:0032944	regulation of mononuclear cell proliferation	10/115	243/18614	2.68466e-06	0.000102667	7.28369e-05	MZB1/TYROBP/PTPRC/MNDA/AIF1/CCL5/MIF/TFRC/CTLA4/GPR183	10	p7
BP	GO:0031663	lipopolysaccharide-mediated signaling pathway	6/115	65/18614	2.99331e-06	0.000112653	7.99216e-05	CCL5/MIF/CCL3/LY86/CD14/CD180	6	p7
BP	GO:0048144	fibroblast proliferation	7/115	103/18614	3.47293e-06	0.000128661	9.12787e-05	COL3A1/AQP1/FTH1/FN1/MIF/PDGFRB/IFI30	7	p7
BP	GO:0002460	adaptive immune response based on somatic recombination of immune receptors built from immunoglobulin superfamily domains	11/115	311/18614	3.60974e-06	0.000131672	9.34147e-05	C1QA/PTPRC/C1QB/FCER1G/CXCL13/IL7R/TREM2/B2M/HLA-DRA/TFRC/C1QC	11	p7
BP	GO:2000401	regulation of lymphocyte migration	6/115	68/18614	3.90726e-06	0.000140365	9.95822e-05	CCL20/AIF1/CCL5/CXCL13/CCL4/CCL3	6	p7
BP	GO:0045730	respiratory burst	5/115	39/18614	4.01511e-06	0.000142087	0.000100804	JCHAIN/CD52/CYBB/TREM2/RPS19	5	p7
BP	GO:0002478	antigen processing and presentation of exogenous peptide antigen	5/115	40/18614	4.56617e-06	0.000159212	0.000112953	FCER1G/CTSE/B2M/HLA-DRA/IFI30	5	p7
BP	GO:0048002	antigen processing and presentation of peptide antigen	6/115	71/18614	5.0363e-06	0.000169184	0.000120027	FCER1G/CTSE/TREM2/B2M/HLA-DRA/IFI30	6	p7
BP	GO:0072678	T cell migration	6/115	71/18614	5.0363e-06	0.000169184	0.000120027	CCL20/AIF1/CCL5/CXCL13/CCL3/GPR183	6	p7
BP	GO:0042116	macrophage activation	7/115	109/18614	5.06624e-06	0.000169184	0.000120027	C1QA/TYROBP/PTPRC/AIF1/MIF/TREM2/CCL3	7	p7
BP	GO:0071677	positive regulation of mononuclear cell migration	6/115	72/18614	5.46667e-06	0.000180021	0.000127716	CCL20/AIF1/CCL5/CXCL13/CCL4/CCL3	6	p7
BP	GO:0051251	positive regulation of lymphocyte activation	11/115	327/18614	5.8235e-06	0.000189144	0.000134188	TYROBP/PTPRC/AIF1/THY1/CCL5/MIF/IL7R/B2M/HLA-DRA/TFRC/GPR183	11	p7
BP	GO:0002768	immune response-regulating cell surface receptor signaling pathway	11/115	329/18614	6.17011e-06	0.000196177	0.000139177	TYROBP/PTPRC/MNDA/CD3D/THY1/FCER1G/TREM2/CTLA4/CD79A/CD14/PIGR	11	p7
BP	GO:0140131	positive regulation of lymphocyte chemotaxis	4/115	20/18614	6.2055e-06	0.000196177	0.000139177	CCL5/CXCL13/CCL4/CCL3	4	p7
BP	GO:0070663	regulation of leukocyte proliferation	10/115	268/18614	6.39737e-06	0.000199581	0.000141593	MZB1/TYROBP/PTPRC/MNDA/AIF1/CCL5/MIF/TFRC/CTLA4/GPR183	10	p7
BP	GO:0002526	acute inflammatory response	7/115	114/18614	6.82088e-06	0.00021003	0.000149006	TFR2/CREB3L3/FN1/ALOX5AP/ITIH4/TFRC/A2M	7	p7
BP	GO:0071346	cellular response to interferon-gamma	7/115	116/18614	7.65141e-06	0.000232583	0.000165006	CCL20/AIF1/CCL5/CCL4/CCL3/RPL13A/CCL3L1	7	p7
BP	GO:0051702	biological process involved in interaction with symbiont	7/115	118/18614	8.56426e-06	0.000257036	0.000182354	APOE/FN1/APOL1/CCL5/CCL4/FASN/CCL3	7	p7
BP	GO:0002455	humoral immune response mediated by circulating immunoglobulin	5/115	46/18614	9.2355e-06	0.000273717	0.000194189	C1QA/PTPRC/C1QB/TREM2/C1QC	5	p7
BP	GO:0019221	cytokine-mediated signaling pathway	13/115	492/18614	1.10087e-05	0.000322243	0.000228615	CCL20/CXCL9/DUOX2/PTPRC/PLVAP/CCL5/FCER1G/CXCL13/CCL4/IL7R/TREM2/CCL3/CCL3L1	13	p7
BP	GO:0006953	acute-phase response	5/115	48/18614	1.14238e-05	0.000325849	0.000231174	TFR2/FN1/ITIH4/TFRC/A2M	5	p7
BP	GO:0035987	endodermal cell differentiation	5/115	48/18614	1.14238e-05	0.000325849	0.000231174	VTN/MMP9/COL4A2/FN1/COL5A2	5	p7
BP	GO:0030099	myeloid cell differentiation	12/115	421/18614	1.1562e-05	0.000325849	0.000231174	TF/MMP9/TYROBP/FASN/TREM2/B2M/CCL3/RPS6/TFRC/C1QC/GPR183/RPS19	12	p7
BP	GO:0002573	myeloid leukocyte differentiation	9/115	227/18614	1.16817e-05	0.000325849	0.000231174	TF/MMP9/TYROBP/FASN/TREM2/CCL3/TFRC/C1QC/GPR183	9	p7
BP	GO:0007492	endoderm development	6/115	83/18614	1.24983e-05	0.000344575	0.000244459	VTN/MMP9/COL4A2/FN1/COL5A2/ONECUT1	6	p7
BP	GO:0019884	antigen processing and presentation of exogenous antigen	5/115	49/18614	1.26595e-05	0.000345009	0.000244767	FCER1G/CTSE/B2M/HLA-DRA/IFI30	5	p7
BP	GO:0019730	antimicrobial humoral response	7/115	126/18614	1.317e-05	0.000354842	0.000251743	TF/JCHAIN/CXCL9/LYZ/CXCL13/S100A9/RPS19	7	p7
BP	GO:0060143	positive regulation of syncytium formation by plasma membrane fusion	4/115	24/18614	1.33526e-05	0.00035572	0.000252366	SCGB3A1/CXCL9/TYROBP/TREM2	4	p7
BP	GO:0002366	leukocyte activation involved in immune response	10/115	296/18614	1.52077e-05	0.000400639	0.000284233	TYROBP/PTPRC/FCER1G/TREM2/HLA-DRA/CCL3/RPS6/TFRC/GPR183/CD180	10	p7
BP	GO:0010466	negative regulation of peptidase activity	9/115	236/18614	1.59265e-05	0.000414963	0.000294396	VTN/SPINK1/AQP1/MMP9/COL6A3/VIL1/TIMP1/ITIH4/A2M	9	p7
BP	GO:0048145	regulation of fibroblast proliferation	6/115	87/18614	1.63896e-05	0.00041544	0.000294734	AQP1/FTH1/FN1/MIF/PDGFRB/IFI30	6	p7
BP	GO:0048678	response to axon injury	6/115	87/18614	1.63896e-05	0.00041544	0.000294734	TYROBP/AIF1/THY1/SPP1/TREM2/APOA4	6	p7
BP	GO:0071219	cellular response to molecule of bacterial origin	9/115	237/18614	1.64704e-05	0.00041544	0.000294734	CXCL9/CCL5/MIF/CXCL13/TREM2/CCL3/LY86/CD14/CD180	9	p7
BP	GO:0002263	cell activation involved in immune response	10/115	300/18614	1.70735e-05	0.000426119	0.00030231	TYROBP/PTPRC/FCER1G/TREM2/HLA-DRA/CCL3/RPS6/TFRC/GPR183/CD180	10	p7
BP	GO:0002429	immune response-activating cell surface receptor signaling pathway	10/115	302/18614	1.80781e-05	0.000446491	0.000316763	TYROBP/PTPRC/MNDA/CD3D/THY1/FCER1G/TREM2/CTLA4/CD79A/CD14	10	p7
BP	GO:1901623	regulation of lymphocyte chemotaxis	4/115	26/18614	1.86079e-05	0.000451758	0.000320499	CCL5/CXCL13/CCL4/CCL3	4	p7
BP	GO:0055072	iron ion homeostasis	6/115	89/18614	1.86724e-05	0.000451758	0.000320499	TF/TFR2/FTH1/B2M/TFRC/LCN2	6	p7
BP	GO:0010818	T cell chemotaxis	4/115	27/18614	2.17402e-05	0.000520666	0.000369387	CCL5/CXCL13/CCL3/GPR183	4	p7
BP	GO:0034341	response to interferon-gamma	7/115	139/18614	2.49167e-05	0.000586775	0.000416287	CCL20/AIF1/CCL5/CCL4/CCL3/RPL13A/CCL3L1	7	p7
BP	GO:0031664	regulation of lipopolysaccharide-mediated signaling pathway	4/115	28/18614	2.5243e-05	0.000586775	0.000416287	MIF/LY86/CD14/CD180	4	p7
BP	GO:0150146	cell junction disassembly	4/115	28/18614	2.5243e-05	0.000586775	0.000416287	C1QA/C1QB/TREM2/C1QC	4	p7
BP	GO:0002697	regulation of immune effector process	11/115	384/18614	2.60817e-05	0.000600386	0.000425944	MZB1/TYROBP/PTPRC/MIF/IL7R/TREM2/B2M/HLA-DRA/TFRC/A2M/RPS19	11	p7
BP	GO:0035747	natural killer cell chemotaxis	3/115	10/18614	2.67099e-05	0.000603496	0.00042815	CCL5/CCL4/CCL3	3	p7
BP	GO:0001706	endoderm formation	5/115	57/18614	2.67259e-05	0.000603496	0.00042815	VTN/MMP9/COL4A2/FN1/COL5A2	5	p7
BP	GO:0006956	complement activation	5/115	58/18614	2.91039e-05	0.000645768	0.00045814	C1QA/C1QB/TREM2/C1QC/A2M	5	p7
BP	GO:0048245	eosinophil chemotaxis	4/115	29/18614	2.91426e-05	0.000645768	0.00045814	CCL5/CCL4/CCL3/CCL3L1	4	p7
BP	GO:0050921	positive regulation of chemotaxis	7/115	143/18614	2.99112e-05	0.000655883	0.000465316	AIF1/CCL5/CXCL13/CCL4/PDGFRB/TREM2/CCL3	7	p7
BP	GO:0006898	receptor-mediated endocytosis	9/115	256/18614	3.02564e-05	0.000655883	0.000465316	TF/VTN/TFR2/APOE/APOC1/FCER1G/B2M/TFRC/CD14	9	p7
BP	GO:0000041	transition metal ion transport	6/115	97/18614	3.0506e-05	0.000655883	0.000465316	TF/TFR2/FTH1/B2M/TFRC/LCN2	6	p7
BP	GO:0001906	cell killing	8/115	197/18614	3.07056e-05	0.000655883	0.000465316	TYROBP/LYZ/PTPRC/GZMB/IL7R/B2M/HLA-DRA/RPS19	8	p7
BP	GO:0060142	regulation of syncytium formation by plasma membrane fusion	4/115	30/18614	3.34663e-05	0.00070847	0.000502624	SCGB3A1/CXCL9/TYROBP/TREM2	4	p7
BP	GO:0098869	cellular oxidant detoxification	6/115	99/18614	3.42475e-05	0.000718591	0.000509804	ALB/DUOX2/APOE/ALOX5AP/APOA4/S100A9	6	p7
BP	GO:1905517	macrophage migration	5/115	61/18614	3.72341e-05	0.000774404	0.0005494	CCL5/MIF/TREM2/CCL3/RPL13A	5	p7
BP	GO:0010039	response to iron ion	4/115	31/18614	3.82417e-05	0.000786398	0.00055791	TF/TFR2/B2M/TFRC	4	p7
BP	GO:0071216	cellular response to biotic stimulus	9/115	264/18614	3.84742e-05	0.000786398	0.00055791	CXCL9/CCL5/MIF/CXCL13/TREM2/CCL3/LY86/CD14/CD180	9	p7
BP	GO:0030316	osteoclast differentiation	6/115	102/18614	4.05424e-05	0.000821589	0.000582876	TF/TYROBP/TREM2/CCL3/TFRC/GPR183	6	p7
BP	GO:0002699	positive regulation of immune effector process	9/115	267/18614	4.20082e-05	0.000844081	0.000598833	MZB1/TYROBP/PTPRC/MIF/TREM2/B2M/HLA-DRA/TFRC/RPS19	9	p7
BP	GO:0032760	positive regulation of tumor necrosis factor production	6/115	105/18614	4.7733e-05	0.00095105	0.000674722	TYROBP/PTPRC/CYBB/MIF/CCL3/CD14	6	p7
BP	GO:0006958	complement activation, classical pathway	4/115	33/18614	4.92616e-05	0.000965283	0.00068482	C1QA/C1QB/TREM2/C1QC	4	p7
BP	GO:0072677	eosinophil migration	4/115	33/18614	4.92616e-05	0.000965283	0.00068482	CCL5/CCL4/CCL3/CCL3L1	4	p7
BP	GO:0006879	cellular iron ion homeostasis	5/115	65/18614	5.06911e-05	0.000985152	0.000698916	TF/TFR2/FTH1/TFRC/LCN2	5	p7
BP	GO:0050727	regulation of inflammatory response	11/115	414/18614	5.16611e-05	0.000995841	0.000706499	MMP9/DUOXA2/APOE/CREB3L3/PTPRC/ALOX5AP/CCL5/TREM2/CCL3/S100A9/RPS19	11	p7
BP	GO:0007159	leukocyte cell-cell adhesion	11/115	415/18614	5.2795e-05	0.00100949	0.000716184	PTPRC/AIF1/THY1/CCL5/IL7R/B2M/APOA4/HLA-DRA/TFRC/CTLA4/S100A9	11	p7
BP	GO:0030100	regulation of endocytosis	8/115	214/18614	5.52277e-05	0.0010437	0.000740455	TF/VTN/TFR2/APOE/APOC1/TREM2/B2M/CD14	8	p7
BP	GO:2000406	positive regulation of T cell migration	4/115	34/18614	5.55647e-05	0.0010437	0.000740455	CCL20/AIF1/CCL5/CXCL13	4	p7
BP	GO:0051346	negative regulation of hydrolase activity	10/115	345/18614	5.59048e-05	0.0010437	0.000740455	VTN/SPINK1/AQP1/MMP9/COL6A3/APOC1/VIL1/TIMP1/ITIH4/A2M	10	p7
BP	GO:0043410	positive regulation of MAPK cascade	12/115	495/18614	5.64428e-05	0.00104551	0.00074174	CCL20/APOE/PTPRC/FLT1/CCL5/MIF/CCL4/PDGFRB/TREM2/CCL3/GPR183/CCL3L1	12	p7
BP	GO:0002181	cytoplasmic translation	7/115	159/18614	5.88427e-05	0.00107374	0.000761767	RPL27A/RPL31/RPS6/RPLP1/RPL13A/RPS27/RPS19	7	p7
BP	GO:1903557	positive regulation of tumor necrosis factor superfamily cytokine production	6/115	109/18614	5.88725e-05	0.00107374	0.000761767	TYROBP/PTPRC/CYBB/MIF/CCL3/CD14	6	p7
BP	GO:0010951	negative regulation of endopeptidase activity	7/115	160/18614	6.12242e-05	0.00110197	0.00078179	VTN/SPINK1/AQP1/MMP9/VIL1/TIMP1/A2M	7	p7
BP	GO:0030098	lymphocyte differentiation	11/115	422/18614	6.13494e-05	0.00110197	0.00078179	PTPRC/CD3D/FCER1G/ONECUT1/IL7R/B2M/HLA-DRA/RPS6/CTLA4/GPR183/CD79A	11	p7
BP	GO:0010959	regulation of metal ion transport	11/115	423/18614	6.26638e-05	0.00111711	0.000792534	TF/SPINK1/CXCL9/AKAP9/THY1/CCL5/CCL4/PDGFRB/TREM2/B2M/CCL3	11	p7
BP	GO:0052547	regulation of peptidase activity	11/115	425/18614	6.53651e-05	0.00115657	0.00082053	VTN/SPINK1/AQP1/MMP9/CTSK/COL6A3/VIL1/TIMP1/ITIH4/S100A9/A2M	11	p7
BP	GO:0019882	antigen processing and presentation	6/115	114/18614	7.56202e-05	0.00132639	0.000941008	FCER1G/CTSE/TREM2/B2M/HLA-DRA/IFI30	6	p7
BP	GO:0071222	cellular response to lipopolysaccharide	8/115	224/18614	7.60815e-05	0.00132639	0.000941008	CXCL9/CCL5/MIF/CXCL13/CCL3/LY86/CD14/CD180	8	p7
BP	GO:1990748	cellular detoxification	6/115	115/18614	7.9385e-05	0.00135727	0.000962918	ALB/DUOX2/APOE/ALOX5AP/APOA4/S100A9	6	p7
BP	GO:0033700	phospholipid efflux	3/115	14/18614	7.95703e-05	0.00135727	0.000962918	APOE/APOC1/APOA4	3	p7
BP	GO:0043922	negative regulation by host of viral transcription	3/115	14/18614	7.95703e-05	0.00135727	0.000962918	CCL5/CCL4/CCL3	3	p7
BP	GO:0043270	positive regulation of ion transport	8/115	231/18614	9.427e-05	0.00159653	0.00113266	CXCL9/AKAP9/THY1/CCL5/CCL4/PDGFRB/TREM2/CCL3	8	p7
BP	GO:0032102	negative regulation of response to external stimulus	11/115	446/18614	0.000100336	0.00168722	0.001197	VTN/APOE/PTPRC/AIF1/MIF/CXCL13/ANGPT2/SPP1/TREM2/A2M/RPS19	11	p7
BP	GO:0030217	T cell differentiation	9/115	300/18614	0.000102787	0.00171625	0.00121759	PTPRC/CD3D/FCER1G/IL7R/B2M/HLA-DRA/RPS6/CTLA4/GPR183	9	p7
BP	GO:0002764	immune response-regulating signaling pathway	11/115	450/18614	0.000108554	0.00179988	0.00127692	TYROBP/PTPRC/MNDA/CD3D/THY1/FCER1G/TREM2/CTLA4/CD79A/CD14/PIGR	11	p7
BP	GO:0071675	regulation of mononuclear cell migration	6/115	122/18614	0.000110122	0.00181319	0.00128637	CCL20/AIF1/CCL5/CXCL13/CCL4/CCL3	6	p7
BP	GO:0048246	macrophage chemotaxis	4/115	41/18614	0.00011736	0.0019059	0.00135214	CCL5/MIF/CCL3/RPL13A	4	p7
BP	GO:0150077	regulation of neuroinflammatory response	4/115	41/18614	0.00011736	0.0019059	0.00135214	MMP9/PTPRC/TREM2/CCL3	4	p7
BP	GO:0097237	cellular response to toxic substance	6/115	124/18614	0.000120447	0.00194271	0.00137826	ALB/DUOX2/APOE/ALOX5AP/APOA4/S100A9	6	p7
BP	GO:0034375	high-density lipoprotein particle remodeling	3/115	16/18614	0.000121317	0.00194352	0.00137883	APOE/APOC1/APOA4	3	p7
BP	GO:0002688	regulation of leukocyte chemotaxis	6/115	126/18614	0.000131525	0.00209293	0.00148483	AIF1/CCL5/MIF/CXCL13/CCL4/CCL3	6	p7
BP	GO:0071230	cellular response to amino acid stimulus	5/115	80/18614	0.00013707	0.00216662	0.00153711	COL1A2/COL3A1/COL4A1/COL5A2/CYBB	5	p7
BP	GO:0002831	regulation of response to biotic stimulus	11/115	463/18614	0.000139358	0.0021882	0.00155242	TYROBP/APOE/MNDA/CCL5/MIF/TREM2/LY86/A2M/CD14/CD180/RPS19	11	p7
BP	GO:0044403	biological process involved in symbiotic interaction	9/115	313/18614	0.000141587	0.00220858	0.00156687	APOE/FN1/APOL1/CCL5/CCL4/TRIM31/FASN/CCL3/TFRC	9	p7
BP	GO:0030198	extracellular matrix organization	9/115	314/18614	0.000145021	0.0022289	0.00158129	VTN/COL1A2/COL3A1/MMP9/COL4A2/CTSK/TPSAB1/COL4A1/COL5A2	9	p7
BP	GO:0030889	negative regulation of B cell proliferation	3/115	17/18614	0.00014665	0.0022289	0.00158129	TYROBP/MNDA/CTLA4	3	p7
BP	GO:0036005	response to macrophage colony-stimulating factor	3/115	17/18614	0.00014665	0.0022289	0.00158129	SPP1/TREM2/ALPL	3	p7
BP	GO:0070206	protein trimerization	3/115	17/18614	0.00014665	0.0022289	0.00158129	COL1A2/ALOX5AP/MIF	3	p7
BP	GO:0043062	extracellular structure organization	9/115	315/18614	0.000148523	0.00224298	0.00159128	VTN/COL1A2/COL3A1/MMP9/COL4A2/CTSK/TPSAB1/COL4A1/COL5A2	9	p7
BP	GO:0051928	positive regulation of calcium ion transport	6/115	129/18614	0.000149643	0.00224559	0.00159313	CXCL9/THY1/CCL5/CCL4/PDGFRB/CCL3	6	p7
BP	GO:0032640	tumor necrosis factor production	7/115	185/18614	0.000151803	0.00224953	0.00159593	TYROBP/PTPRC/CYBB/MIF/TREM2/CCL3/CD14	7	p7
BP	GO:0032680	regulation of tumor necrosis factor production	7/115	185/18614	0.000151803	0.00224953	0.00159593	TYROBP/PTPRC/CYBB/MIF/TREM2/CCL3/CD14	7	p7
BP	GO:1905521	regulation of macrophage migration	4/115	44/18614	0.000155092	0.00227067	0.00161092	CCL5/MIF/TREM2/CCL3	4	p7
BP	GO:0045229	external encapsulating structure organization	9/115	317/18614	0.000155741	0.00227067	0.00161092	VTN/COL1A2/COL3A1/MMP9/COL4A2/CTSK/TPSAB1/COL4A1/COL5A2	9	p7
BP	GO:0007266	Rho protein signal transduction	6/115	130/18614	0.000156102	0.00227067	0.00161092	COL1A2/COL3A1/APOE/PDGFRB/RHOJ/GPR174	6	p7
BP	GO:0050870	positive regulation of T cell activation	8/115	249/18614	0.000158168	0.00228669	0.00162229	PTPRC/AIF1/THY1/CCL5/IL7R/B2M/HLA-DRA/TFRC	8	p7
BP	GO:0014068	positive regulation of phosphatidylinositol 3-kinase signaling	5/115	83/18614	0.000163131	0.00233002	0.00165303	FN1/FLT1/CCL5/PDGFRB/TREM2	5	p7
BP	GO:0051851	modulation by host of symbiont process	5/115	83/18614	0.000163131	0.00233002	0.00165303	APOE/CCL5/CCL4/FASN/CCL3	5	p7
BP	GO:0030890	positive regulation of B cell proliferation	4/115	45/18614	0.000169416	0.0024053	0.00170644	PTPRC/MIF/TFRC/GPR183	4	p7
BP	GO:0022409	positive regulation of cell-cell adhesion	9/115	321/18614	0.000171057	0.00241415	0.00171272	PTPRC/AIF1/THY1/CCL5/CXCL13/IL7R/B2M/HLA-DRA/TFRC	9	p7
BP	GO:0045780	positive regulation of bone resorption	3/115	18/18614	0.000175189	0.00242908	0.00172331	TF/SPP1/TFRC	3	p7
BP	GO:0050665	hydrogen peroxide biosynthetic process	3/115	18/18614	0.000175189	0.00242908	0.00172331	DUOX2/DUOXA2/CYBB	3	p7
BP	GO:0061298	retina vasculature development in camera-type eye	3/115	18/18614	0.000175189	0.00242908	0.00172331	COL4A1/PDGFRB/RHOJ	3	p7
BP	GO:0071706	tumor necrosis factor superfamily cytokine production	7/115	190/18614	0.000178941	0.00245242	0.00173987	TYROBP/PTPRC/CYBB/MIF/TREM2/CCL3/CD14	7	p7
BP	GO:1903555	regulation of tumor necrosis factor superfamily cytokine production	7/115	190/18614	0.000178941	0.00245242	0.00173987	TYROBP/PTPRC/CYBB/MIF/TREM2/CCL3/CD14	7	p7
BP	GO:0014911	positive regulation of smooth muscle cell migration	4/115	46/18614	0.000184672	0.00250394	0.00177642	VTN/AIF1/CCL5/PDGFRB	4	p7
BP	GO:0050777	negative regulation of immune response	7/115	191/18614	0.000184812	0.00250394	0.00177642	COL3A1/PTPRC/IL7R/TREM2/CTLA4/A2M/RPS19	7	p7
BP	GO:0033077	T cell differentiation in thymus	5/115	86/18614	0.000192819	0.00259757	0.00184285	PTPRC/CD3D/IL7R/B2M/RPS6	5	p7
BP	GO:0034612	response to tumor necrosis factor	8/115	257/18614	0.000196265	0.00261578	0.00185577	CCL20/CTSK/PLVAP/CCL5/CCL4/CCL3/CCL3L1/CD14	8	p7
BP	GO:0002833	positive regulation of response to biotic stimulus	9/115	327/18614	0.000196377	0.00261578	0.00185577	TYROBP/MNDA/CCL5/MIF/TREM2/LY86/CD14/CD180/RPS19	9	p7
BP	GO:0045785	positive regulation of cell adhesion	11/115	482/18614	0.000197615	0.00261757	0.00185703	VTN/PTPRC/FN1/AIF1/THY1/CCL5/CXCL13/IL7R/B2M/HLA-DRA/TFRC	11	p7
BP	GO:0002920	regulation of humoral immune response	4/115	47/18614	0.000200894	0.00264621	0.00187736	PTPRC/CXCL13/TREM2/A2M	4	p7
BP	GO:0045861	negative regulation of proteolysis	9/115	330/18614	0.000210163	0.00275302	0.00195313	VTN/SPINK1/AQP1/MMP9/COL6A3/VIL1/TIMP1/ITIH4/A2M	9	p7
BP	GO:0036230	granulocyte activation	4/115	48/18614	0.000218118	0.002826	0.0020049	TYROBP/CCL5/FCER1G/CCL3	4	p7
BP	GO:2000404	regulation of T cell migration	4/115	48/18614	0.000218118	0.002826	0.0020049	CCL20/AIF1/CCL5/CXCL13	4	p7
BP	GO:0001819	positive regulation of cytokine production	11/115	489/18614	0.000223749	0.00287131	0.00203705	TYROBP/PTPRC/MNDA/AIF1/CYBB/FCER1G/MIF/TREM2/B2M/CCL3/CD14	11	p7
BP	GO:0001909	leukocyte mediated cytotoxicity	6/115	139/18614	0.000224733	0.00287131	0.00203705	TYROBP/PTPRC/GZMB/IL7R/B2M/HLA-DRA	6	p7
BP	GO:0060191	regulation of lipase activity	5/115	89/18614	0.000226459	0.00287131	0.00203705	APOC1/FLT1/CCL5/PDGFRB/APOA4	5	p7
BP	GO:0071229	cellular response to acid chemical	5/115	89/18614	0.000226459	0.00287131	0.00203705	COL1A2/COL3A1/COL4A1/COL5A2/CYBB	5	p7
BP	GO:0002544	chronic inflammatory response	3/115	20/18614	0.000242554	0.00302682	0.00214738	CCL5/CXCL13/S100A9	3	p7
BP	GO:1903975	regulation of glial cell migration	3/115	20/18614	0.000242554	0.00302682	0.00214738	TREM2/CCL3/GPR183	3	p7
BP	GO:1903978	regulation of microglial cell activation	3/115	20/18614	0.000242554	0.00302682	0.00214738	PTPRC/TREM2/CCL3	3	p7
BP	GO:0071248	cellular response to metal ion	7/115	200/18614	0.000244997	0.00304129	0.00215764	TF/TFR2/AQP1/MMP9/ALOX5AP/CYBB/B2M	7	p7
BP	GO:0001667	ameboidal-type cell migration	11/115	496/18614	0.000252758	0.00312129	0.0022144	AQP1/MMP9/APOE/FN1/CXCL13/ANGPT2/VIL1/RHOJ/TIMP1/SPARC/S100A9	11	p7
BP	GO:0001914	regulation of T cell mediated cytotoxicity	4/115	50/18614	0.000255719	0.0031415	0.00222874	PTPRC/IL7R/B2M/HLA-DRA	4	p7
BP	GO:0098754	detoxification	6/115	144/18614	0.000272014	0.00332447	0.00235854	ALB/DUOX2/APOE/ALOX5AP/APOA4/S100A9	6	p7
BP	GO:0019083	viral transcription	4/115	51/18614	0.000276168	0.00335792	0.00238227	CCL5/CCL4/TRIM31/CCL3	4	p7
BP	GO:0006590	thyroid hormone generation	3/115	21/18614	0.000281708	0.00339817	0.00241083	DUOX2/DUOXA2/CTSK	3	p7
BP	GO:0050671	positive regulation of lymphocyte proliferation	6/115	145/18614	0.000282345	0.00339817	0.00241083	PTPRC/AIF1/CCL5/MIF/TFRC/GPR183	6	p7
BP	GO:0043547	positive regulation of GTPase activity	8/115	272/18614	0.000288016	0.00344892	0.00244683	CCL20/RGS1/THY1/CCL5/CXCL13/CCL4/CCL3/CCL3L1	8	p7
BP	GO:0002757	immune response-activating signal transduction	10/115	423/18614	0.000294546	0.00349964	0.00248282	TYROBP/PTPRC/MNDA/CD3D/THY1/FCER1G/TREM2/CTLA4/CD79A/CD14	10	p7
BP	GO:1903039	positive regulation of leukocyte cell-cell adhesion	8/115	273/18614	0.000295204	0.00349964	0.00248282	PTPRC/AIF1/THY1/CCL5/IL7R/B2M/HLA-DRA/TFRC	8	p7
BP	GO:0001910	regulation of leukocyte mediated cytotoxicity	5/115	95/18614	0.000306967	0.00362099	0.00256891	TYROBP/PTPRC/IL7R/B2M/HLA-DRA	5	p7
BP	GO:0002285	lymphocyte activation involved in immune response	7/115	208/18614	0.000310916	0.00364942	0.00258908	PTPRC/FCER1G/HLA-DRA/RPS6/TFRC/GPR183/CD180	7	p7
BP	GO:0002705	positive regulation of leukocyte mediated immunity	6/115	148/18614	0.000315195	0.00366337	0.00259898	TYROBP/PTPRC/TREM2/B2M/HLA-DRA/TFRC	6	p7
BP	GO:0032946	positive regulation of mononuclear cell proliferation	6/115	148/18614	0.000315195	0.00366337	0.00259898	PTPRC/AIF1/CCL5/MIF/TFRC/GPR183	6	p7
BP	GO:0045765	regulation of angiogenesis	9/115	349/18614	0.000317495	0.0036721	0.00260517	AQP1/COL4A2/CYBB/FLT1/CXCL13/ANGPT2/RHOJ/THBS2/SPARC	9	p7
BP	GO:0048146	positive regulation of fibroblast proliferation	4/115	53/18614	0.000320547	0.00368941	0.00261745	AQP1/FN1/MIF/PDGFRB	4	p7
BP	GO:0002690	positive regulation of leukocyte chemotaxis	5/115	96/18614	0.000322253	0.00369112	0.00261866	AIF1/CCL5/CXCL13/CCL4/CCL3	5	p7
BP	GO:1901342	regulation of vasculature development	9/115	355/18614	0.00035958	0.00409887	0.00290794	AQP1/COL4A2/CYBB/FLT1/CXCL13/ANGPT2/RHOJ/THBS2/SPARC	9	p7
BP	GO:0042743	hydrogen peroxide metabolic process	4/115	55/18614	0.000369817	0.00419539	0.00297642	DUOX2/DUOXA2/CYBB/APOA4	4	p7
BP	GO:0032368	regulation of lipid transport	6/115	153/18614	0.000376537	0.00425129	0.00301607	APOE/APOC1/MIF/SPP1/TREM2/APOA4	6	p7
BP	GO:0050729	positive regulation of inflammatory response	6/115	154/18614	0.000389855	0.00438078	0.00310795	CREB3L3/ALOX5AP/TREM2/CCL3/S100A9/RPS19	6	p7
BP	GO:0042060	wound healing	10/115	439/18614	0.000394826	0.00441572	0.00313273	VTN/COL3A1/DUOX2/AQP1/APOE/GNAS/FCER1G/PDGFRB/VIL1/TIMP1	10	p7
BP	GO:0031349	positive regulation of defense response	10/115	441/18614	0.000409156	0.00455451	0.00323119	TYROBP/CREB3L3/ALOX5AP/MNDA/CCL5/TREM2/CCL3/S100A9/CD14/RPS19	10	p7
BP	GO:0001776	leukocyte homeostasis	5/115	103/18614	0.000445997	0.00494139	0.00350567	MIF/IL7R/GPR174/RPS6/GPR183	5	p7
BP	GO:0010038	response to metal ion	9/115	367/18614	0.000457647	0.00504689	0.00358051	TF/TFR2/AQP1/MMP9/ALOX5AP/CYBB/B2M/TFRC/CD14	9	p7
BP	GO:0019932	second-messenger-mediated signaling	8/115	292/18614	0.000462216	0.00507367	0.00359952	CCL20/SPINK1/AQP1/APOE/PTPRC/CCL4/TREM2/CCL3	8	p7
BP	GO:0001913	T cell mediated cytotoxicity	4/115	59/18614	0.000484235	0.00525441	0.00372774	PTPRC/IL7R/B2M/HLA-DRA	4	p7
BP	GO:0008347	glial cell migration	4/115	59/18614	0.000484235	0.00525441	0.00372774	COL3A1/TREM2/CCL3/GPR183	4	p7
BP	GO:0018108	peptidyl-tyrosine phosphorylation	9/115	370/18614	0.000485329	0.00525441	0.00372774	VTN/SPINK1/PTPRC/FLT1/THY1/CCL5/MIF/PDGFRB/TREM2	9	p7
BP	GO:0050866	negative regulation of cell activation	7/115	225/18614	0.000498433	0.00537174	0.00381098	TYROBP/APOE/PTPRC/FN1/MNDA/TREM2/CTLA4	7	p7
BP	GO:0018212	peptidyl-tyrosine modification	9/115	372/18614	0.000504539	0.00541295	0.00384021	VTN/SPINK1/PTPRC/FLT1/THY1/CCL5/MIF/PDGFRB/TREM2	9	p7
BP	GO:0033622	integrin activation	3/115	26/18614	0.000538456	0.00567412	0.00402551	MZB1/FN1/CXCL13	3	p7
BP	GO:0034377	plasma lipoprotein particle assembly	3/115	26/18614	0.000538456	0.00567412	0.00402551	APOE/APOC1/APOA4	3	p7
BP	GO:0051238	sequestering of metal ion	3/115	26/18614	0.000538456	0.00567412	0.00402551	FTH1/S100A9/LCN2	3	p7
BP	GO:1905523	positive regulation of macrophage migration	3/115	26/18614	0.000538456	0.00567412	0.00402551	CCL5/TREM2/CCL3	3	p7
BP	GO:0050863	regulation of T cell activation	9/115	377/18614	0.000555314	0.00582588	0.00413317	PTPRC/AIF1/THY1/CCL5/IL7R/B2M/HLA-DRA/TFRC/CTLA4	9	p7
BP	GO:1903037	regulation of leukocyte cell-cell adhesion	9/115	378/18614	0.000565956	0.00591137	0.00419382	PTPRC/AIF1/THY1/CCL5/IL7R/B2M/HLA-DRA/TFRC/CTLA4	9	p7
BP	GO:0070665	positive regulation of leukocyte proliferation	6/115	166/18614	0.000580228	0.00598007	0.00424256	PTPRC/AIF1/CCL5/MIF/TFRC/GPR183	6	p7
BP	GO:0071241	cellular response to inorganic substance	7/115	231/18614	0.000582836	0.00598007	0.00424256	TF/TFR2/AQP1/MMP9/ALOX5AP/CYBB/B2M	7	p7
BP	GO:0000768	syncytium formation by plasma membrane fusion	4/115	62/18614	0.000585144	0.00598007	0.00424256	SCGB3A1/CXCL9/TYROBP/TREM2	4	p7
BP	GO:0043030	regulation of macrophage activation	4/115	62/18614	0.000585144	0.00598007	0.00424256	PTPRC/MIF/TREM2/CCL3	4	p7
BP	GO:0140253	cell-cell fusion	4/115	62/18614	0.000585144	0.00598007	0.00424256	SCGB3A1/CXCL9/TYROBP/TREM2	4	p7
BP	GO:0031341	regulation of cell killing	5/115	110/18614	0.000602583	0.00611034	0.00433498	TYROBP/PTPRC/IL7R/B2M/HLA-DRA	5	p7
BP	GO:0042403	thyroid hormone metabolic process	3/115	27/18614	0.000603045	0.00611034	0.00433498	DUOX2/DUOXA2/CTSK	3	p7
BP	GO:0071347	cellular response to interleukin-1	5/115	111/18614	0.000627932	0.00633543	0.00449467	CCL20/CCL5/CCL4/CCL3/CCL3L1	5	p7
BP	GO:0007568	aging	6/115	169/18614	0.000637524	0.00640496	0.00454399	C1QA/COL4A2/PDGFRB/TIMP1/TFRC/ALPL	6	p7
BP	GO:0071356	cellular response to tumor necrosis factor	7/115	235/18614	0.000645157	0.00645429	0.00457899	CCL20/CTSK/PLVAP/CCL5/CCL4/CCL3/CCL3L1	7	p7
BP	GO:0014066	regulation of phosphatidylinositol 3-kinase signaling	5/115	112/18614	0.000654073	0.006516	0.00462277	FN1/FLT1/CCL5/PDGFRB/TREM2	5	p7
BP	GO:0045453	bone resorption	4/115	64/18614	0.000660184	0.00652207	0.00462708	TF/CTSK/SPP1/TFRC	4	p7
BP	GO:0050918	positive chemotaxis	4/115	64/18614	0.000660184	0.00652207	0.00462708	CCL5/MIF/ANGPT2/CCL3	4	p7
BP	GO:0006949	syncytium formation	4/115	66/18614	0.000741801	0.00728474	0.00516815	SCGB3A1/CXCL9/TYROBP/TREM2	4	p7
BP	GO:0065005	protein-lipid complex assembly	3/115	29/18614	0.000746601	0.00728474	0.00516815	APOE/APOC1/APOA4	3	p7
BP	GO:0072012	glomerulus vasculature development	3/115	29/18614	0.000746601	0.00728474	0.00516815	AQP1/ANGPT2/PDGFRB	3	p7
BP	GO:0001912	positive regulation of leukocyte mediated cytotoxicity	4/115	67/18614	0.000785173	0.00759855	0.00539079	TYROBP/PTPRC/B2M/HLA-DRA	4	p7
BP	GO:0060193	positive regulation of lipase activity	4/115	67/18614	0.000785173	0.00759855	0.00539079	FLT1/CCL5/PDGFRB/APOA4	4	p7
BP	GO:1902105	regulation of leukocyte differentiation	8/115	319/18614	0.000824277	0.00789541	0.0056014	TYROBP/PTPRC/IL7R/TREM2/HLA-DRA/CCL3/CTLA4/C1QC	8	p7
BP	GO:0034368	protein-lipid complex remodeling	3/115	30/18614	0.000825838	0.00789541	0.0056014	APOE/APOC1/APOA4	3	p7
BP	GO:0034369	plasma lipoprotein particle remodeling	3/115	30/18614	0.000825838	0.00789541	0.0056014	APOE/APOC1/APOA4	3	p7
BP	GO:0002703	regulation of leukocyte mediated immunity	7/115	246/18614	0.000844172	0.00803828	0.00570276	TYROBP/PTPRC/IL7R/TREM2/B2M/HLA-DRA/TFRC	7	p7
BP	GO:0043200	response to amino acid	5/115	120/18614	0.000893592	0.00847483	0.00601246	COL1A2/COL3A1/COL4A1/COL5A2/CYBB	5	p7
BP	GO:0061437	renal system vasculature development	3/115	31/18614	0.000910224	0.00856405	0.00607576	AQP1/ANGPT2/PDGFRB	3	p7
BP	GO:0061440	kidney vasculature development	3/115	31/18614	0.000910224	0.00856405	0.00607576	AQP1/ANGPT2/PDGFRB	3	p7
BP	GO:0050922	negative regulation of chemotaxis	4/115	70/18614	0.000926014	0.00867818	0.00615673	AIF1/MIF/CXCL13/ANGPT2	4	p7
BP	GO:0022407	regulation of cell-cell adhesion	10/115	491/18614	0.000936259	0.00872412	0.00618933	PTPRC/AIF1/THY1/CCL5/CXCL13/IL7R/B2M/HLA-DRA/TFRC/CTLA4	10	p7
BP	GO:1905952	regulation of lipid localization	6/115	182/18614	0.000938275	0.00872412	0.00618933	APOE/APOC1/MIF/SPP1/TREM2/APOA4	6	p7
BP	GO:0033344	cholesterol efflux	4/115	71/18614	0.000976667	0.00904561	0.00641741	APOE/APOC1/TREM2/APOA4	4	p7
BP	GO:0002706	regulation of lymphocyte mediated immunity	6/115	184/18614	0.000992859	0.00915339	0.00649387	PTPRC/IL7R/TREM2/B2M/HLA-DRA/TFRC	6	p7
BP	GO:0002824	positive regulation of adaptive immune response based on somatic recombination of immune receptors built from immunoglobulin superfamily domains	5/115	123/18614	0.00099841	0.00915339	0.00649387	PTPRC/TREM2/B2M/HLA-DRA/TFRC	5	p7
BP	GO:0034367	protein-containing complex remodeling	3/115	32/18614	0.000999885	0.00915339	0.00649387	APOE/APOC1/APOA4	3	p7
BP	GO:0002260	lymphocyte homeostasis	4/115	72/18614	0.00102924	0.00938585	0.00665879	MIF/IL7R/GPR174/RPS6	4	p7
BP	GO:0050730	regulation of peptidyl-tyrosine phosphorylation	7/115	255/18614	0.00104067	0.00945378	0.00670698	VTN/SPINK1/PTPRC/THY1/CCL5/MIF/TREM2	7	p7
BP	GO:1903706	regulation of hemopoiesis	9/115	415/18614	0.00109491	0.00987118	0.0070031	TYROBP/PTPRC/IL7R/TREM2/B2M/HLA-DRA/CCL3/CTLA4/C1QC	9	p7
BP	GO:0090279	regulation of calcium ion import	3/115	33/18614	0.00109495	0.00987118	0.0070031	SPINK1/PDGFRB/CCL3	3	p7
BP	GO:0002708	positive regulation of lymphocyte mediated immunity	5/115	126/18614	0.0011121	0.00998787	0.00708589	PTPRC/TREM2/B2M/HLA-DRA/TFRC	5	p7
CC	GO:0062023	collagen-containing extracellular matrix	26/116	415/19518	1.48497e-19	3.25208e-17	2.28216e-17	VTN/SPARCL1/COL1A2/TPSB2/C1QA/COL3A1/MMP9/COL4A2/APOE/TPSAB1/COL6A3/C1QB/COL4A1/FN1/CPA3/BGN/COL5A2/ANGPT2/THBS2/APOA4/TIMP1/ITIH4/SPARC/S100A9/C1QC/A2M	26	p7
CC	GO:0072562	blood microparticle	15/116	144/19518	7.24411e-15	7.9323e-13	5.56653e-13	TF/VTN/ALB/JCHAIN/POTEE/APOE/C1QB/FN1/APOL1/POTEF/APOA4/ITIH4/TFRC/C1QC/A2M	15	p7
CC	GO:0005788	endoplasmic reticulum lumen	18/116	312/19518	3.89657e-13	2.84449e-11	1.99614e-11	TF/VTN/ALB/SPARCL1/COL1A2/COL3A1/MZB1/COL4A2/APOE/COL6A3/COL4A1/FN1/COL5A2/APOL1/SPP1/B2M/APOA4/TIMP1	18	p7
CC	GO:0005581	collagen trimer	9/116	85/19518	1.90599e-09	1.04353e-07	7.32301e-08	COL1A2/C1QA/COL3A1/COL4A2/COL6A3/C1QB/COL4A1/COL5A2/C1QC	9	p7
CC	GO:0034774	secretory granule lumen	14/116	322/19518	7.4422e-09	2.83113e-07	1.98676e-07	TF/ALB/LYZ/FN1/MNDA/MIF/SRGN/B2M/TIMP1/ITIH4/SPARC/S100A9/LCN2/A2M	14	p7
CC	GO:0060205	cytoplasmic vesicle lumen	14/116	325/19518	8.372e-09	2.83113e-07	1.98676e-07	TF/ALB/LYZ/FN1/MNDA/MIF/SRGN/B2M/TIMP1/ITIH4/SPARC/S100A9/LCN2/A2M	14	p7
CC	GO:0031983	vesicle lumen	14/116	327/19518	9.04928e-09	2.83113e-07	1.98676e-07	TF/ALB/LYZ/FN1/MNDA/MIF/SRGN/B2M/TIMP1/ITIH4/SPARC/S100A9/LCN2/A2M	14	p7
CC	GO:0009897	external side of plasma membrane	15/116	426/19518	3.50608e-08	9.59789e-07	6.73536e-07	TF/CXCL9/TFR2/CTSK/PTPRC/CD3D/THY1/FCER1G/CD69/IL7R/B2M/TFRC/CTLA4/CD79A/CD14	15	p7
CC	GO:0045334	clathrin-coated endocytic vesicle	8/116	92/19518	7.49345e-08	1.82341e-06	1.27958e-06	TF/APOE/CD3D/SFTPB/IL7R/HLA-DRA/TFRC/CTLA4	8	p7
CC	GO:0098644	complex of collagen trimers	5/116	21/19518	1.28219e-07	2.80799e-06	1.97052e-06	COL1A2/COL3A1/COL4A2/COL4A1/COL5A2	5	p7
CC	GO:0005604	basement membrane	7/116	84/19518	6.77451e-07	1.34874e-05	9.46487e-06	VTN/COL4A2/COL4A1/FN1/THBS2/TIMP1/SPARC	7	p7
CC	GO:0030139	endocytic vesicle	12/116	347/19518	1.08259e-06	1.97083e-05	1.38304e-05	SCGB3A2/TF/APOE/CYBB/CD3D/SFTPB/IL7R/B2M/HLA-DRA/SPARC/TFRC/CTLA4	12	p7
CC	GO:0031091	platelet alpha granule	7/116	91/19518	1.1699e-06	1.97083e-05	1.38304e-05	ALB/FN1/SRGN/THBS2/TIMP1/SPARC/A2M	7	p7
CC	GO:0022626	cytosolic ribosome	7/116	100/19518	2.21421e-06	3.46366e-05	2.43064e-05	RPL27A/RPL31/RPS6/RPLP1/RPL13A/RPS27/RPS19	7	p7
CC	GO:0031093	platelet alpha granule lumen	6/116	67/19518	2.87353e-06	4.19535e-05	2.94411e-05	ALB/FN1/SRGN/TIMP1/SPARC/A2M	6	p7
CC	GO:0030669	clathrin-coated endocytic vesicle membrane	6/116	73/19518	4.76175e-06	6.48715e-05	4.55239e-05	TF/APOE/CD3D/IL7R/HLA-DRA/TFRC	6	p7
CC	GO:0034361	very-low-density lipoprotein particle	4/116	20/19518	5.3319e-06	6.48715e-05	4.55239e-05	APOE/APOC1/APOL1/APOA4	4	p7
CC	GO:0034385	triglyceride-rich plasma lipoprotein particle	4/116	20/19518	5.3319e-06	6.48715e-05	4.55239e-05	APOE/APOC1/APOL1/APOA4	4	p7
CC	GO:0034364	high-density lipoprotein particle	4/116	27/19518	1.87032e-05	0.000215579	0.000151283	APOE/APOC1/APOL1/APOA4	4	p7
CC	GO:0030666	endocytic vesicle membrane	8/116	196/19518	2.25589e-05	0.00024702	0.000173347	TF/APOE/CYBB/CD3D/IL7R/B2M/HLA-DRA/TFRC	8	p7
CC	GO:0005583	fibrillar collagen trimer	3/116	12/19518	4.32763e-05	0.000398203	0.000279441	COL1A2/COL3A1/COL5A2	3	p7
CC	GO:0042627	chylomicron	3/116	12/19518	4.32763e-05	0.000398203	0.000279441	APOE/APOC1/APOA4	3	p7
CC	GO:0098643	banded collagen fibril	3/116	12/19518	4.32763e-05	0.000398203	0.000279441	COL1A2/COL3A1/COL5A2	3	p7
CC	GO:0030136	clathrin-coated vesicle	8/116	215/19518	4.36387e-05	0.000398203	0.000279441	TF/APOE/CD3D/SFTPB/IL7R/HLA-DRA/TFRC/CTLA4	8	p7
CC	GO:0034358	plasma lipoprotein particle	4/116	36/19518	6.02388e-05	0.000507396	0.000356067	APOE/APOC1/APOL1/APOA4	4	p7
CC	GO:1990777	lipoprotein particle	4/116	36/19518	6.02388e-05	0.000507396	0.000356067	APOE/APOC1/APOL1/APOA4	4	p7
CC	GO:0031904	endosome lumen	4/116	39/19518	8.29659e-05	0.000648912	0.000455377	CTSK/SFTPB/B2M/NAPSA	4	p7
CC	GO:0032994	protein-lipid complex	4/116	39/19518	8.29659e-05	0.000648912	0.000455377	APOE/APOC1/APOL1/APOA4	4	p7
CC	GO:0030135	coated vesicle	9/116	312/19518	0.000103641	0.00078267	0.000549242	TF/APOE/CD3D/SFTPB/IL7R/B2M/HLA-DRA/TFRC/CTLA4	9	p7
CC	GO:0044391	ribosomal subunit	7/116	185/19518	0.000119902	0.000875281	0.000614232	RPL27A/RPL31/RPS6/RPLP1/RPL13A/RPS27/RPS19	7	p7
CC	GO:0030665	clathrin-coated vesicle membrane	6/116	136/19518	0.000162311	0.00114665	0.000804667	TF/APOE/CD3D/IL7R/HLA-DRA/TFRC	6	p7
CC	GO:0030662	coated vesicle membrane	7/116	202/19518	0.000206263	0.00141161	0.000990604	TF/APOE/CD3D/IL7R/B2M/HLA-DRA/TFRC	7	p7
CC	GO:0005925	focal adhesion	10/116	422/19518	0.00021309	0.00141414	0.000992379	PTPRC/FLT1/THY1/RPL31/PDGFRB/SYNPO2/B2M/RPLP1/RPL13A/RPS19	10	p7
CC	GO:0030055	cell-substrate junction	10/116	432/19518	0.00025697	0.00165519	0.00116154	PTPRC/FLT1/THY1/RPL31/PDGFRB/SYNPO2/B2M/RPLP1/RPL13A/RPS19	10	p7
CC	GO:1904724	tertiary granule lumen	4/116	55/19518	0.000319753	0.00200074	0.00140403	MMP9/FTH1/LYZ/B2M	4	p7
CC	GO:0071682	endocytic vesicle lumen	3/116	23/19518	0.000332145	0.00202055	0.00141793	SCGB3A2/APOE/SPARC	3	p7
CC	GO:0022625	cytosolic large ribosomal subunit	4/116	58/19518	0.00039236	0.00232235	0.00162972	RPL27A/RPL31/RPLP1/RPL13A	4	p7
CC	GO:0005840	ribosome	7/116	229/19518	0.000440839	0.00249798	0.00175297	RPL27A/RPL31/RPS6/RPLP1/RPL13A/RPS27/RPS19	7	p7
CC	GO:0070820	tertiary granule	6/116	164/19518	0.000444845	0.00249798	0.00175297	MMP9/FTH1/LYZ/CYBB/FCER1G/B2M	6	p7
CC	GO:0005775	vacuolar lumen	6/116	176/19518	0.000645682	0.00353511	0.00248078	CTSK/LYZ/BGN/MNDA/PDGFRB/IFI30	6	p7
CC	GO:0005771	multivesicular body	4/116	67/19518	0.000680328	0.00363395	0.00255014	APOE/SFTPB/NAPSA/CD79A	4	p7
CC	GO:0045177	apical part of cell	9/116	446/19518	0.00138322	0.0072125	0.0050614	TF/DUOX2/AQP1/DUOXA2/CTSK/FN1/GNAS/THY1/PDGFRB	9	p7
CC	GO:0071745	IgA immunoglobulin complex	2/116	10/19518	0.00152751	0.00777966	0.00545941	JCHAIN/PIGR	2	p7
CC	GO:0022627	cytosolic small ribosomal subunit	3/116	41/19518	0.00184965	0.00920623	0.00646051	RPS6/RPS27/RPS19	3	p7
CC	GO:0016324	apical plasma membrane	8/116	381/19518	0.00199482	0.00970811	0.00681271	TF/DUOX2/AQP1/CTSK/FN1/GNAS/THY1/PDGFRB	8	p7
MF	GO:0005201	extracellular matrix structural constituent	11/114	167/18369	7.22696e-09	2.21145e-06	1.71165e-06	VTN/COL1A2/COL3A1/COL4A2/COL6A3/COL4A1/FN1/BGN/COL5A2/THBS2/SPARC	11	p7
MF	GO:0008009	chemokine activity	7/114	49/18369	2.03931e-08	3.12015e-06	2.41498e-06	CCL20/CXCL9/CCL5/CXCL13/CCL4/CCL3/CCL3L1	7	p7
MF	GO:0030020	extracellular matrix structural constituent conferring tensile strength	6/114	41/18369	1.88497e-07	1.84e-05	1.42415e-05	COL1A2/COL3A1/COL4A2/COL6A3/COL4A1/COL5A2	6	p7
MF	GO:0005125	cytokine activity	11/114	235/18369	2.40523e-07	1.84e-05	1.42415e-05	SCGB3A1/CCL20/CXCL9/CCL5/MIF/CXCL13/CCL4/SPP1/TIMP1/CCL3/CCL3L1	11	p7
MF	GO:0042379	chemokine receptor binding	7/114	74/18369	3.76066e-07	2.28988e-05	1.77235e-05	CCL20/CXCL9/CCL5/CXCL13/CCL4/CCL3/CCL3L1	7	p7
MF	GO:0048407	platelet-derived growth factor binding	4/114	11/18369	4.48996e-07	2.28988e-05	1.77235e-05	COL1A2/COL3A1/COL4A1/PDGFRB	4	p7
MF	GO:0048020	CCR chemokine receptor binding	6/114	50/18369	6.36615e-07	2.78292e-05	2.15396e-05	CCL20/CCL5/CXCL13/CCL4/CCL3/CCL3L1	6	p7
MF	GO:0019838	growth factor binding	8/114	132/18369	1.66928e-06	6.38499e-05	4.94194e-05	COL1A2/COL3A1/COL4A1/FLT1/CXCL13/PDGFRB/A2M/RPS19	8	p7
MF	GO:0005518	collagen binding	6/114	66/18369	3.35809e-06	0.000114175	8.83709e-05	VTN/SPARCL1/MMP9/CTSK/FN1/SPARC	6	p7
MF	GO:0016209	antioxidant activity	6/114	82/18369	1.19405e-05	0.000365381	0.000282802	ALB/DUOX2/APOE/ALOX5AP/APOA4/S100A9	6	p7
MF	GO:0005539	glycosaminoglycan binding	9/114	232/18369	1.43728e-05	0.000399825	0.000309462	VTN/JCHAIN/APOE/PTPRC/FN1/BGN/CXCL13/TREM2/THBS2	9	p7
MF	GO:0050840	extracellular matrix binding	5/114	55/18369	2.28948e-05	0.000583817	0.000451871	VTN/SPARCL1/BGN/SPP1/SPARC	5	p7
MF	GO:0043394	proteoglycan binding	4/114	36/18369	7.11029e-05	0.00167365	0.0012954	CTSK/APOE/PTPRC/FN1	4	p7
MF	GO:0061134	peptidase regulator activity	8/114	230/18369	9.42053e-05	0.00205906	0.0015937	SPINK1/CTSK/COL6A3/FN1/VIL1/TIMP1/ITIH4/A2M	8	p7
MF	GO:0003735	structural constituent of ribosome	7/114	177/18369	0.000118492	0.00241723	0.00187092	RPL27A/RPL31/RPS6/RPLP1/RPL13A/RPS27/RPS19	7	p7
MF	GO:0002020	protease binding	6/114	138/18369	0.000221188	0.00423021	0.00327416	COL1A2/COL3A1/FN1/MIF/TIMP1/A2M	6	p7
MF	GO:0005504	fatty acid binding	4/114	49/18369	0.000240361	0.00431515	0.0033399	ALB/APOC1/ALOX5AP/S100A9	4	p7
MF	GO:0048018	receptor ligand activity	11/114	497/18369	0.000266553	0.00431515	0.0033399	SCGB3A1/CCL20/CXCL9/CCL5/MIF/CXCL13/CCL4/SPP1/TIMP1/CCL3/CCL3L1	11	p7
MF	GO:1901681	sulfur compound binding	8/114	269/18369	0.000275082	0.00431515	0.0033399	TF/VTN/APOE/FTH1/PTPRC/FN1/CXCL13/THBS2	8	p7
MF	GO:0005126	cytokine receptor binding	8/114	270/18369	0.000282036	0.00431515	0.0033399	CCL20/CXCL9/CCL5/MIF/CXCL13/CCL4/CCL3/CCL3L1	8	p7
MF	GO:0005178	integrin binding	6/114	151/18369	0.000359127	0.00523299	0.0040503	VTN/COL3A1/FN1/ESM1/THY1/SPP1	6	p7
MF	GO:0001664	G protein-coupled receptor binding	8/114	289/18369	0.000444049	0.00617632	0.00478043	CCL20/CXCL9/GNAS/CCL5/CXCL13/CCL4/CCL3/CCL3L1	8	p7
MF	GO:0008201	heparin binding	6/114	168/18369	0.000632099	0.00840967	0.00650903	VTN/APOE/PTPRC/FN1/CXCL13/THBS2	6	p7
MF	GO:0004866	endopeptidase inhibitor activity	6/114	173/18369	0.000737056	0.00939747	0.00727358	SPINK1/COL6A3/VIL1/TIMP1/ITIH4/A2M	6	p7
BP	GO:0002181	cytoplasmic translation	12/85	159/18614	7.62855e-12	1.57301e-08	1.23342e-08	RPS27/RPS29/RPL21/RPS21/RPL37/RPS18/RPL31/RPL28/RPL39/RPS3/RPL13/RPL30	12	p8
BP	GO:0001819	positive regulation of cytokine production	15/85	489/18614	5.26462e-09	5.42782e-06	4.25603e-06	SLAMF1/CD3E/TNF/RGCC/IDO1/SPON2/LILRB2/PDE4B/CLEC4E/RPS3/ZBTB20/LILRA5/HMOX1/CD84/FGR	15	p8
BP	GO:0002676	regulation of chronic inflammatory response	4/85	10/18614	8.32729e-08	5.72363e-05	4.48797e-05	TNF/IDO1/TNFAIP3/CCL5	4	p8
BP	GO:0071356	cellular response to tumor necrosis factor	10/85	235/18614	1.16141e-07	5.98708e-05	4.69455e-05	TNF/CCL20/TNFAIP3/GBP3/NFKBIA/CCL5/CCL3L1/CCL4/RPS3/GBP2	10	p8
BP	GO:0034341	response to interferon-gamma	8/85	139/18614	2.34228e-07	9.15947e-05	7.18206e-05	FASLG/TNF/CCL20/CCL5/CCL3L1/CCL4/IFITM1/GBP2	8	p8
BP	GO:0034612	response to tumor necrosis factor	10/85	257/18614	2.66522e-07	9.15947e-05	7.18206e-05	TNF/CCL20/TNFAIP3/GBP3/NFKBIA/CCL5/CCL3L1/CCL4/RPS3/GBP2	10	p8
BP	GO:0048247	lymphocyte chemotaxis	6/85	64/18614	4.59875e-07	0.000135466	0.000106221	CCL20/GPR183/CXCL10/CCL5/CCL3L1/CCL4	6	p8
BP	GO:0071677	positive regulation of mononuclear cell migration	6/85	72/18614	9.30837e-07	0.000205498	0.000161134	SLAMF1/TNF/CCL20/CXCL10/CCL5/CCL4	6	p8
BP	GO:0002366	leukocyte activation involved in immune response	10/85	296/18614	9.70787e-07	0.000205498	0.000161134	SLAMF1/TNF/DOCK2/GPR183/NKG7/CLEC4E/HMOX1/LCP1/CD84/FGR	10	p8
BP	GO:0071346	cellular response to interferon-gamma	7/85	116/18614	1.0051e-06	0.000205498	0.000161134	FASLG/TNF/CCL20/CCL5/CCL3L1/CCL4/GBP2	7	p8
BP	GO:0002263	cell activation involved in immune response	10/85	300/18614	1.09626e-06	0.000205498	0.000161134	SLAMF1/TNF/DOCK2/GPR183/NKG7/CLEC4E/HMOX1/LCP1/CD84/FGR	10	p8
BP	GO:0032635	interleukin-6 production	8/85	178/18614	1.53556e-06	0.000243564	0.000190982	SLAMF1/TNF/SPON2/TNFAIP3/LILRB2/ZBTB20/LILRA5/CD84	8	p8
BP	GO:0032675	regulation of interleukin-6 production	8/85	178/18614	1.53556e-06	0.000243564	0.000190982	SLAMF1/TNF/SPON2/TNFAIP3/LILRB2/ZBTB20/LILRA5/CD84	8	p8
BP	GO:0002544	chronic inflammatory response	4/85	20/18614	1.85544e-06	0.000273279	0.000214282	TNF/IDO1/TNFAIP3/CCL5	4	p8
BP	GO:0006959	humoral immune response	9/85	250/18614	2.08525e-06	0.000286653	0.000224769	TNF/SH2D1A/RGCC/GPR183/SPON2/CXCL10/RPL39/C1QA/RPL30	9	p8
BP	GO:0071621	granulocyte chemotaxis	7/85	131/18614	2.27685e-06	0.000293429	0.000230081	SLAMF1/CCL20/PDE4B/CXCL10/CCL5/CCL3L1/CCL4	7	p8
BP	GO:0070663	regulation of leukocyte proliferation	9/85	268/18614	3.68431e-06	0.000426589	0.000334494	SLAMF1/CD3E/GPR183/IDO1/TNFAIP3/LILRB2/CCL5/RPS3/LST1	9	p8
BP	GO:0032496	response to lipopolysaccharide	10/85	345/18614	3.83231e-06	0.000426589	0.000334494	FASLG/TNF/IDO1/SPON2/TNFAIP3/LILRB2/NFKBIA/PDE4B/CXCL10/CCL5	10	p8
BP	GO:0071674	mononuclear cell migration	8/85	202/18614	3.94141e-06	0.000426589	0.000334494	SLAMF1/TNF/CCL20/GPR183/CXCL10/CCL5/CCL3L1/CCL4	8	p8
BP	GO:0070661	leukocyte proliferation	10/85	348/18614	4.13763e-06	0.000426589	0.000334494	SLAMF1/CD3E/DOCK2/GPR183/IDO1/TNFAIP3/LILRB2/CCL5/RPS3/LST1	10	p8
BP	GO:0002275	myeloid cell activation involved in immune response	6/85	98/18614	5.70549e-06	0.000560225	0.00043928	SLAMF1/TNF/DOCK2/HMOX1/CD84/FGR	6	p8
BP	GO:0002237	response to molecule of bacterial origin	10/85	366/18614	6.45254e-06	0.000604779	0.000474216	FASLG/TNF/IDO1/SPON2/TNFAIP3/LILRB2/NFKBIA/PDE4B/CXCL10/CCL5	10	p8
BP	GO:0097530	granulocyte migration	7/85	156/18614	7.24426e-06	0.000649464	0.000509253	SLAMF1/CCL20/PDE4B/CXCL10/CCL5/CCL3L1/CCL4	7	p8
BP	GO:0071222	cellular response to lipopolysaccharide	8/85	224/18614	8.42712e-06	0.00072403	0.000567722	TNF/SPON2/TNFAIP3/LILRB2/NFKBIA/PDE4B/CXCL10/CCL5	8	p8
BP	GO:0030593	neutrophil chemotaxis	6/85	107/18614	9.48057e-06	0.000781957	0.000613143	CCL20/PDE4B/CXCL10/CCL5/CCL3L1/CCL4	6	p8
BP	GO:0002507	tolerance induction	4/85	30/18614	1.0136e-05	0.00080386	0.000630318	CD3E/IDO1/TNFAIP3/LILRB2	4	p8
BP	GO:0046651	lymphocyte proliferation	9/85	306/18614	1.07427e-05	0.000820422	0.000643304	SLAMF1/CD3E/DOCK2/GPR183/IDO1/LILRB2/CCL5/RPS3/LST1	9	p8
BP	GO:0071347	cellular response to interleukin-1	6/85	111/18614	1.17065e-05	0.000823785	0.000645941	CCL20/GBP3/CCL5/CCL3L1/CCL4/GBP2	6	p8
BP	GO:0050900	leukocyte migration	10/85	393/18614	1.2003e-05	0.000823785	0.000645941	SLAMF1/TNF/CCL20/GPR183/PDE4B/CXCL10/CCL5/CCL3L1/CCL4/HMOX1	10	p8
BP	GO:0071219	cellular response to molecule of bacterial origin	8/85	237/18614	1.27036e-05	0.000823785	0.000645941	TNF/SPON2/TNFAIP3/LILRB2/NFKBIA/PDE4B/CXCL10/CCL5	8	p8
BP	GO:0032943	mononuclear cell proliferation	9/85	313/18614	1.28665e-05	0.000823785	0.000645941	SLAMF1/CD3E/DOCK2/GPR183/IDO1/LILRB2/CCL5/RPS3/LST1	9	p8
BP	GO:0050670	regulation of lymphocyte proliferation	8/85	239/18614	1.35009e-05	0.000823785	0.000645941	SLAMF1/CD3E/GPR183/IDO1/LILRB2/CCL5/RPS3/LST1	8	p8
BP	GO:0002274	myeloid leukocyte activation	8/85	240/18614	1.39151e-05	0.000823785	0.000645941	SLAMF1/TNF/DOCK2/CCL5/C1QA/HMOX1/CD84/FGR	8	p8
BP	GO:0002443	leukocyte mediated immunity	10/85	401/18614	1.42886e-05	0.000823785	0.000645941	SLAMF1/TNF/SH2D1A/KLRB1/SPON2/NKG7/C1QA/HMOX1/CD84/FGR	10	p8
BP	GO:0030595	leukocyte chemotaxis	8/85	241/18614	1.43399e-05	0.000823785	0.000645941	SLAMF1/CCL20/GPR183/PDE4B/CXCL10/CCL5/CCL3L1/CCL4	8	p8
BP	GO:0019221	cytokine-mediated signaling pathway	11/85	492/18614	1.43823e-05	0.000823785	0.000645941	TNF/CCL20/TNFAIP3/LILRB2/NFKBIA/CXCL10/CCL5/CCL3L1/CCL4/IFITM1/LILRA5	11	p8
BP	GO:0002253	activation of immune response	11/85	495/18614	1.52182e-05	0.000826021	0.000647694	CD3E/TNF/SH2D1A/RGCC/TNFAIP3/NFKBIA/PDE4B/CLEC4E/RPS3/C1QA/FGR	11	p8
BP	GO:0032944	regulation of mononuclear cell proliferation	8/85	243/18614	1.52225e-05	0.000826021	0.000647694	SLAMF1/CD3E/GPR183/IDO1/LILRB2/CCL5/RPS3/LST1	8	p8
BP	GO:0002548	monocyte chemotaxis	5/85	71/18614	1.81152e-05	0.000957784	0.000751012	CCL20/CXCL10/CCL5/CCL3L1/CCL4	5	p8
BP	GO:0002768	immune response-regulating cell surface receptor signaling pathway	9/85	329/18614	1.9105e-05	0.0009629	0.000755023	CD3E/SH2D1A/TNFAIP3/LILRB2/NFKBIA/PDE4B/CLEC4E/RPS3/FGR	9	p8
BP	GO:0002645	positive regulation of tolerance induction	3/85	12/18614	1.96255e-05	0.0009629	0.000755023	CD3E/IDO1/LILRB2	3	p8
BP	GO:0071675	regulation of mononuclear cell migration	6/85	122/18614	2.00799e-05	0.0009629	0.000755023	SLAMF1/TNF/CCL20/CXCL10/CCL5/CCL4	6	p8
BP	GO:0072676	lymphocyte migration	6/85	122/18614	2.00799e-05	0.0009629	0.000755023	CCL20/GPR183/CXCL10/CCL5/CCL3L1/CCL4	6	p8
BP	GO:0002664	regulation of T cell tolerance induction	3/85	13/18614	2.5429e-05	0.0011917	0.000934426	CD3E/IDO1/LILRB2	3	p8
BP	GO:1990266	neutrophil migration	6/85	128/18614	2.6362e-05	0.00120797	0.000947182	CCL20/PDE4B/CXCL10/CCL5/CCL3L1/CCL4	6	p8
BP	GO:0071216	cellular response to biotic stimulus	8/85	264/18614	2.76017e-05	0.00123728	0.000970166	TNF/SPON2/TNFAIP3/LILRB2/NFKBIA/PDE4B/CXCL10/CCL5	8	p8
BP	GO:2000403	positive regulation of lymphocyte migration	4/85	41/18614	3.60501e-05	0.0015816	0.00124015	CCL20/CXCL10/CCL5/CCL4	4	p8
BP	GO:0002764	immune response-regulating signaling pathway	10/85	450/18614	3.82356e-05	0.00162219	0.00127198	CD3E/TNF/SH2D1A/TNFAIP3/LILRB2/NFKBIA/PDE4B/CLEC4E/RPS3/FGR	10	p8
BP	GO:0002695	negative regulation of leukocyte activation	7/85	202/18614	3.85486e-05	0.00162219	0.00127198	IDO1/TNFAIP3/LILRB2/HMOX1/LST1/CD84/FGR	7	p8
BP	GO:0002517	T cell tolerance induction	3/85	15/18614	4.01888e-05	0.00165739	0.00129958	CD3E/IDO1/LILRB2	3	p8
BP	GO:0070555	response to interleukin-1	6/85	141/18614	4.54322e-05	0.00183689	0.00144033	CCL20/GBP3/CCL5/CCL3L1/CCL4/GBP2	6	p8
BP	GO:0001818	negative regulation of cytokine production	9/85	371/18614	4.88519e-05	0.00193716	0.00151896	SLAMF1/TNF/RGCC/IDO1/TNFAIP3/LILRA5/HMOX1/CD84/SRGN	9	p8
BP	GO:0050671	positive regulation of lymphocyte proliferation	6/85	145/18614	5.31204e-05	0.00206055	0.00161571	SLAMF1/CD3E/GPR183/LILRB2/CCL5/RPS3	6	p8
BP	GO:0042098	T cell proliferation	7/85	213/18614	5.39621e-05	0.00206055	0.00161571	SLAMF1/CD3E/DOCK2/IDO1/LILRB2/CCL5/RPS3	7	p8
BP	GO:0002687	positive regulation of leukocyte migration	6/85	147/18614	5.73367e-05	0.0021496	0.00168553	SLAMF1/TNF/CCL20/CXCL10/CCL5/CCL4	6	p8
BP	GO:0032946	positive regulation of mononuclear cell proliferation	6/85	148/18614	5.95429e-05	0.00217928	0.0017088	SLAMF1/CD3E/GPR183/LILRB2/CCL5/RPS3	6	p8
BP	GO:0070098	chemokine-mediated signaling pathway	5/85	91/18614	6.0242e-05	0.00217928	0.0017088	CCL20/CXCL10/CCL5/CCL3L1/CCL4	5	p8
BP	GO:0070374	positive regulation of ERK1 and ERK2 cascade	7/85	222/18614	7.0042e-05	0.00249011	0.00195253	SLAMF1/TNF/CCL20/GPR183/CCL5/CCL3L1/CCL4	7	p8
BP	GO:0002683	negative regulation of immune system process	10/85	487/18614	7.40649e-05	0.00258851	0.00202968	SLAMF1/TNF/SH2D1A/IDO1/TNFAIP3/LILRB2/HMOX1/LST1/CD84/FGR	10	p8
BP	GO:0050866	negative regulation of cell activation	7/85	225/18614	7.61996e-05	0.00261873	0.00205338	IDO1/TNFAIP3/LILRB2/HMOX1/LST1/CD84/FGR	7	p8
BP	GO:0050867	positive regulation of cell activation	9/85	394/18614	7.75539e-05	0.00262158	0.00205561	SLAMF1/CD3E/TNF/GPR183/LILRB2/CCL5/RPS3/LILRA5/FGR	9	p8
BP	GO:0002685	regulation of leukocyte migration	7/85	227/18614	8.05452e-05	0.00267878	0.00210047	SLAMF1/TNF/CCL20/CXCL10/CCL5/CCL4/HMOX1	7	p8
BP	GO:0060326	cell chemotaxis	8/85	312/18614	8.94941e-05	0.00285644	0.00223978	SLAMF1/CCL20/GPR183/PDE4B/CXCL10/CCL5/CCL3L1/CCL4	8	p8
BP	GO:1990868	response to chemokine	5/85	99/18614	9.00431e-05	0.00285644	0.00223978	CCL20/CXCL10/CCL5/CCL3L1/CCL4	5	p8
BP	GO:1990869	cellular response to chemokine	5/85	99/18614	9.00431e-05	0.00285644	0.00223978	CCL20/CXCL10/CCL5/CCL3L1/CCL4	5	p8
BP	GO:0006968	cellular defense response	4/85	52/18614	9.27605e-05	0.00286389	0.00224562	SH2D1A/KLRG1/LILRB2/LSP1	4	p8
BP	GO:0042742	defense response to bacterium	8/85	314/18614	9.35512e-05	0.00286389	0.00224562	TNF/CCL20/SPON2/CLEC4E/RPL39/GBP2/RPL30/FGR	8	p8
BP	GO:0032755	positive regulation of interleukin-6 production	5/85	100/18614	9.44446e-05	0.00286389	0.00224562	TNF/SPON2/LILRB2/ZBTB20/LILRA5	5	p8
BP	GO:0002643	regulation of tolerance induction	3/85	20/18614	9.90443e-05	0.00295985	0.00232086	CD3E/IDO1/LILRB2	3	p8
BP	GO:0009615	response to virus	9/85	408/18614	0.000101161	0.00297992	0.0023366	TNF/SPON2/TNFAIP3/GBP3/CXCL10/CCL5/CCL4/IFITM1/FGR	9	p8
BP	GO:0008630	intrinsic apoptotic signaling pathway in response to DNA damage	5/85	103/18614	0.000108647	0.00315536	0.00247416	TNF/CRIP1/RPS3/HMOX1/MUC1	5	p8
BP	GO:0070665	positive regulation of leukocyte proliferation	6/85	166/18614	0.000112317	0.00319143	0.00250244	SLAMF1/CD3E/GPR183/LILRB2/CCL5/RPS3	6	p8
BP	GO:0050727	regulation of inflammatory response	9/85	414/18614	0.000112985	0.00319143	0.00250244	TNF/IDO1/PSMA6/TNFAIP3/NKG7/NFKBIA/CCL5/LILRA5/FGR	9	p8
BP	GO:0097529	myeloid leukocyte migration	7/85	241/18614	0.000116976	0.00325952	0.00255583	SLAMF1/CCL20/PDE4B/CXCL10/CCL5/CCL3L1/CCL4	7	p8
BP	GO:0042102	positive regulation of T cell proliferation	5/85	105/18614	0.000118989	0.00327141	0.00256516	SLAMF1/CD3E/LILRB2/CCL5/RPS3	5	p8
BP	GO:0002757	immune response-activating signal transduction	9/85	423/18614	0.000132882	0.0035621	0.00279309	CD3E/TNF/SH2D1A/TNFAIP3/NFKBIA/PDE4B/CLEC4E/RPS3/FGR	9	p8
BP	GO:0002448	mast cell mediated immunity	4/85	57/18614	0.000133017	0.0035621	0.00279309	SPON2/HMOX1/CD84/FGR	4	p8
BP	GO:1904035	regulation of epithelial cell apoptotic process	5/85	109/18614	0.000141925	0.00375192	0.00294193	FASLG/TNF/RGCC/TNFAIP3/HMOX1	5	p8
BP	GO:2000351	regulation of endothelial cell apoptotic process	4/85	59/18614	0.000152201	0.00397265	0.00311501	FASLG/TNF/RGCC/TNFAIP3	4	p8
BP	GO:0042129	regulation of T cell proliferation	6/85	183/18614	0.000191192	0.00492797	0.00386409	SLAMF1/CD3E/IDO1/LILRB2/CCL5/RPS3	6	p8
BP	GO:0032623	interleukin-2 production	4/85	63/18614	0.000196456	0.00494016	0.00387364	CD3E/TNFAIP3/PDE4B/RPS3	4	p8
BP	GO:0032663	regulation of interleukin-2 production	4/85	63/18614	0.000196456	0.00494016	0.00387364	CD3E/TNFAIP3/PDE4B/RPS3	4	p8
BP	GO:0032640	tumor necrosis factor production	6/85	185/18614	0.000202787	0.00497793	0.00390326	SLAMF1/SPON2/TNFAIP3/ZBTB20/LILRA5/CD84	6	p8
BP	GO:0032680	regulation of tumor necrosis factor production	6/85	185/18614	0.000202787	0.00497793	0.00390326	SLAMF1/SPON2/TNFAIP3/ZBTB20/LILRA5/CD84	6	p8
BP	GO:0051924	regulation of calcium ion transport	7/85	266/18614	0.000214801	0.00513767	0.00402851	LILRB2/PDE4B/CXCL10/CCL5/CCL4/LILRA5/CD84	7	p8
BP	GO:0002407	dendritic cell chemotaxis	3/85	26/18614	0.000221464	0.00513767	0.00402851	SLAMF1/GPR183/CCL5	3	p8
BP	GO:1901623	regulation of lymphocyte chemotaxis	3/85	26/18614	0.000221464	0.00513767	0.00402851	CXCL10/CCL5/CCL4	3	p8
BP	GO:0031663	lipopolysaccharide-mediated signaling pathway	4/85	65/18614	0.000221752	0.00513767	0.00402851	TNF/TNFAIP3/NFKBIA/CCL5	4	p8
BP	GO:0072577	endothelial cell apoptotic process	4/85	65/18614	0.000221752	0.00513767	0.00402851	FASLG/TNF/RGCC/TNFAIP3	4	p8
BP	GO:0071706	tumor necrosis factor superfamily cytokine production	6/85	190/18614	0.000234212	0.00527248	0.00413423	SLAMF1/SPON2/TNFAIP3/ZBTB20/LILRA5/CD84	6	p8
BP	GO:1903555	regulation of tumor necrosis factor superfamily cytokine production	6/85	190/18614	0.000234212	0.00527248	0.00413423	SLAMF1/SPON2/TNFAIP3/ZBTB20/LILRA5/CD84	6	p8
BP	GO:0031100	animal organ regeneration	4/85	66/18614	0.000235242	0.00527248	0.00413423	TNF/NNMT/HMOX1/LCP1	4	p8
BP	GO:0010818	T cell chemotaxis	3/85	27/18614	0.000248327	0.00550592	0.00431727	GPR183/CXCL10/CCL5	3	p8
BP	GO:2000401	regulation of lymphocyte migration	4/85	68/18614	0.000263978	0.00579067	0.00454054	CCL20/CXCL10/CCL5/CCL4	4	p8
BP	GO:0048245	eosinophil chemotaxis	3/85	29/18614	0.00030818	0.00668913	0.00524504	CCL5/CCL3L1/CCL4	3	p8
BP	GO:0072678	T cell migration	4/85	71/18614	0.000311694	0.00669492	0.00524958	CCL20/GPR183/CXCL10/CCL5	4	p8
BP	GO:0002696	positive regulation of leukocyte activation	8/85	377/18614	0.000325254	0.00691416	0.00542149	SLAMF1/CD3E/TNF/GPR183/LILRB2/CCL5/RPS3/FGR	8	p8
BP	GO:0032715	negative regulation of interleukin-6 production	4/85	72/18614	0.000328888	0.00692006	0.00542611	SLAMF1/TNF/TNFAIP3/CD84	4	p8
BP	GO:0043304	regulation of mast cell degranulation	3/85	31/18614	0.000376621	0.00784437	0.00615088	HMOX1/CD84/FGR	3	p8
BP	GO:0022407	regulation of cell-cell adhesion	9/85	491/18614	0.000400226	0.00825267	0.00647103	SLAMF1/CD3E/TNF/RGCC/IDO1/LILRB2/CCL5/RPS3/CEACAM6	9	p8
BP	GO:0043410	positive regulation of MAPK cascade	9/85	495/18614	0.00042449	0.00859562	0.00673994	SLAMF1/TNF/CCL20/GPR183/CCL5/CCL3L1/CCL4/RPS3/LILRA5	9	p8
BP	GO:0032729	positive regulation of interferon-gamma production	4/85	77/18614	0.000425195	0.00859562	0.00673994	SLAMF1/CD3E/TNF/PDE4B	4	p8
BP	GO:1904019	epithelial cell apoptotic process	5/85	140/18614	0.00045358	0.0088343	0.00692709	FASLG/TNF/RGCC/TNFAIP3/HMOX1	5	p8
BP	GO:0033006	regulation of mast cell activation involved in immune response	3/85	33/18614	0.000454139	0.0088343	0.00692709	HMOX1/CD84/FGR	3	p8
BP	GO:0036336	dendritic cell migration	3/85	33/18614	0.000454139	0.0088343	0.00692709	SLAMF1/GPR183/CCL5	3	p8
BP	GO:0072677	eosinophil migration	3/85	33/18614	0.000454139	0.0088343	0.00692709	CCL5/CCL3L1/CCL4	3	p8
BP	GO:0002429	immune response-activating cell surface receptor signaling pathway	7/85	302/18614	0.00046227	0.00890842	0.00698521	CD3E/SH2D1A/TNFAIP3/NFKBIA/PDE4B/RPS3/FGR	7	p8
BP	GO:0032743	positive regulation of interleukin-2 production	3/85	34/18614	0.000496451	0.00939159	0.00736407	CD3E/PDE4B/RPS3	3	p8
BP	GO:2000406	positive regulation of T cell migration	3/85	34/18614	0.000496451	0.00939159	0.00736407	CCL20/CXCL10/CCL5	3	p8
BP	GO:0043299	leukocyte degranulation	4/85	81/18614	0.000515557	0.00966435	0.00757795	NKG7/HMOX1/CD84/FGR	4	p8
CC	GO:0022626	cytosolic ribosome	12/88	100/19518	2.46963e-14	4.19837e-12	3.58746e-12	RPS27/RPS29/RPL21/RPS21/RPL37/RPS18/RPL31/RPL28/RPL39/RPS3/RPL13/RPL30	12	p8
CC	GO:0044391	ribosomal subunit	12/88	185/19518	4.02992e-11	3.42543e-09	2.927e-09	RPS27/RPS29/RPL21/RPS21/RPL37/RPS18/RPL31/RPL28/RPL39/RPS3/RPL13/RPL30	12	p8
CC	GO:0005840	ribosome	12/88	229/19518	4.77541e-10	2.70607e-08	2.3123e-08	RPS27/RPS29/RPL21/RPS21/RPL37/RPS18/RPL31/RPL28/RPL39/RPS3/RPL13/RPL30	12	p8
CC	GO:0022625	cytosolic large ribosomal subunit	7/88	58/19518	7.41359e-09	3.15078e-07	2.69231e-07	RPL21/RPL37/RPL31/RPL28/RPL39/RPL13/RPL30	7	p8
CC	GO:0005844	polysome	7/88	67/19518	2.07521e-08	7.05573e-07	6.02904e-07	PSMA6/RPS29/RPS21/RPL31/RPL39/RPS3/RPL30	7	p8
CC	GO:0042788	polysomal ribosome	5/88	31/19518	2.57276e-07	7.28949e-06	6.22879e-06	RPS29/RPS21/RPL31/RPL39/RPL30	5	p8
CC	GO:0015934	large ribosomal subunit	7/88	114/19518	8.27679e-07	2.01008e-05	1.71759e-05	RPL21/RPL37/RPL31/RPL28/RPL39/RPL13/RPL30	7	p8
CC	GO:0022627	cytosolic small ribosomal subunit	5/88	41/19518	1.09521e-06	2.32732e-05	1.98867e-05	RPS27/RPS29/RPS21/RPS18/RPS3	5	p8
CC	GO:0015935	small ribosomal subunit	5/88	74/19518	2.09467e-05	0.000395659	0.000338087	RPS27/RPS29/RPS21/RPS18/RPS3	5	p8
CC	GO:0001772	immunological synapse	4/88	43/19518	4.16244e-05	0.000707616	0.00060465	CD3E/GZMA/CD37/CD53	4	p8
CC	GO:0001891	phagocytic cup	3/88	28/19518	0.000267396	0.00413249	0.00353117	TNF/CLEC4E/LCP1	3	p8
CC	GO:0070821	tertiary granule membrane	4/88	73/19518	0.000331213	0.00469218	0.00400942	LILRB2/SLC2A3/CD53/FCAR	4	p8
CC	GO:0009897	external side of plasma membrane	8/88	426/19518	0.000675375	0.00883182	0.0075467	FASLG/SLAMF1/CD3E/TNF/CD69/CXCL10/CLEC4E/CD84	8	p8
MF	GO:0003735	structural constituent of ribosome	12/88	177/18369	4.78852e-11	9.96012e-09	9.02258e-09	RPS27/RPS29/RPL21/RPS21/RPL37/RPS18/RPL31/RPL28/RPL39/RPS3/RPL13/RPL30	12	p8
MF	GO:0008009	chemokine activity	5/88	49/18369	3.63346e-06	0.00037788	0.000342311	CCL20/CXCL10/CCL5/CCL3L1/CCL4	5	p8
MF	GO:0042379	chemokine receptor binding	5/88	74/18369	2.79406e-05	0.00193722	0.00175487	CCL20/CXCL10/CCL5/CCL3L1/CCL4	5	p8
MF	GO:0048020	CCR chemokine receptor binding	4/88	50/18369	9.57106e-05	0.00497695	0.00450847	CCL20/CCL5/CCL3L1/CCL4	4	p8
MF	GO:0005125	cytokine activity	7/88	235/18369	0.000135105	0.00562038	0.00509134	FASLG/TNF/CCL20/CXCL10/CCL5/CCL3L1/CCL4	7	p8

## Sheet: refined_genes
gene	meta-program_id
PLAT	p1
LY6D	p1
MMP7	p1
RARRES1	p1
SAA1	p1
IGFBP3	p1
PDZK1IP1	p1
FXYD3	p1
S100A9	p1
C15orf48	p1
CD163L1	p1
AL355916.1	p1
IFI27	p1
TNFSF10	p1
GPR87	p1
SAA2	p1
TRIM29	p1
S100A8	p1
LY6E	p1
TNFRSF6B	p1
TINAGL1	p1
LCN2	p1
PERP	p1
SAA4	p1
CST6	p1
TSPAN1	p1
CAPNS1	p1
B2M	p1
CA9	p1
YKT6	p1
TF	p2
VTN	p2
LGALS2	p2
ALB	p2
FGA	p2
FGG	p2
TFR2	p2
GC	p2
CLDN6	p2
UPK1B	p2
FGB	p2
VIL1	p2
SERPINA4	p2
PRAP1	p2
APOH	p2
AC104461.1	p2
CCL20	p2
AMBP	p2
DSCR8	p2
LINC01559	p2
PLG	p2
BCAR4	p2
AGT	p2
ITIH2	p2
PIPOX	p2
NDUFB1	p2
CCL15	p2
PDZK1	p2
PAGE4	p2
DDT	p2
SLC34A2	p3
SFTPB	p3
SFTPC	p3
RNASE1	p3
NPC2	p3
SFTPD	p3
SFTPA1	p3
NAPSA	p3
CD74	p3
SFTPA2	p3
PGC	p3
CXCL17	p3
SELENBP1	p3
C4BPA	p3
CTSH	p3
LAMP3	p3
SFTA2	p3
C3	p3
DHCR24	p3
SLPI	p3
PEBP4	p3
LRRK2	p3
CYB5A	p3
FOS	p3
SFTA3	p3
ABCA3	p3
EGR1	p3
KCNJ15	p3
CLDN18	p3
CPM	p3
IFI27	p4
MX1	p4
IFI44L	p4
HLA-DRB1	p4
IFI6	p4
IFI44	p4
IFIT1	p4
ISG15	p4
AQP3	p4
XAF1	p4
SAMD9L	p4
IFIT3	p4
KRT23	p4
PLAAT4	p4
CD74	p4
CEP290	p4
HLA-DPA1	p4
TRAM1	p4
SLC1A7	p4
AGR3	p4
NPC2	p4
OAS2	p4
MX2	p4
CTSH	p4
SAMD9	p4
CAST	p4
SMIM3	p4
RNASE1	p4
EPDR1	p4
HLA-F	p4
SLC16A3	p5
G6PD	p5
APCDD1L-DT	p5
SERPINE1	p5
KYNU	p5
COL6A2	p5
EMP3	p5
COL7A1	p5
GPC1	p5
FN1	p5
MMP14	p5
HMGA1	p5
AKR1B10	p5
MFAP2	p5
SRPX	p5
PRSS23	p5
COL6A1	p5
ITGA3	p5
GCLC	p5
PHLDA1	p5
SLC7A11	p5
HMGA2	p5
AKR1C2	p5
CAV1	p5
CAPG	p5
CTHRC1	p5
GAPDH	p5
SEMA7A	p5
AKR1C1	p5
SNAI2	p5
KRT6A	p6
LY6D	p6
PERP	p6
KRT5	p6
KRT17	p6
KRT16	p6
TRIM29	p6
MIR205HG	p6
KRT19	p6
S100A8	p6
CSTA	p6
RHCG	p6
S100A2	p6
TINAGL1	p6
CD163L1	p6
AL355916.1	p6
PLAT	p6
GPR87	p6
FXYD3	p6
SLC2A1	p6
PITX1	p6
RBP1	p6
TNFRSF6B	p6
MMP7	p6
KLK5	p6
SERPINB3	p6
LAGE3	p6
FXYD5	p6
KRT14	p6
GJB2	p6
HLA-DRA	p7
RPL27A	p7
SFTPB	p7
NAPSA	p7
SCGB3A2	p7
PIGR	p7
RPS27	p7
IGKC	p7
CTSE	p7
RPL13A	p7
SCGB3A1	p7
B2M	p7
RPL31	p7
ALPL	p7
RPS6	p7
AQP1	p7
LYZ	p7
CCL4	p7
IGHG4	p7
RGS1	p7
TYROBP	p7
IGLC2	p7
LCN2	p7
SPINK1	p7
S100A9	p7
C1QB	p7
CCL3	p7
IGHA1	p7
CCL20	p7
MALAT1	p7
RPL30	p8
RPL37	p8
RPL13	p8
RPS18	p8
RPS27	p8
RPS29	p8
RPS3	p8
RPS21	p8
CRIP1	p8
RPL39	p8
S100A4	p8
NNMT	p8
VAMP5	p8
MMP7	p8
RPL31	p8
RPL28	p8
EMP3	p8
RPL21	p8
PSMA6	p8
STEAP1	p8
EEF1A1	p8
U62317.4	p8
GBP2	p8
IDO1	p8
BCL2L15	p8
SAMD9L	p8
TFPI2	p8
GBP3	p8
KLF10	p8
RGCC	p8
