# Supplementary material for: Immunological and pathological characteristics of brain parenchymal and leptomeningeal metastases from non-small cell lung cancer
Source: Cell Discov. 2025 Aug 29;11:72. doi: 10.1038/s41421-025-00828-7 (PMC12397330; doi:10.1038/s41421-025-00828-7)
Supplement: Supplementary file 7 — Supplementary Table S6 [file 41421_2025_828_MOESM7_ESM.xlsx]

## Sheet: Annotation
Supplementary Table S6: CNV based subclone analysis, related to Fig. 5.
Sheet-1: Differential expression analysis results for LM06p-2 versus LM06p-1. Sheet-2: Differential expression analysis results for LM06 versus LM06p-2. Sheet-3: Enriched GO terms of differential expression analysis results for LM06p-2 versus LM06p-1.

## Sheet: LM06p-2vsLM06p-1
p_val	avg_log2FC	pct.1	pct.2	p_val_adj	SYMBOL	gene	compar	threshold
0	1.92417	0.873	0.437	0	ISG15	ISG15	LM06p-2vsLM06p-1	Up
0	-1.20014	0.053	0.709	0	ALPL	ALPL	LM06p-2vsLM06p-1	Down
0	-1.26817	0.247	0.864	0	SELENBP1	SELENBP1	LM06p-2vsLM06p-1	Down
0	1.90249	0.988	0.766	0	S100A10	S100A10	LM06p-2vsLM06p-1	Up
0	1.77867	0.675	0.019	0	CRABP2	CRABP2	LM06p-2vsLM06p-1	Up
0	1.30723	0.985	0.685	0	TAGLN2	TAGLN2	LM06p-2vsLM06p-1	Up
0	-1.13651	0.094	0.711	0	CD302	CD302	LM06p-2vsLM06p-1	Down
0	-1.62963	0.091	0.699	0	ZDHHC3	ZDHHC3	LM06p-2vsLM06p-1	Down
0	-1.10025	0.023	0.635	0	CACNA2D2	CACNA2D2	LM06p-2vsLM06p-1	Down
0	1.38346	0.793	0.222	0	TM4SF1	TM4SF1	LM06p-2vsLM06p-1	Up
0	-2.19131	0.328	0.959	0	LAMP3	LAMP3	LM06p-2vsLM06p-1	Down
0	-2.01722	0.016	0.775	0	HHIP	HHIP	LM06p-2vsLM06p-1	Down
0	-1.53344	0.221	0.881	0	SELENOP	SELENOP	LM06p-2vsLM06p-1	Down
0	3.40541	0.637	0.038	0	CXCL14	CXCL14	LM06p-2vsLM06p-1	Up
0	1.3207	0.82	0.24	0	SOX4	SOX4	LM06p-2vsLM06p-1	Up
0	1.49546	0.997	0.819	0	HLA-A	HLA-A	LM06p-2vsLM06p-1	Up
0	1.29153	0.995	0.832	0	HLA-C	HLA-C	LM06p-2vsLM06p-1	Up
0	1.32635	0.998	0.934	0	HLA-B	HLA-B	LM06p-2vsLM06p-1	Up
0	1.19448	0.999	0.923	0	HSP90AB1	HSP90AB1	LM06p-2vsLM06p-1	Up
0	1.42845	0.998	0.977	0	ACTB	ACTB	LM06p-2vsLM06p-1	Up
0	1.38347	0.996	0.857	0	HSPB1	HSPB1	LM06p-2vsLM06p-1	Up
0	-7.15737	0.642	0.966	0	SFTPC	SFTPC	LM06p-2vsLM06p-1	Down
0	-1.39062	0.097	0.718	0	FABP5	FABP5	LM06p-2vsLM06p-1	Down
0	-1.15823	0.01	0.604	0	CA2	CA2	LM06p-2vsLM06p-1	Down
0	2.99712	0.996	0.356	0	LY6E	LY6E	LM06p-2vsLM06p-1	Up
0	-1.08408	0.945	0.991	0	RPS6	RPS6	LM06p-2vsLM06p-1	Down
0	1.57824	0.987	0.705	0	TXN	TXN	LM06p-2vsLM06p-1	Up
0	-1.70378	0.02	0.743	0	ADIRF	ADIRF	LM06p-2vsLM06p-1	Down
0	-1.17716	0.15	0.772	0	CD44	CD44	LM06p-2vsLM06p-1	Down
0	2.75724	0.991	0.179	0	MDK	MDK	LM06p-2vsLM06p-1	Up
0	-2.59154	0.213	0.942	0	LRRK2	LRRK2	LM06p-2vsLM06p-1	Down
0	-1.09726	0.901	0.989	0	RPL21	RPL21	LM06p-2vsLM06p-1	Down
0	-1.27134	0.561	0.909	0	HMGB1	HMGB1	LM06p-2vsLM06p-1	Down
0	-1.23138	0.972	0.998	0	TPT1	TPT1	LM06p-2vsLM06p-1	Down
0	1.29957	0.995	0.834	0	IFI27	IFI27	LM06p-2vsLM06p-1	Up
0	-1.71592	0.413	0.85	0	SERPINA1	SERPINA1	LM06p-2vsLM06p-1	Down
0	1.08347	1	0.997	0	B2M	B2M	LM06p-2vsLM06p-1	Up
0	-1.49964	0.103	0.79	0	SECISBP2L	SECISBP2L	LM06p-2vsLM06p-1	Down
0	-1.26065	0.153	0.783	0	AKAP13	AKAP13	LM06p-2vsLM06p-1	Down
0	-1.39366	0.226	0.879	0	ABCA3	ABCA3	LM06p-2vsLM06p-1	Down
0	1.52811	0.916	0.374	0	MT2A	MT2A	LM06p-2vsLM06p-1	Up
0	1.19546	0.651	0.062	0	NQO1	NQO1	LM06p-2vsLM06p-1	Up
0	-1.45465	0.051	0.655	0	AQP4	AQP4	LM06p-2vsLM06p-1	Down
0	-1.4706	0.866	0.983	0	CYB5A	CYB5A	LM06p-2vsLM06p-1	Down
0	-2.10486	0.148	0.938	0	C3	C3	LM06p-2vsLM06p-1	Down
0	-1.19009	0.014	0.638	0	MACROD2	MACROD2	LM06p-2vsLM06p-1	Down
0	-3.2866	0.634	0.992	0	SLPI	SLPI	LM06p-2vsLM06p-1	Down
0	1.23277	0.995	0.91	0	ATP5F1E	ATP5F1E	LM06p-2vsLM06p-1	Up
0	1.08605	1	0.998	0	TMSB4X	TMSB4X	LM06p-2vsLM06p-1	Up
0	-1.13248	0.03	0.653	0	MAOA	MAOA	LM06p-2vsLM06p-1	Down
0	1.51358	0.668	0.073	0	TIMP1	TIMP1	LM06p-2vsLM06p-1	Up
0	-1.37953	0.091	0.722	0	ACSL4	ACSL4	LM06p-2vsLM06p-1	Down
0	-2.49718	0.048	0.95	0	C4BPA	C4BPA	LM06p-2vsLM06p-1	Down
0	-2.94105	0.928	0.998	0	SFTPB	SFTPB	LM06p-2vsLM06p-1	Down
0	-1.02301	0.985	0.996	0	SLC34A2	SLC34A2	LM06p-2vsLM06p-1	Down
0	-1.88455	0.008	0.863	0	PEBP4	PEBP4	LM06p-2vsLM06p-1	Down
0	-3.20428	0.037	0.977	0	SFTPD	SFTPD	LM06p-2vsLM06p-1	Down
0	2.57196	0.857	0.116	0	CEACAM6	CEACAM6	LM06p-2vsLM06p-1	Up
0	-1.12411	0.054	0.646	0	KCNJ15	KCNJ15	LM06p-2vsLM06p-1	Down
0	-4.29855	0.707	0.989	0	SFTPA2	SFTPA2	LM06p-2vsLM06p-1	Down
0	-4.31128	0.71	0.98	0	SFTPA1	SFTPA1	LM06p-2vsLM06p-1	Down
0	-1.02227	0.012	0.614	0	RPS4Y1	RPS4Y1	LM06p-2vsLM06p-1	Down
0	-3.67348	0.023	0.931	0	PGC	PGC	LM06p-2vsLM06p-1	Down
0	-1.3115	0.008	0.664	0	PLA2G1B	PLA2G1B	LM06p-2vsLM06p-1	Down
0	-2.10242	0.007	0.79	0	CLDN18	CLDN18	LM06p-2vsLM06p-1	Down
0	-2.00453	0.145	0.733	0	DMBT1	DMBT1	LM06p-2vsLM06p-1	Down
7.66325e-300	-1.07377	0.009	0.575	2.069e-295	MSLN	MSLN	LM06p-2vsLM06p-1	Down
1.49314e-292	1.32588	0.944	0.52	4.03133e-288	HSPE1	HSPE1	LM06p-2vsLM06p-1	Up
2.07392e-292	1.53038	0.677	0.16	5.59939e-288	CRIP1	CRIP1	LM06p-2vsLM06p-1	Up
3.43332e-292	-1.00628	0.016	0.573	9.26962e-288	ZNF385B	ZNF385B	LM06p-2vsLM06p-1	Down
1.36137e-291	-1.2446	0.074	0.655	3.67558e-287	C11orf96	C11orf96	LM06p-2vsLM06p-1	Down
1.53106e-285	-1.14438	0.922	0.998	4.1337e-281	RNASE1	RNASE1	LM06p-2vsLM06p-1	Down
4.79067e-284	1.33119	0.981	0.691	1.29343e-279	PSMA7	PSMA7	LM06p-2vsLM06p-1	Up
2.46053e-283	1.2244	0.928	0.535	6.64317e-279	SEM1	SEM1	LM06p-2vsLM06p-1	Up
4.98065e-281	1.17966	0.912	0.424	1.34472e-276	KRT19	KRT19	LM06p-2vsLM06p-1	Up
2.80381e-280	1.0697	0.842	0.334	7.57002e-276	GUK1	GUK1	LM06p-2vsLM06p-1	Up
1.28113e-275	-0.946703	0.027	0.57	3.45892e-271	CELF2	CELF2	LM06p-2vsLM06p-1	Down
1.38513e-275	1.17972	0.96	0.549	3.73971e-271	NME2	NME2	LM06p-2vsLM06p-1	Up
7.25968e-275	-0.884928	0.008	0.537	1.96004e-270	DUOX1	DUOX1	LM06p-2vsLM06p-1	Down
6.63168e-274	-1.13103	0.244	0.741	1.79049e-269	FXYD3	FXYD3	LM06p-2vsLM06p-1	Down
6.20989e-271	-1.12876	0.489	0.932	1.67661e-266	DHCR24	DHCR24	LM06p-2vsLM06p-1	Down
3.04032e-270	1.27096	0.445	0.016	8.20855e-266	SLC1A7	SLC1A7	LM06p-2vsLM06p-1	Up
2.50989e-269	-0.988062	0.089	0.645	6.77645e-265	CAT	CAT	LM06p-2vsLM06p-1	Down
1.5862e-266	1.53039	0.999	0.948	4.28257e-262	SAT1	SAT1	LM06p-2vsLM06p-1	Up
2.15316e-266	-0.834617	0.007	0.524	5.81332e-262	C2	C2	LM06p-2vsLM06p-1	Down
9.579e-265	1.44594	0.494	0.049	2.58623e-260	ITGA2	ITGA2	LM06p-2vsLM06p-1	Up
9.4057e-264	1.14215	0.914	0.414	2.53945e-259	ELF3	ELF3	LM06p-2vsLM06p-1	Up
1.93283e-263	-0.874346	0.967	0.996	5.21845e-259	RPL13	RPL13	LM06p-2vsLM06p-1	Down
5.34471e-263	1.17373	0.943	0.501	1.44302e-258	CLDN4	CLDN4	LM06p-2vsLM06p-1	Up
1.15579e-262	-0.991109	0.082	0.627	3.12051e-258	PXMP4	PXMP4	LM06p-2vsLM06p-1	Down
1.56545e-259	1.73718	0.811	0.5	4.22657e-255	AQP3	AQP3	LM06p-2vsLM06p-1	Up
7.73095e-259	0.999997	0.839	0.304	2.08728e-254	TACSTD2	TACSTD2	LM06p-2vsLM06p-1	Up
4.46546e-258	-0.718011	0.998	0.999	1.20563e-253	NAPSA	NAPSA	LM06p-2vsLM06p-1	Down
2.26533e-257	1.19894	0.751	0.285	6.11617e-253	BST2	BST2	LM06p-2vsLM06p-1	Up
1.83674e-253	-1.00189	0.228	0.782	4.95901e-249	RNF145	RNF145	LM06p-2vsLM06p-1	Down
3.99552e-252	-0.878648	0.911	0.979	1.07875e-247	RPS28	RPS28	LM06p-2vsLM06p-1	Down
2.84199e-251	-1.06731	0.871	0.963	7.67309e-247	DBI	DBI	LM06p-2vsLM06p-1	Down
3.99533e-251	-0.86651	0.033	0.542	1.0787e-246	CYBRD1	CYBRD1	LM06p-2vsLM06p-1	Down
9.20143e-251	1.20815	0.508	0.064	2.4843e-246	CD24	CD24	LM06p-2vsLM06p-1	Up
4.13798e-246	-0.97731	0.342	0.829	1.11721e-241	ASAH1	ASAH1	LM06p-2vsLM06p-1	Down
3.16196e-245	-1.00436	0.218	0.76	8.53697e-241	MTUS1	MTUS1	LM06p-2vsLM06p-1	Down
2.7558e-243	-0.977474	0.075	0.598	7.44039e-239	ITGB6	ITGB6	LM06p-2vsLM06p-1	Down
3.9088e-243	0.965208	0.396	0.009	1.05534e-238	KRT23	KRT23	LM06p-2vsLM06p-1	Up
5.08103e-240	-0.781446	0.005	0.482	1.37183e-235	DUOXA1	DUOXA1	LM06p-2vsLM06p-1	Down
9.36006e-240	1.34203	0.414	0.021	2.52712e-235	PLAU	PLAU	LM06p-2vsLM06p-1	Up
1.01674e-237	-0.847818	0.018	0.499	2.74509e-233	FMO5	FMO5	LM06p-2vsLM06p-1	Down
1.208e-237	-0.871583	0.032	0.522	3.26149e-233	FGGY	FGGY	LM06p-2vsLM06p-1	Down
1.64294e-237	1.23377	0.569	0.143	4.43578e-233	CLDN3	CLDN3	LM06p-2vsLM06p-1	Up
2.72545e-237	-0.808235	0.002	0.473	7.35846e-233	NECAB1	NECAB1	LM06p-2vsLM06p-1	Down
4.14207e-237	0.858627	0.38	0.006	1.11832e-232	BMP5	BMP5	LM06p-2vsLM06p-1	Up
8.8063e-237	1.27477	0.498	0.074	2.37761e-232	TNFRSF12A	TNFRSF12A	LM06p-2vsLM06p-1	Up
2.67368e-236	-0.896123	0.075	0.584	7.21867e-232	MECOM	MECOM	LM06p-2vsLM06p-1	Down
9.38937e-236	1.02445	0.949	0.609	2.53504e-231	YWHAZ	YWHAZ	LM06p-2vsLM06p-1	Up
2.41171e-234	-0.784994	0.018	0.493	6.51137e-230	METTL7A	METTL7A	LM06p-2vsLM06p-1	Down
4.03026e-233	0.885429	0.416	0.026	1.08813e-228	RAMP1	RAMP1	LM06p-2vsLM06p-1	Up
5.36937e-231	-0.760745	0.978	0.998	1.44968e-226	EEF1A1	EEF1A1	LM06p-2vsLM06p-1	Down
3.08579e-228	1.02546	0.974	0.762	8.33133e-224	GAPDH	GAPDH	LM06p-2vsLM06p-1	Up
8.31937e-228	-1.19092	0.246	0.75	2.24615e-223	WIF1	WIF1	LM06p-2vsLM06p-1	Down
9.47729e-228	-1.08124	0.272	0.775	2.55877e-223	SCD	SCD	LM06p-2vsLM06p-1	Down
1.42367e-227	1.52094	0.651	0.25	3.84378e-223	RNF213	RNF213	LM06p-2vsLM06p-1	Up
6.86085e-226	1.02473	0.929	0.546	1.85236e-221	SOD1	SOD1	LM06p-2vsLM06p-1	Up
7.72136e-223	0.842144	0.765	0.259	2.08469e-218	KRT7	KRT7	LM06p-2vsLM06p-1	Up
3.31558e-221	1.15568	0.562	0.145	8.95175e-217	PSMB9	PSMB9	LM06p-2vsLM06p-1	Up
9.38845e-221	-1.19667	0.592	0.918	2.53479e-216	TXNIP	TXNIP	LM06p-2vsLM06p-1	Down
2.92931e-220	1.21763	0.773	0.443	7.90884e-216	PSME2	PSME2	LM06p-2vsLM06p-1	Up
1.01375e-219	-0.981429	0.231	0.735	2.73702e-215	SMARCA5	SMARCA5	LM06p-2vsLM06p-1	Down
3.07823e-219	-0.904757	0.079	0.563	8.31091e-215	MFSD2A	MFSD2A	LM06p-2vsLM06p-1	Down
4.56796e-218	-0.927639	0.081	0.562	1.2333e-213	RASGRF1	RASGRF1	LM06p-2vsLM06p-1	Down
4.81347e-218	-0.727121	0.003	0.444	1.29959e-213	EDNRB	EDNRB	LM06p-2vsLM06p-1	Down
1.12157e-217	-0.882478	0.042	0.512	3.02814e-213	SERPING1	SERPING1	LM06p-2vsLM06p-1	Down
5.18876e-217	-0.862007	0.161	0.669	1.40091e-212	TMEM87A	TMEM87A	LM06p-2vsLM06p-1	Down
7.93351e-217	-0.749532	0.02	0.472	2.14197e-212	P3H2	P3H2	LM06p-2vsLM06p-1	Down
9.8195e-217	1.30796	0.746	0.248	2.65117e-212	ATF3	ATF3	LM06p-2vsLM06p-1	Up
4.94316e-216	-0.820489	0.071	0.555	1.3346e-211	SUSD2	SUSD2	LM06p-2vsLM06p-1	Down
5.83917e-216	-0.752718	0.001	0.437	1.57652e-211	CD36	CD36	LM06p-2vsLM06p-1	Down
1.92879e-215	1.01782	0.926	0.503	5.20754e-211	KRT18	KRT18	LM06p-2vsLM06p-1	Up
1.18863e-214	1.04137	0.966	0.667	3.20918e-210	PRDX1	PRDX1	LM06p-2vsLM06p-1	Up
5.61996e-214	-0.981694	0.234	0.75	1.51733e-209	SLC39A8	SLC39A8	LM06p-2vsLM06p-1	Down
1.34197e-212	0.89772	0.887	0.445	3.62319e-208	SUB1	SUB1	LM06p-2vsLM06p-1	Up
2.5143e-212	1.01167	0.9	0.473	6.78837e-208	CTSD	CTSD	LM06p-2vsLM06p-1	Up
1.16217e-210	-0.815556	0.105	0.601	3.13773e-206	ADI1	ADI1	LM06p-2vsLM06p-1	Down
1.46389e-210	-0.927643	0.346	0.824	3.95236e-206	AK1	AK1	LM06p-2vsLM06p-1	Down
3.80795e-210	-0.844464	0.134	0.599	1.02811e-205	S100A14	S100A14	LM06p-2vsLM06p-1	Down
5.86925e-209	-0.812781	0.117	0.622	1.58464e-204	NUPR1	NUPR1	LM06p-2vsLM06p-1	Down
1.50419e-208	0.82001	0.348	0.008	4.06117e-204	POU3F2	POU3F2	LM06p-2vsLM06p-1	Up
1.06246e-206	-0.763784	0.004	0.428	2.86855e-202	CPB2	CPB2	LM06p-2vsLM06p-1	Down
2.53707e-204	1.02753	0.981	0.83	6.84982e-200	MIF	MIF	LM06p-2vsLM06p-1	Up
5.59957e-204	-0.706521	0.003	0.421	1.51183e-199	ACADL	ACADL	LM06p-2vsLM06p-1	Down
1.27012e-203	-0.883787	0.014	0.446	3.42919e-199	TTN	TTN	LM06p-2vsLM06p-1	Down
1.38636e-203	0.832543	0.997	0.996	3.74303e-199	CD74	CD74	LM06p-2vsLM06p-1	Up
1.91185e-203	-0.838136	0.082	0.544	5.1618e-199	KIAA1324L	KIAA1324L	LM06p-2vsLM06p-1	Down
1.94556e-203	1.42115	0.536	0.144	5.25282e-199	CEP290	CEP290	LM06p-2vsLM06p-1	Up
8.09859e-203	-1.04835	0.079	0.52	2.18654e-198	TFPI	TFPI	LM06p-2vsLM06p-1	Down
1.03613e-202	-0.89504	0.152	0.639	2.79745e-198	TSC22D1	TSC22D1	LM06p-2vsLM06p-1	Down
4.23122e-202	-0.735312	0.004	0.42	1.14239e-197	BMP3	BMP3	LM06p-2vsLM06p-1	Down
2.58039e-201	0.996416	0.643	0.216	6.96679e-197	VMP1	VMP1	LM06p-2vsLM06p-1	Up
1.2751e-200	0.949628	0.928	0.581	3.44265e-196	KRTCAP2	KRTCAP2	LM06p-2vsLM06p-1	Up
1.47397e-199	0.772667	0.339	0.01	3.97956e-195	ABCC3	ABCC3	LM06p-2vsLM06p-1	Up
1.71866e-198	-0.820229	0.169	0.648	4.64021e-194	ANK3	ANK3	LM06p-2vsLM06p-1	Down
4.60127e-198	0.983334	0.933	0.577	1.2423e-193	LDHA	LDHA	LM06p-2vsLM06p-1	Up
5.73259e-198	-0.708051	0.022	0.446	1.54774e-193	CEBPA	CEBPA	LM06p-2vsLM06p-1	Down
2.47284e-197	-0.875952	0.23	0.72	6.67642e-193	PTPN13	PTPN13	LM06p-2vsLM06p-1	Down
3.39802e-197	1.00289	0.784	0.423	9.17431e-193	PSMB3	PSMB3	LM06p-2vsLM06p-1	Up
1.29596e-196	-0.795639	0.039	0.473	3.49896e-192	ETV5	ETV5	LM06p-2vsLM06p-1	Down
2.31489e-196	1.02278	0.975	0.754	6.24998e-192	COX6C	COX6C	LM06p-2vsLM06p-1	Up
3.64173e-196	-0.999702	0.155	0.627	9.83231e-192	ID1	ID1	LM06p-2vsLM06p-1	Down
1.20665e-195	-0.736066	0.005	0.413	3.25784e-191	MYLK	MYLK	LM06p-2vsLM06p-1	Down
1.38818e-195	-0.837723	0.123	0.585	3.74794e-191	FASN	FASN	LM06p-2vsLM06p-1	Down
3.97838e-195	-0.722218	0.035	0.462	1.07412e-190	FGFR2	FGFR2	LM06p-2vsLM06p-1	Down
4.13006e-195	-0.808281	0.095	0.55	1.11508e-190	NTN4	NTN4	LM06p-2vsLM06p-1	Down
2.41206e-194	0.934388	0.834	0.468	6.51233e-190	TPM3	TPM3	LM06p-2vsLM06p-1	Up
2.22701e-193	0.795354	0.383	0.035	6.0127e-189	SMIM3	SMIM3	LM06p-2vsLM06p-1	Up
5.04205e-193	-0.803257	0.207	0.687	1.3613e-188	SPTSSA	SPTSSA	LM06p-2vsLM06p-1	Down
1.56185e-191	0.779562	0.665	0.224	4.21685e-187	OCIAD2	OCIAD2	LM06p-2vsLM06p-1	Up
8.80506e-191	1.04134	0.807	0.448	2.37728e-186	PRDX2	PRDX2	LM06p-2vsLM06p-1	Up
3.11842e-190	-0.718008	0.072	0.519	8.41943e-186	GOLIM4	GOLIM4	LM06p-2vsLM06p-1	Down
2.80103e-189	1.13922	0.944	0.56	7.5625e-185	HSPA1A	HSPA1A	LM06p-2vsLM06p-1	Up
4.63605e-189	0.848201	0.695	0.276	1.25169e-184	PSMA6	PSMA6	LM06p-2vsLM06p-1	Up
1.03327e-188	0.940073	0.887	0.522	2.78971e-184	HSPD1	HSPD1	LM06p-2vsLM06p-1	Up
4.41446e-188	0.78491	0.38	0.037	1.19186e-183	EMB	EMB	LM06p-2vsLM06p-1	Up
4.05437e-187	-0.832815	0.401	0.839	1.09464e-182	SFTA3	SFTA3	LM06p-2vsLM06p-1	Down
2.42225e-186	-0.722713	0.055	0.484	6.53982e-182	NPNT	NPNT	LM06p-2vsLM06p-1	Down
1.09568e-185	-0.847343	0.084	0.518	2.95822e-181	C1R	C1R	LM06p-2vsLM06p-1	Down
2.77042e-184	0.84443	0.993	0.925	7.47985e-180	RPL35	RPL35	LM06p-2vsLM06p-1	Up
3.53666e-184	0.728442	0.315	0.009	9.54862e-180	STEAP1	STEAP1	LM06p-2vsLM06p-1	Up
1.95715e-183	-0.736586	0.113	0.563	5.28411e-179	FOXP1	FOXP1	LM06p-2vsLM06p-1	Down
8.59697e-183	1.45743	0.68	0.362	2.3211e-178	PLAAT4	PLAAT4	LM06p-2vsLM06p-1	Up
1.03563e-181	0.912524	0.988	0.861	2.7961e-177	PPIA	PPIA	LM06p-2vsLM06p-1	Up
1.15029e-181	0.83289	0.997	0.97	3.10567e-177	IFITM3	IFITM3	LM06p-2vsLM06p-1	Up
1.22772e-181	-0.782961	0.19	0.654	3.31473e-177	LIMCH1	LIMCH1	LM06p-2vsLM06p-1	Down
1.67706e-181	-0.774963	0.308	0.759	4.5279e-177	C16orf89	C16orf89	LM06p-2vsLM06p-1	Down
2.49123e-181	0.763855	0.308	0.008	6.72608e-177	SUGCT	SUGCT	LM06p-2vsLM06p-1	Up
2.50231e-181	1.04144	0.536	0.169	6.756e-177	PSMB10	PSMB10	LM06p-2vsLM06p-1	Up
2.36773e-180	-0.757229	0.058	0.479	6.39263e-176	LGALSL	LGALSL	LM06p-2vsLM06p-1	Down
8.09724e-178	0.844706	0.996	0.998	2.18617e-173	MT-CO2	MT-CO2	LM06p-2vsLM06p-1	Up
1.66745e-177	0.860963	0.994	0.884	4.50194e-173	UBC	UBC	LM06p-2vsLM06p-1	Up
8.65003e-177	1.00406	0.824	0.51	2.33542e-172	DNAJA1	DNAJA1	LM06p-2vsLM06p-1	Up
1.1187e-176	0.844315	0.99	0.942	3.02037e-172	DSTN	DSTN	LM06p-2vsLM06p-1	Up
1.50419e-176	-0.688396	0.067	0.489	4.06117e-172	IL1R1	IL1R1	LM06p-2vsLM06p-1	Down
6.958e-174	0.599822	0.294	0.006	1.87859e-169	STEAP2	STEAP2	LM06p-2vsLM06p-1	Up
3.07713e-173	0.902686	0.997	0.997	8.30794e-169	MT-CO1	MT-CO1	LM06p-2vsLM06p-1	Up
4.03668e-173	0.81107	0.294	0.006	1.08986e-168	IDO1	IDO1	LM06p-2vsLM06p-1	Up
6.11842e-173	0.903376	0.933	0.611	1.65191e-168	SQSTM1	SQSTM1	LM06p-2vsLM06p-1	Up
7.97292e-172	0.861237	0.983	0.846	2.15261e-167	ENO1	ENO1	LM06p-2vsLM06p-1	Up
1.17576e-170	-0.602996	0.006	0.373	3.17444e-166	CRTAC1	CRTAC1	LM06p-2vsLM06p-1	Down
3.05785e-170	0.37548	0.314	0.016	8.25588e-166	HLA-DRB5	HLA-DRB5	LM06p-2vsLM06p-1	NoSignifi
8.9021e-170	-0.641445	0.039	0.433	2.40348e-165	HSD17B6	HSD17B6	LM06p-2vsLM06p-1	Down
5.45077e-169	-0.756269	0.206	0.654	1.47165e-164	ATP11A	ATP11A	LM06p-2vsLM06p-1	Down
1.30861e-168	-0.640231	0.073	0.488	3.53312e-164	ROS1	ROS1	LM06p-2vsLM06p-1	Down
8.80674e-166	0.884253	0.43	0.087	2.37773e-161	MX2	MX2	LM06p-2vsLM06p-1	Up
9.35383e-165	0.873882	0.7	0.347	2.52544e-160	ARPC1B	ARPC1B	LM06p-2vsLM06p-1	Up
3.08674e-164	0.839765	0.945	0.747	8.33389e-160	LGALS3BP	LGALS3BP	LM06p-2vsLM06p-1	Up
7.11143e-164	-0.727155	0.209	0.659	1.92002e-159	DCXR	DCXR	LM06p-2vsLM06p-1	Down
7.19365e-164	0.827063	0.862	0.473	1.94221e-159	PKM	PKM	LM06p-2vsLM06p-1	Up
1.37162e-163	-0.651437	0.096	0.515	3.70323e-159	BNIP3L	BNIP3L	LM06p-2vsLM06p-1	Down
1.57632e-163	-0.753716	0.216	0.655	4.25591e-159	SDR16C5	SDR16C5	LM06p-2vsLM06p-1	Down
1.70738e-163	-0.582904	0.01	0.37	4.60975e-159	CSF3R	CSF3R	LM06p-2vsLM06p-1	Down
2.10137e-162	-0.58449	0.016	0.377	5.67349e-158	COLEC12	COLEC12	LM06p-2vsLM06p-1	Down
3.54393e-162	0.69622	0.348	0.039	9.56824e-158	QPRT	QPRT	LM06p-2vsLM06p-1	Up
6.98749e-162	-0.662872	0.14	0.572	1.88655e-157	C1orf21	C1orf21	LM06p-2vsLM06p-1	Down
2.0266e-161	-0.652574	0.057	0.447	5.47161e-157	MTRR	MTRR	LM06p-2vsLM06p-1	Down
3.6839e-160	-0.653608	0.113	0.535	9.94616e-156	SPTBN1	SPTBN1	LM06p-2vsLM06p-1	Down
2.44376e-159	-0.64859	0.135	0.558	6.59791e-155	HSD17B4	HSD17B4	LM06p-2vsLM06p-1	Down
3.50955e-159	-0.62585	0.969	0.991	9.47544e-155	RPS12	RPS12	LM06p-2vsLM06p-1	Down
5.34639e-159	1.00976	0.509	0.164	1.44347e-154	IFI16	IFI16	LM06p-2vsLM06p-1	Up
1.84078e-158	0.854905	0.919	0.623	4.96991e-154	ATP5MF	ATP5MF	LM06p-2vsLM06p-1	Up
2.28833e-158	-0.614331	0.058	0.442	6.17827e-154	PDE4D	PDE4D	LM06p-2vsLM06p-1	Down
2.64603e-158	-0.552442	0.003	0.345	7.144e-154	LGI3	LGI3	LM06p-2vsLM06p-1	Down
3.89729e-158	-0.77561	0.007	0.354	1.05223e-153	GKN2	GKN2	LM06p-2vsLM06p-1	Down
7.34366e-158	0.622813	0.272	0.007	1.98271e-153	HHLA2	HHLA2	LM06p-2vsLM06p-1	Up
2.31258e-157	-0.623385	0.052	0.429	6.24374e-153	SNX30	SNX30	LM06p-2vsLM06p-1	Down
2.57887e-156	0.765119	0.936	0.584	6.9627e-152	ANXA2	ANXA2	LM06p-2vsLM06p-1	Up
3.41098e-156	0.798836	0.997	0.998	9.2093e-152	MT-CO3	MT-CO3	LM06p-2vsLM06p-1	Up
6.6812e-156	0.902697	0.947	0.684	1.80386e-151	CHCHD2	CHCHD2	LM06p-2vsLM06p-1	Up
1.1123e-154	1.04137	0.822	0.701	3.00311e-150	TRAM1	TRAM1	LM06p-2vsLM06p-1	Up
2.13469e-154	0.948866	0.371	0.054	5.76346e-150	LGALS1	LGALS1	LM06p-2vsLM06p-1	Up
1.18418e-153	0.970138	0.48	0.144	3.19717e-149	SAMD9	SAMD9	LM06p-2vsLM06p-1	Up
1.04684e-152	-0.721389	0.109	0.507	2.82637e-148	CLIC3	CLIC3	LM06p-2vsLM06p-1	Down
1.18521e-151	-0.517809	0.004	0.336	3.19995e-147	PROS1	PROS1	LM06p-2vsLM06p-1	Down
6.71375e-151	-0.697114	0.213	0.639	1.81265e-146	PLD3	PLD3	LM06p-2vsLM06p-1	Down
7.05052e-151	0.783073	0.981	0.808	1.90357e-146	RPL39	RPL39	LM06p-2vsLM06p-1	Up
1.827e-150	1.15178	0.433	0.111	4.93272e-146	HMGB3	HMGB3	LM06p-2vsLM06p-1	Up
4.91538e-150	-0.639975	0.127	0.531	1.3271e-145	NFIC	NFIC	LM06p-2vsLM06p-1	Down
8.33538e-149	0.69722	0.3	0.024	2.25047e-144	TNIP3	TNIP3	LM06p-2vsLM06p-1	Up
6.07729e-148	-0.844692	0.772	0.9	1.64081e-143	PIGR	PIGR	LM06p-2vsLM06p-1	Down
1.79284e-147	0.686085	0.703	0.291	4.8405e-143	SH3BGRL3	SH3BGRL3	LM06p-2vsLM06p-1	Up
2.40912e-147	0.975906	0.541	0.221	6.50438e-143	PRDX4	PRDX4	LM06p-2vsLM06p-1	Up
7.2899e-147	1.05717	0.431	0.102	1.9682e-142	GDF15	GDF15	LM06p-2vsLM06p-1	Up
8.16955e-147	-0.653479	0.863	0.952	2.2057e-142	SFTA2	SFTA2	LM06p-2vsLM06p-1	Down
8.20012e-147	0.647748	0.318	0.034	2.21395e-142	MARCKSL1	MARCKSL1	LM06p-2vsLM06p-1	Up
3.01907e-146	0.85889	0.96	0.748	8.15119e-142	SPINT2	SPINT2	LM06p-2vsLM06p-1	Up
3.55274e-146	0.859149	0.942	0.75	9.59204e-142	GNAS	GNAS	LM06p-2vsLM06p-1	Up
3.23604e-145	0.800013	0.738	0.415	8.73697e-141	KDELR2	KDELR2	LM06p-2vsLM06p-1	Up
5.74335e-145	-0.692503	0.339	0.769	1.55065e-140	IQGAP1	IQGAP1	LM06p-2vsLM06p-1	Down
2.84726e-143	-0.726387	0.131	0.522	7.68732e-139	F3	F3	LM06p-2vsLM06p-1	Down
3.01058e-141	-0.596382	0.105	0.49	8.12826e-137	NAA38	NAA38	LM06p-2vsLM06p-1	Down
3.08722e-141	-0.507402	0.994	1	8.3352e-137	RPLP1	RPLP1	LM06p-2vsLM06p-1	Down
1.49969e-140	-0.685138	0.8	0.927	4.04902e-136	CXCL17	CXCL17	LM06p-2vsLM06p-1	Down
2.52603e-140	0.774154	1	0.939	6.82003e-136	HSP90AA1	HSP90AA1	LM06p-2vsLM06p-1	Up
2.85158e-140	-0.572036	0.008	0.322	7.69899e-136	LPL	LPL	LM06p-2vsLM06p-1	Down
2.99005e-140	-0.775509	0.369	0.763	8.07284e-136	IRX3	IRX3	LM06p-2vsLM06p-1	Down
1.77965e-139	0.759313	0.628	0.253	4.80488e-135	TUBB	TUBB	LM06p-2vsLM06p-1	Up
1.8004e-139	-0.520748	0.019	0.341	4.8609e-135	CGNL1	CGNL1	LM06p-2vsLM06p-1	Down
2.36647e-139	0.780286	0.906	0.687	6.38922e-135	ROMO1	ROMO1	LM06p-2vsLM06p-1	Up
5.90788e-139	-0.615523	0.259	0.679	1.59507e-134	PRKAR1A	PRKAR1A	LM06p-2vsLM06p-1	Down
8.59337e-138	0.876941	0.617	0.301	2.32012e-133	ELOC	ELOC	LM06p-2vsLM06p-1	Up
5.98248e-137	-0.62881	0.145	0.531	1.61521e-132	TGFBR2	TGFBR2	LM06p-2vsLM06p-1	Down
8.92418e-137	-0.575153	0.072	0.433	2.40944e-132	TACC1	TACC1	LM06p-2vsLM06p-1	Down
9.84023e-137	-0.577987	0.034	0.37	2.65676e-132	C19orf33	C19orf33	LM06p-2vsLM06p-1	Down
1.82244e-136	1.24741	0.335	0.053	4.92041e-132	CXCL8	CXCL8	LM06p-2vsLM06p-1	Up
1.25549e-135	-0.849406	0.162	0.552	3.3897e-131	ID2	ID2	LM06p-2vsLM06p-1	Down
1.59819e-135	-0.544442	0.088	0.458	4.31495e-131	ARL5A	ARL5A	LM06p-2vsLM06p-1	Down
2.411e-135	-0.544747	0.055	0.397	6.50945e-131	SNX25	SNX25	LM06p-2vsLM06p-1	Down
3.90255e-135	-0.669288	0.273	0.689	1.05365e-130	FOLR1	FOLR1	LM06p-2vsLM06p-1	Down
4.6537e-135	-0.740855	0.273	0.681	1.25645e-130	BTG1	BTG1	LM06p-2vsLM06p-1	Down
5.16799e-135	0.807333	0.908	0.644	1.39531e-130	NDUFA13	NDUFA13	LM06p-2vsLM06p-1	Up
9.50249e-135	0.740226	0.882	0.543	2.56558e-130	ARPC3	ARPC3	LM06p-2vsLM06p-1	Up
1.00417e-134	0.695097	0.631	0.279	2.71115e-130	TMED9	TMED9	LM06p-2vsLM06p-1	Up
1.43132e-134	-0.621051	0.196	0.597	3.86442e-130	ALCAM	ALCAM	LM06p-2vsLM06p-1	Down
2.58863e-134	0.770393	0.962	0.741	6.98903e-130	IFI6	IFI6	LM06p-2vsLM06p-1	Up
7.89946e-134	0.759132	0.683	0.343	2.13278e-129	SNRPE	SNRPE	LM06p-2vsLM06p-1	Up
8.63646e-134	0.719153	0.806	0.471	2.33176e-129	NDUFB9	NDUFB9	LM06p-2vsLM06p-1	Up
9.71517e-134	-0.589874	0.169	0.563	2.623e-129	ERLEC1	ERLEC1	LM06p-2vsLM06p-1	Down
4.10419e-133	-0.640049	0.227	0.629	1.10809e-128	LRRFIP1	LRRFIP1	LM06p-2vsLM06p-1	Down
4.17145e-133	0.747917	0.946	0.648	1.12625e-128	CFL1	CFL1	LM06p-2vsLM06p-1	Up
5.62835e-133	-0.574452	0.005	0.305	1.5196e-128	CYP4B1	CYP4B1	LM06p-2vsLM06p-1	Down
1.42698e-132	0.731407	0.4	0.101	3.8527e-128	TAP1	TAP1	LM06p-2vsLM06p-1	Up
3.78835e-132	-0.533646	0.102	0.467	1.02282e-127	GNAQ	GNAQ	LM06p-2vsLM06p-1	Down
4.57488e-132	0.939011	0.627	0.379	1.23517e-127	HLA-F	HLA-F	LM06p-2vsLM06p-1	Up
7.46503e-132	-0.599337	0.146	0.531	2.01548e-127	PARM1	PARM1	LM06p-2vsLM06p-1	Down
2.04285e-131	-0.505812	0.02	0.329	5.5155e-127	GSTA4	GSTA4	LM06p-2vsLM06p-1	Down
2.27337e-131	-0.591038	0.098	0.464	6.13788e-127	PDLIM1	PDLIM1	LM06p-2vsLM06p-1	Down
2.81101e-131	-0.59765	0.168	0.563	7.58944e-127	ARGLU1	ARGLU1	LM06p-2vsLM06p-1	Down
9.23618e-131	0.748965	0.902	0.587	2.49368e-126	NDUFS5	NDUFS5	LM06p-2vsLM06p-1	Up
1.64466e-130	0.73465	0.927	0.615	4.44043e-126	ELOB	ELOB	LM06p-2vsLM06p-1	Up
4.28449e-130	0.692	0.251	0.015	1.15677e-125	ADM	ADM	LM06p-2vsLM06p-1	Up
9.1402e-130	-0.713186	0.896	0.968	2.46776e-125	CTSH	CTSH	LM06p-2vsLM06p-1	Down
1.86801e-129	-0.461967	0	0.286	5.04343e-125	ACSS3	ACSS3	LM06p-2vsLM06p-1	NoSignifi
4.54193e-129	0.833481	0.947	0.74	1.22628e-124	SKP1	SKP1	LM06p-2vsLM06p-1	Up
1.36082e-128	0.725939	0.877	0.532	3.67408e-124	KRT8	KRT8	LM06p-2vsLM06p-1	Up
1.64695e-128	-0.571098	0.116	0.478	4.4466e-124	PCYOX1	PCYOX1	LM06p-2vsLM06p-1	Down
2.70745e-128	0.695755	0.834	0.471	7.30985e-124	PGK1	PGK1	LM06p-2vsLM06p-1	Up
3.70399e-128	-0.583194	0.094	0.447	1.00004e-123	PTMS	PTMS	LM06p-2vsLM06p-1	Down
6.92576e-128	-0.546761	0.109	0.469	1.86989e-123	EPAS1	EPAS1	LM06p-2vsLM06p-1	Down
1.01773e-127	-0.599971	0.252	0.651	2.74776e-123	RTN4	RTN4	LM06p-2vsLM06p-1	Down
1.78427e-126	0.596493	0.29	0.036	4.81735e-122	FOXQ1	FOXQ1	LM06p-2vsLM06p-1	Up
4.60341e-126	-0.651507	0.178	0.557	1.24287e-121	MID1IP1	MID1IP1	LM06p-2vsLM06p-1	Down
1.72187e-125	-0.568158	0.062	0.395	4.64887e-121	ID4	ID4	LM06p-2vsLM06p-1	Down
4.44264e-125	-0.463732	0.008	0.294	1.19947e-120	PPP1R1B	PPP1R1B	LM06p-2vsLM06p-1	NoSignifi
1.366e-124	0.819844	0.436	0.143	3.68807e-120	NT5C3A	NT5C3A	LM06p-2vsLM06p-1	Up
1.57823e-124	-0.517228	0.006	0.29	4.26106e-120	BMP2	BMP2	LM06p-2vsLM06p-1	Down
5.1114e-124	0.883968	0.518	0.23	1.38003e-119	CTSZ	CTSZ	LM06p-2vsLM06p-1	Up
7.33154e-124	-0.662916	0.178	0.548	1.97944e-119	ETV1	ETV1	LM06p-2vsLM06p-1	Down
2.20258e-123	-0.749236	0.057	0.378	5.94675e-119	TPPP3	TPPP3	LM06p-2vsLM06p-1	Down
4.86893e-123	0.812414	0.8	0.615	1.31456e-118	PSME1	PSME1	LM06p-2vsLM06p-1	Up
2.01235e-122	0.760185	0.532	0.211	5.43315e-118	ICAM1	ICAM1	LM06p-2vsLM06p-1	Up
3.6328e-122	0.661661	0.827	0.464	9.80821e-118	UQCRH	UQCRH	LM06p-2vsLM06p-1	Up
4.07483e-122	-0.577098	0.971	0.992	1.10016e-117	NPC2	NPC2	LM06p-2vsLM06p-1	Down
1.40126e-121	0.800963	0.468	0.173	3.78327e-117	OAS1	OAS1	LM06p-2vsLM06p-1	Up
4.24885e-121	-0.480807	0.01	0.293	1.14715e-116	ITGA6	ITGA6	LM06p-2vsLM06p-1	NoSignifi
1.37929e-120	0.569538	0.279	0.034	3.72395e-116	GSTM3	GSTM3	LM06p-2vsLM06p-1	Up
3.02198e-120	-0.451485	0.006	0.28	8.15904e-116	SLC22A3	SLC22A3	LM06p-2vsLM06p-1	NoSignifi
4.42464e-120	-0.451006	0.006	0.283	1.19461e-115	LRRC36	LRRC36	LM06p-2vsLM06p-1	NoSignifi
6.17168e-120	-0.514097	0.085	0.42	1.66629e-115	RBPMS	RBPMS	LM06p-2vsLM06p-1	Down
8.45704e-120	-0.533523	0.123	0.475	2.28332e-115	HSDL2	HSDL2	LM06p-2vsLM06p-1	Down
6.05306e-119	-0.506656	0.064	0.384	1.63427e-114	HLF	HLF	LM06p-2vsLM06p-1	Down
6.0954e-119	-0.579973	0.153	0.514	1.6457e-114	ST3GAL5	ST3GAL5	LM06p-2vsLM06p-1	Down
1.02248e-118	0.891354	0.55	0.271	2.76059e-114	IFT57	IFT57	LM06p-2vsLM06p-1	Up
1.05286e-118	0.381927	0.397	0.095	2.84261e-114	H3F3A	H3F3A	LM06p-2vsLM06p-1	NoSignifi
2.6754e-118	-0.454301	0.008	0.282	7.22331e-114	SLCO4C1	SLCO4C1	LM06p-2vsLM06p-1	NoSignifi
3.29964e-118	0.770223	0.568	0.265	8.90871e-114	PSMB2	PSMB2	LM06p-2vsLM06p-1	Up
6.34888e-118	0.778408	0.343	0.074	1.71413e-113	RGS2	RGS2	LM06p-2vsLM06p-1	Up
7.19433e-118	-0.585479	0.209	0.583	1.9424e-113	NFIX	NFIX	LM06p-2vsLM06p-1	Down
8.0487e-118	0.690591	0.884	0.653	2.17307e-113	RAC1	RAC1	LM06p-2vsLM06p-1	Up
1.14418e-117	0.495548	0.259	0.027	3.08916e-113	LGALS9	LGALS9	LM06p-2vsLM06p-1	NoSignifi
2.48103e-117	-0.461549	0.012	0.287	6.69853e-113	C1S	C1S	LM06p-2vsLM06p-1	NoSignifi
2.79456e-117	-0.568102	0.094	0.425	7.54503e-113	FILIP1	FILIP1	LM06p-2vsLM06p-1	Down
1.23316e-116	0.770077	0.644	0.36	3.32942e-112	CBX3	CBX3	LM06p-2vsLM06p-1	Up
1.93396e-116	0.767451	0.481	0.195	5.22151e-112	RHOBTB3	RHOBTB3	LM06p-2vsLM06p-1	Up
1.9775e-116	0.720625	0.842	0.594	5.33904e-112	CD46	CD46	LM06p-2vsLM06p-1	Up
2.77389e-116	0.645084	0.78	0.453	7.48924e-112	SRP9	SRP9	LM06p-2vsLM06p-1	Up
3.98215e-116	-0.45735	0.04	0.341	1.07514e-111	ATP8A1	ATP8A1	LM06p-2vsLM06p-1	NoSignifi
5.50761e-116	-0.529062	0.136	0.497	1.487e-111	TPM4	TPM4	LM06p-2vsLM06p-1	Down
9.29655e-116	-0.540954	0.237	0.62	2.50998e-111	ANAPC16	ANAPC16	LM06p-2vsLM06p-1	Down
2.16342e-114	-0.517816	0.135	0.484	5.84101e-110	COBLL1	COBLL1	LM06p-2vsLM06p-1	Down
3.65183e-114	-0.858089	0.004	0.265	9.85958e-110	HP	HP	LM06p-2vsLM06p-1	Down
3.77254e-114	0.71399	0.648	0.34	1.01855e-109	TALDO1	TALDO1	LM06p-2vsLM06p-1	Up
4.80531e-114	-0.568836	0.21	0.583	1.29739e-109	EPS8	EPS8	LM06p-2vsLM06p-1	Down
5.45438e-114	-0.421963	0.333	0.758	1.47263e-109	AQP1	AQP1	LM06p-2vsLM06p-1	NoSignifi
1.13545e-113	-0.43769	0.026	0.307	3.06561e-109	KLF13	KLF13	LM06p-2vsLM06p-1	NoSignifi
5.8409e-113	-0.474725	0.05	0.35	1.57698e-108	CCDC69	CCDC69	LM06p-2vsLM06p-1	NoSignifi
9.07989e-113	-0.610695	0.166	0.531	2.45148e-108	BTG2	BTG2	LM06p-2vsLM06p-1	Down
1.00465e-112	0.656094	0.996	0.949	2.71245e-108	PABPC1	PABPC1	LM06p-2vsLM06p-1	Up
3.21795e-112	0.92714	0.937	0.724	8.68815e-108	HSPA5	HSPA5	LM06p-2vsLM06p-1	Up
3.24116e-112	-0.531819	0.193	0.56	8.7508e-108	CIRBP	CIRBP	LM06p-2vsLM06p-1	Down
2.27105e-111	0.88247	0.692	0.454	6.1316e-107	MX1	MX1	LM06p-2vsLM06p-1	Up
2.5236e-111	0.780696	0.943	0.724	6.81346e-107	HINT1	HINT1	LM06p-2vsLM06p-1	Up
3.73701e-111	-0.54085	0.144	0.488	1.00895e-106	KLF5	KLF5	LM06p-2vsLM06p-1	Down
3.82612e-111	-0.512921	0.052	0.349	1.03301e-106	KIAA0408	KIAA0408	LM06p-2vsLM06p-1	Down
7.4307e-111	-0.445568	0.013	0.277	2.00621e-106	ALOX15B	ALOX15B	LM06p-2vsLM06p-1	NoSignifi
8.04274e-111	0.705456	0.352	0.089	2.17146e-106	CKLF	CKLF	LM06p-2vsLM06p-1	Up
6.80697e-110	-0.499131	0.071	0.379	1.83781e-105	DIAPH2	DIAPH2	LM06p-2vsLM06p-1	NoSignifi
2.55669e-109	-0.48493	0.08	0.4	6.90282e-105	KIF22	KIF22	LM06p-2vsLM06p-1	NoSignifi
3.04078e-107	-0.517423	0.187	0.539	8.20979e-103	TMEM125	TMEM125	LM06p-2vsLM06p-1	Down
5.13545e-107	-0.501591	0.133	0.468	1.38652e-102	MLPH	MLPH	LM06p-2vsLM06p-1	Down
5.80455e-107	-0.417558	0.004	0.251	1.56717e-102	MRC2	MRC2	LM06p-2vsLM06p-1	NoSignifi
6.29429e-107	-0.534725	0.217	0.583	1.69939e-102	ARL6IP5	ARL6IP5	LM06p-2vsLM06p-1	Down
1.33532e-106	0.754692	0.563	0.273	3.60524e-102	LMNA	LMNA	LM06p-2vsLM06p-1	Up
2.44865e-106	-0.455965	0.062	0.358	6.61111e-102	WWC2	WWC2	LM06p-2vsLM06p-1	NoSignifi
5.21687e-106	0.531293	0.443	0.139	1.4085e-101	KLF6	KLF6	LM06p-2vsLM06p-1	Up
1.03147e-105	-0.449248	0.012	0.266	2.78486e-101	GALNT5	GALNT5	LM06p-2vsLM06p-1	NoSignifi
1.93274e-105	-0.472938	0.07	0.368	5.21819e-101	ATP2B4	ATP2B4	LM06p-2vsLM06p-1	NoSignifi
8.12595e-105	-0.801709	0.291	0.634	2.19393e-100	CLU	CLU	LM06p-2vsLM06p-1	Down
1.06588e-104	0.701411	0.659	0.381	2.87778e-100	SSBP1	SSBP1	LM06p-2vsLM06p-1	Up
1.10485e-104	0.595689	0.726	0.387	2.98298e-100	ATP5MC3	ATP5MC3	LM06p-2vsLM06p-1	Up
5.87093e-104	-0.530365	0.186	0.533	1.58509e-99	PCM1	PCM1	LM06p-2vsLM06p-1	Down
7.63927e-104	-0.430236	0.006	0.25	2.06253e-99	SLC46A2	SLC46A2	LM06p-2vsLM06p-1	NoSignifi
1.18508e-103	-0.526309	0.266	0.637	3.1996e-99	WNK1	WNK1	LM06p-2vsLM06p-1	Down
1.37202e-103	-0.49412	0.08	0.38	3.70433e-99	MICAL2	MICAL2	LM06p-2vsLM06p-1	NoSignifi
1.43088e-103	-0.452702	0.088	0.392	3.86324e-99	SLC22A31	SLC22A31	LM06p-2vsLM06p-1	NoSignifi
1.51082e-103	0.814662	0.582	0.36	4.07907e-99	SYAP1	SYAP1	LM06p-2vsLM06p-1	Up
1.64054e-103	0.668683	0.91	0.692	4.42931e-99	NDUFB2	NDUFB2	LM06p-2vsLM06p-1	Up
5.02646e-103	0.660185	0.394	0.132	1.35709e-98	DRAP1	DRAP1	LM06p-2vsLM06p-1	Up
6.80667e-103	-0.431653	0.044	0.32	1.83773e-98	TMEM164	TMEM164	LM06p-2vsLM06p-1	NoSignifi
3.26781e-102	-0.483017	0.148	0.483	8.82275e-98	PHF3	PHF3	LM06p-2vsLM06p-1	NoSignifi
6.05591e-102	0.908531	0.637	0.451	1.63504e-97	CD47	CD47	LM06p-2vsLM06p-1	Up
1.09852e-101	-0.469452	0.095	0.402	2.9659e-97	FAM184A	FAM184A	LM06p-2vsLM06p-1	NoSignifi
2.12193e-101	-0.434836	0.061	0.349	5.729e-97	VAMP2	VAMP2	LM06p-2vsLM06p-1	NoSignifi
2.6508e-101	-0.580468	0.49	0.843	7.15691e-97	CD81	CD81	LM06p-2vsLM06p-1	Down
2.76629e-101	0.610029	0.797	0.46	7.46869e-97	TXNDC17	TXNDC17	LM06p-2vsLM06p-1	Up
4.45461e-101	-0.440193	0.01	0.253	1.2027e-96	PDZK1IP1	PDZK1IP1	LM06p-2vsLM06p-1	NoSignifi
4.81722e-101	-0.506914	0.895	0.931	1.3006e-96	RPL18A	RPL18A	LM06p-2vsLM06p-1	Down
5.80687e-101	-0.389321	0.025	0.283	1.5678e-96	AC023509.2	AC023509.2	LM06p-2vsLM06p-1	NoSignifi
7.67716e-101	-0.405063	0.028	0.289	2.07276e-96	FGD4	FGD4	LM06p-2vsLM06p-1	NoSignifi
9.43113e-101	0.587428	0.768	0.435	2.54631e-96	CLIC1	CLIC1	LM06p-2vsLM06p-1	Up
1.57562e-100	-0.40822	0.058	0.341	4.25402e-96	DCTN1	DCTN1	LM06p-2vsLM06p-1	NoSignifi
1.61509e-100	-0.447348	0.1	0.413	4.36057e-96	EIF4B	EIF4B	LM06p-2vsLM06p-1	NoSignifi
2.14132e-100	0.53249	0.298	0.063	5.78134e-96	ABHD11	ABHD11	LM06p-2vsLM06p-1	Up
3.60577e-100	-0.493158	0.148	0.475	9.73523e-96	ABHD2	ABHD2	LM06p-2vsLM06p-1	NoSignifi
5.47791e-100	0.592342	0.763	0.454	1.47898e-95	JTB	JTB	LM06p-2vsLM06p-1	Up
1.20222e-99	-0.46827	0.078	0.368	3.24586e-95	FNIP2	FNIP2	LM06p-2vsLM06p-1	NoSignifi
1.27975e-99	0.642907	0.383	0.124	3.45521e-95	IFI35	IFI35	LM06p-2vsLM06p-1	Up
1.76492e-99	-0.440959	0.141	0.47	4.7651e-95	CHMP3	CHMP3	LM06p-2vsLM06p-1	NoSignifi
5.53751e-99	0.594851	0.372	0.116	1.49507e-94	BAIAP2L1	BAIAP2L1	LM06p-2vsLM06p-1	Up
6.58192e-99	0.672408	0.956	0.753	1.77705e-94	SSR4	SSR4	LM06p-2vsLM06p-1	Up
1.53562e-98	0.749617	0.905	0.764	4.14601e-94	IFITM2	IFITM2	LM06p-2vsLM06p-1	Up
1.71212e-98	-0.569041	0.606	0.797	4.62255e-94	EEF2	EEF2	LM06p-2vsLM06p-1	Down
7.64247e-98	0.713298	0.985	0.898	2.06339e-93	S100A11	S100A11	LM06p-2vsLM06p-1	Up
1.11872e-97	0.612372	0.861	0.627	3.02043e-93	TKT	TKT	LM06p-2vsLM06p-1	Up
3.56805e-97	-0.470069	0.164	0.488	9.63339e-93	MKNK2	MKNK2	LM06p-2vsLM06p-1	NoSignifi
4.62077e-97	0.720104	0.815	0.474	1.24756e-92	DUSP1	DUSP1	LM06p-2vsLM06p-1	Up
4.8477e-97	0.640248	0.79	0.496	1.30883e-92	DYNLL1	DYNLL1	LM06p-2vsLM06p-1	Up
8.37971e-97	-0.445059	0.123	0.433	2.26244e-92	ACAT1	ACAT1	LM06p-2vsLM06p-1	NoSignifi
8.55465e-97	-0.38056	0.025	0.274	2.30967e-92	C5orf38	C5orf38	LM06p-2vsLM06p-1	NoSignifi
1.28389e-96	0.7571	0.415	0.153	3.46637e-92	PHLDA2	PHLDA2	LM06p-2vsLM06p-1	Up
2.02651e-96	0.760281	0.918	0.762	5.47137e-92	LDHB	LDHB	LM06p-2vsLM06p-1	Up
5.18202e-96	0.689558	0.818	0.606	1.39909e-91	TAX1BP1	TAX1BP1	LM06p-2vsLM06p-1	Up
7.08101e-96	-0.372725	0.023	0.269	1.9118e-91	RNASE4	RNASE4	LM06p-2vsLM06p-1	NoSignifi
8.42862e-96	-0.401705	0.963	0.996	2.27564e-91	S100A6	S100A6	LM06p-2vsLM06p-1	NoSignifi
1.57617e-95	-0.405609	0.05	0.317	4.25549e-91	KIDINS220	KIDINS220	LM06p-2vsLM06p-1	NoSignifi
1.9436e-95	-0.459519	0.94	0.961	5.24752e-91	RPL24	RPL24	LM06p-2vsLM06p-1	NoSignifi
2.79979e-95	0.858823	0.807	0.741	7.55915e-91	CAST	CAST	LM06p-2vsLM06p-1	Up
5.52791e-95	0.634098	0.36	0.114	1.49248e-90	MACC1	MACC1	LM06p-2vsLM06p-1	Up
5.91529e-95	0.807869	0.482	0.238	1.59707e-90	GADD45GIP1	GADD45GIP1	LM06p-2vsLM06p-1	Up
7.91002e-95	0.616955	0.808	0.535	2.13563e-90	ATP6V1G1	ATP6V1G1	LM06p-2vsLM06p-1	Up
9.06232e-95	-0.404828	0.057	0.327	2.44674e-90	NEBL	NEBL	LM06p-2vsLM06p-1	NoSignifi
1.16484e-94	-0.513087	0.039	0.296	3.14495e-90	CYP1B1	CYP1B1	LM06p-2vsLM06p-1	Down
1.60875e-94	0.641803	0.391	0.126	4.34345e-90	LCN2	LCN2	LM06p-2vsLM06p-1	Up
1.7852e-94	0.612914	0.995	0.965	4.81987e-90	RPL30	RPL30	LM06p-2vsLM06p-1	Up
1.81772e-94	0.831762	0.473	0.221	4.90765e-90	SAMD9L	SAMD9L	LM06p-2vsLM06p-1	Up
1.87841e-94	-0.440262	0.13	0.448	5.07151e-90	ATP5F1D	ATP5F1D	LM06p-2vsLM06p-1	NoSignifi
2.05215e-94	-0.442879	0.129	0.437	5.5406e-90	ATP2C1	ATP2C1	LM06p-2vsLM06p-1	NoSignifi
3.96846e-94	0.486923	0.264	0.048	1.07144e-89	CRIP2	CRIP2	LM06p-2vsLM06p-1	NoSignifi
1.27624e-93	0.538903	0.251	0.042	3.44572e-89	MUC20	MUC20	LM06p-2vsLM06p-1	Up
2.45477e-93	-0.548895	0.669	0.784	6.62763e-89	GABARAP	GABARAP	LM06p-2vsLM06p-1	Down
3.69731e-93	0.696359	0.745	0.552	9.98238e-89	EIF2S2	EIF2S2	LM06p-2vsLM06p-1	Up
5.31853e-93	0.633957	0.95	0.686	1.43595e-88	JUN	JUN	LM06p-2vsLM06p-1	Up
8.97689e-93	-0.471102	0.135	0.443	2.42367e-88	NEDD4L	NEDD4L	LM06p-2vsLM06p-1	NoSignifi
9.82692e-93	-0.44889	0.126	0.428	2.65317e-88	SH3YL1	SH3YL1	LM06p-2vsLM06p-1	NoSignifi
1.29043e-92	0.710387	0.427	0.177	3.48404e-88	IFIH1	IFIH1	LM06p-2vsLM06p-1	Up
3.63744e-92	-0.418766	0.089	0.375	9.82072e-88	PPP2CB	PPP2CB	LM06p-2vsLM06p-1	NoSignifi
3.99115e-92	-0.476639	0.236	0.579	1.07757e-87	MLEC	MLEC	LM06p-2vsLM06p-1	NoSignifi
3.99723e-92	-0.437517	0.146	0.462	1.07921e-87	TLE5	TLE5	LM06p-2vsLM06p-1	NoSignifi
8.40351e-92	-0.433811	0.147	0.46	2.26886e-87	TMEM41B	TMEM41B	LM06p-2vsLM06p-1	NoSignifi
1.27067e-91	-0.439085	0.114	0.414	3.43068e-87	IRX2	IRX2	LM06p-2vsLM06p-1	NoSignifi
2.37762e-91	-0.466323	0.183	0.507	6.41932e-87	SCARB2	SCARB2	LM06p-2vsLM06p-1	NoSignifi
4.63665e-91	-0.460349	0.919	0.94	1.25185e-86	RPS9	RPS9	LM06p-2vsLM06p-1	NoSignifi
7.07343e-91	-0.36737	0.021	0.254	1.90975e-86	HHIP-AS1	HHIP-AS1	LM06p-2vsLM06p-1	NoSignifi
7.86221e-91	1.0785	0.617	0.435	2.12272e-86	STEAP4	STEAP4	LM06p-2vsLM06p-1	Up
8.27681e-90	-0.423115	0.131	0.437	2.23466e-85	DCBLD2	DCBLD2	LM06p-2vsLM06p-1	NoSignifi
1.31551e-89	-0.480776	0.152	0.457	3.55174e-85	ARFGEF3	ARFGEF3	LM06p-2vsLM06p-1	NoSignifi
1.54896e-89	-0.573055	0.104	0.384	4.18204e-85	ID3	ID3	LM06p-2vsLM06p-1	Down
3.58069e-89	-0.421706	0.124	0.421	9.6675e-85	RPS6KA2	RPS6KA2	LM06p-2vsLM06p-1	NoSignifi
1.03522e-88	-0.504131	0.224	0.547	2.795e-84	AHCYL2	AHCYL2	LM06p-2vsLM06p-1	Down
1.34968e-88	-0.389358	0.06	0.318	3.644e-84	RAP1GAP	RAP1GAP	LM06p-2vsLM06p-1	NoSignifi
2.32594e-88	0.807709	0.573	0.377	6.27981e-84	CIAO2B	CIAO2B	LM06p-2vsLM06p-1	Up
5.51599e-88	0.656272	0.57	0.312	1.48926e-83	PSMA2	PSMA2	LM06p-2vsLM06p-1	Up
7.27617e-88	0.716977	0.395	0.154	1.96449e-83	NME1	NME1	LM06p-2vsLM06p-1	Up
1.00342e-87	0.62289	0.988	0.966	2.70912e-83	HLA-DRB1	HLA-DRB1	LM06p-2vsLM06p-1	Up
2.70581e-87	0.542525	0.327	0.096	7.30542e-83	OAS3	OAS3	LM06p-2vsLM06p-1	Up
1.31855e-86	-0.404755	0.1	0.381	3.55996e-82	ITSN2	ITSN2	LM06p-2vsLM06p-1	NoSignifi
1.54755e-86	0.628637	0.624	0.362	4.17823e-82	SRI	SRI	LM06p-2vsLM06p-1	Up
3.28269e-86	-0.488214	0.442	0.747	8.86293e-82	MORF4L1	MORF4L1	LM06p-2vsLM06p-1	NoSignifi
5.58789e-86	0.588482	0.795	0.523	1.50867e-81	TRMT112	TRMT112	LM06p-2vsLM06p-1	Up
5.82056e-86	-0.482944	0.232	0.561	1.57149e-81	TPM1	TPM1	LM06p-2vsLM06p-1	NoSignifi
8.61863e-86	0.657812	0.961	0.812	2.32694e-81	UQCRQ	UQCRQ	LM06p-2vsLM06p-1	Up
1.17454e-85	-0.388299	0.078	0.343	3.17113e-81	PUM2	PUM2	LM06p-2vsLM06p-1	NoSignifi
2.47129e-85	-0.400548	0.083	0.35	6.67223e-81	CHD3	CHD3	LM06p-2vsLM06p-1	NoSignifi
2.73598e-85	0.677394	0.823	0.684	7.38686e-81	HLA-E	HLA-E	LM06p-2vsLM06p-1	Up
2.81434e-85	-0.424747	0.109	0.39	7.59844e-81	LIMA1	LIMA1	LM06p-2vsLM06p-1	NoSignifi
3.82449e-85	-0.472689	0.231	0.554	1.03258e-80	UTRN	UTRN	LM06p-2vsLM06p-1	NoSignifi
5.06761e-85	-0.440668	0.303	0.651	1.3682e-80	KIF5B	KIF5B	LM06p-2vsLM06p-1	NoSignifi
5.135e-85	0.717274	0.773	0.598	1.3864e-80	WDR83OS	WDR83OS	LM06p-2vsLM06p-1	Up
6.96644e-85	0.543109	0.797	0.487	1.88087e-80	NDUFB4	NDUFB4	LM06p-2vsLM06p-1	Up
8.68686e-85	0.686674	0.411	0.175	2.34537e-80	SMS	SMS	LM06p-2vsLM06p-1	Up
2.46667e-84	-0.44841	0.093	0.362	6.65977e-80	CDKL2	CDKL2	LM06p-2vsLM06p-1	NoSignifi
4.80075e-84	-0.48223	0.137	0.422	1.29615e-79	ZNF106	ZNF106	LM06p-2vsLM06p-1	NoSignifi
9.45235e-84	-0.337538	0.03	0.258	2.55204e-79	BDH2	BDH2	LM06p-2vsLM06p-1	NoSignifi
1.26936e-83	-0.382758	0.08	0.344	3.42716e-79	BORCS7	BORCS7	LM06p-2vsLM06p-1	NoSignifi
1.27524e-83	0.679485	0.616	0.311	3.44303e-79	IER3	IER3	LM06p-2vsLM06p-1	Up
1.27943e-83	0.623378	0.869	0.652	3.45432e-79	ATP5PD	ATP5PD	LM06p-2vsLM06p-1	Up
1.5071e-83	-0.340438	0.033	0.262	4.06903e-79	BEX4	BEX4	LM06p-2vsLM06p-1	NoSignifi
1.68219e-83	0.799969	0.949	0.79	4.54175e-79	AGR2	AGR2	LM06p-2vsLM06p-1	Up
2.3063e-83	-0.433716	0.957	0.971	6.22678e-79	RPL12	RPL12	LM06p-2vsLM06p-1	NoSignifi
6.08975e-83	-0.409936	0.11	0.386	1.64417e-78	IVD	IVD	LM06p-2vsLM06p-1	NoSignifi
6.97348e-83	0.593723	0.296	0.081	1.88277e-78	ARL4A	ARL4A	LM06p-2vsLM06p-1	Up
1.07828e-82	-0.501589	0.32	0.645	2.91126e-78	IL6ST	IL6ST	LM06p-2vsLM06p-1	Down
1.27475e-82	-0.421007	0.212	0.533	3.4417e-78	SARAF	SARAF	LM06p-2vsLM06p-1	NoSignifi
1.89616e-82	0.670179	0.95	0.778	5.11945e-78	HSPA8	HSPA8	LM06p-2vsLM06p-1	Up
2.59984e-82	-0.36065	0.105	0.388	7.01932e-78	TRAPPC1	TRAPPC1	LM06p-2vsLM06p-1	NoSignifi
3.65949e-82	0.544757	0.582	0.303	9.88027e-78	CYCS	CYCS	LM06p-2vsLM06p-1	Up
5.14941e-82	-0.356855	0.057	0.302	1.39029e-77	UNC13B	UNC13B	LM06p-2vsLM06p-1	NoSignifi
1.12513e-81	-0.368096	0.05	0.289	3.03773e-77	RHOBTB2	RHOBTB2	LM06p-2vsLM06p-1	NoSignifi
1.37293e-81	0.72782	0.525	0.322	3.70676e-77	CALU	CALU	LM06p-2vsLM06p-1	Up
2.71824e-81	0.731465	0.42	0.187	7.33898e-77	SFN	SFN	LM06p-2vsLM06p-1	Up
2.78371e-81	0.431109	0.266	0.062	7.51573e-77	MID1	MID1	LM06p-2vsLM06p-1	NoSignifi
3.64181e-81	0.521397	0.996	0.97	9.83252e-77	RPL19	RPL19	LM06p-2vsLM06p-1	Up
3.9553e-81	0.655025	0.416	0.187	1.06789e-76	LACTB2	LACTB2	LM06p-2vsLM06p-1	Up
6.58937e-81	-0.332917	0.037	0.267	1.77907e-76	SAT2	SAT2	LM06p-2vsLM06p-1	NoSignifi
1.60223e-80	-0.365299	0.098	0.367	4.32585e-76	DPYSL2	DPYSL2	LM06p-2vsLM06p-1	NoSignifi
2.62238e-80	0.546506	0.887	0.66	7.08016e-76	ARF1	ARF1	LM06p-2vsLM06p-1	Up
6.66312e-80	-0.412083	0.142	0.426	1.79898e-75	HECTD1	HECTD1	LM06p-2vsLM06p-1	NoSignifi
6.95566e-80	-0.608432	0.272	0.557	1.87796e-75	SOD2	SOD2	LM06p-2vsLM06p-1	Down
7.72143e-80	-0.482371	0.217	0.528	2.08471e-75	SDC1	SDC1	LM06p-2vsLM06p-1	NoSignifi
9.37777e-80	-0.401866	0.114	0.386	2.5319e-75	DNAJC3	DNAJC3	LM06p-2vsLM06p-1	NoSignifi
2.33128e-79	-0.335128	0.033	0.255	6.29423e-75	GANC	GANC	LM06p-2vsLM06p-1	NoSignifi
2.35831e-79	-0.385518	0.04	0.268	6.3672e-75	TUBA1A	TUBA1A	LM06p-2vsLM06p-1	NoSignifi
2.78162e-79	0.626744	0.379	0.151	7.5101e-75	OAS2	OAS2	LM06p-2vsLM06p-1	Up
3.48083e-79	-0.365586	0.038	0.262	9.3979e-75	AP003498.2	AP003498.2	LM06p-2vsLM06p-1	NoSignifi
3.52938e-79	-0.395191	0.119	0.396	9.52896e-75	VEPH1	VEPH1	LM06p-2vsLM06p-1	NoSignifi
4.04804e-79	-0.439526	0.197	0.496	1.09293e-74	RFC1	RFC1	LM06p-2vsLM06p-1	NoSignifi
4.60813e-79	-0.378589	0.126	0.402	1.24415e-74	PPP3CA	PPP3CA	LM06p-2vsLM06p-1	NoSignifi
4.94791e-79	-0.380086	0.967	0.973	1.33589e-74	RPL9	RPL9	LM06p-2vsLM06p-1	NoSignifi
6.63224e-79	0.656303	0.442	0.217	1.79064e-74	ZDHHC9	ZDHHC9	LM06p-2vsLM06p-1	Up
6.83088e-79	0.675506	0.46	0.236	1.84427e-74	PSMB8	PSMB8	LM06p-2vsLM06p-1	Up
6.97066e-79	-0.396287	0.126	0.408	1.88201e-74	NCOR1	NCOR1	LM06p-2vsLM06p-1	NoSignifi
7.27465e-79	0.44055	0.271	0.068	1.96408e-74	MRPL15	MRPL15	LM06p-2vsLM06p-1	NoSignifi
1.85294e-78	0.677766	0.394	0.167	5.00276e-74	CFB	CFB	LM06p-2vsLM06p-1	Up
2.29648e-78	0.685852	0.863	0.581	6.20026e-74	NFKBIA	NFKBIA	LM06p-2vsLM06p-1	Up
2.73963e-78	0.576146	0.889	0.619	7.39672e-74	BTF3	BTF3	LM06p-2vsLM06p-1	Up
3.75373e-78	0.535687	0.993	0.932	1.01347e-73	RPS21	RPS21	LM06p-2vsLM06p-1	Up
3.88083e-78	0.862406	0.65	0.544	1.04778e-73	GLO1	GLO1	LM06p-2vsLM06p-1	Up
4.78162e-78	0.65298	0.332	0.116	1.29099e-73	ADGRF1	ADGRF1	LM06p-2vsLM06p-1	Up
5.40517e-78	0.636329	0.655	0.446	1.45934e-73	TBCA	TBCA	LM06p-2vsLM06p-1	Up
6.00567e-78	-0.357936	0.065	0.308	1.62147e-73	SMARCA2	SMARCA2	LM06p-2vsLM06p-1	NoSignifi
7.6409e-78	-0.414676	0.194	0.489	2.06297e-73	CHP1	CHP1	LM06p-2vsLM06p-1	NoSignifi
2.60313e-77	-0.412136	0.184	0.465	7.02819e-73	GABARAPL2	GABARAPL2	LM06p-2vsLM06p-1	NoSignifi
3.72528e-77	0.620236	0.406	0.184	1.00579e-72	NUTF2	NUTF2	LM06p-2vsLM06p-1	Up
3.7657e-77	0.53354	0.766	0.493	1.0167e-72	COX7B	COX7B	LM06p-2vsLM06p-1	Up
4.46745e-77	-0.32786	0.046	0.273	1.20617e-72	AK3	AK3	LM06p-2vsLM06p-1	NoSignifi
2.18874e-76	-0.368885	0.088	0.341	5.90937e-72	NBEAL1	NBEAL1	LM06p-2vsLM06p-1	NoSignifi
2.62764e-76	-0.344219	0.064	0.303	7.09437e-72	NUP58	NUP58	LM06p-2vsLM06p-1	NoSignifi
3.31977e-76	-0.367095	0.092	0.348	8.96306e-72	RBM26	RBM26	LM06p-2vsLM06p-1	NoSignifi
3.91119e-76	0.617234	0.982	0.941	1.05598e-71	HLA-DRA	HLA-DRA	LM06p-2vsLM06p-1	Up
5.50277e-76	0.632829	0.359	0.141	1.48569e-71	TRIM2	TRIM2	LM06p-2vsLM06p-1	Up
8.78227e-76	0.499911	0.89	0.592	2.37113e-71	ZFP36L1	ZFP36L1	LM06p-2vsLM06p-1	NoSignifi
9.08269e-76	0.526857	0.989	0.973	2.45223e-71	RPS18	RPS18	LM06p-2vsLM06p-1	Up
1.10313e-75	-0.385729	0.105	0.366	2.97834e-71	ETS2	ETS2	LM06p-2vsLM06p-1	NoSignifi
1.31981e-75	0.786713	0.334	0.116	3.56336e-71	RRAD	RRAD	LM06p-2vsLM06p-1	Up
1.61324e-75	-0.367828	0.093	0.344	4.35559e-71	DNAJB14	DNAJB14	LM06p-2vsLM06p-1	NoSignifi
3.89579e-75	0.523204	0.912	0.661	1.05182e-70	EPCAM	EPCAM	LM06p-2vsLM06p-1	Up
3.9327e-75	0.530809	0.988	0.944	1.06179e-70	RPL27	RPL27	LM06p-2vsLM06p-1	Up
5.2505e-75	-0.517107	0.639	0.886	1.41758e-70	LPCAT1	LPCAT1	LM06p-2vsLM06p-1	Down
6.6652e-75	-0.333618	0.043	0.26	1.79954e-70	CRIM1	CRIM1	LM06p-2vsLM06p-1	NoSignifi
7.10711e-75	-0.330608	0.041	0.261	1.91885e-70	USP12	USP12	LM06p-2vsLM06p-1	NoSignifi
7.22428e-75	-0.345018	0.07	0.309	1.95048e-70	QDPR	QDPR	LM06p-2vsLM06p-1	NoSignifi
1.81716e-74	0.506224	0.748	0.441	4.90615e-70	HSPA1B	HSPA1B	LM06p-2vsLM06p-1	Up
2.00702e-74	0.818327	0.562	0.378	5.41875e-70	HSPH1	HSPH1	LM06p-2vsLM06p-1	Up
2.77444e-74	-0.37738	0.109	0.364	7.4907e-70	PID1	PID1	LM06p-2vsLM06p-1	NoSignifi
2.96956e-74	-0.392473	0.164	0.449	8.01752e-70	CFI	CFI	LM06p-2vsLM06p-1	NoSignifi
3.07852e-74	-0.452133	0.27	0.583	8.3117e-70	RABGAP1L	RABGAP1L	LM06p-2vsLM06p-1	NoSignifi
4.37104e-74	-0.396606	0.204	0.5	1.18014e-69	SEC11C	SEC11C	LM06p-2vsLM06p-1	NoSignifi
5.42701e-74	0.495636	0.348	0.129	1.46524e-69	IRF7	IRF7	LM06p-2vsLM06p-1	NoSignifi
7.87753e-74	-0.324132	0.078	0.323	2.12685e-69	UBL3	UBL3	LM06p-2vsLM06p-1	NoSignifi
8.74956e-74	-0.362354	0.072	0.308	2.36229e-69	AC127526.5	AC127526.5	LM06p-2vsLM06p-1	NoSignifi
1.63666e-73	-0.414465	0.234	0.531	4.41883e-69	NORAD	NORAD	LM06p-2vsLM06p-1	NoSignifi
1.89517e-73	-0.404154	0.262	0.577	5.11678e-69	ALDH2	ALDH2	LM06p-2vsLM06p-1	NoSignifi
3.85621e-73	-0.331713	0.048	0.265	1.04114e-68	SLC35A1	SLC35A1	LM06p-2vsLM06p-1	NoSignifi
5.03611e-73	-0.323506	0.055	0.279	1.3597e-68	KIF1C	KIF1C	LM06p-2vsLM06p-1	NoSignifi
1.83632e-72	-0.347728	0.082	0.321	4.95787e-68	SACM1L	SACM1L	LM06p-2vsLM06p-1	NoSignifi
1.98656e-72	0.663249	0.623	0.417	5.36351e-68	C19orf53	C19orf53	LM06p-2vsLM06p-1	Up
2.07763e-72	-0.335327	0.064	0.294	5.6094e-68	PAFAH1B1	PAFAH1B1	LM06p-2vsLM06p-1	NoSignifi
2.22817e-72	0.498059	0.992	0.974	6.01584e-68	RPS14	RPS14	LM06p-2vsLM06p-1	NoSignifi
2.57633e-72	-0.34895	0.068	0.299	6.95584e-68	ANKRD11	ANKRD11	LM06p-2vsLM06p-1	NoSignifi
2.70627e-72	0.535281	0.664	0.417	7.30666e-68	ARF4	ARF4	LM06p-2vsLM06p-1	Up
3.28799e-72	-0.392147	0.199	0.488	8.87724e-68	PPP2R5A	PPP2R5A	LM06p-2vsLM06p-1	NoSignifi
4.12808e-72	0.665566	0.894	0.723	1.11454e-67	CALR	CALR	LM06p-2vsLM06p-1	Up
4.14937e-72	-0.371887	0.14	0.409	1.12029e-67	RAB27A	RAB27A	LM06p-2vsLM06p-1	NoSignifi
5.45729e-72	0.61132	0.424	0.211	1.47341e-67	PSMD11	PSMD11	LM06p-2vsLM06p-1	Up
8.98387e-72	-0.375446	0.947	0.942	2.42555e-67	RPS11	RPS11	LM06p-2vsLM06p-1	NoSignifi
1.13681e-71	-0.36651	0.116	0.374	3.06928e-67	ZC3H13	ZC3H13	LM06p-2vsLM06p-1	NoSignifi
1.31606e-71	-0.39045	0.24	0.552	3.55324e-67	NRGN	NRGN	LM06p-2vsLM06p-1	NoSignifi
8.378e-71	0.673783	0.484	0.28	2.26198e-66	IFI44	IFI44	LM06p-2vsLM06p-1	Up
1.23674e-70	-0.366331	0.113	0.368	3.33908e-66	NCOA4	NCOA4	LM06p-2vsLM06p-1	NoSignifi
1.30794e-70	-0.353048	0.072	0.301	3.53132e-66	SLC4A4	SLC4A4	LM06p-2vsLM06p-1	NoSignifi
1.55871e-70	-0.343314	0.128	0.388	4.20835e-66	NAPA	NAPA	LM06p-2vsLM06p-1	NoSignifi
1.70579e-70	0.405536	0.262	0.071	4.60545e-66	SH3BP5	SH3BP5	LM06p-2vsLM06p-1	NoSignifi
1.94601e-70	-0.413283	0.058	0.281	5.25403e-66	RGS16	RGS16	LM06p-2vsLM06p-1	NoSignifi
1.98423e-70	-0.337121	0.105	0.355	5.35721e-66	ESAM	ESAM	LM06p-2vsLM06p-1	NoSignifi
2.28297e-70	-0.353971	0.12	0.373	6.16378e-66	HACD2	HACD2	LM06p-2vsLM06p-1	NoSignifi
2.71991e-70	0.579938	0.951	0.801	7.34349e-66	UBA52	UBA52	LM06p-2vsLM06p-1	Up
9.83316e-70	-0.311798	0.089	0.33	2.65485e-65	GLTP	GLTP	LM06p-2vsLM06p-1	NoSignifi
1.52426e-69	0.457965	0.256	0.069	4.11535e-65	NRP1	NRP1	LM06p-2vsLM06p-1	NoSignifi
1.92894e-69	0.708211	0.454	0.256	5.20793e-65	PAM	PAM	LM06p-2vsLM06p-1	Up
1.94788e-69	0.561794	0.624	0.407	5.25907e-65	ARL6IP1	ARL6IP1	LM06p-2vsLM06p-1	Up
2.1114e-69	-0.391313	0.241	0.537	5.70058e-65	DAZAP2	DAZAP2	LM06p-2vsLM06p-1	NoSignifi
2.70868e-69	-0.345473	0.084	0.317	7.31317e-65	CDS1	CDS1	LM06p-2vsLM06p-1	NoSignifi
1.66928e-68	0.449302	0.289	0.093	4.50688e-64	RNASET2	RNASET2	LM06p-2vsLM06p-1	NoSignifi
3.28656e-68	-0.304252	0.045	0.251	8.87339e-64	WWTR1	WWTR1	LM06p-2vsLM06p-1	NoSignifi
7.31971e-68	-0.384422	0.972	0.983	1.97625e-63	RPL34	RPL34	LM06p-2vsLM06p-1	NoSignifi
8.81008e-68	-0.350814	0.107	0.352	2.37863e-63	PRSS8	PRSS8	LM06p-2vsLM06p-1	NoSignifi
2.66669e-67	-0.309564	0.103	0.349	7.19979e-63	ESD	ESD	LM06p-2vsLM06p-1	NoSignifi
2.86788e-67	-0.290689	0.058	0.272	7.74299e-63	HYI	HYI	LM06p-2vsLM06p-1	NoSignifi
4.94281e-67	-0.385638	0.217	0.502	1.33451e-62	SF3B5	SF3B5	LM06p-2vsLM06p-1	NoSignifi
5.41494e-67	-0.348534	0.162	0.434	1.46198e-62	TGOLN2	TGOLN2	LM06p-2vsLM06p-1	NoSignifi
8.32265e-67	-0.382056	0.22	0.503	2.24703e-62	CDK2AP2	CDK2AP2	LM06p-2vsLM06p-1	NoSignifi
1.25213e-66	-0.365848	0.098	0.334	3.38062e-62	ODC1	ODC1	LM06p-2vsLM06p-1	NoSignifi
3.43928e-66	0.514951	0.907	0.671	9.28572e-62	GPX4	GPX4	LM06p-2vsLM06p-1	Up
1.01326e-65	-0.355879	0.246	0.545	2.73571e-61	CCPG1	CCPG1	LM06p-2vsLM06p-1	NoSignifi
3.60042e-65	0.764724	0.528	0.372	9.72077e-61	TMEM205	TMEM205	LM06p-2vsLM06p-1	Up
3.70717e-65	-0.333788	0.091	0.317	1.0009e-60	PMM1	PMM1	LM06p-2vsLM06p-1	NoSignifi
5.05145e-65	0.557127	0.891	0.644	1.36384e-60	SEC61G	SEC61G	LM06p-2vsLM06p-1	Up
5.25262e-65	-0.364948	0.943	0.955	1.41816e-60	RPL18	RPL18	LM06p-2vsLM06p-1	NoSignifi
8.80039e-65	0.464142	0.995	0.964	2.37602e-60	RPL8	RPL8	LM06p-2vsLM06p-1	NoSignifi
1.47623e-64	0.498382	0.984	0.908	3.98566e-60	HNRNPA2B1	HNRNPA2B1	LM06p-2vsLM06p-1	NoSignifi
1.57826e-64	-0.308487	0.079	0.303	4.26114e-60	PRPF8	PRPF8	LM06p-2vsLM06p-1	NoSignifi
2.34999e-64	-0.419637	0.715	0.856	6.34473e-60	ATP1A1	ATP1A1	LM06p-2vsLM06p-1	NoSignifi
7.48834e-64	-0.383563	0.878	0.902	2.02178e-59	SELENOW	SELENOW	LM06p-2vsLM06p-1	NoSignifi
8.11023e-64	-0.3927	0.156	0.407	2.18968e-59	BAZ2B	BAZ2B	LM06p-2vsLM06p-1	NoSignifi
9.24984e-64	0.637366	0.992	0.994	2.49736e-59	MT-ND2	MT-ND2	LM06p-2vsLM06p-1	Up
9.64053e-64	-0.464663	0.319	0.611	2.60285e-59	CITED2	CITED2	LM06p-2vsLM06p-1	NoSignifi
1.10919e-63	-0.334501	0.092	0.317	2.9947e-59	SIAE	SIAE	LM06p-2vsLM06p-1	NoSignifi
1.32132e-63	0.60998	0.954	0.833	3.56743e-59	NDUFA4	NDUFA4	LM06p-2vsLM06p-1	Up
2.13134e-63	0.417038	0.263	0.081	5.75439e-59	TSPAN6	TSPAN6	LM06p-2vsLM06p-1	NoSignifi
2.37004e-63	-0.324463	0.101	0.338	6.39887e-59	MAP1LC3B	MAP1LC3B	LM06p-2vsLM06p-1	NoSignifi
2.61383e-63	-0.307254	0.077	0.294	7.05707e-59	FNDC3A	FNDC3A	LM06p-2vsLM06p-1	NoSignifi
3.03386e-63	-0.301948	0.084	0.308	8.19112e-59	TERF2IP	TERF2IP	LM06p-2vsLM06p-1	NoSignifi
6.67923e-63	-0.35267	0.246	0.535	1.80333e-58	MPZL2	MPZL2	LM06p-2vsLM06p-1	NoSignifi
8.99218e-63	-0.402626	0.342	0.639	2.4278e-58	GOLGA4	GOLGA4	LM06p-2vsLM06p-1	NoSignifi
9.60437e-63	0.528148	0.787	0.563	2.59308e-58	NDUFB11	NDUFB11	LM06p-2vsLM06p-1	Up
1.02946e-62	-0.297293	0.061	0.266	2.77944e-58	TST	TST	LM06p-2vsLM06p-1	NoSignifi
1.95872e-62	-0.36493	0.276	0.567	5.28834e-58	EID1	EID1	LM06p-2vsLM06p-1	NoSignifi
2.76248e-62	0.662783	0.425	0.237	7.45843e-58	IDS	IDS	LM06p-2vsLM06p-1	Up
3.25775e-62	-0.294249	0.067	0.275	8.7956e-58	ARMT1	ARMT1	LM06p-2vsLM06p-1	NoSignifi
3.68534e-62	-0.301138	0.052	0.25	9.95004e-58	CCDC25	CCDC25	LM06p-2vsLM06p-1	NoSignifi
3.90749e-62	-0.337336	0.2	0.475	1.05498e-57	ANXA4	ANXA4	LM06p-2vsLM06p-1	NoSignifi
5.10145e-62	-0.280958	0.057	0.261	1.37734e-57	POLE4	POLE4	LM06p-2vsLM06p-1	NoSignifi
5.33677e-62	0.577126	0.453	0.249	1.44087e-57	MRPS24	MRPS24	LM06p-2vsLM06p-1	Up
6.78252e-62	-0.343585	0.209	0.486	1.83121e-57	HP1BP3	HP1BP3	LM06p-2vsLM06p-1	NoSignifi
7.20886e-62	-0.344246	0.153	0.401	1.94632e-57	NOP53	NOP53	LM06p-2vsLM06p-1	NoSignifi
7.22052e-62	-0.350009	0.148	0.394	1.94947e-57	USP8	USP8	LM06p-2vsLM06p-1	NoSignifi
1.20572e-61	-0.3176	0.1	0.329	3.25533e-57	POLR1D	POLR1D	LM06p-2vsLM06p-1	NoSignifi
1.22038e-61	-0.471558	0.439	0.614	3.2949e-57	SNHG29	SNHG29	LM06p-2vsLM06p-1	NoSignifi
1.38013e-61	-0.290221	0.057	0.259	3.72621e-57	TTC19	TTC19	LM06p-2vsLM06p-1	NoSignifi
1.90446e-61	-0.327116	0.091	0.31	5.14186e-57	GUCY1A1	GUCY1A1	LM06p-2vsLM06p-1	NoSignifi
3.24637e-61	-0.312977	0.081	0.296	8.76487e-57	VPS13A	VPS13A	LM06p-2vsLM06p-1	NoSignifi
3.90966e-61	-0.413302	0.195	0.45	1.05557e-56	IDI1	IDI1	LM06p-2vsLM06p-1	NoSignifi
7.84659e-61	0.699601	0.467	0.287	2.1185e-56	PDIA4	PDIA4	LM06p-2vsLM06p-1	Up
7.8611e-61	-0.336831	0.137	0.379	2.12242e-56	TAOK3	TAOK3	LM06p-2vsLM06p-1	NoSignifi
8.46793e-61	-0.330329	0.13	0.37	2.28626e-56	YBX3	YBX3	LM06p-2vsLM06p-1	NoSignifi
1.10731e-60	0.619214	0.425	0.234	2.98963e-56	NAXE	NAXE	LM06p-2vsLM06p-1	Up
2.23619e-60	-0.331831	0.145	0.388	6.0375e-56	CDV3	CDV3	LM06p-2vsLM06p-1	NoSignifi
2.44917e-60	0.572946	0.479	0.279	6.61252e-56	BCAP31	BCAP31	LM06p-2vsLM06p-1	Up
2.79043e-60	0.630902	0.452	0.268	7.5339e-56	VDAC1	VDAC1	LM06p-2vsLM06p-1	Up
5.4471e-60	0.529343	0.376	0.18	1.47066e-55	PSMD4	PSMD4	LM06p-2vsLM06p-1	Up
7.79486e-60	0.517092	0.667	0.457	2.10453e-55	EIF3E	EIF3E	LM06p-2vsLM06p-1	Up
8.2369e-60	0.443104	0.558	0.319	2.22388e-55	C1orf43	C1orf43	LM06p-2vsLM06p-1	NoSignifi
8.27052e-60	-0.314636	0.107	0.332	2.23296e-55	MYO9A	MYO9A	LM06p-2vsLM06p-1	NoSignifi
9.70205e-60	-0.388843	0.98	0.981	2.61946e-55	MT-ND3	MT-ND3	LM06p-2vsLM06p-1	NoSignifi
1.67386e-59	0.540045	0.994	0.998	4.51925e-55	MT-ATP6	MT-ATP6	LM06p-2vsLM06p-1	Up
1.73534e-59	-0.376287	0.247	0.51	4.68525e-55	TMEM243	TMEM243	LM06p-2vsLM06p-1	NoSignifi
2.38137e-59	0.4839	0.866	0.601	6.42945e-55	COX5B	COX5B	LM06p-2vsLM06p-1	NoSignifi
2.90672e-59	-0.291682	0.06	0.253	7.84785e-55	TACC2	TACC2	LM06p-2vsLM06p-1	NoSignifi
3.18552e-59	0.627215	0.743	0.499	8.60059e-55	JUNB	JUNB	LM06p-2vsLM06p-1	Up
3.43448e-59	0.416882	0.629	0.34	9.27275e-55	CXCL2	CXCL2	LM06p-2vsLM06p-1	NoSignifi
4.2867e-59	0.617981	0.6	0.411	1.15737e-54	IFI44L	IFI44L	LM06p-2vsLM06p-1	Up
4.84462e-59	-0.31245	0.118	0.349	1.308e-54	EBPL	EBPL	LM06p-2vsLM06p-1	NoSignifi
5.2527e-59	-0.311507	0.14	0.382	1.41818e-54	SPCS3	SPCS3	LM06p-2vsLM06p-1	NoSignifi
7.17041e-59	-0.292211	0.068	0.27	1.93594e-54	GLG1	GLG1	LM06p-2vsLM06p-1	NoSignifi
7.85182e-59	-0.439847	0.227	0.486	2.11991e-54	MSMO1	MSMO1	LM06p-2vsLM06p-1	NoSignifi
8.15672e-59	0.521266	0.905	0.73	2.20223e-54	ATP6V0E1	ATP6V0E1	LM06p-2vsLM06p-1	Up
8.68763e-59	-0.280149	0.08	0.289	2.34557e-54	TSPYL1	TSPYL1	LM06p-2vsLM06p-1	NoSignifi
9.61842e-59	0.447105	0.35	0.145	2.59688e-54	JPT1	JPT1	LM06p-2vsLM06p-1	NoSignifi
1.71151e-58	-0.276138	0.129	0.369	4.62089e-54	SUCLG1	SUCLG1	LM06p-2vsLM06p-1	NoSignifi
2.71398e-58	0.40426	0.704	0.425	7.32748e-54	DNAJB1	DNAJB1	LM06p-2vsLM06p-1	NoSignifi
3.22059e-58	-0.356221	0.19	0.438	8.69526e-54	SENP6	SENP6	LM06p-2vsLM06p-1	NoSignifi
3.52265e-58	-0.339344	0.209	0.465	9.51081e-54	SERINC1	SERINC1	LM06p-2vsLM06p-1	NoSignifi
4.90715e-58	0.557294	0.52	0.312	1.32488e-53	KRT10	KRT10	LM06p-2vsLM06p-1	Up
5.3242e-58	0.473292	0.708	0.469	1.43748e-53	ATP5PF	ATP5PF	LM06p-2vsLM06p-1	NoSignifi
1.257e-57	-0.294628	0.106	0.325	3.39376e-53	TMEM30B	TMEM30B	LM06p-2vsLM06p-1	NoSignifi
2.64804e-57	-0.356289	0.209	0.468	7.14945e-53	HIF1A	HIF1A	LM06p-2vsLM06p-1	NoSignifi
2.98345e-57	0.489629	0.609	0.379	8.05502e-53	POMP	POMP	LM06p-2vsLM06p-1	NoSignifi
3.74212e-57	0.54051	0.384	0.195	1.01033e-52	C5orf15	C5orf15	LM06p-2vsLM06p-1	Up
4.55434e-57	0.534883	0.33	0.145	1.22963e-52	CTSA	CTSA	LM06p-2vsLM06p-1	Up
4.88473e-57	0.679345	0.4	0.216	1.31883e-52	WARS	WARS	LM06p-2vsLM06p-1	Up
1.14119e-56	0.463881	0.793	0.554	3.08111e-52	SNRPD2	SNRPD2	LM06p-2vsLM06p-1	NoSignifi
1.44945e-56	0.570031	0.991	0.983	3.91337e-52	FTH1	FTH1	LM06p-2vsLM06p-1	Up
1.9819e-56	-0.274812	0.084	0.29	5.35095e-52	HPCAL1	HPCAL1	LM06p-2vsLM06p-1	NoSignifi
2.09422e-56	-0.400866	0.716	0.784	5.65419e-52	SERP1	SERP1	LM06p-2vsLM06p-1	NoSignifi
3.81386e-56	0.429163	0.295	0.114	1.02971e-51	RNF130	RNF130	LM06p-2vsLM06p-1	NoSignifi
4.10868e-56	-0.288686	0.15	0.391	1.1093e-51	ITGB1	ITGB1	LM06p-2vsLM06p-1	NoSignifi
4.72113e-56	-0.266738	0.078	0.281	1.27466e-51	EIF4E2	EIF4E2	LM06p-2vsLM06p-1	NoSignifi
6.37135e-56	0.578288	0.413	0.231	1.7202e-51	PSMA5	PSMA5	LM06p-2vsLM06p-1	Up
7.40735e-56	-0.307744	0.206	0.462	1.99991e-51	ANP32A	ANP32A	LM06p-2vsLM06p-1	NoSignifi
1.03892e-55	-0.298552	0.129	0.355	2.80499e-51	PBRM1	PBRM1	LM06p-2vsLM06p-1	NoSignifi
1.06389e-55	0.464995	0.817	0.613	2.8724e-51	TMEM59	TMEM59	LM06p-2vsLM06p-1	NoSignifi
1.08438e-55	-0.302027	0.211	0.474	2.92772e-51	COX14	COX14	LM06p-2vsLM06p-1	NoSignifi
1.30138e-55	-0.286849	0.075	0.274	3.51358e-51	CENPC	CENPC	LM06p-2vsLM06p-1	NoSignifi
2.81656e-55	-0.280452	0.073	0.268	7.60442e-51	TSPAN14	TSPAN14	LM06p-2vsLM06p-1	NoSignifi
4.04138e-55	0.643415	0.641	0.58	1.09113e-50	PON2	PON2	LM06p-2vsLM06p-1	Up
4.82321e-55	0.562394	0.366	0.183	1.30222e-50	RAB5IF	RAB5IF	LM06p-2vsLM06p-1	Up
1.12176e-54	0.560273	0.358	0.173	3.02865e-50	IRF1	IRF1	LM06p-2vsLM06p-1	Up
1.40345e-54	-0.347564	0.997	0.999	3.78916e-50	FTL	FTL	LM06p-2vsLM06p-1	NoSignifi
1.7804e-54	-0.317652	0.139	0.366	4.80689e-50	FDFT1	FDFT1	LM06p-2vsLM06p-1	NoSignifi
2.91132e-54	0.447452	0.327	0.145	7.86029e-50	NAE1	NAE1	LM06p-2vsLM06p-1	NoSignifi
2.91766e-54	-0.324795	0.287	0.571	7.87739e-50	ACTN4	ACTN4	LM06p-2vsLM06p-1	NoSignifi
5.7541e-54	-0.281613	0.202	0.461	1.55355e-49	ISCU	ISCU	LM06p-2vsLM06p-1	NoSignifi
8.82887e-54	-0.278759	0.092	0.293	2.38371e-49	ZMYND11	ZMYND11	LM06p-2vsLM06p-1	NoSignifi
1.45124e-53	0.624142	0.442	0.274	3.91821e-49	RPS6KA3	RPS6KA3	LM06p-2vsLM06p-1	Up
1.54403e-53	-0.278905	0.09	0.291	4.16872e-49	ATP13A4	ATP13A4	LM06p-2vsLM06p-1	NoSignifi
1.89365e-53	-0.291386	0.119	0.332	5.11267e-49	CYB5R3	CYB5R3	LM06p-2vsLM06p-1	NoSignifi
2.51088e-53	0.460414	0.842	0.6	6.77913e-49	COX6A1	COX6A1	LM06p-2vsLM06p-1	NoSignifi
2.84268e-53	-0.318503	0.224	0.477	7.67494e-49	DNAJC15	DNAJC15	LM06p-2vsLM06p-1	NoSignifi
4.0847e-53	-0.282253	0.159	0.395	1.10283e-48	MRFAP1	MRFAP1	LM06p-2vsLM06p-1	NoSignifi
6.93794e-53	-0.288398	0.264	0.538	1.87317e-48	ERP29	ERP29	LM06p-2vsLM06p-1	NoSignifi
7.21868e-53	-0.289646	0.127	0.342	1.94897e-48	C11orf54	C11orf54	LM06p-2vsLM06p-1	NoSignifi
8.49679e-53	-0.301569	0.131	0.348	2.29405e-48	MYO5C	MYO5C	LM06p-2vsLM06p-1	NoSignifi
1.5454e-52	-0.262244	0.085	0.283	4.17244e-48	TNFSF13	TNFSF13	LM06p-2vsLM06p-1	NoSignifi
1.76269e-52	-0.336048	0.234	0.483	4.75908e-48	ANKRD12	ANKRD12	LM06p-2vsLM06p-1	NoSignifi
2.00771e-52	-0.319531	0.239	0.493	5.42062e-48	JAK1	JAK1	LM06p-2vsLM06p-1	NoSignifi
2.46685e-52	-0.318272	0.166	0.392	6.66024e-48	NR3C1	NR3C1	LM06p-2vsLM06p-1	NoSignifi
3.36669e-52	-0.284581	0.183	0.427	9.08972e-48	QSOX1	QSOX1	LM06p-2vsLM06p-1	NoSignifi
3.37157e-52	-0.293288	0.173	0.41	9.10289e-48	ACSL1	ACSL1	LM06p-2vsLM06p-1	NoSignifi
3.69964e-52	0.545684	0.387	0.212	9.98865e-48	SNRPB	SNRPB	LM06p-2vsLM06p-1	Up
3.96241e-52	-0.301272	0.172	0.407	1.06981e-47	MEGF9	MEGF9	LM06p-2vsLM06p-1	NoSignifi
4.26777e-52	-0.322948	0.482	0.795	1.15226e-47	ADGRF5	ADGRF5	LM06p-2vsLM06p-1	NoSignifi
4.39863e-52	-0.342634	0.282	0.544	1.18759e-47	MBIP	MBIP	LM06p-2vsLM06p-1	NoSignifi
4.49547e-52	0.476793	0.324	0.148	1.21373e-47	ADAM15	ADAM15	LM06p-2vsLM06p-1	NoSignifi
4.86175e-52	0.637047	0.633	0.516	1.31262e-47	PRRC2C	PRRC2C	LM06p-2vsLM06p-1	Up
5.31572e-52	0.485994	0.961	0.826	1.43519e-47	RPL36A	RPL36A	LM06p-2vsLM06p-1	NoSignifi
5.7108e-52	0.449529	0.345	0.164	1.54186e-47	CASP4	CASP4	LM06p-2vsLM06p-1	NoSignifi
9.52096e-52	-0.290352	0.115	0.323	2.57056e-47	SLC25A4	SLC25A4	LM06p-2vsLM06p-1	NoSignifi
1.00597e-51	0.543754	0.773	0.539	2.71601e-47	IER2	IER2	LM06p-2vsLM06p-1	Up
1.24251e-51	-0.278874	0.162	0.398	3.35466e-47	TCF25	TCF25	LM06p-2vsLM06p-1	NoSignifi
1.26189e-51	-0.279351	0.101	0.305	3.40699e-47	EDEM1	EDEM1	LM06p-2vsLM06p-1	NoSignifi
1.4231e-51	0.672527	0.646	0.602	3.84222e-47	RRBP1	RRBP1	LM06p-2vsLM06p-1	Up
2.54933e-51	0.430648	0.311	0.137	6.88294e-47	HEXB	HEXB	LM06p-2vsLM06p-1	NoSignifi
2.8349e-51	0.532931	0.407	0.229	7.65396e-47	TMEM208	TMEM208	LM06p-2vsLM06p-1	Up
3.36195e-51	0.396145	0.25	0.089	9.07693e-47	APOO	APOO	LM06p-2vsLM06p-1	NoSignifi
6.38058e-51	0.694813	0.532	0.4	1.72269e-46	CCND1	CCND1	LM06p-2vsLM06p-1	Up
6.74112e-51	0.493917	0.363	0.187	1.82004e-46	COPS6	COPS6	LM06p-2vsLM06p-1	NoSignifi
8.84743e-51	-0.293534	0.157	0.382	2.38872e-46	DSG2	DSG2	LM06p-2vsLM06p-1	NoSignifi
1.02713e-50	-0.286426	0.117	0.324	2.77315e-46	TNS1	TNS1	LM06p-2vsLM06p-1	NoSignifi
2.13385e-50	0.570378	0.45	0.265	5.76119e-46	IFIT3	IFIT3	LM06p-2vsLM06p-1	Up
2.18446e-50	-0.299549	0.253	0.517	5.89783e-46	CAPNS1	CAPNS1	LM06p-2vsLM06p-1	NoSignifi
3.90014e-50	0.470982	0.305	0.135	1.053e-45	ENC1	ENC1	LM06p-2vsLM06p-1	NoSignifi
4.0458e-50	-0.30516	0.244	0.493	1.09232e-45	COMT	COMT	LM06p-2vsLM06p-1	NoSignifi
4.49394e-50	-0.380031	0.492	0.652	1.21332e-45	YWHAE	YWHAE	LM06p-2vsLM06p-1	NoSignifi
8.17691e-50	0.503685	0.372	0.196	2.20768e-45	SLC50A1	SLC50A1	LM06p-2vsLM06p-1	Up
9.20406e-50	-0.2725	0.074	0.255	2.485e-45	HAS3	HAS3	LM06p-2vsLM06p-1	NoSignifi
9.85747e-50	-0.321332	0.196	0.433	2.66142e-45	DLC1	DLC1	LM06p-2vsLM06p-1	NoSignifi
1.24815e-49	0.447796	0.664	0.453	3.36987e-45	RBM8A	RBM8A	LM06p-2vsLM06p-1	NoSignifi
1.27284e-49	0.481474	0.587	0.398	3.43655e-45	ERH	ERH	LM06p-2vsLM06p-1	NoSignifi
1.48457e-49	-0.309111	0.135	0.341	4.00818e-45	TNIK	TNIK	LM06p-2vsLM06p-1	NoSignifi
1.58424e-49	0.431787	0.305	0.135	4.27728e-45	ZNFX1	ZNFX1	LM06p-2vsLM06p-1	NoSignifi
1.91609e-49	0.555177	0.374	0.205	5.17324e-45	NDUFA12	NDUFA12	LM06p-2vsLM06p-1	Up
2.46235e-49	0.592554	0.458	0.298	6.64809e-45	ATP6V1F	ATP6V1F	LM06p-2vsLM06p-1	Up
2.61514e-49	-0.27607	0.103	0.302	7.06063e-45	HLA-DOA	HLA-DOA	LM06p-2vsLM06p-1	NoSignifi
3.2402e-49	0.452367	0.977	0.925	8.74821e-45	RPS23	RPS23	LM06p-2vsLM06p-1	NoSignifi
4.49009e-49	-0.291686	0.255	0.501	1.21228e-44	SEC63	SEC63	LM06p-2vsLM06p-1	NoSignifi
5.60535e-49	-0.292101	0.112	0.311	1.51339e-44	TNFRSF1A	TNFRSF1A	LM06p-2vsLM06p-1	NoSignifi
9.01967e-49	-0.284041	0.131	0.343	2.43522e-44	SNHG8	SNHG8	LM06p-2vsLM06p-1	NoSignifi
1.24493e-48	0.598055	0.446	0.285	3.36118e-44	CACYBP	CACYBP	LM06p-2vsLM06p-1	Up
1.27674e-48	-0.258502	0.095	0.287	3.44708e-44	SGMS1	SGMS1	LM06p-2vsLM06p-1	NoSignifi
2.35212e-48	-0.272289	0.136	0.346	6.35048e-44	PHACTR2	PHACTR2	LM06p-2vsLM06p-1	NoSignifi
3.25509e-48	-0.251152	0.076	0.257	8.78841e-44	VPS36	VPS36	LM06p-2vsLM06p-1	NoSignifi
4.63277e-48	-0.283879	0.165	0.384	1.2508e-43	ARHGEF12	ARHGEF12	LM06p-2vsLM06p-1	NoSignifi
7.89842e-48	0.530933	0.905	0.804	2.13249e-43	HLA-DPA1	HLA-DPA1	LM06p-2vsLM06p-1	Up
9.38427e-48	-0.283499	0.282	0.546	2.53366e-43	TMEM30A	TMEM30A	LM06p-2vsLM06p-1	NoSignifi
1.16834e-47	-0.280691	0.148	0.361	3.1544e-43	ELOA	ELOA	LM06p-2vsLM06p-1	NoSignifi
1.71114e-47	0.423584	0.26	0.102	4.61991e-43	SLC3A2	SLC3A2	LM06p-2vsLM06p-1	NoSignifi
2.45218e-47	-0.251244	0.078	0.259	6.62065e-43	PTRHD1	PTRHD1	LM06p-2vsLM06p-1	NoSignifi
2.50348e-47	-0.317218	0.185	0.406	6.75914e-43	MYO1B	MYO1B	LM06p-2vsLM06p-1	NoSignifi
2.9575e-47	-0.28707	0.222	0.457	7.98496e-43	STARD10	STARD10	LM06p-2vsLM06p-1	NoSignifi
3.82518e-47	-0.250315	0.206	0.449	1.03276e-42	GDE1	GDE1	LM06p-2vsLM06p-1	NoSignifi
4.8734e-47	0.497361	0.388	0.216	1.31577e-42	OFD1	OFD1	LM06p-2vsLM06p-1	NoSignifi
7.00942e-47	-0.25647	0.106	0.299	1.89247e-42	SLAIN2	SLAIN2	LM06p-2vsLM06p-1	NoSignifi
7.16545e-47	-0.275322	0.141	0.353	1.9346e-42	SORT1	SORT1	LM06p-2vsLM06p-1	NoSignifi
7.73353e-47	0.47655	0.779	0.643	2.08798e-42	PRDX6	PRDX6	LM06p-2vsLM06p-1	NoSignifi
9.26213e-47	0.5377	0.433	0.274	2.50068e-42	SNRPB2	SNRPB2	LM06p-2vsLM06p-1	Up
9.42952e-47	0.468318	0.917	0.733	2.54587e-42	ATP5MG	ATP5MG	LM06p-2vsLM06p-1	NoSignifi
1.17578e-46	-0.38529	0.167	0.377	3.17448e-42	FLRT3	FLRT3	LM06p-2vsLM06p-1	NoSignifi
1.253e-46	-0.353893	0.525	0.812	3.38298e-42	DRAM1	DRAM1	LM06p-2vsLM06p-1	NoSignifi
1.50677e-46	-0.258105	0.144	0.357	4.06813e-42	PPP1CB	PPP1CB	LM06p-2vsLM06p-1	NoSignifi
2.26277e-46	-0.255937	0.081	0.256	6.10926e-42	CCDC92	CCDC92	LM06p-2vsLM06p-1	NoSignifi
2.92718e-46	0.554532	0.45	0.297	7.9031e-42	NENF	NENF	LM06p-2vsLM06p-1	Up
3.21768e-46	0.371393	0.683	0.454	8.68743e-42	RAN	RAN	LM06p-2vsLM06p-1	NoSignifi
3.56728e-46	0.639611	0.522	0.407	9.6313e-42	CDH1	CDH1	LM06p-2vsLM06p-1	Up
3.60334e-46	-0.29144	0.131	0.33	9.72866e-42	MAP3K20	MAP3K20	LM06p-2vsLM06p-1	NoSignifi
4.57062e-46	0.461282	0.511	0.324	1.23402e-41	ATP6V0B	ATP6V0B	LM06p-2vsLM06p-1	NoSignifi
4.62756e-46	0.452645	0.954	0.8	1.2494e-41	NPM1	NPM1	LM06p-2vsLM06p-1	NoSignifi
4.71137e-46	0.560156	0.429	0.27	1.27202e-41	PSMB4	PSMB4	LM06p-2vsLM06p-1	Up
4.7837e-46	0.429536	0.541	0.342	1.29155e-41	NDUFS6	NDUFS6	LM06p-2vsLM06p-1	NoSignifi
5.12355e-46	-0.25749	0.244	0.488	1.38331e-41	COPS9	COPS9	LM06p-2vsLM06p-1	NoSignifi
8.4187e-46	-0.395738	0.362	0.624	2.27296e-41	EMP2	EMP2	LM06p-2vsLM06p-1	NoSignifi
9.25955e-46	0.53656	0.399	0.233	2.49999e-41	CCT6A	CCT6A	LM06p-2vsLM06p-1	Up
1.39107e-45	0.580919	0.473	0.333	3.75576e-41	ADAR	ADAR	LM06p-2vsLM06p-1	Up
1.51693e-45	0.546665	0.451	0.302	4.09556e-41	POLR2C	POLR2C	LM06p-2vsLM06p-1	Up
1.6207e-45	-0.283725	0.202	0.428	4.37574e-41	FAM177A1	FAM177A1	LM06p-2vsLM06p-1	NoSignifi
1.92337e-45	0.40815	0.305	0.142	5.19289e-41	PRELID3B	PRELID3B	LM06p-2vsLM06p-1	NoSignifi
2.24788e-45	0.526103	0.393	0.228	6.06904e-41	CCT5	CCT5	LM06p-2vsLM06p-1	Up
2.36037e-45	-0.341015	0.578	0.724	6.37277e-41	ASPH	ASPH	LM06p-2vsLM06p-1	NoSignifi
2.84343e-45	-0.281182	0.258	0.506	7.67697e-41	LMO7	LMO7	LM06p-2vsLM06p-1	NoSignifi
2.97918e-45	-0.252369	0.158	0.369	8.0435e-41	PET100	PET100	LM06p-2vsLM06p-1	NoSignifi
3.11693e-45	0.437544	0.606	0.419	8.4154e-41	SERPINB1	SERPINB1	LM06p-2vsLM06p-1	NoSignifi
5.75121e-45	0.45347	0.33	0.166	1.55277e-40	YWHAG	YWHAG	LM06p-2vsLM06p-1	NoSignifi
6.2026e-45	-0.291128	0.266	0.506	1.67464e-40	EFCAB14	EFCAB14	LM06p-2vsLM06p-1	NoSignifi
8.94412e-45	-0.297536	0.374	0.646	2.41482e-40	MBNL1	MBNL1	LM06p-2vsLM06p-1	NoSignifi
1.04058e-44	-0.259702	0.1	0.283	2.80946e-40	REV1	REV1	LM06p-2vsLM06p-1	NoSignifi
1.10818e-44	-0.271634	0.207	0.435	2.99198e-40	BCLAF1	BCLAF1	LM06p-2vsLM06p-1	NoSignifi
1.4256e-44	0.399925	0.276	0.118	3.84898e-40	HMGA1	HMGA1	LM06p-2vsLM06p-1	NoSignifi
1.97941e-44	0.412067	0.746	0.522	5.34421e-40	PARK7	PARK7	LM06p-2vsLM06p-1	NoSignifi
3.43678e-44	-0.278742	0.225	0.456	9.27895e-40	CREG1	CREG1	LM06p-2vsLM06p-1	NoSignifi
4.47395e-44	-0.31036	0.966	0.961	1.20792e-39	UBB	UBB	LM06p-2vsLM06p-1	NoSignifi
1.59777e-43	0.437105	0.345	0.182	4.31382e-39	DDX58	DDX58	LM06p-2vsLM06p-1	NoSignifi
2.28023e-43	0.499853	0.382	0.219	6.15638e-39	EIF6	EIF6	LM06p-2vsLM06p-1	NoSignifi
2.36538e-43	0.438286	0.284	0.128	6.38628e-39	ZNF706	ZNF706	LM06p-2vsLM06p-1	NoSignifi
2.59e-43	0.511366	0.4	0.243	6.99275e-39	ARPC5L	ARPC5L	LM06p-2vsLM06p-1	Up
3.58368e-43	-0.260565	0.11	0.294	9.67558e-39	FRMD4B	FRMD4B	LM06p-2vsLM06p-1	NoSignifi
9.04072e-43	-0.275343	0.279	0.521	2.4409e-38	SRSF5	SRSF5	LM06p-2vsLM06p-1	NoSignifi
1.44651e-42	-0.280007	0.22	0.444	3.90543e-38	PNISR	PNISR	LM06p-2vsLM06p-1	NoSignifi
2.18635e-42	-0.262905	0.142	0.337	5.90293e-38	EBAG9	EBAG9	LM06p-2vsLM06p-1	NoSignifi
3.76435e-42	-0.272165	0.208	0.428	1.01634e-37	MPHOSPH8	MPHOSPH8	LM06p-2vsLM06p-1	NoSignifi
5.08023e-42	-0.285952	0.36	0.614	1.37161e-37	CLINT1	CLINT1	LM06p-2vsLM06p-1	NoSignifi
5.19311e-42	0.403952	0.741	0.544	1.40209e-37	NDUFA1	NDUFA1	LM06p-2vsLM06p-1	NoSignifi
5.57974e-42	0.561406	0.416	0.272	1.50647e-37	RBIS	RBIS	LM06p-2vsLM06p-1	Up
1.35921e-41	-0.263968	0.268	0.505	3.66973e-37	TMEM245	TMEM245	LM06p-2vsLM06p-1	NoSignifi
1.73545e-41	0.3512	0.545	0.328	4.68554e-37	H2AFZ	H2AFZ	LM06p-2vsLM06p-1	NoSignifi
1.9284e-41	0.378769	0.253	0.105	5.20648e-37	PPP1R14B	PPP1R14B	LM06p-2vsLM06p-1	NoSignifi
1.94253e-41	-0.274985	0.183	0.387	5.24463e-37	PDS5A	PDS5A	LM06p-2vsLM06p-1	NoSignifi
2.91893e-41	-0.2821	0.783	0.831	7.88083e-37	CD59	CD59	LM06p-2vsLM06p-1	NoSignifi
3.25323e-41	-0.274045	0.139	0.328	8.78341e-37	SLC25A36	SLC25A36	LM06p-2vsLM06p-1	NoSignifi
3.90476e-41	0.503911	0.697	0.632	1.05425e-36	MAL2	MAL2	LM06p-2vsLM06p-1	Up
4.0185e-41	0.382153	0.279	0.129	1.08495e-36	LYST	LYST	LM06p-2vsLM06p-1	NoSignifi
4.37712e-41	-0.258638	0.203	0.417	1.18178e-36	ACSL3	ACSL3	LM06p-2vsLM06p-1	NoSignifi
5.5317e-41	0.449301	0.621	0.452	1.4935e-36	NDUFA2	NDUFA2	LM06p-2vsLM06p-1	NoSignifi
5.90159e-41	0.495329	0.411	0.263	1.59337e-36	UBE2H	UBE2H	LM06p-2vsLM06p-1	NoSignifi
1.22536e-40	0.477131	0.699	0.507	3.30834e-36	ZFAS1	ZFAS1	LM06p-2vsLM06p-1	NoSignifi
1.72175e-40	-0.266856	0.206	0.417	4.64856e-36	AGPAT2	AGPAT2	LM06p-2vsLM06p-1	NoSignifi
1.82217e-40	-0.300711	0.796	0.827	4.91967e-36	ITM2B	ITM2B	LM06p-2vsLM06p-1	NoSignifi
2.22897e-40	-0.278291	0.344	0.605	6.01799e-36	GOLGB1	GOLGB1	LM06p-2vsLM06p-1	NoSignifi
2.59709e-40	0.464881	0.358	0.207	7.01189e-36	C7orf50	C7orf50	LM06p-2vsLM06p-1	NoSignifi
3.43687e-40	0.406243	0.974	0.875	9.27921e-36	ACTG1	ACTG1	LM06p-2vsLM06p-1	NoSignifi
4.35463e-40	-0.274408	0.21	0.422	1.17571e-35	ZNF638	ZNF638	LM06p-2vsLM06p-1	NoSignifi
5.20778e-40	0.550095	0.452	0.321	1.40605e-35	NDUFA6	NDUFA6	LM06p-2vsLM06p-1	Up
7.98976e-40	0.48045	0.956	0.857	2.15716e-35	CSTB	CSTB	LM06p-2vsLM06p-1	NoSignifi
8.13443e-40	-0.253487	0.217	0.436	2.19622e-35	CHD4	CHD4	LM06p-2vsLM06p-1	NoSignifi
1.1501e-39	0.560944	0.506	0.391	3.10515e-35	SLFN5	SLFN5	LM06p-2vsLM06p-1	Up
1.16995e-39	0.491823	0.325	0.174	3.15874e-35	COL8A1	COL8A1	LM06p-2vsLM06p-1	NoSignifi
1.63138e-39	0.369652	0.838	0.661	4.40457e-35	HNRNPU	HNRNPU	LM06p-2vsLM06p-1	NoSignifi
2.75021e-39	-0.254593	0.213	0.425	7.4253e-35	USO1	USO1	LM06p-2vsLM06p-1	NoSignifi
3.01304e-39	-0.256592	0.353	0.606	8.13491e-35	TTC3	TTC3	LM06p-2vsLM06p-1	NoSignifi
4.48134e-39	0.370299	0.676	0.482	1.20992e-34	CD151	CD151	LM06p-2vsLM06p-1	NoSignifi
7.73244e-39	0.345822	0.27	0.124	2.08768e-34	BTN3A2	BTN3A2	LM06p-2vsLM06p-1	NoSignifi
8.48258e-39	-0.267802	0.264	0.495	2.29021e-34	MGLL	MGLL	LM06p-2vsLM06p-1	NoSignifi
8.64362e-39	-0.331925	0.374	0.612	2.33369e-34	ARRDC3	ARRDC3	LM06p-2vsLM06p-1	NoSignifi
9.28592e-39	0.500304	0.445	0.311	2.5071e-34	EIF2S3	EIF2S3	LM06p-2vsLM06p-1	Up
1.86867e-38	0.381879	0.744	0.557	5.04521e-34	PTGES3	PTGES3	LM06p-2vsLM06p-1	NoSignifi
1.97745e-38	0.372089	0.747	0.523	5.33892e-34	ANAPC11	ANAPC11	LM06p-2vsLM06p-1	NoSignifi
2.08918e-38	0.573159	0.516	0.403	5.64058e-34	PARP14	PARP14	LM06p-2vsLM06p-1	Up
2.52203e-38	0.499794	0.433	0.301	6.80922e-34	VPS35	VPS35	LM06p-2vsLM06p-1	NoSignifi
2.75941e-38	0.551392	0.474	0.349	7.45014e-34	NUB1	NUB1	LM06p-2vsLM06p-1	Up
2.85824e-38	0.396011	0.312	0.161	7.71695e-34	DAP3	DAP3	LM06p-2vsLM06p-1	NoSignifi
6.05915e-38	0.343743	0.65	0.432	1.63591e-33	ATP5PO	ATP5PO	LM06p-2vsLM06p-1	NoSignifi
7.1769e-38	-0.255484	0.926	0.94	1.93769e-33	TMBIM6	TMBIM6	LM06p-2vsLM06p-1	NoSignifi
8.62042e-38	0.397255	0.317	0.167	2.32743e-33	RBCK1	RBCK1	LM06p-2vsLM06p-1	NoSignifi
1.20516e-37	-0.479971	0.184	0.367	3.2538e-33	GADD45G	GADD45G	LM06p-2vsLM06p-1	NoSignifi
2.54015e-37	0.629544	0.371	0.235	6.85814e-33	PPP1R15A	PPP1R15A	LM06p-2vsLM06p-1	Up
3.12986e-37	0.371184	0.282	0.139	8.45032e-33	PDHA1	PDHA1	LM06p-2vsLM06p-1	NoSignifi
4.77974e-37	0.470189	0.359	0.21	1.29048e-32	ATOX1	ATOX1	LM06p-2vsLM06p-1	NoSignifi
4.88607e-37	-0.256783	0.861	0.856	1.31919e-32	OAZ1	OAZ1	LM06p-2vsLM06p-1	NoSignifi
4.90866e-37	0.311945	0.77	0.524	1.32529e-32	SUMO2	SUMO2	LM06p-2vsLM06p-1	NoSignifi
1.82132e-36	0.484314	0.439	0.304	4.91738e-32	RAD23A	RAD23A	LM06p-2vsLM06p-1	NoSignifi
1.97375e-36	0.434575	0.967	0.877	5.32893e-32	FAU	FAU	LM06p-2vsLM06p-1	NoSignifi
2.1838e-36	-0.270629	0.183	0.375	5.89604e-32	ALDH3A2	ALDH3A2	LM06p-2vsLM06p-1	NoSignifi
2.68436e-36	0.399946	0.984	0.973	7.24752e-32	RPL23A	RPL23A	LM06p-2vsLM06p-1	NoSignifi
3.46888e-36	0.436757	0.467	0.313	9.36562e-32	EIF3I	EIF3I	LM06p-2vsLM06p-1	NoSignifi
7.58609e-36	0.441782	0.353	0.207	2.04817e-31	REXO2	REXO2	LM06p-2vsLM06p-1	NoSignifi
9.76894e-36	-0.252788	0.965	0.962	2.63752e-31	RPL3	RPL3	LM06p-2vsLM06p-1	NoSignifi
1.01714e-35	0.40584	0.31	0.165	2.74618e-31	NDUFA8	NDUFA8	LM06p-2vsLM06p-1	NoSignifi
1.24475e-35	0.413262	0.345	0.203	3.3607e-31	LYPLA1	LYPLA1	LM06p-2vsLM06p-1	NoSignifi
1.48579e-35	-0.280374	0.766	0.788	4.0115e-31	RPL4	RPL4	LM06p-2vsLM06p-1	NoSignifi
2.87735e-35	0.391763	0.311	0.167	7.76855e-31	RHOC	RHOC	LM06p-2vsLM06p-1	NoSignifi
3.26303e-35	0.437816	0.93	0.801	8.80986e-31	CST3	CST3	LM06p-2vsLM06p-1	NoSignifi
3.96837e-35	0.33259	0.263	0.125	1.07142e-30	DNAJC2	DNAJC2	LM06p-2vsLM06p-1	NoSignifi
4.21446e-35	0.475054	0.334	0.193	1.13786e-30	RAB31	RAB31	LM06p-2vsLM06p-1	NoSignifi
6.21672e-35	0.521468	0.433	0.311	1.67845e-30	LAMTOR2	LAMTOR2	LM06p-2vsLM06p-1	Up
8.14059e-35	0.345113	0.289	0.148	2.19788e-30	DNAJB6	DNAJB6	LM06p-2vsLM06p-1	NoSignifi
8.99513e-35	0.427616	0.348	0.205	2.42859e-30	GBP3	GBP3	LM06p-2vsLM06p-1	NoSignifi
1.64251e-34	0.383826	0.289	0.148	4.4346e-30	SP110	SP110	LM06p-2vsLM06p-1	NoSignifi
2.43494e-34	0.428884	0.489	0.335	6.5741e-30	NDUFB3	NDUFB3	LM06p-2vsLM06p-1	NoSignifi
2.92613e-34	0.444561	0.508	0.353	7.90026e-30	H2AFV	H2AFV	LM06p-2vsLM06p-1	NoSignifi
3.31338e-34	0.478838	0.396	0.264	8.94578e-30	MAGED1	MAGED1	LM06p-2vsLM06p-1	NoSignifi
3.55328e-34	0.427101	0.387	0.248	9.5935e-30	RBBP7	RBBP7	LM06p-2vsLM06p-1	NoSignifi
3.82618e-34	0.424909	0.723	0.604	1.03303e-29	RPN2	RPN2	LM06p-2vsLM06p-1	NoSignifi
1.26346e-33	0.481852	0.544	0.439	3.41123e-29	STAT1	STAT1	LM06p-2vsLM06p-1	NoSignifi
2.66938e-33	0.408942	0.902	0.723	7.20707e-29	UQCRB	UQCRB	LM06p-2vsLM06p-1	NoSignifi
2.80992e-33	0.371121	0.599	0.413	7.58649e-29	S100A13	S100A13	LM06p-2vsLM06p-1	NoSignifi
5.14721e-33	0.350969	0.845	0.634	1.3897e-28	COX6B1	COX6B1	LM06p-2vsLM06p-1	NoSignifi
7.83689e-33	0.501209	0.381	0.255	2.11588e-28	EGFR	EGFR	LM06p-2vsLM06p-1	Up
1.23108e-32	0.42111	0.989	0.994	3.3238e-28	MT-ND1	MT-ND1	LM06p-2vsLM06p-1	NoSignifi
1.35506e-32	0.328249	0.261	0.128	3.65853e-28	SRM	SRM	LM06p-2vsLM06p-1	NoSignifi
1.90022e-32	0.344849	0.534	0.368	5.13041e-28	NEDD8	NEDD8	LM06p-2vsLM06p-1	NoSignifi
3.43684e-32	0.342652	0.875	0.681	9.27912e-28	EEF1D	EEF1D	LM06p-2vsLM06p-1	NoSignifi
3.72159e-32	0.446385	0.509	0.38	1.00479e-27	ERGIC3	ERGIC3	LM06p-2vsLM06p-1	NoSignifi
3.77028e-32	0.471861	0.489	0.376	1.01794e-27	HSPA9	HSPA9	LM06p-2vsLM06p-1	NoSignifi
4.19523e-32	0.519797	0.327	0.195	1.13267e-27	VEGFA	VEGFA	LM06p-2vsLM06p-1	Up
4.99265e-32	-0.294494	0.274	0.472	1.34796e-27	SLC6A14	SLC6A14	LM06p-2vsLM06p-1	NoSignifi
7.69539e-32	0.477833	0.395	0.271	2.07768e-27	CCT3	CCT3	LM06p-2vsLM06p-1	NoSignifi
7.7905e-32	0.625069	0.554	0.482	2.10336e-27	HES1	HES1	LM06p-2vsLM06p-1	Up
1.13812e-31	0.33	0.255	0.125	3.0728e-27	PFDN4	PFDN4	LM06p-2vsLM06p-1	NoSignifi
3.05671e-31	0.406707	0.349	0.218	8.25281e-27	PTK7	PTK7	LM06p-2vsLM06p-1	NoSignifi
6.55739e-31	0.464146	0.487	0.353	1.77043e-26	TUBA1C	TUBA1C	LM06p-2vsLM06p-1	NoSignifi
1.12795e-30	0.351001	0.776	0.64	3.04535e-26	RBM39	RBM39	LM06p-2vsLM06p-1	NoSignifi
2.16217e-30	0.31635	0.264	0.134	5.83764e-26	ZNF281	ZNF281	LM06p-2vsLM06p-1	NoSignifi
3.20024e-30	-0.256544	0.277	0.448	8.64033e-26	C12orf57	C12orf57	LM06p-2vsLM06p-1	NoSignifi
4.69403e-30	-0.26612	0.827	0.824	1.26734e-25	UQCR10	UQCR10	LM06p-2vsLM06p-1	NoSignifi
6.20375e-30	0.495418	0.508	0.417	1.67495e-25	SEPTIN7	SEPTIN7	LM06p-2vsLM06p-1	NoSignifi
7.12332e-30	0.354272	0.276	0.148	1.92322e-25	MCTS1	MCTS1	LM06p-2vsLM06p-1	NoSignifi
1.12284e-29	0.389245	0.297	0.168	3.03156e-25	RCN1	RCN1	LM06p-2vsLM06p-1	NoSignifi
1.471e-29	0.432205	0.368	0.243	3.97156e-25	PSMB7	PSMB7	LM06p-2vsLM06p-1	NoSignifi
1.49878e-29	0.451208	0.384	0.265	4.04655e-25	MDH2	MDH2	LM06p-2vsLM06p-1	NoSignifi
1.89895e-29	0.472398	0.85	0.633	5.12697e-25	NEAT1	NEAT1	LM06p-2vsLM06p-1	NoSignifi
2.37563e-29	0.389689	0.261	0.138	6.41396e-25	IER5	IER5	LM06p-2vsLM06p-1	NoSignifi
2.99037e-29	0.385384	0.332	0.206	8.0737e-25	OSMR	OSMR	LM06p-2vsLM06p-1	NoSignifi
3.4287e-29	0.478141	0.393	0.276	9.25716e-25	GRN	GRN	LM06p-2vsLM06p-1	NoSignifi
3.78878e-29	0.374039	0.267	0.144	1.02293e-24	LAGE3	LAGE3	LM06p-2vsLM06p-1	NoSignifi
5.90908e-29	0.4715	0.35	0.226	1.59539e-24	GGCT	GGCT	LM06p-2vsLM06p-1	NoSignifi
8.23623e-29	0.459955	0.4	0.284	2.2237e-24	LAP3	LAP3	LM06p-2vsLM06p-1	NoSignifi
9.46965e-29	0.361238	0.319	0.191	2.55671e-24	PPP4C	PPP4C	LM06p-2vsLM06p-1	NoSignifi
1.30126e-28	0.409525	0.304	0.181	3.51326e-24	PFDN2	PFDN2	LM06p-2vsLM06p-1	NoSignifi
3.29616e-28	0.439154	0.454	0.336	8.89931e-24	IFIT1	IFIT1	LM06p-2vsLM06p-1	NoSignifi
4.4827e-28	0.366573	0.251	0.129	1.21029e-23	IFIT2	IFIT2	LM06p-2vsLM06p-1	NoSignifi
4.89155e-28	0.404652	0.412	0.293	1.32067e-23	ACBD3	ACBD3	LM06p-2vsLM06p-1	NoSignifi
6.96072e-28	0.378689	0.326	0.2	1.87932e-23	UBE2L6	UBE2L6	LM06p-2vsLM06p-1	NoSignifi
1.02091e-27	0.476279	0.992	0.993	2.75634e-23	MT-CYB	MT-CYB	LM06p-2vsLM06p-1	NoSignifi
1.15363e-27	-0.262082	0.161	0.317	3.11468e-23	HMGCS1	HMGCS1	LM06p-2vsLM06p-1	NoSignifi
1.62488e-27	0.312848	0.275	0.152	4.38701e-23	MAP1LC3A	MAP1LC3A	LM06p-2vsLM06p-1	NoSignifi
3.01452e-27	0.424701	0.409	0.296	8.13889e-23	PLSCR1	PLSCR1	LM06p-2vsLM06p-1	NoSignifi
3.19906e-27	0.310472	0.26	0.139	8.63713e-23	SCAMP3	SCAMP3	LM06p-2vsLM06p-1	NoSignifi
5.68944e-27	0.382488	0.307	0.188	1.53609e-22	ETNK1	ETNK1	LM06p-2vsLM06p-1	NoSignifi
5.77557e-27	0.419916	0.509	0.415	1.55935e-22	TMEM50A	TMEM50A	LM06p-2vsLM06p-1	NoSignifi
6.30979e-27	0.398914	0.959	0.889	1.70358e-22	CALM2	CALM2	LM06p-2vsLM06p-1	NoSignifi
6.67625e-27	0.349022	0.316	0.194	1.80252e-22	OAT	OAT	LM06p-2vsLM06p-1	NoSignifi
7.17322e-27	0.395457	0.352	0.236	1.9367e-22	TRIM24	TRIM24	LM06p-2vsLM06p-1	NoSignifi
8.25569e-27	0.316994	0.266	0.146	2.22895e-22	SNF8	SNF8	LM06p-2vsLM06p-1	NoSignifi
9.32505e-27	0.470591	0.453	0.355	2.51767e-22	NOP58	NOP58	LM06p-2vsLM06p-1	NoSignifi
1.18787e-26	0.335817	0.551	0.396	3.20714e-22	MICOS10	MICOS10	LM06p-2vsLM06p-1	NoSignifi
1.51209e-26	0.461418	0.417	0.316	4.08248e-22	PSMA1	PSMA1	LM06p-2vsLM06p-1	NoSignifi
1.65585e-26	0.76267	0.529	0.509	4.47063e-22	AGR3	AGR3	LM06p-2vsLM06p-1	Up
1.68984e-26	0.321514	0.98	0.898	4.56239e-22	RACK1	RACK1	LM06p-2vsLM06p-1	NoSignifi
1.73246e-26	0.403473	0.338	0.22	4.67748e-22	RHEB	RHEB	LM06p-2vsLM06p-1	NoSignifi
1.92623e-26	0.45916	0.429	0.326	5.20064e-22	TMCO1	TMCO1	LM06p-2vsLM06p-1	NoSignifi
2.08046e-26	0.651335	0.454	0.347	5.61703e-22	TNFSF10	TNFSF10	LM06p-2vsLM06p-1	Up
2.57342e-26	0.433447	0.429	0.326	6.94797e-22	SPATS2L	SPATS2L	LM06p-2vsLM06p-1	NoSignifi
2.96146e-26	0.40629	0.505	0.387	7.99564e-22	NDUFS8	NDUFS8	LM06p-2vsLM06p-1	NoSignifi
4.83866e-26	0.542591	0.418	0.33	1.30639e-21	TMC5	TMC5	LM06p-2vsLM06p-1	Up
6.19038e-26	0.330687	0.864	0.72	1.67134e-21	ATP1B1	ATP1B1	LM06p-2vsLM06p-1	NoSignifi
6.63445e-26	0.326817	0.26	0.144	1.79123e-21	ESYT2	ESYT2	LM06p-2vsLM06p-1	NoSignifi
7.56915e-26	0.379092	0.562	0.462	2.04359e-21	EIF3H	EIF3H	LM06p-2vsLM06p-1	NoSignifi
1.03291e-25	0.291661	0.273	0.153	2.78876e-21	CAV2	CAV2	LM06p-2vsLM06p-1	NoSignifi
1.07776e-25	0.413786	0.405	0.294	2.90984e-21	EIF1AX	EIF1AX	LM06p-2vsLM06p-1	NoSignifi
1.31442e-25	0.340972	0.98	0.904	3.54881e-21	RPS4X	RPS4X	LM06p-2vsLM06p-1	NoSignifi
1.5249e-25	0.348094	0.718	0.586	4.11707e-21	VAMP8	VAMP8	LM06p-2vsLM06p-1	NoSignifi
1.70608e-25	0.358366	0.327	0.209	4.60625e-21	TES	TES	LM06p-2vsLM06p-1	NoSignifi
1.97603e-25	0.307346	0.286	0.166	5.33509e-21	SAMHD1	SAMHD1	LM06p-2vsLM06p-1	NoSignifi
3.45905e-25	0.587395	0.588	0.548	9.33908e-21	NNMT	NNMT	LM06p-2vsLM06p-1	Up
3.97299e-25	0.397325	0.364	0.252	1.07267e-20	COPA	COPA	LM06p-2vsLM06p-1	NoSignifi
3.98798e-25	0.293795	0.251	0.137	1.07671e-20	AGTRAP	AGTRAP	LM06p-2vsLM06p-1	NoSignifi
9.52958e-25	0.329645	0.257	0.143	2.57289e-20	MRPL13	MRPL13	LM06p-2vsLM06p-1	NoSignifi
1.49544e-24	0.345008	0.693	0.585	4.03754e-20	CDC42	CDC42	LM06p-2vsLM06p-1	NoSignifi
1.53399e-24	0.438038	0.478	0.405	4.14163e-20	CNN3	CNN3	LM06p-2vsLM06p-1	NoSignifi
1.65465e-24	0.385347	0.291	0.177	4.46739e-20	TRIB1	TRIB1	LM06p-2vsLM06p-1	NoSignifi
1.95719e-24	0.341162	0.806	0.63	5.28422e-20	COX8A	COX8A	LM06p-2vsLM06p-1	NoSignifi
2.51455e-24	0.333395	0.302	0.188	6.78902e-20	PSMC2	PSMC2	LM06p-2vsLM06p-1	NoSignifi
2.62899e-24	-0.26305	0.237	0.398	7.09801e-20	JUND	JUND	LM06p-2vsLM06p-1	NoSignifi
2.80491e-24	0.367132	0.322	0.209	7.57297e-20	MRPL55	MRPL55	LM06p-2vsLM06p-1	NoSignifi
5.6351e-24	0.478565	0.46	0.384	1.52142e-19	ANP32E	ANP32E	LM06p-2vsLM06p-1	NoSignifi
6.3658e-24	0.366526	0.476	0.348	1.7187e-19	NDUFAB1	NDUFAB1	LM06p-2vsLM06p-1	NoSignifi
7.76056e-24	0.348728	0.322	0.207	2.09527e-19	NOP56	NOP56	LM06p-2vsLM06p-1	NoSignifi
9.29591e-24	0.429189	0.4	0.293	2.5098e-19	MCL1	MCL1	LM06p-2vsLM06p-1	NoSignifi
1.04132e-23	0.408459	0.396	0.298	2.81147e-19	TRIR	TRIR	LM06p-2vsLM06p-1	NoSignifi
1.14924e-23	0.388473	0.361	0.256	3.10283e-19	TMEM167A	TMEM167A	LM06p-2vsLM06p-1	NoSignifi
2.63547e-23	0.337167	0.317	0.203	7.1155e-19	SRP19	SRP19	LM06p-2vsLM06p-1	NoSignifi
3.29558e-23	0.321695	0.893	0.752	8.89772e-19	CANX	CANX	LM06p-2vsLM06p-1	NoSignifi
4.2031e-23	0.31631	0.261	0.152	1.13479e-18	TYMP	TYMP	LM06p-2vsLM06p-1	NoSignifi
4.74783e-23	0.308884	0.996	0.987	1.28187e-18	RPL37	RPL37	LM06p-2vsLM06p-1	NoSignifi
4.77144e-23	0.37673	0.336	0.229	1.28824e-18	BUD23	BUD23	LM06p-2vsLM06p-1	NoSignifi
4.90695e-23	0.299333	0.261	0.152	1.32483e-18	ITFG1	ITFG1	LM06p-2vsLM06p-1	NoSignifi
1.34135e-22	0.449554	0.777	0.667	3.6215e-18	WSB1	WSB1	LM06p-2vsLM06p-1	NoSignifi
3.07353e-22	0.415665	0.366	0.268	8.29822e-18	APP	APP	LM06p-2vsLM06p-1	NoSignifi
5.10199e-22	0.324324	0.303	0.196	1.37749e-17	ARL2BP	ARL2BP	LM06p-2vsLM06p-1	NoSignifi
6.03073e-22	0.35747	0.314	0.205	1.62824e-17	NAMPT	NAMPT	LM06p-2vsLM06p-1	NoSignifi
6.11753e-22	0.305456	0.592	0.454	1.65167e-17	TOMM6	TOMM6	LM06p-2vsLM06p-1	NoSignifi
6.68961e-22	0.40138	0.416	0.323	1.80613e-17	EIF2AK1	EIF2AK1	LM06p-2vsLM06p-1	NoSignifi
9.517e-22	0.388858	0.959	0.866	2.5695e-17	HSP90B1	HSP90B1	LM06p-2vsLM06p-1	NoSignifi
1.00462e-21	0.397075	0.442	0.36	2.71239e-17	GNB2	GNB2	LM06p-2vsLM06p-1	NoSignifi
1.93229e-21	0.314629	0.252	0.147	5.21698e-17	TWISTNB	TWISTNB	LM06p-2vsLM06p-1	NoSignifi
4.18562e-21	0.400209	0.35	0.248	1.13008e-16	SNRPC	SNRPC	LM06p-2vsLM06p-1	NoSignifi
4.61886e-21	0.285436	0.257	0.153	1.24705e-16	FAM192A	FAM192A	LM06p-2vsLM06p-1	NoSignifi
4.66329e-21	0.28633	0.251	0.148	1.25904e-16	PEA15	PEA15	LM06p-2vsLM06p-1	NoSignifi
5.46091e-21	0.317378	0.314	0.209	1.47439e-16	ADSS	ADSS	LM06p-2vsLM06p-1	NoSignifi
5.90152e-21	0.308301	0.254	0.151	1.59335e-16	NAA20	NAA20	LM06p-2vsLM06p-1	NoSignifi
7.891e-21	0.510838	0.388	0.31	2.13049e-16	EFNA1	EFNA1	LM06p-2vsLM06p-1	Up
8.24186e-21	0.382182	0.4	0.311	2.22522e-16	NUFIP2	NUFIP2	LM06p-2vsLM06p-1	NoSignifi
8.61101e-21	0.250425	0.655	0.477	2.32489e-16	ATP5F1B	ATP5F1B	LM06p-2vsLM06p-1	NoSignifi
9.09642e-21	0.344809	0.308	0.207	2.45594e-16	STX16	STX16	LM06p-2vsLM06p-1	NoSignifi
9.10027e-21	0.333332	0.32	0.216	2.45698e-16	STIP1	STIP1	LM06p-2vsLM06p-1	NoSignifi
1.84209e-20	0.432538	0.533	0.501	4.97345e-16	HLA-DMA	HLA-DMA	LM06p-2vsLM06p-1	NoSignifi
1.94076e-20	0.291134	0.665	0.524	5.23987e-16	HNRNPC	HNRNPC	LM06p-2vsLM06p-1	NoSignifi
2.32501e-20	0.364549	0.348	0.252	6.27728e-16	SERPINH1	SERPINH1	LM06p-2vsLM06p-1	NoSignifi
2.57098e-20	0.279851	0.796	0.647	6.9414e-16	PSAP	PSAP	LM06p-2vsLM06p-1	NoSignifi
4.39099e-20	0.407391	0.391	0.306	1.18552e-15	BUD31	BUD31	LM06p-2vsLM06p-1	NoSignifi
4.57269e-20	0.274059	0.254	0.152	1.23458e-15	RNF114	RNF114	LM06p-2vsLM06p-1	NoSignifi
5.34216e-20	0.332604	0.659	0.54	1.44233e-15	MGST3	MGST3	LM06p-2vsLM06p-1	NoSignifi
5.4137e-20	0.294456	0.908	0.744	1.46165e-15	NACA	NACA	LM06p-2vsLM06p-1	NoSignifi
6.46972e-20	0.40196	0.283	0.188	1.74676e-15	RPA3	RPA3	LM06p-2vsLM06p-1	NoSignifi
6.5762e-20	0.299154	0.282	0.178	1.77551e-15	LSM8	LSM8	LM06p-2vsLM06p-1	NoSignifi
7.9004e-20	0.280601	0.735	0.608	2.13303e-15	SLC25A6	SLC25A6	LM06p-2vsLM06p-1	NoSignifi
1.03402e-19	0.321541	0.984	0.957	2.79174e-15	RPL35A	RPL35A	LM06p-2vsLM06p-1	NoSignifi
1.19051e-19	0.355351	0.931	0.809	3.21425e-15	RPS26	RPS26	LM06p-2vsLM06p-1	NoSignifi
1.36942e-19	0.331021	0.287	0.186	3.69729e-15	BAZ1A	BAZ1A	LM06p-2vsLM06p-1	NoSignifi
2.29121e-19	0.479435	0.508	0.48	6.18604e-15	PTTG1IP	PTTG1IP	LM06p-2vsLM06p-1	NoSignifi
3.55978e-19	0.278597	0.659	0.512	9.61105e-15	NDUFC2	NDUFC2	LM06p-2vsLM06p-1	NoSignifi
3.81325e-19	0.263697	0.259	0.159	1.02954e-14	ST14	ST14	LM06p-2vsLM06p-1	NoSignifi
3.81969e-19	0.353773	0.483	0.38	1.03128e-14	MRPS21	MRPS21	LM06p-2vsLM06p-1	NoSignifi
4.2417e-19	0.326647	0.313	0.214	1.14522e-14	IARS2	IARS2	LM06p-2vsLM06p-1	NoSignifi
4.94481e-19	0.320636	0.995	0.999	1.33505e-14	MALAT1	MALAT1	LM06p-2vsLM06p-1	NoSignifi
5.0821e-19	0.341454	0.321	0.227	1.37212e-14	HLA-DMB	HLA-DMB	LM06p-2vsLM06p-1	NoSignifi
6.78613e-19	0.326474	0.334	0.24	1.83219e-14	PSMF1	PSMF1	LM06p-2vsLM06p-1	NoSignifi
6.84298e-19	0.39223	0.369	0.281	1.84754e-14	ZNHIT1	ZNHIT1	LM06p-2vsLM06p-1	NoSignifi
1.75994e-18	0.295858	0.277	0.181	4.75167e-14	CBX1	CBX1	LM06p-2vsLM06p-1	NoSignifi
2.01536e-18	0.284007	0.263	0.166	5.44128e-14	UBE2A	UBE2A	LM06p-2vsLM06p-1	NoSignifi
2.22406e-18	0.275214	0.697	0.573	6.00475e-14	HMGN1	HMGN1	LM06p-2vsLM06p-1	NoSignifi
3.1272e-18	0.284995	0.812	0.722	8.44311e-14	YWHAB	YWHAB	LM06p-2vsLM06p-1	NoSignifi
3.32264e-18	0.38443	0.379	0.296	8.97079e-14	PARP1	PARP1	LM06p-2vsLM06p-1	NoSignifi
3.59904e-18	0.302518	0.967	0.848	9.71705e-14	DDX5	DDX5	LM06p-2vsLM06p-1	NoSignifi
3.82045e-18	0.318705	0.315	0.218	1.03148e-13	CCNL2	CCNL2	LM06p-2vsLM06p-1	NoSignifi
4.05305e-18	0.383691	0.45	0.374	1.09428e-13	MORF4L2	MORF4L2	LM06p-2vsLM06p-1	NoSignifi
4.24451e-18	0.44614	0.405	0.33	1.14598e-13	FUS	FUS	LM06p-2vsLM06p-1	NoSignifi
4.51168e-18	0.253156	0.278	0.18	1.21811e-13	IST1	IST1	LM06p-2vsLM06p-1	NoSignifi
4.65637e-18	0.300406	0.876	0.73	1.25717e-13	PDIA3	PDIA3	LM06p-2vsLM06p-1	NoSignifi
6.50626e-18	0.255443	0.994	0.974	1.75662e-13	RPS2	RPS2	LM06p-2vsLM06p-1	NoSignifi
7.04298e-18	0.350242	0.407	0.331	1.90153e-13	SHISA5	SHISA5	LM06p-2vsLM06p-1	NoSignifi
7.32489e-18	0.401179	0.487	0.444	1.97765e-13	TAPBP	TAPBP	LM06p-2vsLM06p-1	NoSignifi
7.49262e-18	0.350781	0.341	0.251	2.02293e-13	RER1	RER1	LM06p-2vsLM06p-1	NoSignifi
8.60792e-18	0.483115	0.511	0.5	2.32405e-13	CLTC	CLTC	LM06p-2vsLM06p-1	NoSignifi
9.78523e-18	0.322279	0.338	0.242	2.64191e-13	DHX29	DHX29	LM06p-2vsLM06p-1	NoSignifi
1.06939e-17	0.388588	0.379	0.304	2.88724e-13	EPDR1	EPDR1	LM06p-2vsLM06p-1	NoSignifi
1.86069e-17	0.360037	0.267	0.177	5.02367e-13	DUSP6	DUSP6	LM06p-2vsLM06p-1	NoSignifi
2.03537e-17	0.296461	0.766	0.592	5.4953e-13	TUBA1B	TUBA1B	LM06p-2vsLM06p-1	NoSignifi
2.34708e-17	0.362011	0.418	0.338	6.33688e-13	SSB	SSB	LM06p-2vsLM06p-1	NoSignifi
3.30439e-17	0.275969	0.276	0.182	8.92153e-13	WDR45B	WDR45B	LM06p-2vsLM06p-1	NoSignifi
3.46163e-17	0.320308	0.325	0.234	9.34607e-13	MRPL41	MRPL41	LM06p-2vsLM06p-1	NoSignifi
4.96872e-17	0.268863	0.254	0.161	1.3415e-12	PPIC	PPIC	LM06p-2vsLM06p-1	NoSignifi
9.75101e-17	0.36122	0.721	0.737	2.63268e-12	CEBPD	CEBPD	LM06p-2vsLM06p-1	NoSignifi
9.95898e-17	0.298251	0.305	0.213	2.68883e-12	BLVRA	BLVRA	LM06p-2vsLM06p-1	NoSignifi
1.65018e-16	0.348069	0.486	0.411	4.45531e-12	BANF1	BANF1	LM06p-2vsLM06p-1	NoSignifi
1.76274e-16	0.278188	0.255	0.166	4.75922e-12	CAMLG	CAMLG	LM06p-2vsLM06p-1	NoSignifi
1.91623e-16	0.320194	0.345	0.258	5.17363e-12	G3BP1	G3BP1	LM06p-2vsLM06p-1	NoSignifi
1.96177e-16	0.324553	0.304	0.214	5.29659e-12	ZFP36L2	ZFP36L2	LM06p-2vsLM06p-1	NoSignifi
2.45932e-16	0.268325	0.283	0.19	6.63992e-12	CCDC6	CCDC6	LM06p-2vsLM06p-1	NoSignifi
2.61902e-16	0.279101	0.26	0.171	7.07109e-12	GARS	GARS	LM06p-2vsLM06p-1	NoSignifi
4.45056e-16	0.336167	0.424	0.357	1.20161e-11	CHMP4B	CHMP4B	LM06p-2vsLM06p-1	NoSignifi
4.61533e-16	0.360588	0.318	0.233	1.24609e-11	PRELID1	PRELID1	LM06p-2vsLM06p-1	NoSignifi
6.51886e-16	0.31056	0.295	0.209	1.76003e-11	CETN2	CETN2	LM06p-2vsLM06p-1	NoSignifi
6.67971e-16	0.262878	0.991	0.972	1.80346e-11	TMSB10	TMSB10	LM06p-2vsLM06p-1	NoSignifi
1.01803e-15	0.336752	0.352	0.268	2.74858e-11	H2AFY	H2AFY	LM06p-2vsLM06p-1	NoSignifi
1.56284e-15	0.284865	0.308	0.222	4.21951e-11	PPP2CA	PPP2CA	LM06p-2vsLM06p-1	NoSignifi
1.90422e-15	0.339926	0.334	0.252	5.14121e-11	CDK12	CDK12	LM06p-2vsLM06p-1	NoSignifi
2.0519e-15	0.274339	0.25	0.165	5.53993e-11	SLC25A39	SLC25A39	LM06p-2vsLM06p-1	NoSignifi
2.5413e-15	0.302846	0.688	0.622	6.86127e-11	ATP5MPL	ATP5MPL	LM06p-2vsLM06p-1	NoSignifi
3.76898e-15	0.325468	0.326	0.235	1.01759e-10	NDUFB10	NDUFB10	LM06p-2vsLM06p-1	NoSignifi
4.04084e-15	0.395144	0.591	0.604	1.09099e-10	EZR	EZR	LM06p-2vsLM06p-1	NoSignifi
4.76163e-15	0.286691	0.289	0.201	1.28559e-10	ESF1	ESF1	LM06p-2vsLM06p-1	NoSignifi
5.0729e-15	0.340558	0.373	0.297	1.36963e-10	HM13	HM13	LM06p-2vsLM06p-1	NoSignifi
6.27596e-15	0.304238	0.599	0.534	1.69445e-10	SYNGR2	SYNGR2	LM06p-2vsLM06p-1	NoSignifi
6.91397e-15	0.33378	0.288	0.207	1.8667e-10	RNPC3	RNPC3	LM06p-2vsLM06p-1	NoSignifi
7.28186e-15	0.32727	0.384	0.313	1.96603e-10	PDAP1	PDAP1	LM06p-2vsLM06p-1	NoSignifi
8.73502e-15	0.268706	0.261	0.178	2.35837e-10	CTBP2	CTBP2	LM06p-2vsLM06p-1	NoSignifi
8.78593e-15	0.278598	0.342	0.255	2.37211e-10	DDX60	DDX60	LM06p-2vsLM06p-1	NoSignifi
1.21458e-14	0.378738	0.387	0.322	3.27924e-10	MAP3K13	MAP3K13	LM06p-2vsLM06p-1	NoSignifi
1.40387e-14	0.364025	0.32	0.244	3.7903e-10	VPS29	VPS29	LM06p-2vsLM06p-1	NoSignifi
1.8775e-14	0.291102	0.315	0.238	5.06907e-10	HSPA4	HSPA4	LM06p-2vsLM06p-1	NoSignifi
2.14065e-14	0.345545	0.395	0.329	5.77955e-10	EPRS	EPRS	LM06p-2vsLM06p-1	NoSignifi
3.60659e-14	0.280517	0.97	0.907	9.73744e-10	COX7C	COX7C	LM06p-2vsLM06p-1	NoSignifi
5.0496e-14	0.300736	0.317	0.236	1.36334e-09	ILF2	ILF2	LM06p-2vsLM06p-1	NoSignifi
6.10957e-14	0.294418	0.358	0.287	1.64952e-09	PTPN12	PTPN12	LM06p-2vsLM06p-1	NoSignifi
6.34681e-14	0.334406	0.311	0.238	1.71358e-09	SCIN	SCIN	LM06p-2vsLM06p-1	NoSignifi
6.83088e-14	0.276199	0.775	0.69	1.84427e-09	EPHX1	EPHX1	LM06p-2vsLM06p-1	NoSignifi
1.10738e-13	0.348693	0.31	0.238	2.98981e-09	TXNRD1	TXNRD1	LM06p-2vsLM06p-1	NoSignifi
1.92614e-13	0.296899	0.936	0.837	5.20039e-09	WFDC2	WFDC2	LM06p-2vsLM06p-1	NoSignifi
2.58894e-13	-0.269087	0.424	0.494	6.98988e-09	RPS27L	RPS27L	LM06p-2vsLM06p-1	NoSignifi
2.80243e-13	0.297629	0.334	0.264	7.56629e-09	LARP1	LARP1	LM06p-2vsLM06p-1	NoSignifi
5.1237e-13	0.405593	0.395	0.343	1.38335e-08	RNF181	RNF181	LM06p-2vsLM06p-1	NoSignifi
9.35761e-13	0.390913	0.379	0.319	2.52646e-08	GPRC5A	GPRC5A	LM06p-2vsLM06p-1	NoSignifi
1.47874e-12	0.309032	0.561	0.522	3.99245e-08	TSPAN13	TSPAN13	LM06p-2vsLM06p-1	NoSignifi
1.78189e-12	0.414782	0.474	0.465	4.81094e-08	HLA-DQB1	HLA-DQB1	LM06p-2vsLM06p-1	NoSignifi
2.54484e-12	0.257325	0.274	0.198	6.87081e-08	TIMM17B	TIMM17B	LM06p-2vsLM06p-1	NoSignifi
2.58205e-12	0.261788	0.468	0.379	6.97128e-08	COX5A	COX5A	LM06p-2vsLM06p-1	NoSignifi
3.0369e-12	0.409768	0.436	0.408	8.19932e-08	CTSS	CTSS	LM06p-2vsLM06p-1	NoSignifi
3.24288e-12	0.319815	0.328	0.261	8.75544e-08	MRPS33	MRPS33	LM06p-2vsLM06p-1	NoSignifi
3.42117e-12	0.329966	0.305	0.236	9.23682e-08	RAB11FIP1	RAB11FIP1	LM06p-2vsLM06p-1	NoSignifi
3.56621e-12	0.308095	0.443	0.371	9.62841e-08	TMEM14B	TMEM14B	LM06p-2vsLM06p-1	NoSignifi
4.22473e-12	0.311234	0.352	0.283	1.14064e-07	TAF7	TAF7	LM06p-2vsLM06p-1	NoSignifi
4.4362e-12	0.291023	0.578	0.548	1.19773e-07	RAB2A	RAB2A	LM06p-2vsLM06p-1	NoSignifi
5.29142e-12	0.251027	0.502	0.399	1.42863e-07	SNRPG	SNRPG	LM06p-2vsLM06p-1	NoSignifi
7.53794e-12	0.271814	0.275	0.202	2.03517e-07	AKR1A1	AKR1A1	LM06p-2vsLM06p-1	NoSignifi
9.91869e-12	0.290883	0.342	0.278	2.67795e-07	ATP6AP2	ATP6AP2	LM06p-2vsLM06p-1	NoSignifi
1.49817e-11	0.302471	0.322	0.26	4.04491e-07	PRKCSH	PRKCSH	LM06p-2vsLM06p-1	NoSignifi
2.99507e-11	0.295582	0.269	0.202	8.08639e-07	SNRPD1	SNRPD1	LM06p-2vsLM06p-1	NoSignifi
3.40242e-11	0.271814	0.296	0.227	9.1862e-07	SREK1IP1	SREK1IP1	LM06p-2vsLM06p-1	NoSignifi
3.80232e-11	0.324617	0.456	0.422	1.02659e-06	SFPQ	SFPQ	LM06p-2vsLM06p-1	NoSignifi
4.291e-11	0.380087	0.529	0.542	1.15853e-06	TOP1	TOP1	LM06p-2vsLM06p-1	NoSignifi
4.43119e-11	0.297662	0.375	0.311	1.19638e-06	ENY2	ENY2	LM06p-2vsLM06p-1	NoSignifi
5.41498e-11	0.341583	0.363	0.311	1.46199e-06	CNIH4	CNIH4	LM06p-2vsLM06p-1	NoSignifi
7.02393e-11	0.306961	0.328	0.274	1.89639e-06	ACSS2	ACSS2	LM06p-2vsLM06p-1	NoSignifi
9.28763e-11	0.326903	0.367	0.316	2.50757e-06	LMAN2	LMAN2	LM06p-2vsLM06p-1	NoSignifi
1.21838e-10	0.267251	0.28	0.214	3.2895e-06	POLR2K	POLR2K	LM06p-2vsLM06p-1	NoSignifi
1.35404e-10	0.294083	0.495	0.455	3.65578e-06	ENSA	ENSA	LM06p-2vsLM06p-1	NoSignifi
1.89461e-10	0.287539	0.306	0.247	5.11525e-06	PRKDC	PRKDC	LM06p-2vsLM06p-1	NoSignifi
2.72771e-10	0.368386	0.538	0.516	7.36454e-06	DEK	DEK	LM06p-2vsLM06p-1	NoSignifi
3.01822e-10	0.343321	0.341	0.287	8.14888e-06	PSMB5	PSMB5	LM06p-2vsLM06p-1	NoSignifi
3.63596e-10	0.269956	0.443	0.385	9.81672e-06	PSMB1	PSMB1	LM06p-2vsLM06p-1	NoSignifi
4.1188e-10	0.265431	0.276	0.216	1.11204e-05	ASS1	ASS1	LM06p-2vsLM06p-1	NoSignifi
7.86947e-10	0.264537	0.304	0.242	2.12468e-05	PHB	PHB	LM06p-2vsLM06p-1	NoSignifi
9.36339e-10	0.261348	0.262	0.201	2.52802e-05	CBR1	CBR1	LM06p-2vsLM06p-1	NoSignifi
1.0427e-09	0.257849	0.363	0.306	2.81517e-05	HNRNPAB	HNRNPAB	LM06p-2vsLM06p-1	NoSignifi
1.21699e-09	0.339305	0.267	0.21	3.28576e-05	ERRFI1	ERRFI1	LM06p-2vsLM06p-1	NoSignifi
1.34684e-09	0.280067	0.446	0.424	3.63633e-05	DYNC1LI2	DYNC1LI2	LM06p-2vsLM06p-1	NoSignifi
1.39754e-09	0.266078	0.372	0.322	3.77323e-05	CEP350	CEP350	LM06p-2vsLM06p-1	NoSignifi
2.25397e-09	0.280362	0.368	0.325	6.0855e-05	DAP	DAP	LM06p-2vsLM06p-1	NoSignifi
2.44416e-09	0.261441	0.255	0.195	6.59899e-05	PDCD6	PDCD6	LM06p-2vsLM06p-1	NoSignifi
4.45361e-09	0.281142	0.349	0.29	0.000120243	CNPY2	CNPY2	LM06p-2vsLM06p-1	NoSignifi
6.00724e-09	0.276323	0.317	0.268	0.000162189	TMEM230	TMEM230	LM06p-2vsLM06p-1	NoSignifi
7.56993e-09	0.272361	0.312	0.261	0.000204381	APH1A	APH1A	LM06p-2vsLM06p-1	NoSignifi
1.22929e-08	0.274121	0.263	0.208	0.000331897	NASP	NASP	LM06p-2vsLM06p-1	NoSignifi
1.54985e-08	0.293494	0.42	0.375	0.000418444	SLIRP	SLIRP	LM06p-2vsLM06p-1	NoSignifi
2.09002e-08	0.262466	0.332	0.285	0.000564284	TRIM22	TRIM22	LM06p-2vsLM06p-1	NoSignifi
2.67373e-08	0.288074	0.443	0.39	0.000721879	CCNL1	CCNL1	LM06p-2vsLM06p-1	NoSignifi
2.69068e-08	0.314352	0.456	0.448	0.000726457	NUDC	NUDC	LM06p-2vsLM06p-1	NoSignifi
3.09858e-08	0.279828	0.312	0.265	0.000836587	ARPC1A	ARPC1A	LM06p-2vsLM06p-1	NoSignifi
3.71264e-08	0.258503	0.491	0.448	0.00100238	SPCS1	SPCS1	LM06p-2vsLM06p-1	NoSignifi
5.79827e-08	0.251572	0.294	0.243	0.00156547	ERGIC1	ERGIC1	LM06p-2vsLM06p-1	NoSignifi
6.42009e-08	0.250901	0.284	0.233	0.00173336	PSMD2	PSMD2	LM06p-2vsLM06p-1	NoSignifi
7.07026e-08	0.261798	0.34	0.299	0.0019089	DPP4	DPP4	LM06p-2vsLM06p-1	NoSignifi
7.08121e-08	0.279211	0.33	0.284	0.00191186	CSNK2B	CSNK2B	LM06p-2vsLM06p-1	NoSignifi
8.86468e-08	0.394427	0.531	0.368	0.00239338	SCGB3A2	SCGB3A2	LM06p-2vsLM06p-1	NoSignifi
1.39125e-07	0.311658	0.472	0.478	0.00375624	TCEA1	TCEA1	LM06p-2vsLM06p-1	NoSignifi
1.42487e-07	0.292921	0.322	0.281	0.00384702	AURKAIP1	AURKAIP1	LM06p-2vsLM06p-1	NoSignifi
1.51401e-07	0.254049	0.311	0.265	0.00408767	NBN	NBN	LM06p-2vsLM06p-1	NoSignifi
2.07042e-07	0.284563	0.331	0.292	0.00558994	SMIM22	SMIM22	LM06p-2vsLM06p-1	NoSignifi
2.47506e-07	0.33503	0.366	0.343	0.00668242	NDUFB6	NDUFB6	LM06p-2vsLM06p-1	NoSignifi
3.42081e-07	0.27277	0.319	0.279	0.00923585	RALY	RALY	LM06p-2vsLM06p-1	NoSignifi
3.72288e-07	0.288453	0.393	0.371	0.0100514	TCEAL9	TCEAL9	LM06p-2vsLM06p-1	NoSignifi
4.30808e-07	0.294881	0.44	0.422	0.0116314	CAPN2	CAPN2	LM06p-2vsLM06p-1	NoSignifi
1.06027e-06	0.25078	0.327	0.283	0.0286262	CWC15	CWC15	LM06p-2vsLM06p-1	NoSignifi
1.24014e-06	0.273044	0.291	0.253	0.0334827	BHLHE40	BHLHE40	LM06p-2vsLM06p-1	NoSignifi
1.2885e-06	0.294216	0.37	0.347	0.0347883	PSMA3	PSMA3	LM06p-2vsLM06p-1	NoSignifi
1.49952e-06	0.252483	0.334	0.301	0.0404855	ACTR3	ACTR3	LM06p-2vsLM06p-1	NoSignifi
1.55952e-06	0.283751	0.308	0.271	0.0421056	SUMO1	SUMO1	LM06p-2vsLM06p-1	NoSignifi
3.28388e-05	0.292526	0.449	0.465	0.886613	LAPTM4B	LAPTM4B	LM06p-2vsLM06p-1	NoSignifi
3.46524e-05	0.25285	0.335	0.311	0.935579	CLPTM1L	CLPTM1L	LM06p-2vsLM06p-1	NoSignifi
9.00903e-05	0.254428	0.308	0.285	1	PSMD8	PSMD8	LM06p-2vsLM06p-1	NoSignifi
0.000133101	0.288666	0.4	0.405	1	CYSTM1	CYSTM1	LM06p-2vsLM06p-1	NoSignifi
0.000491993	0.276901	0.341	0.335	1	SNRPF	SNRPF	LM06p-2vsLM06p-1	NoSignifi
0.000518836	0.269708	0.39	0.402	1	SRSF2	SRSF2	LM06p-2vsLM06p-1	NoSignifi
0.00363562	0.279319	0.348	0.356	1	NCOA7	NCOA7	LM06p-2vsLM06p-1	NoSignifi
0.0151043	0.33836	0.326	0.354	1	C5	C5	LM06p-2vsLM06p-1	NoSignifi
0.0184922	0.297096	0.992	0.987	1	MUC1	MUC1	LM06p-2vsLM06p-1	NoSignifi
0.0289754	0.696947	0.293	0.373	1	MMP7	MMP7	LM06p-2vsLM06p-1	NoSignifi
0.0806556	-1.19566	0.669	0.548	1	SCGB3A1	SCGB3A1	LM06p-2vsLM06p-1	NoSignifi
0.212123	0.318897	0.437	0.49	1	H1F0	H1F0	LM06p-2vsLM06p-1	NoSignifi

## Sheet: LM06vsLM06p-2
p_val	avg_log2FC	pct.1	pct.2	p_val_adj	SYMBOL	gene	compar	threshold
2.735e-168	-1.45526	0.818	0.95	7.38424e-164	JUN	JUN	LM06vsLM06p-2	Down
3.3752e-164	2.98394	0.479	0.056	9.1127e-160	SPINK1	SPINK1	LM06vsLM06p-2	Up
8.28514e-154	-1.03187	0.97	0.996	2.23691e-149	HSPB1	HSPB1	LM06vsLM06p-2	Down
3.59881e-149	0.963394	0.995	0.993	9.71643e-145	MT-ND4	MT-ND4	LM06vsLM06p-2	Up
2.73911e-148	2.18417	0.722	0.293	7.39533e-144	MMP7	MMP7	LM06vsLM06p-2	Up
3.62757e-140	1.33307	0.993	0.922	9.79407e-136	RNASE1	RNASE1	LM06vsLM06p-2	Up
7.45762e-138	-1.34585	0.416	0.773	2.01348e-133	IER2	IER2	LM06vsLM06p-2	Down
2.60091e-131	-1.20944	0.305	0.721	7.02219e-127	CEBPD	CEBPD	LM06vsLM06p-2	Down
6.826e-128	-2.50751	0.216	0.637	1.84295e-123	CXCL14	CXCL14	LM06vsLM06p-2	Down
7.3316e-122	0.887752	0.994	0.966	1.97946e-117	SERF2	SERF2	LM06vsLM06p-2	Up
5.69336e-105	0.777862	0.995	0.994	1.53715e-100	MT-ATP6	MT-ATP6	LM06vsLM06p-2	Up
1.41225e-101	-0.839328	0.987	1	3.81294e-97	HSP90AA1	HSP90AA1	LM06vsLM06p-2	Down
1.47294e-95	0.641775	0.994	0.997	3.97678e-91	MT-CO3	MT-CO3	LM06vsLM06p-2	Up
4.32998e-91	-0.870424	0.074	0.415	1.16905e-86	PHLDA2	PHLDA2	LM06vsLM06p-2	Down
2.49272e-90	-0.638574	0.991	0.999	6.73009e-86	HSP90AB1	HSP90AB1	LM06vsLM06p-2	Down
1.92271e-89	0.876683	0.992	0.971	5.19112e-85	NPC2	NPC2	LM06vsLM06p-2	Up
3.38658e-83	-0.657369	0.993	0.998	9.14343e-79	NAPSA	NAPSA	LM06vsLM06p-2	Down
1.22791e-81	-0.735756	0.805	0.93	3.31524e-77	CST3	CST3	LM06vsLM06p-2	Down
2.25521e-80	0.5553	0.995	0.997	6.08884e-76	MT-CO1	MT-CO1	LM06vsLM06p-2	Up
2.72212e-80	0.919952	0.937	0.772	7.34945e-76	PIGR	PIGR	LM06vsLM06p-2	Up
7.8004e-80	-0.700053	0.926	0.985	2.10603e-75	SLC34A2	SLC34A2	LM06vsLM06p-2	Down
1.58263e-79	0.571221	1	1	4.27295e-75	B2M	B2M	LM06vsLM06p-2	Up
4.70634e-79	-0.972199	0.716	0.863	1.27066e-74	NFKBIA	NFKBIA	LM06vsLM06p-2	Down
1.54861e-78	-0.746624	0.12	0.45	4.18109e-74	NENF	NENF	LM06vsLM06p-2	Down
5.68315e-77	0.610914	0.993	0.996	1.53439e-72	MT-CO2	MT-CO2	LM06vsLM06p-2	Up
1.04538e-76	-0.948993	0.493	0.743	2.82243e-72	JUNB	JUNB	LM06vsLM06p-2	Down
4.11722e-76	-0.848409	0.615	0.82	1.11161e-71	SOX4	SOX4	LM06vsLM06p-2	Down
8.39844e-76	0.714635	0.994	0.987	2.26749e-71	TXN	TXN	LM06vsLM06p-2	Up
2.43501e-73	-0.810539	0.165	0.482	6.5743e-69	GADD45GIP1	GADD45GIP1	LM06vsLM06p-2	Down
2.62916e-70	-0.86762	0.358	0.677	7.09847e-66	CRIP1	CRIP1	LM06vsLM06p-2	Down
2.31842e-69	-1.08719	0.056	0.333	6.25951e-65	AQP1	AQP1	LM06vsLM06p-2	Down
4.49459e-67	-0.964359	0.29	0.588	1.21349e-62	NNMT	NNMT	LM06vsLM06p-2	Down
8.41407e-66	-0.78919	0.253	0.55	2.27171e-61	BRI3	BRI3	LM06vsLM06p-2	Down
1.18542e-65	-0.774281	0.283	0.569	3.2005e-61	CLDN3	CLDN3	LM06vsLM06p-2	Down
8.20655e-65	-0.734199	0.131	0.421	2.21569e-60	BRD2	BRD2	LM06vsLM06p-2	Down
2.29387e-63	-0.57671	0.977	0.99	6.19321e-59	DSTN	DSTN	LM06vsLM06p-2	Down
2.79858e-63	-0.832622	0.869	0.963	7.55589e-59	S100A6	S100A6	LM06vsLM06p-2	Down
1.83581e-62	-0.589116	0.882	0.962	4.95651e-58	IFI6	IFI6	LM06vsLM06p-2	Down
3.24902e-61	-0.797765	0.092	0.371	8.77202e-57	LGALS1	LGALS1	LM06vsLM06p-2	Down
2.00971e-60	-0.926742	0.078	0.334	5.42602e-56	RRAD	RRAD	LM06vsLM06p-2	Down
3.27258e-60	-0.881376	0.28	0.554	8.83563e-56	HES1	HES1	LM06vsLM06p-2	Down
4.2008e-60	-0.86156	0.17	0.448	1.13417e-55	EGR1	EGR1	LM06vsLM06p-2	Down
1.61353e-59	-1.90617	0.579	0.707	4.35638e-55	SFTPA2	SFTPA2	LM06vsLM06p-2	Down
2.37203e-59	-0.87331	0.366	0.616	6.40424e-55	IER3	IER3	LM06vsLM06p-2	Down
4.06737e-59	-1.07722	0.399	0.629	1.09815e-54	CXCL2	CXCL2	LM06vsLM06p-2	Down
4.25302e-59	-0.545486	0.106	0.39	1.14827e-54	MZT2B	MZT2B	LM06vsLM06p-2	Down
6.49693e-59	-0.736019	0.665	0.857	1.75411e-54	CEACAM6	CEACAM6	LM06vsLM06p-2	Down
1.85801e-58	1.03237	0.628	0.391	5.01644e-54	LCN2	LCN2	LM06vsLM06p-2	Up
2.55365e-58	-1.09987	0.08	0.335	6.89459e-54	CXCL8	CXCL8	LM06vsLM06p-2	Down
8.8225e-58	-0.607388	0.07	0.323	2.38199e-53	PNRC1	PNRC1	LM06vsLM06p-2	Down
9.78189e-58	-0.478308	0.041	0.275	2.64101e-53	MAP1LC3A	MAP1LC3A	LM06vsLM06p-2	NoSignifi
1.67553e-57	-0.665339	0.969	0.991	4.52375e-53	FTH1	FTH1	LM06vsLM06p-2	Down
4.98986e-57	-0.481573	0.038	0.273	1.34721e-52	GTF2I	GTF2I	LM06vsLM06p-2	NoSignifi
1.01187e-56	0.649648	0.927	0.803	2.73195e-52	OST4	OST4	LM06vsLM06p-2	Up
2.28321e-56	-0.593635	0.234	0.52	6.16444e-52	KRT10	KRT10	LM06vsLM06p-2	Down
5.19038e-56	-0.60986	0.857	0.95	1.40135e-51	HSPA8	HSPA8	LM06vsLM06p-2	Down
2.99701e-52	-1.13669	0.607	0.746	8.09163e-48	ATF3	ATF3	LM06vsLM06p-2	Down
1.27954e-50	-0.751661	0.423	0.65	3.45463e-46	GLO1	GLO1	LM06vsLM06p-2	Down
1.42603e-50	-0.745023	0.308	0.562	3.85013e-46	HSPH1	HSPH1	LM06vsLM06p-2	Down
3.12943e-50	-0.465614	0.045	0.261	8.44915e-46	TYMP	TYMP	LM06vsLM06p-2	NoSignifi
5.33879e-50	-0.645614	0.87	0.928	1.44142e-45	SFTPB	SFTPB	LM06vsLM06p-2	Down
1.49469e-49	-0.601417	0.673	0.824	4.03553e-45	DNAJA1	DNAJA1	LM06vsLM06p-2	Down
1.7273e-48	0.553278	0.896	0.793	4.66355e-44	SNRPD2	SNRPD2	LM06vsLM06p-2	Up
3.07674e-48	0.528169	0.992	0.967	8.3069e-44	RPS24	RPS24	LM06vsLM06p-2	Up
1.92352e-47	-0.46288	0.755	0.884	5.19332e-43	RAC1	RAC1	LM06vsLM06p-2	NoSignifi
1.02728e-46	-0.820503	0.248	0.494	2.77356e-42	ITGA2	ITGA2	LM06vsLM06p-2	Down
1.08731e-46	-0.513041	0.104	0.336	2.93564e-42	TAF10	TAF10	LM06vsLM06p-2	Down
4.35218e-46	0.674428	0.472	0.252	1.17505e-41	IDH1	IDH1	LM06vsLM06p-2	Up
4.66209e-46	-0.497332	0.124	0.358	1.25872e-41	PTPN12	PTPN12	LM06vsLM06p-2	NoSignifi
5.65932e-46	-0.605903	0.79	0.894	1.52796e-41	CALR	CALR	LM06vsLM06p-2	Down
1.07685e-45	-0.740814	0.203	0.445	2.9074e-41	SLC1A7	SLC1A7	LM06vsLM06p-2	Down
1.55395e-45	-0.56069	0.117	0.348	4.1955e-41	POU3F2	POU3F2	LM06vsLM06p-2	Down
6.32628e-45	-0.634744	0.119	0.348	1.70803e-40	NCOA7	NCOA7	LM06vsLM06p-2	Down
5.24788e-44	-0.591831	0.104	0.327	1.41687e-39	VEGFA	VEGFA	LM06vsLM06p-2	Down
7.24229e-44	0.702393	0.759	0.643	1.95535e-39	VMP1	VMP1	LM06vsLM06p-2	Up
1.27961e-43	-0.521269	0.118	0.348	3.45481e-39	PLS3	PLS3	LM06vsLM06p-2	Down
2.01715e-43	-0.519333	0.067	0.273	5.44611e-39	BTG1	BTG1	LM06vsLM06p-2	Down
8.38126e-43	-0.562072	0.353	0.598	2.26286e-38	KTN1	KTN1	LM06vsLM06p-2	Down
1.15599e-42	0.480772	0.994	0.989	3.12105e-38	MT-ND1	MT-ND1	LM06vsLM06p-2	NoSignifi
1.50339e-42	-0.687019	0.25	0.473	4.059e-38	SAMD9L	SAMD9L	LM06vsLM06p-2	Down
7.27038e-42	-0.689435	0.696	0.815	1.96293e-37	DUSP1	DUSP1	LM06vsLM06p-2	Down
1.00094e-41	-0.628058	0.29	0.516	2.70244e-37	PARP14	PARP14	LM06vsLM06p-2	Down
1.54808e-41	-1.45627	0.634	0.71	4.17967e-37	SFTPA1	SFTPA1	LM06vsLM06p-2	Down
1.89548e-41	-0.701139	0.274	0.49	5.1176e-37	XAF1	XAF1	LM06vsLM06p-2	Down
2.51313e-40	-0.655018	0.313	0.532	6.78519e-36	CCND1	CCND1	LM06vsLM06p-2	Down
3.51127e-40	0.556495	0.946	0.918	9.48007e-36	LDHB	LDHB	LM06vsLM06p-2	Up
3.92571e-40	-0.437013	0.947	0.984	1.0599e-35	HNRNPA2B1	HNRNPA2B1	LM06vsLM06p-2	NoSignifi
5.03515e-40	-0.546034	0.331	0.563	1.35944e-35	LMNA	LMNA	LM06vsLM06p-2	Down
9.65816e-40	0.496313	0.943	0.887	2.60761e-35	SUB1	SUB1	LM06vsLM06p-2	NoSignifi
1.33012e-39	-0.546585	0.163	0.387	3.59118e-35	SRRM2	SRRM2	LM06vsLM06p-2	Down
1.41068e-39	0.433542	0.996	0.992	3.8087e-35	MT-ND2	MT-ND2	LM06vsLM06p-2	NoSignifi
1.95348e-39	-0.610304	0.505	0.692	5.27419e-35	MX1	MX1	LM06vsLM06p-2	Down
1.62608e-38	-0.567201	0.6	0.777	4.39025e-34	WSB1	WSB1	LM06vsLM06p-2	Down
2.16043e-38	-0.428314	0.133	0.348	5.83296e-34	IRF7	IRF7	LM06vsLM06p-2	NoSignifi
4.77253e-38	-0.474327	0.138	0.345	1.28853e-33	DDX58	DDX58	LM06vsLM06p-2	NoSignifi
5.35743e-38	-0.440315	0.102	0.307	1.44645e-33	CEBPB	CEBPB	LM06vsLM06p-2	NoSignifi
6.52113e-38	-0.397432	0.064	0.253	1.76064e-33	PPP1R14B	PPP1R14B	LM06vsLM06p-2	NoSignifi
1.50887e-37	-0.413767	0.072	0.267	4.07381e-33	CYBA	CYBA	LM06vsLM06p-2	NoSignifi
1.54823e-37	-0.460448	0.114	0.32	4.18006e-33	IL6ST	IL6ST	LM06vsLM06p-2	NoSignifi
1.93102e-37	0.530794	0.385	0.181	5.21355e-33	ARHGDIB	ARHGDIB	LM06vsLM06p-2	Up
3.27963e-37	0.460232	0.889	0.808	8.85466e-33	ATP6V1G1	ATP6V1G1	LM06vsLM06p-2	NoSignifi
3.59926e-37	-0.5217	0.211	0.443	9.71764e-33	CCNL1	CCNL1	LM06vsLM06p-2	Down
6.75006e-37	-0.465025	0.525	0.751	1.82245e-32	BST2	BST2	LM06vsLM06p-2	NoSignifi
1.0571e-36	0.637022	0.607	0.452	2.85406e-32	VDAC1	VDAC1	LM06vsLM06p-2	Up
3.35231e-36	-0.687247	0.209	0.431	9.0509e-32	GDF15	GDF15	LM06vsLM06p-2	Down
3.78589e-36	0.541675	0.934	0.871	1.02215e-31	DBI	DBI	LM06vsLM06p-2	Up
6.63931e-36	-0.455915	0.14	0.346	1.79255e-31	NKX2-1	NKX2-1	LM06vsLM06p-2	NoSignifi
9.25955e-36	-0.501519	0.174	0.38	2.49999e-31	BMP5	BMP5	LM06vsLM06p-2	Down
9.61551e-36	-0.416949	0.082	0.269	2.59609e-31	LINC01578	LINC01578	LM06vsLM06p-2	NoSignifi
1.48827e-35	0.463657	0.95	0.905	4.01817e-31	HLA-DPA1	HLA-DPA1	LM06vsLM06p-2	NoSignifi
1.65698e-35	-0.673256	0.482	0.651	4.47367e-31	RNF213	RNF213	LM06vsLM06p-2	Down
2.55474e-35	-0.447184	0.99	0.998	6.89754e-31	RPS27	RPS27	LM06vsLM06p-2	NoSignifi
9.71183e-35	-0.424696	0.164	0.372	2.6221e-30	BAIAP2L1	BAIAP2L1	LM06vsLM06p-2	NoSignifi
1.26588e-34	-0.5672	0.399	0.591	3.41776e-30	EZR	EZR	LM06vsLM06p-2	Down
1.7535e-34	0.539029	0.785	0.675	4.73426e-30	CRABP2	CRABP2	LM06vsLM06p-2	Up
9.33236e-34	0.530712	0.959	0.942	2.51964e-29	GNAS	GNAS	LM06vsLM06p-2	Up
1.47284e-33	-0.473336	0.143	0.339	3.97653e-29	ABCC3	ABCC3	LM06vsLM06p-2	NoSignifi
1.77615e-33	0.490833	0.95	0.896	4.79543e-29	CTSH	CTSH	LM06vsLM06p-2	NoSignifi
2.18758e-33	-0.566342	0.091	0.273	5.90624e-29	FOSB	FOSB	LM06vsLM06p-2	Down
3.90444e-33	-0.380624	0.994	0.997	1.05416e-28	IFITM3	IFITM3	LM06vsLM06p-2	NoSignifi
1.32589e-32	0.421267	0.95	0.902	3.57976e-28	NDUFS5	NDUFS5	LM06vsLM06p-2	NoSignifi
3.52453e-32	-0.394504	0.086	0.264	9.51588e-28	MGLL	MGLL	LM06vsLM06p-2	NoSignifi
3.5293e-32	-0.459669	0.115	0.3	9.52876e-28	TNIP3	TNIP3	LM06vsLM06p-2	NoSignifi
3.62158e-32	-0.448412	0.127	0.319	9.7779e-28	CITED2	CITED2	LM06vsLM06p-2	NoSignifi
4.48675e-32	-0.434568	0.207	0.411	1.21138e-27	UBE2H	UBE2H	LM06vsLM06p-2	NoSignifi
6.47327e-32	-0.426229	0.124	0.311	1.74772e-27	SCIN	SCIN	LM06vsLM06p-2	NoSignifi
7.7655e-32	-0.503647	0.177	0.367	2.09661e-27	LMO3	LMO3	LM06vsLM06p-2	Down
1.36804e-31	-0.459821	0.095	0.271	3.69357e-27	SYNE1	SYNE1	LM06vsLM06p-2	NoSignifi
1.8096e-31	-0.542251	0.836	0.916	4.88574e-27	MT2A	MT2A	LM06vsLM06p-2	Down
2.89363e-31	-0.570183	0.388	0.592	7.8125e-27	TXNIP	TXNIP	LM06vsLM06p-2	Down
8.03389e-31	-0.362121	0.939	0.969	2.16907e-26	RPS12	RPS12	LM06vsLM06p-2	NoSignifi
1.02481e-30	-0.522555	0.872	0.944	2.76687e-26	HSPA1A	HSPA1A	LM06vsLM06p-2	Down
3.32772e-30	-0.419604	0.14	0.325	8.98452e-26	NDNF	NDNF	LM06vsLM06p-2	NoSignifi
3.89603e-30	-0.524812	0.205	0.395	1.05189e-25	CD55	CD55	LM06vsLM06p-2	Down
3.97676e-30	-0.41972	0.147	0.334	1.07369e-25	CDK12	CDK12	LM06vsLM06p-2	NoSignifi
5.34828e-30	-0.505265	0.901	0.949	1.44398e-25	AGR2	AGR2	LM06vsLM06p-2	Down
8.27028e-30	0.490982	0.347	0.176	2.23289e-25	NELL1	NELL1	LM06vsLM06p-2	NoSignifi
1.23001e-29	-0.45481	0.143	0.325	3.32091e-25	COL8A1	COL8A1	LM06vsLM06p-2	NoSignifi
1.59046e-29	0.476116	0.997	0.997	4.29409e-25	FTL	FTL	LM06vsLM06p-2	NoSignifi
1.65309e-29	0.432816	0.963	0.908	4.46318e-25	NACA	NACA	LM06vsLM06p-2	NoSignifi
1.76198e-29	-0.39242	0.091	0.261	4.75718e-25	IER5	IER5	LM06vsLM06p-2	NoSignifi
1.99897e-29	0.561992	0.423	0.251	5.39702e-25	MUC20	MUC20	LM06vsLM06p-2	Up
2.46262e-29	0.445483	0.9	0.827	6.64884e-25	UQCRH	UQCRH	LM06vsLM06p-2	NoSignifi
3.67795e-29	0.481212	0.648	0.502	9.93011e-25	SNRPG	SNRPG	LM06vsLM06p-2	NoSignifi
5.31334e-29	-0.482878	0.986	0.988	1.43455e-24	S100A10	S100A10	LM06vsLM06p-2	NoSignifi
6.46615e-29	-0.400431	0.133	0.311	1.7458e-24	SRSF9	SRSF9	LM06vsLM06p-2	NoSignifi
7.50126e-29	0.458003	0.321	0.155	2.02527e-24	CLEC2B	CLEC2B	LM06vsLM06p-2	NoSignifi
8.16734e-29	-0.331659	0.094	0.263	2.2051e-24	N4BP1	N4BP1	LM06vsLM06p-2	NoSignifi
1.15149e-28	-0.413284	0.174	0.36	3.10892e-24	MACC1	MACC1	LM06vsLM06p-2	NoSignifi
1.20675e-28	0.518125	0.418	0.245	3.2581e-24	NOP10	NOP10	LM06vsLM06p-2	Up
1.29457e-28	-0.416673	0.245	0.442	3.4952e-24	GNB2	GNB2	LM06vsLM06p-2	NoSignifi
1.83846e-28	-0.48531	0.099	0.262	4.96366e-24	NFKBIZ	NFKBIZ	LM06vsLM06p-2	NoSignifi
2.4413e-28	-0.329705	0.106	0.279	6.59125e-24	KMT2A	KMT2A	LM06vsLM06p-2	NoSignifi
3.11367e-28	-0.4106	0.249	0.451	8.4066e-24	MTDH	MTDH	LM06vsLM06p-2	NoSignifi
6.56987e-28	-0.478556	0.315	0.518	1.7738e-23	HOPX	HOPX	LM06vsLM06p-2	NoSignifi
7.70144e-28	-0.359187	0.98	0.991	2.07931e-23	MDK	MDK	LM06vsLM06p-2	NoSignifi
9.9753e-28	-0.326439	0.088	0.252	2.69323e-23	C1orf122	C1orf122	LM06vsLM06p-2	NoSignifi
1.49464e-27	-0.323048	0.097	0.264	4.03538e-23	CRIP2	CRIP2	LM06vsLM06p-2	NoSignifi
1.53217e-27	0.437662	0.964	0.954	4.13671e-23	NPM1	NPM1	LM06vsLM06p-2	NoSignifi
2.89177e-27	-0.482513	0.347	0.525	7.80748e-23	DRAM1	DRAM1	LM06vsLM06p-2	NoSignifi
3.4795e-27	-0.394784	0.134	0.31	9.39431e-23	BTG3	BTG3	LM06vsLM06p-2	NoSignifi
4.66991e-27	1.23253	0.68	0.531	1.26083e-22	SCGB3A2	SCGB3A2	LM06vsLM06p-2	Up
1.08e-26	0.605695	0.552	0.396	2.91588e-22	KRT23	KRT23	LM06vsLM06p-2	Up
2.30774e-26	-0.371199	0.123	0.29	6.23066e-22	FOXQ1	FOXQ1	LM06vsLM06p-2	NoSignifi
3.20155e-26	-0.405598	0.245	0.429	8.64386e-22	SPATS2L	SPATS2L	LM06vsLM06p-2	NoSignifi
3.73839e-26	-0.386833	0.169	0.342	1.00933e-21	DDX60	DDX60	LM06vsLM06p-2	NoSignifi
4.23137e-26	0.385804	0.963	0.918	1.14243e-21	SRP14	SRP14	LM06vsLM06p-2	NoSignifi
5.92653e-26	-0.432321	0.792	0.873	1.6001e-21	ISG15	ISG15	LM06vsLM06p-2	NoSignifi
5.9577e-26	0.367717	0.252	0.107	1.60852e-21	GPNMB	GPNMB	LM06vsLM06p-2	NoSignifi
6.29261e-26	-0.4437	0.267	0.449	1.69894e-21	LAPTM4B	LAPTM4B	LM06vsLM06p-2	NoSignifi
7.66976e-26	-0.500783	0.856	0.901	2.07076e-21	FOS	FOS	LM06vsLM06p-2	Down
7.79442e-26	-0.42677	0.401	0.588	2.10442e-21	XBP1	XBP1	LM06vsLM06p-2	NoSignifi
8.94941e-26	-0.428179	0.937	0.959	2.41625e-21	HSP90B1	HSP90B1	LM06vsLM06p-2	NoSignifi
1.06922e-25	0.351544	0.993	0.992	2.88678e-21	MT-CYB	MT-CYB	LM06vsLM06p-2	NoSignifi
1.14511e-25	-0.391487	0.189	0.369	3.09169e-21	IRX3	IRX3	LM06vsLM06p-2	NoSignifi
1.26797e-25	-0.33844	0.142	0.315	3.42338e-21	CCNL2	CCNL2	LM06vsLM06p-2	NoSignifi
1.65458e-25	-0.348228	0.641	0.776	4.46719e-21	RBM39	RBM39	LM06vsLM06p-2	NoSignifi
2.26378e-25	-0.400615	0.674	0.8	6.11198e-21	PSME1	PSME1	LM06vsLM06p-2	NoSignifi
6.47173e-25	-0.321336	0.107	0.267	1.7473e-20	LAGE3	LAGE3	LM06vsLM06p-2	NoSignifi
6.54127e-25	-0.387231	0.385	0.575	1.76608e-20	EIF4A2	EIF4A2	LM06vsLM06p-2	NoSignifi
6.82503e-25	-0.381102	0.336	0.535	1.84269e-20	SET	SET	LM06vsLM06p-2	NoSignifi
1.1084e-24	0.522718	0.323	0.162	2.99256e-20	STMN1	STMN1	LM06vsLM06p-2	Up
1.5053e-24	-0.346462	0.11	0.266	4.06417e-20	WNK1	WNK1	LM06vsLM06p-2	NoSignifi
1.52921e-24	-0.440175	0.257	0.427	4.12871e-20	IFIH1	IFIH1	LM06vsLM06p-2	NoSignifi
1.53767e-24	0.393187	0.348	0.191	4.15155e-20	SAR1A	SAR1A	LM06vsLM06p-2	NoSignifi
1.80328e-24	-0.41395	0.199	0.374	4.86867e-20	ARRDC3	ARRDC3	LM06vsLM06p-2	NoSignifi
2.67728e-24	-0.403242	0.286	0.462	7.22838e-20	DDX17	DDX17	LM06vsLM06p-2	NoSignifi
3.51778e-24	-0.309297	0.979	0.993	9.49764e-20	RPS21	RPS21	LM06vsLM06p-2	NoSignifi
3.96112e-24	-0.325346	0.112	0.269	1.06946e-19	MACF1	MACF1	LM06vsLM06p-2	NoSignifi
6.49564e-24	-0.358591	0.143	0.304	1.75376e-19	CRNDE	CRNDE	LM06vsLM06p-2	NoSignifi
7.90027e-24	0.421974	0.99	0.985	2.133e-19	S100A11	S100A11	LM06vsLM06p-2	NoSignifi
8.21064e-24	0.36075	0.714	0.595	2.21679e-19	TMA7	TMA7	LM06vsLM06p-2	NoSignifi
1.16399e-23	-0.42181	0.493	0.641	3.14267e-19	PON2	PON2	LM06vsLM06p-2	NoSignifi
1.17002e-23	0.435528	0.787	0.724	3.15894e-19	HLA-DPB1	HLA-DPB1	LM06vsLM06p-2	NoSignifi
1.20852e-23	0.359037	0.262	0.12	3.26287e-19	TFPI2	TFPI2	LM06vsLM06p-2	NoSignifi
1.64595e-23	-0.428756	0.349	0.538	4.44389e-19	DEK	DEK	LM06vsLM06p-2	NoSignifi
2.77307e-23	-0.368764	0.264	0.442	7.487e-19	GAS5	GAS5	LM06vsLM06p-2	NoSignifi
3.56796e-23	0.470837	0.503	0.368	9.63313e-19	PSMB7	PSMB7	LM06vsLM06p-2	NoSignifi
4.14833e-23	-0.413324	0.215	0.379	1.12001e-18	OAS2	OAS2	LM06vsLM06p-2	NoSignifi
5.37144e-23	-0.324669	0.915	0.949	1.45024e-18	YWHAZ	YWHAZ	LM06vsLM06p-2	NoSignifi
6.06236e-23	-0.594713	0.461	0.636	1.63678e-18	TCIM	TCIM	LM06vsLM06p-2	Down
6.10151e-23	-0.311056	0.732	0.842	1.64735e-18	GUK1	GUK1	LM06vsLM06p-2	NoSignifi
7.39472e-23	0.572945	0.727	0.655	1.9965e-18	CPM	CPM	LM06vsLM06p-2	Up
1.08317e-22	-0.297074	0.985	0.994	2.92445e-18	RPS2	RPS2	LM06vsLM06p-2	NoSignifi
1.17916e-22	-0.31362	0.983	0.995	3.18362e-18	RPL30	RPL30	LM06vsLM06p-2	NoSignifi
1.33864e-22	-0.278174	0.107	0.257	3.61421e-18	YWHAH	YWHAH	LM06vsLM06p-2	NoSignifi
1.42003e-22	-0.401172	0.636	0.748	3.83394e-18	HSPA1B	HSPA1B	LM06vsLM06p-2	NoSignifi
1.42811e-22	0.36037	0.909	0.827	3.85575e-18	UQCR10	UQCR10	LM06vsLM06p-2	NoSignifi
2.58534e-22	-0.398178	0.145	0.296	6.98015e-18	ARL4A	ARL4A	LM06vsLM06p-2	NoSignifi
2.89976e-22	0.307291	0.992	0.982	7.82907e-18	HLA-DRA	HLA-DRA	LM06vsLM06p-2	NoSignifi
3.05255e-22	0.332743	0.993	0.991	8.24157e-18	TMSB10	TMSB10	LM06vsLM06p-2	NoSignifi
3.0949e-22	-0.360664	0.245	0.412	8.35593e-18	ACBD3	ACBD3	LM06vsLM06p-2	NoSignifi
3.94718e-22	0.472973	0.594	0.489	1.0657e-17	NDUFB3	NDUFB3	LM06vsLM06p-2	NoSignifi
4.06038e-22	-0.327399	0.109	0.258	1.09626e-17	LMO7	LMO7	LM06vsLM06p-2	NoSignifi
4.09399e-22	0.330837	0.99	0.993	1.10534e-17	RPL35	RPL35	LM06vsLM06p-2	NoSignifi
4.72637e-22	0.488053	0.86	0.811	1.27607e-17	AQP3	AQP3	LM06vsLM06p-2	NoSignifi
5.0635e-22	-0.348658	0.244	0.418	1.36709e-17	KMT2E	KMT2E	LM06vsLM06p-2	NoSignifi
5.44262e-22	0.340436	0.272	0.132	1.46945e-17	MRPL36	MRPL36	LM06vsLM06p-2	NoSignifi
8.78868e-22	-0.388444	0.304	0.468	2.37285e-17	OAS1	OAS1	LM06vsLM06p-2	NoSignifi
9.16639e-22	0.326077	0.952	0.873	2.47483e-17	RPL41	RPL41	LM06vsLM06p-2	NoSignifi
1.22921e-21	0.406461	0.396	0.254	3.31875e-17	NAA20	NAA20	LM06vsLM06p-2	NoSignifi
1.49931e-21	-0.34313	0.211	0.372	4.04798e-17	CEP350	CEP350	LM06vsLM06p-2	NoSignifi
3.23927e-21	-0.298417	0.13	0.277	8.74571e-17	MYOF	MYOF	LM06vsLM06p-2	NoSignifi
4.56837e-21	-0.386477	0.23	0.39	1.23341e-16	SRSF2	SRSF2	LM06vsLM06p-2	NoSignifi
8.96768e-21	-0.286182	0.99	0.995	2.42118e-16	RPLP2	RPLP2	LM06vsLM06p-2	NoSignifi
1.23321e-20	-0.362404	0.729	0.818	3.32955e-16	LGALS3	LGALS3	LM06vsLM06p-2	NoSignifi
1.57514e-20	-0.442113	0.32	0.48	4.25273e-16	SAMD9	SAMD9	LM06vsLM06p-2	NoSignifi
2.13696e-20	-0.536823	0.277	0.433	5.76957e-16	HMGB3	HMGB3	LM06vsLM06p-2	Down
2.396e-20	0.326961	0.293	0.155	6.46897e-16	DECR1	DECR1	LM06vsLM06p-2	NoSignifi
3.52481e-20	-0.33792	0.359	0.532	9.51664e-16	ICAM1	ICAM1	LM06vsLM06p-2	NoSignifi
3.56119e-20	-0.298185	0.984	0.987	9.61485e-16	RPS29	RPS29	LM06vsLM06p-2	NoSignifi
4.49432e-20	0.302487	0.748	0.655	1.21342e-15	ATP5F1B	ATP5F1B	LM06vsLM06p-2	NoSignifi
4.91011e-20	0.456862	0.461	0.328	1.32568e-15	ACSS2	ACSS2	LM06vsLM06p-2	NoSignifi
5.46912e-20	0.341137	0.988	0.977	1.47661e-15	CD63	CD63	LM06vsLM06p-2	NoSignifi
8.83827e-20	0.410958	0.48	0.332	2.38624e-15	ADGRF1	ADGRF1	LM06vsLM06p-2	NoSignifi
1.24587e-19	-0.384257	0.277	0.43	3.36371e-15	MX2	MX2	LM06vsLM06p-2	NoSignifi
1.29161e-19	0.319734	0.976	0.961	3.4872e-15	UQCRQ	UQCRQ	LM06vsLM06p-2	NoSignifi
1.46148e-19	0.429011	0.455	0.318	3.94584e-15	RAD21	RAD21	LM06vsLM06p-2	NoSignifi
1.57842e-19	-0.327169	0.176	0.32	4.26158e-15	DTX3L	DTX3L	LM06vsLM06p-2	NoSignifi
1.81325e-19	-0.340923	0.217	0.374	4.89561e-15	MBNL1	MBNL1	LM06vsLM06p-2	NoSignifi
1.93985e-19	-0.31807	0.19	0.341	5.23739e-15	PTPN1	PTPN1	LM06vsLM06p-2	NoSignifi
2.04723e-19	-0.376748	0.251	0.407	5.52731e-15	EIF5	EIF5	LM06vsLM06p-2	NoSignifi
2.24045e-19	0.406954	0.448	0.308	6.049e-15	SUMO1	SUMO1	LM06vsLM06p-2	NoSignifi
2.39532e-19	-0.378439	0.319	0.473	6.46713e-15	ADAR	ADAR	LM06vsLM06p-2	NoSignifi
2.89363e-19	0.323893	0.851	0.763	7.81251e-15	ATP5IF1	ATP5IF1	LM06vsLM06p-2	NoSignifi
3.34699e-19	-0.26178	0.114	0.251	9.03653e-15	PDXK	PDXK	LM06vsLM06p-2	NoSignifi
3.49892e-19	-0.41277	0.371	0.506	9.44673e-15	SLFN5	SLFN5	LM06vsLM06p-2	NoSignifi
3.56707e-19	-0.395594	0.453	0.6	9.63072e-15	IFI44L	IFI44L	LM06vsLM06p-2	NoSignifi
4.39249e-19	0.374096	0.971	0.943	1.18593e-14	HINT1	HINT1	LM06vsLM06p-2	NoSignifi
5.74397e-19	-0.323121	0.273	0.44	1.55081e-14	CAPN2	CAPN2	LM06vsLM06p-2	NoSignifi
7.10055e-19	-0.267175	0.126	0.262	1.91708e-14	SH3BP5	SH3BP5	LM06vsLM06p-2	NoSignifi
7.24876e-19	0.351129	0.42	0.282	1.95709e-14	PDHA1	PDHA1	LM06vsLM06p-2	NoSignifi
1.49809e-18	-0.30918	0.174	0.321	4.0447e-14	AHR	AHR	LM06vsLM06p-2	NoSignifi
1.6065e-18	-0.253466	0.124	0.265	4.33738e-14	MRPS34	MRPS34	LM06vsLM06p-2	NoSignifi
1.72497e-18	0.384115	0.38	0.244	4.65724e-14	COPS9	COPS9	LM06vsLM06p-2	NoSignifi
1.96364e-18	-0.281422	0.138	0.276	5.30162e-14	PHF20L1	PHF20L1	LM06vsLM06p-2	NoSignifi
2.76767e-18	-0.402338	0.386	0.528	7.47244e-14	TMEM205	TMEM205	LM06vsLM06p-2	NoSignifi
3.24979e-18	-0.319735	0.643	0.773	8.77411e-14	WDR83OS	WDR83OS	LM06vsLM06p-2	NoSignifi
3.80101e-18	-0.317404	0.171	0.308	1.02623e-13	STX16	STX16	LM06vsLM06p-2	NoSignifi
4.05847e-18	-0.330124	0.165	0.307	1.09575e-13	ARL6IP4	ARL6IP4	LM06vsLM06p-2	NoSignifi
4.87565e-18	-0.290131	0.289	0.446	1.31638e-13	DYNC1LI2	DYNC1LI2	LM06vsLM06p-2	NoSignifi
4.93842e-18	-0.335811	0.585	0.704	1.33332e-13	DNAJB1	DNAJB1	LM06vsLM06p-2	NoSignifi
4.99885e-18	-0.35973	0.392	0.546	1.34964e-13	SDC4	SDC4	LM06vsLM06p-2	NoSignifi
7.59567e-18	0.396416	0.477	0.352	2.05075e-13	PSMA4	PSMA4	LM06vsLM06p-2	NoSignifi
1.07144e-17	-0.258753	0.175	0.325	2.89278e-13	MRPL41	MRPL41	LM06vsLM06p-2	NoSignifi
1.09825e-17	-0.371493	0.239	0.381	2.96516e-13	EGFR	EGFR	LM06vsLM06p-2	NoSignifi
1.71091e-17	0.354565	0.331	0.2	4.61928e-13	ANXA4	ANXA4	LM06vsLM06p-2	NoSignifi
2.47443e-17	0.355412	0.65	0.551	6.68072e-13	MICOS10	MICOS10	LM06vsLM06p-2	NoSignifi
2.66107e-17	-0.366417	0.988	0.976	7.18463e-13	MT-ND5	MT-ND5	LM06vsLM06p-2	NoSignifi
3.23636e-17	0.315409	0.855	0.795	8.73786e-13	TRMT112	TRMT112	LM06vsLM06p-2	NoSignifi
3.26702e-17	0.353764	0.309	0.185	8.82063e-13	TIMM8B	TIMM8B	LM06vsLM06p-2	NoSignifi
5.27721e-17	0.344529	0.406	0.273	1.42479e-12	ECHS1	ECHS1	LM06vsLM06p-2	NoSignifi
5.5308e-17	-0.285322	0.161	0.295	1.49326e-12	MAGI3	MAGI3	LM06vsLM06p-2	NoSignifi
5.56981e-17	0.33151	0.326	0.197	1.50379e-12	SEC13	SEC13	LM06vsLM06p-2	NoSignifi
7.56363e-17	0.346984	0.341	0.211	2.04211e-12	COX14	COX14	LM06vsLM06p-2	NoSignifi
9.10215e-17	-0.396541	0.238	0.379	2.45749e-12	GPRC5A	GPRC5A	LM06vsLM06p-2	NoSignifi
1.06325e-16	-0.36336	0.339	0.474	2.87067e-12	NUB1	NUB1	LM06vsLM06p-2	NoSignifi
1.12186e-16	-0.401912	0.251	0.388	3.02892e-12	EFNA1	EFNA1	LM06vsLM06p-2	NoSignifi
1.4132e-16	-0.262945	0.141	0.272	3.8155e-12	HHLA2	HHLA2	LM06vsLM06p-2	NoSignifi
1.49481e-16	-0.263685	0.17	0.311	4.03583e-12	DDX3X	DDX3X	LM06vsLM06p-2	NoSignifi
1.57277e-16	-0.334603	0.587	0.699	4.24633e-12	ZFAS1	ZFAS1	LM06vsLM06p-2	NoSignifi
1.6745e-16	-0.306904	0.257	0.406	4.52097e-12	GSPT1	GSPT1	LM06vsLM06p-2	NoSignifi
1.94022e-16	-0.326281	0.47	0.639	5.23841e-12	LPCAT1	LPCAT1	LM06vsLM06p-2	NoSignifi
2.02037e-16	0.304413	0.983	0.98	5.45481e-12	RPS4X	RPS4X	LM06vsLM06p-2	NoSignifi
2.21031e-16	-0.303969	0.984	0.978	5.96763e-12	RPL5	RPL5	LM06vsLM06p-2	NoSignifi
2.30155e-16	-0.252253	0.128	0.252	6.21396e-12	CELF1	CELF1	LM06vsLM06p-2	NoSignifi
2.40342e-16	-0.268222	0.345	0.508	6.48899e-12	H2AFV	H2AFV	LM06vsLM06p-2	NoSignifi
2.43122e-16	-0.343998	0.284	0.425	6.56405e-12	IDS	IDS	LM06vsLM06p-2	NoSignifi
3.15888e-16	-0.349161	0.31	0.454	8.52867e-12	IFIT1	IFIT1	LM06vsLM06p-2	NoSignifi
3.62336e-16	0.348193	0.341	0.22	9.78271e-12	RNF141	RNF141	LM06vsLM06p-2	NoSignifi
3.68241e-16	-0.25608	0.151	0.279	9.94215e-12	LYST	LYST	LM06vsLM06p-2	NoSignifi
4.16973e-16	-0.259246	0.782	0.863	1.12579e-11	SFTA2	SFTA2	LM06vsLM06p-2	NoSignifi
6.25829e-16	0.296262	0.819	0.726	1.68967e-11	ATP5MC3	ATP5MC3	LM06vsLM06p-2	NoSignifi
6.44924e-16	-0.279258	0.146	0.276	1.74123e-11	SYNE2	SYNE2	LM06vsLM06p-2	NoSignifi
7.01533e-16	-0.260336	0.131	0.255	1.89407e-11	GNPTAB	GNPTAB	LM06vsLM06p-2	NoSignifi
8.10816e-16	-0.411848	0.241	0.371	2.18912e-11	PPP1R15A	PPP1R15A	LM06vsLM06p-2	NoSignifi
9.60843e-16	0.297482	0.986	0.972	2.59418e-11	RPL34	RPL34	LM06vsLM06p-2	NoSignifi
1.07762e-15	-0.294928	0.236	0.374	2.90948e-11	BAZ1B	BAZ1B	LM06vsLM06p-2	NoSignifi
1.22931e-15	-0.251627	0.177	0.317	3.31901e-11	SNX3	SNX3	LM06vsLM06p-2	NoSignifi
1.52112e-15	-0.2702	0.28	0.424	4.10688e-11	CHMP4B	CHMP4B	LM06vsLM06p-2	NoSignifi
1.55242e-15	-0.27675	0.246	0.385	4.19139e-11	BRD7	BRD7	LM06vsLM06p-2	NoSignifi
1.91561e-15	0.286145	0.324	0.202	5.17196e-11	PGD	PGD	LM06vsLM06p-2	NoSignifi
2.49965e-15	0.267121	0.292	0.17	6.74881e-11	PTGES	PTGES	LM06vsLM06p-2	NoSignifi
3.4471e-15	-0.274008	0.163	0.288	9.30682e-11	ARHGAP5	ARHGAP5	LM06vsLM06p-2	NoSignifi
5.23669e-15	-0.289313	0.131	0.251	1.41385e-10	IFIT2	IFIT2	LM06vsLM06p-2	NoSignifi
5.26825e-15	-0.261591	0.152	0.278	1.42237e-10	TMX4	TMX4	LM06vsLM06p-2	NoSignifi
6.81482e-15	0.333265	0.686	0.631	1.83993e-10	TMED9	TMED9	LM06vsLM06p-2	NoSignifi
7.11333e-15	-0.303691	0.254	0.38	1.92053e-10	EMB	EMB	LM06vsLM06p-2	NoSignifi
7.99331e-15	-0.316788	0.321	0.46	2.15811e-10	ANP32E	ANP32E	LM06vsLM06p-2	NoSignifi
9.08611e-15	-0.268384	0.185	0.318	2.45316e-10	PRELID1	PRELID1	LM06vsLM06p-2	NoSignifi
1.09072e-14	-0.315782	0.355	0.487	2.94485e-10	TAPBP	TAPBP	LM06vsLM06p-2	NoSignifi
1.18479e-14	-0.327953	0.199	0.326	3.19882e-10	C5	C5	LM06vsLM06p-2	NoSignifi
1.21278e-14	-0.279583	0.311	0.456	3.27439e-10	SFPQ	SFPQ	LM06vsLM06p-2	NoSignifi
1.28396e-14	0.454565	0.701	0.651	3.46656e-10	NQO1	NQO1	LM06vsLM06p-2	NoSignifi
1.76317e-14	-0.280419	0.221	0.353	4.76039e-10	TTC3	TTC3	LM06vsLM06p-2	NoSignifi
2.01866e-14	0.250192	0.99	0.988	5.45018e-10	RPS8	RPS8	LM06vsLM06p-2	NoSignifi
2.12574e-14	-0.267841	0.173	0.294	5.7393e-10	STEAP2	STEAP2	LM06vsLM06p-2	NoSignifi
2.15573e-14	-0.275164	0.511	0.668	5.82025e-10	TIMP1	TIMP1	LM06vsLM06p-2	NoSignifi
2.38687e-14	0.32622	0.52	0.411	6.44432e-10	SMS	SMS	LM06vsLM06p-2	NoSignifi
2.62503e-14	-0.306457	0.17	0.291	7.08731e-10	TRIB1	TRIB1	LM06vsLM06p-2	NoSignifi
3.17955e-14	0.263934	0.85	0.77	8.58446e-10	SUMO2	SUMO2	LM06vsLM06p-2	NoSignifi
3.32723e-14	0.276719	0.253	0.144	8.98318e-10	SMIM30	SMIM30	LM06vsLM06p-2	NoSignifi
5.28784e-14	-0.254891	0.181	0.305	1.42766e-09	ZNFX1	ZNFX1	LM06vsLM06p-2	NoSignifi
5.37749e-14	-0.284819	0.271	0.4	1.45187e-09	NUFIP2	NUFIP2	LM06vsLM06p-2	NoSignifi
7.97592e-14	-0.306295	0.191	0.31	2.15342e-09	TOB1	TOB1	LM06vsLM06p-2	NoSignifi
1.11629e-13	-0.258255	0.202	0.327	3.01386e-09	TES	TES	LM06vsLM06p-2	NoSignifi
1.19601e-13	0.356718	0.454	0.348	3.2291e-09	QPRT	QPRT	LM06vsLM06p-2	NoSignifi
1.2522e-13	-0.278525	0.189	0.308	3.38081e-09	KMT2C	KMT2C	LM06vsLM06p-2	NoSignifi
1.45748e-13	-0.28778	0.32	0.456	3.93504e-09	NUDC	NUDC	LM06vsLM06p-2	NoSignifi
1.69421e-13	-0.288038	0.494	0.633	4.57419e-09	PRRC2C	PRRC2C	LM06vsLM06p-2	NoSignifi
1.76285e-13	-0.279266	0.225	0.347	4.75953e-09	APOL6	APOL6	LM06vsLM06p-2	NoSignifi
1.79529e-13	0.273148	0.942	0.919	4.84711e-09	ATP5MF	ATP5MF	LM06vsLM06p-2	NoSignifi
1.91979e-13	-0.262618	0.856	0.901	5.18324e-09	PFN1	PFN1	LM06vsLM06p-2	NoSignifi
2.02173e-13	-0.263959	0.567	0.697	5.45847e-09	MAL2	MAL2	LM06vsLM06p-2	NoSignifi
2.47602e-13	-0.270143	0.166	0.279	6.685e-09	C6orf62	C6orf62	LM06vsLM06p-2	NoSignifi
2.64616e-13	-0.250751	0.845	0.905	7.14436e-09	IFITM2	IFITM2	LM06vsLM06p-2	NoSignifi
2.77e-13	-0.281559	0.174	0.288	7.47872e-09	RNPC3	RNPC3	LM06vsLM06p-2	NoSignifi
3.75304e-13	0.269232	0.916	0.866	1.01328e-08	COX5B	COX5B	LM06vsLM06p-2	NoSignifi
4.16353e-13	-0.293187	0.154	0.267	1.12411e-08	ERRFI1	ERRFI1	LM06vsLM06p-2	NoSignifi
5.29363e-13	-0.292776	0.245	0.373	1.42923e-08	HNRNPH1	HNRNPH1	LM06vsLM06p-2	NoSignifi
5.8444e-13	0.311468	0.977	0.966	1.57793e-08	PRDX1	PRDX1	LM06vsLM06p-2	NoSignifi
7.5578e-13	-0.28082	0.316	0.45	2.04053e-08	IFIT3	IFIT3	LM06vsLM06p-2	NoSignifi
7.98539e-13	0.250396	0.907	0.862	2.15598e-08	PKM	PKM	LM06vsLM06p-2	NoSignifi
1.08187e-12	0.284187	0.856	0.796	2.92095e-08	PSAP	PSAP	LM06vsLM06p-2	NoSignifi
1.18669e-12	-0.251197	0.3	0.436	3.20394e-08	GADD45B	GADD45B	LM06vsLM06p-2	NoSignifi
1.41837e-12	-0.286561	0.165	0.274	3.82946e-08	SLC6A14	SLC6A14	LM06vsLM06p-2	NoSignifi
1.58221e-12	0.389782	0.811	0.766	4.27181e-08	TUBA1B	TUBA1B	LM06vsLM06p-2	NoSignifi
2.49936e-12	0.260415	0.287	0.183	6.74802e-08	ABRACL	ABRACL	LM06vsLM06p-2	NoSignifi
2.7898e-12	-0.256223	0.616	0.731	7.53219e-08	SON	SON	LM06vsLM06p-2	NoSignifi
3.26062e-12	0.318303	0.511	0.423	8.80336e-08	SF3B6	SF3B6	LM06vsLM06p-2	NoSignifi
3.59597e-12	-0.353053	0.288	0.4	9.70877e-08	WARS	WARS	LM06vsLM06p-2	NoSignifi
4.19914e-12	-0.262344	0.259	0.378	1.13372e-07	PTBP3	PTBP3	LM06vsLM06p-2	NoSignifi
4.54437e-12	0.322404	0.344	0.237	1.22693e-07	DPY30	DPY30	LM06vsLM06p-2	NoSignifi
5.39592e-12	-0.321318	0.289	0.405	1.45684e-07	FUS	FUS	LM06vsLM06p-2	NoSignifi
6.63952e-12	0.360617	0.519	0.439	1.7926e-07	CTSB	CTSB	LM06vsLM06p-2	NoSignifi
1.14191e-11	0.349521	0.552	0.483	3.08305e-07	MRPS21	MRPS21	LM06vsLM06p-2	NoSignifi
1.67233e-11	0.298614	0.375	0.275	4.51512e-07	AKR1A1	AKR1A1	LM06vsLM06p-2	NoSignifi
2.58662e-11	-0.295241	0.25	0.359	6.98361e-07	TRIM2	TRIM2	LM06vsLM06p-2	NoSignifi
2.73019e-11	-0.255253	0.181	0.284	7.37123e-07	HIP1	HIP1	LM06vsLM06p-2	NoSignifi
3.27689e-11	-0.267428	0.279	0.401	8.84728e-07	SRSF7	SRSF7	LM06vsLM06p-2	NoSignifi
4.42984e-11	0.275418	0.294	0.195	1.19601e-06	C9orf16	C9orf16	LM06vsLM06p-2	NoSignifi
5.87614e-11	0.311394	0.369	0.269	1.5865e-06	SNRPD1	SNRPD1	LM06vsLM06p-2	NoSignifi
1.3577e-10	-0.254513	0.356	0.472	3.66565e-06	TCEA1	TCEA1	LM06vsLM06p-2	NoSignifi
1.77978e-10	0.260245	0.983	0.983	4.80523e-06	ENO1	ENO1	LM06vsLM06p-2	NoSignifi
1.93935e-10	0.265664	0.924	0.895	5.23605e-06	RPS17	RPS17	LM06vsLM06p-2	NoSignifi
1.97745e-10	-0.267513	0.438	0.545	5.33893e-06	MSN	MSN	LM06vsLM06p-2	NoSignifi
3.95843e-10	0.264631	0.32	0.225	1.06874e-05	RAB11A	RAB11A	LM06vsLM06p-2	NoSignifi
4.35651e-10	0.518512	0.294	0.21	1.17621e-05	DDIT4	DDIT4	LM06vsLM06p-2	Up
4.82593e-10	-0.272413	0.554	0.627	1.30295e-05	HLA-F	HLA-F	LM06vsLM06p-2	NoSignifi
6.94062e-10	0.254102	0.811	0.766	1.8739e-05	GNG5	GNG5	LM06vsLM06p-2	NoSignifi
7.25045e-10	0.402247	0.99	0.995	1.95755e-05	MALAT1	MALAT1	LM06vsLM06p-2	NoSignifi
7.51685e-10	-0.312707	0.31	0.414	2.02948e-05	PLAU	PLAU	LM06vsLM06p-2	NoSignifi
1.05868e-09	0.312812	0.365	0.279	2.85833e-05	NHP2	NHP2	LM06vsLM06p-2	NoSignifi
1.0848e-09	0.256763	0.824	0.766	2.92885e-05	COX7B	COX7B	LM06vsLM06p-2	NoSignifi
1.42805e-09	0.277722	0.616	0.558	3.85558e-05	C1orf43	C1orf43	LM06vsLM06p-2	NoSignifi
1.72636e-09	0.250799	0.332	0.237	4.661e-05	ANAPC16	ANAPC16	LM06vsLM06p-2	NoSignifi
1.73761e-09	0.312993	0.429	0.35	4.69137e-05	JPT1	JPT1	LM06vsLM06p-2	NoSignifi
2.10891e-09	0.316901	0.389	0.304	5.69386e-05	ZFP36L2	ZFP36L2	LM06vsLM06p-2	NoSignifi
2.3623e-09	0.319891	0.605	0.57	6.37798e-05	PSMA2	PSMA2	LM06vsLM06p-2	NoSignifi
3.73865e-09	0.255809	0.408	0.321	0.00010094	HLA-DMB	HLA-DMB	LM06vsLM06p-2	NoSignifi
5.28038e-09	0.368249	0.454	0.374	0.000142565	S100A9	S100A9	LM06vsLM06p-2	NoSignifi
5.94468e-09	0.257112	0.747	0.715	0.0001605	ATP1A1	ATP1A1	LM06vsLM06p-2	NoSignifi
1.2098e-08	0.264214	0.581	0.533	0.000326634	HLA-DMA	HLA-DMA	LM06vsLM06p-2	NoSignifi
1.26334e-08	0.279302	0.481	0.408	0.000341089	EIF5B	EIF5B	LM06vsLM06p-2	NoSignifi
1.45296e-08	0.305781	0.516	0.467	0.000392285	EIF3I	EIF3I	LM06vsLM06p-2	NoSignifi
2.21316e-08	0.286136	0.394	0.314	0.000597531	PCBD1	PCBD1	LM06vsLM06p-2	NoSignifi
2.27901e-08	0.28788	0.419	0.349	0.000615309	CNPY2	CNPY2	LM06vsLM06p-2	NoSignifi
3.7859e-08	0.280887	0.517	0.446	0.00102216	REEP5	REEP5	LM06vsLM06p-2	NoSignifi
5.40708e-08	0.252065	0.435	0.36	0.00145986	CLINT1	CLINT1	LM06vsLM06p-2	NoSignifi
7.32549e-08	0.290019	0.484	0.416	0.00197781	RBIS	RBIS	LM06vsLM06p-2	NoSignifi
8.06854e-08	0.260854	0.364	0.282	0.00217842	CTSC	CTSC	LM06vsLM06p-2	NoSignifi
1.26641e-07	0.263889	0.49	0.429	0.00341918	TCEAL4	TCEAL4	LM06vsLM06p-2	NoSignifi
1.52539e-07	0.387643	0.601	0.529	0.0041184	AGR3	AGR3	LM06vsLM06p-2	NoSignifi
2.06719e-07	0.269127	0.454	0.396	0.00558121	MAGED1	MAGED1	LM06vsLM06p-2	NoSignifi
3.01711e-07	0.297934	0.441	0.391	0.0081459	DYNLT1	DYNLT1	LM06vsLM06p-2	NoSignifi
3.14211e-07	0.275263	0.6	0.558	0.00848339	BEX3	BEX3	LM06vsLM06p-2	NoSignifi
3.90687e-07	0.260361	0.648	0.621	0.0105482	NDUFA2	NDUFA2	LM06vsLM06p-2	NoSignifi
7.05317e-07	0.291897	0.599	0.545	0.0190429	H2AFZ	H2AFZ	LM06vsLM06p-2	NoSignifi
1.11241e-06	0.254698	0.664	0.659	0.0300339	SSBP1	SSBP1	LM06vsLM06p-2	NoSignifi
1.4598e-06	-0.263325	0.358	0.454	0.0394131	TNFSF10	TNFSF10	LM06vsLM06p-2	NoSignifi
6.34389e-06	0.263747	0.574	0.568	0.171279	PSMB2	PSMB2	LM06vsLM06p-2	NoSignifi
6.63623e-06	0.253376	0.407	0.35	0.179171	SNRPC	SNRPC	LM06vsLM06p-2	NoSignifi
4.22599e-05	0.254862	0.479	0.442	1	COX17	COX17	LM06vsLM06p-2	NoSignifi
0.000145196	0.27234	0.784	0.807	1	CAST	CAST	LM06vsLM06p-2	NoSignifi
0.000336715	-1.25367	0.69	0.642	1	SFTPC	SFTPC	LM06vsLM06p-2	NoSignifi
0.973447	-0.333095	0.715	0.669	1	SCGB3A1	SCGB3A1	LM06vsLM06p-2	NoSignifi

## Sheet: gene_in_p-2vsp-1_DE_enriched_GO
ONTOLOGY	ID	Description	GeneRatio	BgRatio	pvalue	p.adjust	qvalue	geneID	Count	threshold
BP	GO:0009205	purine ribonucleoside triphosphate metabolic process	24/297	244/18614	1.2532e-12	2.11466e-09	1.68438e-09	ATP5F1E/NME2/HSPA1A/TMSB4X/GAPDH/LDHA/ENO1/ATP5MF/PKM/NDUFA13/NDUFS5/NDUFB9/NME1/PGK1/IER3/HSPA8/NDUFB2/ATP5PD/ATP5MC3/NDUFA12/NDUFA6/NDUFB4/NDUFB11/HSPA1B	24	Up
BP	GO:0019058	viral life cycle	27/297	320/18614	1.84598e-12	2.11466e-09	1.68438e-09	LY6E/ISG15/ITGA2/IFI27/CXCL8/BST2/HSP90AB1/HSPA1A/IFI16/LGALS1/PPIA/MX1/IFITM3/CD74/OAS1/ICAM1/IFITM2/CD46/IFIH1/HSPA8/PABPC1/OAS2/HLA-DRB1/ADAR/OAS3/HSPA1B/EGFR	27	Up
BP	GO:0009144	purine nucleoside triphosphate metabolic process	24/297	249/18614	1.94528e-12	2.11466e-09	1.68438e-09	ATP5F1E/NME2/HSPA1A/TMSB4X/GAPDH/LDHA/ENO1/ATP5MF/PKM/NDUFA13/NDUFS5/NDUFB9/NME1/PGK1/IER3/HSPA8/NDUFB2/ATP5PD/ATP5MC3/NDUFA12/NDUFA6/NDUFB4/NDUFB11/HSPA1B	24	Up
BP	GO:0009199	ribonucleoside triphosphate metabolic process	24/297	251/18614	2.31237e-12	2.11466e-09	1.68438e-09	ATP5F1E/NME2/HSPA1A/TMSB4X/GAPDH/LDHA/ENO1/ATP5MF/PKM/NDUFA13/NDUFS5/NDUFB9/NME1/PGK1/IER3/HSPA8/NDUFB2/ATP5PD/ATP5MC3/NDUFA12/NDUFA6/NDUFB4/NDUFB11/HSPA1B	24	Up
BP	GO:0046034	ATP metabolic process	22/297	219/18614	7.35699e-12	5.38237e-09	4.28719e-09	ATP5F1E/HSPA1A/TMSB4X/GAPDH/LDHA/ENO1/ATP5MF/PKM/NDUFA13/NDUFS5/NDUFB9/PGK1/IER3/HSPA8/NDUFB2/ATP5PD/ATP5MC3/NDUFA12/NDUFA6/NDUFB4/NDUFB11/HSPA1B	22	Up
BP	GO:0009141	nucleoside triphosphate metabolic process	24/297	269/18614	1.01931e-11	5.45857e-09	4.34788e-09	ATP5F1E/NME2/HSPA1A/TMSB4X/GAPDH/LDHA/ENO1/ATP5MF/PKM/NDUFA13/NDUFS5/NDUFB9/NME1/PGK1/IER3/HSPA8/NDUFB2/ATP5PD/ATP5MC3/NDUFA12/NDUFA6/NDUFB4/NDUFB11/HSPA1B	24	Up
BP	GO:0016032	viral process	30/297	426/18614	1.04456e-11	5.45857e-09	4.34788e-09	LY6E/ISG15/ITGA2/IFI27/CXCL8/BST2/HSP90AB1/HSPA1A/IFI16/LGALS1/PPIA/MX1/IFITM3/CD74/OAS1/ICAM1/IFITM2/CFL1/CD46/IFIH1/HSPA8/ZDHHC9/PABPC1/JUN/OAS2/HLA-DRB1/ADAR/OAS3/HSPA1B/EGFR	30	Up
BP	GO:1903900	regulation of viral life cycle	18/297	143/18614	1.42921e-11	6.53508e-09	5.20535e-09	LY6E/ISG15/CXCL8/BST2/IFI16/LGALS1/PPIA/MX1/IFITM3/CD74/OAS1/IFITM2/IFIH1/PABPC1/OAS2/HLA-DRB1/ADAR/OAS3	18	Up
BP	GO:0006119	oxidative phosphorylation	18/297	148/18614	2.56879e-11	1.04407e-08	8.31627e-09	ATP5F1E/COX6C/CHCHD2/ATP5MF/NDUFA13/NDUFS5/NDUFB9/NDUFB2/UQCRH/UQCRQ/ATP5PD/NDUFA4/NDUFA12/NDUFA6/CYCS/NDUFB4/COX7B/NDUFB11	18	Up
BP	GO:0019883	antigen processing and presentation of endogenous antigen	10/297	32/18614	4.35013e-11	1.59128e-08	1.26749e-08	HLA-A/HLA-B/HLA-C/B2M/HLA-F/CD74/TAP1/HLA-E/HLA-DRB1/HLA-DRA	10	Up
BP	GO:0009206	purine ribonucleoside triphosphate biosynthetic process	16/297	117/18614	5.57869e-11	1.79018e-08	1.42592e-08	ATP5F1E/NME2/TMSB4X/ENO1/ATP5MF/NDUFA13/NDUFS5/NDUFB9/NME1/NDUFB2/ATP5PD/ATP5MC3/NDUFA12/NDUFA6/NDUFB4/NDUFB11	16	Up
BP	GO:0006457	protein folding	21/297	220/18614	5.89574e-11	1.79018e-08	1.42592e-08	HSPB1/HSPE1/HSP90AB1/HSPA1A/B2M/DNAJA1/PRDX4/HSPD1/HSPA5/PPIA/CD74/HSPH1/HSP90AA1/WDR83OS/PDIA4/HSPA8/CALR/TBCA/CCT6A/CCT5/HSPA1B	21	Up
BP	GO:0009145	purine nucleoside triphosphate biosynthetic process	16/297	118/18614	6.36203e-11	1.79018e-08	1.42592e-08	ATP5F1E/NME2/TMSB4X/ENO1/ATP5MF/NDUFA13/NDUFS5/NDUFB9/NME1/NDUFB2/ATP5PD/ATP5MC3/NDUFA12/NDUFA6/NDUFB4/NDUFB11	16	Up
BP	GO:0045069	regulation of viral genome replication	14/297	86/18614	8.27494e-11	2.07019e-08	1.64895e-08	ISG15/CXCL8/BST2/IFI16/PPIA/MX1/IFITM3/OAS1/IFITM2/IFIH1/PABPC1/OAS2/ADAR/OAS3	14	Up
BP	GO:0048002	antigen processing and presentation of peptide antigen	13/297	71/18614	8.48901e-11	2.07019e-08	1.64895e-08	HLA-A/HLA-B/HLA-C/B2M/CTSD/HLA-F/CD74/TAP1/HLA-E/CALR/HLA-DRB1/HLA-DRA/HLA-DPA1	13	Up
BP	GO:0002483	antigen processing and presentation of endogenous peptide antigen	9/297	25/18614	9.70029e-11	2.21773e-08	1.76647e-08	HLA-A/HLA-B/HLA-C/B2M/HLA-F/TAP1/HLA-E/HLA-DRB1/HLA-DRA	9	Up
BP	GO:0009201	ribonucleoside triphosphate biosynthetic process	16/297	123/18614	1.20375e-10	2.59019e-08	2.06315e-08	ATP5F1E/NME2/TMSB4X/ENO1/ATP5MF/NDUFA13/NDUFS5/NDUFB9/NME1/NDUFB2/ATP5PD/ATP5MC3/NDUFA12/NDUFA6/NDUFB4/NDUFB11	16	Up
BP	GO:0050792	regulation of viral process	18/297	165/18614	1.59947e-10	3.25048e-08	2.58908e-08	LY6E/ISG15/CXCL8/BST2/IFI16/LGALS1/PPIA/MX1/IFITM3/CD74/OAS1/IFITM2/IFIH1/PABPC1/OAS2/HLA-DRB1/ADAR/OAS3	18	Up
BP	GO:0019079	viral genome replication	16/297	129/18614	2.487e-10	4.78813e-08	3.81386e-08	ISG15/IFI27/CXCL8/BST2/IFI16/PPIA/MX1/IFITM3/OAS1/IFITM2/IFIH1/HSPA8/PABPC1/OAS2/ADAR/OAS3	16	Up
BP	GO:0019882	antigen processing and presentation	15/297	114/18614	3.92449e-10	7.17789e-08	5.71736e-08	HLA-A/HLA-B/HLA-C/B2M/CTSD/HLA-F/CD74/PSME1/TAP1/HLA-E/PSMB8/CALR/HLA-DRB1/HLA-DRA/HLA-DPA1	15	Up
BP	GO:0009142	nucleoside triphosphate biosynthetic process	16/297	134/18614	4.41781e-10	7.69541e-08	6.12957e-08	ATP5F1E/NME2/TMSB4X/ENO1/ATP5MF/NDUFA13/NDUFS5/NDUFB9/NME1/NDUFB2/ATP5PD/ATP5MC3/NDUFA12/NDUFA6/NDUFB4/NDUFB11	16	Up
BP	GO:0009615	response to virus	27/297	408/18614	4.76933e-10	7.9301e-08	6.31652e-08	ISG15/HSPB1/IFI27/BST2/IFI16/MX2/MX1/ENO1/IFITM3/NT5C3A/OAS1/HSP90AA1/IFI6/IFITM2/CFL1/IFIH1/IFI44/CALR/PSMA2/OAS2/IFI44L/ADAR/IFIT3/IRF1/ARF1/OAS3/CCT5	27	Up
BP	GO:0042026	protein refolding	8/297	22/18614	1.0071e-09	1.60172e-07	1.27581e-07	HSPA1A/B2M/DNAJA1/HSPD1/HSPA5/HSP90AA1/HSPA8/HSPA1B	8	Up
BP	GO:0006986	response to unfolded protein	16/297	142/18614	1.05224e-09	1.60379e-07	1.27746e-07	HSPB1/HSPE1/ATF3/HSP90AB1/HSPA1A/TRAM1/DNAJA1/HSPD1/HSPA5/HSPH1/AGR2/HSP90AA1/CCND1/HSPA8/PPP1R15A/HSPA1B	16	Up
BP	GO:0044403	biological process involved in symbiotic interaction	23/297	313/18614	1.32092e-09	1.93277e-07	1.5395e-07	LY6E/ITGA2/IFI27/CXCL8/HSP90AB1/HSPA1A/GAPDH/LGALS1/HSPD1/PPIA/IFITM3/CD74/ROMO1/ICAM1/IFITM2/CFL1/CD46/HSPA8/ZDHHC9/JUN/HLA-DRB1/HSPA1B/EGFR	23	Up
BP	GO:0006754	ATP biosynthetic process	14/297	106/18614	1.4486e-09	2.03807e-07	1.62337e-07	ATP5F1E/TMSB4X/ENO1/ATP5MF/NDUFA13/NDUFS5/NDUFB9/NDUFB2/ATP5PD/ATP5MC3/NDUFA12/NDUFA6/NDUFB4/NDUFB11	14	Up
BP	GO:0009060	aerobic respiration	18/297	196/18614	2.66155e-09	3.55728e-07	2.83346e-07	ATP5F1E/COX6C/CHCHD2/ATP5MF/NDUFA13/NDUFS5/NDUFB9/NDUFB2/UQCRH/UQCRQ/ATP5PD/NDUFA4/NDUFA12/NDUFA6/CYCS/NDUFB4/COX7B/NDUFB11	18	Up
BP	GO:0015986	ATP synthesis coupled proton transport	12/297	76/18614	2.7229e-09	3.55728e-07	2.83346e-07	ATP5F1E/ATP5MF/NDUFA13/NDUFS5/NDUFB9/NDUFB2/ATP5PD/ATP5MC3/NDUFA12/NDUFA6/NDUFB4/NDUFB11	12	Up
BP	GO:0019884	antigen processing and presentation of exogenous antigen	10/297	49/18614	4.36087e-09	5.50071e-07	4.38144e-07	HLA-A/B2M/CTSD/HLA-F/CD74/PSME1/HLA-E/HLA-DRB1/HLA-DRA/HLA-DPA1	10	Up
BP	GO:0042776	mitochondrial ATP synthesis coupled proton transport	11/297	67/18614	8.24597e-09	9.45221e-07	7.52891e-07	ATP5F1E/ATP5MF/NDUFA13/NDUFS5/NDUFB9/NDUFB2/ATP5PD/NDUFA12/NDUFA6/NDUFB4/NDUFB11	11	Up
BP	GO:0006164	purine nucleotide biosynthetic process	20/297	262/18614	8.53096e-09	9.45221e-07	7.52891e-07	ATP5F1E/NME2/TMSB4X/GUK1/ENO1/ATP5MF/IDO1/NDUFA13/NDUFS5/NDUFB9/NME1/QPRT/NDUFB2/ATP5PD/ATP5MC3/NNMT/NDUFA12/NDUFA6/NDUFB4/NDUFB11	20	Up
BP	GO:0035966	response to topologically incorrect protein	16/297	164/18614	8.69193e-09	9.45221e-07	7.52891e-07	HSPB1/HSPE1/ATF3/HSP90AB1/HSPA1A/TRAM1/DNAJA1/HSPD1/HSPA5/HSPH1/AGR2/HSP90AA1/CCND1/HSPA8/PPP1R15A/HSPA1B	16	Up
BP	GO:0042773	ATP synthesis coupled electron transport	13/297	102/18614	8.78554e-09	9.45221e-07	7.52891e-07	COX6C/CHCHD2/NDUFS5/NDUFB9/NDUFB2/UQCRH/UQCRQ/NDUFA4/NDUFA12/NDUFA6/CYCS/NDUFB4/COX7B	13	Up
BP	GO:0042775	mitochondrial ATP synthesis coupled electron transport	13/297	102/18614	8.78554e-09	9.45221e-07	7.52891e-07	COX6C/CHCHD2/NDUFS5/NDUFB9/NDUFB2/UQCRH/UQCRQ/NDUFA4/NDUFA12/NDUFA6/CYCS/NDUFB4/COX7B	13	Up
BP	GO:0002478	antigen processing and presentation of exogenous peptide antigen	9/297	40/18614	1.05243e-08	1.09994e-06	8.76129e-07	HLA-A/B2M/CTSD/HLA-F/CD74/HLA-E/HLA-DRB1/HLA-DRA/HLA-DPA1	9	Up
BP	GO:0061077	chaperone-mediated protein folding	11/297	69/18614	1.13765e-08	1.14125e-06	9.09032e-07	HSPB1/HSPE1/HSPA1A/HSPA5/CD74/HSPH1/PDIA4/HSPA8/CCT6A/CCT5/HSPA1B	11	Up
BP	GO:0019693	ribose phosphate metabolic process	27/297	473/18614	1.15435e-08	1.14125e-06	9.09032e-07	ATP5F1E/NME2/HSPA1A/TMSB4X/GUK1/GAPDH/LDHA/ENO1/ATP5MF/PKM/NDUFA13/HINT1/NDUFS5/NDUFB9/NME1/PGK1/IER3/HSPA8/NDUFB2/ATP5PD/TKT/ATP5MC3/NDUFA12/NDUFA6/NDUFB4/NDUFB11/HSPA1B	27	Up
BP	GO:0009150	purine ribonucleotide metabolic process	26/297	445/18614	1.36061e-08	1.30976e-06	1.04326e-06	ATP5F1E/NME2/HSPA1A/TMSB4X/GUK1/GAPDH/LDHA/ENO1/ATP5MF/PKM/NDUFA13/HINT1/NDUFS5/NDUFB9/NME1/PGK1/IER3/HSPA8/NDUFB2/ATP5PD/ATP5MC3/NDUFA12/NDUFA6/NDUFB4/NDUFB11/HSPA1B	26	Up
BP	GO:0072522	purine-containing compound biosynthetic process	20/297	271/18614	1.51124e-08	1.41747e-06	1.12905e-06	ATP5F1E/NME2/TMSB4X/GUK1/ENO1/ATP5MF/IDO1/NDUFA13/NDUFS5/NDUFB9/NME1/QPRT/NDUFB2/ATP5PD/ATP5MC3/NNMT/NDUFA12/NDUFA6/NDUFB4/NDUFB11	20	Up
BP	GO:0045071	negative regulation of viral genome replication	10/297	56/18614	1.71219e-08	1.5658e-06	1.24719e-06	ISG15/BST2/IFI16/MX1/IFITM3/OAS1/IFITM2/IFIH1/OAS2/OAS3	10	Up
BP	GO:0048525	negative regulation of viral process	12/297	90/18614	1.97063e-08	1.75818e-06	1.40043e-06	LY6E/ISG15/BST2/IFI16/PPIA/MX1/IFITM3/OAS1/IFITM2/IFIH1/OAS2/OAS3	12	Up
BP	GO:0052547	regulation of peptidase activity	25/297	425/18614	2.29196e-08	1.99619e-06	1.59001e-06	TIMP1/HSPE1/CLDN3/PSME2/CLDN4/PSMB9/GAPDH/CTSD/IFI16/HSPD1/IFT57/SPINT2/CAST/PSME1/NDUFA13/IFI6/SFN/PSMB8/TNFSF10/RPS6KA3/BCAP31/ARL6IP1/CYCS/VEGFA/EFNA1	25	Up
BP	GO:0052548	regulation of endopeptidase activity	22/297	336/18614	2.49731e-08	2.12445e-06	1.69218e-06	TIMP1/HSPE1/PSME2/PSMB9/GAPDH/CTSD/IFI16/HSPD1/IFT57/CAST/PSME1/NDUFA13/IFI6/SFN/PSMB8/TNFSF10/RPS6KA3/BCAP31/ARL6IP1/CYCS/VEGFA/EFNA1	22	Up
BP	GO:0009259	ribonucleotide metabolic process	26/297	464/18614	3.17188e-08	2.63698e-06	2.10042e-06	ATP5F1E/NME2/HSPA1A/TMSB4X/GUK1/GAPDH/LDHA/ENO1/ATP5MF/PKM/NDUFA13/HINT1/NDUFS5/NDUFB9/NME1/PGK1/IER3/HSPA8/NDUFB2/ATP5PD/ATP5MC3/NDUFA12/NDUFA6/NDUFB4/NDUFB11/HSPA1B	26	Up
BP	GO:0050863	regulation of T cell activation	23/297	377/18614	4.4003e-08	3.57696e-06	2.84913e-06	MDK/HLA-A/ACTB/SOX4/CD24/B2M/PRDX2/SOD1/LGALS1/HSPD1/CD47/CD74/HSPH1/IDO1/CD46/HLA-E/JUNB/HES1/HLA-DRB1/HHLA2/HLA-DRA/IRF1/HLA-DPA1	23	Up
BP	GO:0019885	antigen processing and presentation of endogenous peptide antigen via MHC class I	7/297	23/18614	4.83202e-08	3.84251e-06	3.06065e-06	HLA-A/HLA-B/HLA-C/B2M/HLA-F/TAP1/HLA-E	7	Up
BP	GO:0009165	nucleotide biosynthetic process	20/297	295/18614	6.20811e-08	4.83176e-06	3.84861e-06	ATP5F1E/NME2/TMSB4X/GUK1/ENO1/ATP5MF/IDO1/NDUFA13/NDUFS5/NDUFB9/NME1/QPRT/NDUFB2/ATP5PD/ATP5MC3/NNMT/NDUFA12/NDUFA6/NDUFB4/NDUFB11	20	Up
BP	GO:1901293	nucleoside phosphate biosynthetic process	20/297	297/18614	6.93693e-08	5.28652e-06	4.21084e-06	ATP5F1E/NME2/TMSB4X/GUK1/ENO1/ATP5MF/IDO1/NDUFA13/NDUFS5/NDUFB9/NME1/QPRT/NDUFB2/ATP5PD/ATP5MC3/NNMT/NDUFA12/NDUFA6/NDUFB4/NDUFB11	20	Up
BP	GO:0045333	cellular respiration	18/297	243/18614	7.62619e-08	5.69319e-06	4.53476e-06	ATP5F1E/COX6C/CHCHD2/ATP5MF/NDUFA13/NDUFS5/NDUFB9/NDUFB2/UQCRH/UQCRQ/ATP5PD/NDUFA4/NDUFA12/NDUFA6/CYCS/NDUFB4/COX7B/NDUFB11	18	Up
BP	GO:0002474	antigen processing and presentation of peptide antigen via MHC class I	8/297	36/18614	7.84883e-08	5.7422e-06	4.5738e-06	HLA-A/HLA-B/HLA-C/B2M/HLA-F/TAP1/HLA-E/CALR	8	Up
BP	GO:0022904	respiratory electron transport chain	13/297	124/18614	9.42234e-08	6.75822e-06	5.38308e-06	COX6C/CHCHD2/NDUFS5/NDUFB9/NDUFB2/UQCRH/UQCRQ/NDUFA4/NDUFA12/NDUFA6/CYCS/NDUFB4/COX7B	13	Up
BP	GO:0022407	regulation of cell-cell adhesion	26/297	491/18614	9.7618e-08	6.86705e-06	5.46977e-06	MDK/CEACAM6/HLA-A/ACTB/SOX4/CD24/B2M/PRDX2/LGALS1/HSPD1/CD47/SPINT2/CD74/HSPH1/IDO1/CD46/HLA-E/CDH1/HES1/HLA-DRB1/HHLA2/HLA-DRA/IRF1/HLA-DPA1/EPCAM/VEGFA	26	Up
BP	GO:0050870	positive regulation of T cell activation	18/297	249/18614	1.10299e-07	7.61272e-06	6.06371e-06	MDK/HLA-A/ACTB/SOX4/CD24/B2M/LGALS1/HSPD1/CD47/CD74/HSPH1/CD46/HLA-E/HES1/HLA-DRB1/HHLA2/HLA-DRA/HLA-DPA1	18	Up
BP	GO:0022900	electron transport chain	15/297	177/18614	1.66699e-07	1.12923e-05	8.99457e-06	STEAP4/COX6C/CHCHD2/IDO1/NDUFS5/NDUFB9/NDUFB2/UQCRH/UQCRQ/NDUFA4/NDUFA12/NDUFA6/CYCS/NDUFB4/COX7B	15	Up
BP	GO:0001916	positive regulation of T cell mediated cytotoxicity	8/297	40/18614	1.88724e-07	1.25519e-05	9.99786e-06	HLA-A/HLA-B/HLA-C/B2M/HLA-F/HLA-E/HLA-DRB1/HLA-DRA	8	Up
BP	GO:0002428	antigen processing and presentation of peptide antigen via MHC class Ib	6/297	18/18614	2.47865e-07	1.61909e-05	1.28964e-05	HLA-A/HLA-B/HLA-C/B2M/HLA-F/HLA-E	6	Up
BP	GO:0045785	positive regulation of cell adhesion	25/297	482/18614	2.56935e-07	1.64889e-05	1.31338e-05	MDK/CEACAM6/S100A10/HLA-A/ITGA2/ACTB/SOX4/CD24/B2M/LGALS1/HSPD1/CD47/CD74/HSPH1/AGR2/CD46/RAC1/HLA-E/CALR/HES1/HLA-DRB1/HHLA2/HLA-DRA/HLA-DPA1/VEGFA	25	Up
BP	GO:0006458	'de novo' protein folding	8/297	42/18614	2.81737e-07	1.77689e-05	1.41533e-05	HSPE1/HSPA1A/HSPD1/HSPA5/CD74/HSPH1/HSPA8/HSPA1B	8	Up
BP	GO:0046390	ribose phosphate biosynthetic process	17/297	238/18614	2.96514e-07	1.83839e-05	1.46432e-05	ATP5F1E/NME2/TMSB4X/ENO1/ATP5MF/NDUFA13/NDUFS5/NDUFB9/NME1/NDUFB2/ATP5PD/TKT/ATP5MC3/NDUFA12/NDUFA6/NDUFB4/NDUFB11	17	Up
BP	GO:0019646	aerobic electron transport chain	11/297	94/18614	3.02467e-07	1.84404e-05	1.46882e-05	COX6C/NDUFS5/NDUFB9/NDUFB2/UQCRH/UQCRQ/NDUFA4/NDUFA6/CYCS/NDUFB4/COX7B	11	Up
BP	GO:0051251	positive regulation of lymphocyte activation	20/297	327/18614	3.28724e-07	1.97126e-05	1.57016e-05	MDK/HLA-A/ACTB/SOX4/CD24/B2M/MIF/LGALS1/HSPD1/HLA-F/CD47/CD74/HSPH1/CD46/HLA-E/HES1/HLA-DRB1/HHLA2/HLA-DRA/HLA-DPA1	20	Up
BP	GO:0001819	positive regulation of cytokine production	25/297	489/18614	3.36374e-07	1.98461e-05	1.58079e-05	MDK/ISG15/HLA-A/HSPB1/HSPA1A/B2M/MIF/GAPDH/SOD1/IFI16/HSPD1/HLA-F/CD74/IDO1/OAS1/HSP90AA1/CD46/IFIH1/HLA-E/OAS2/HHLA2/IRF1/OAS3/HLA-DPA1/HSPA1B	25	Up
BP	GO:0097193	intrinsic apoptotic signaling pathway	19/297	301/18614	4.03131e-07	2.34072e-05	1.86444e-05	CRIP1/HSPB1/CD24/HSPA1A/MIF/SOD1/IFI16/DNAJA1/PPIA/ENO1/CD74/NDUFA13/HINT1/IFI6/SFN/IER3/PPP1R15A/BCAP31/CYCS	19	Up
BP	GO:1903039	positive regulation of leukocyte cell-cell adhesion	18/297	273/18614	4.33683e-07	2.43508e-05	1.9396e-05	MDK/HLA-A/ACTB/SOX4/CD24/B2M/LGALS1/HSPD1/CD47/CD74/HSPH1/CD46/HLA-E/HES1/HLA-DRB1/HHLA2/HLA-DRA/HLA-DPA1	18	Up
BP	GO:0009152	purine ribonucleotide biosynthetic process	16/297	217/18614	4.34433e-07	2.43508e-05	1.9396e-05	ATP5F1E/NME2/TMSB4X/ENO1/ATP5MF/NDUFA13/NDUFS5/NDUFB9/NME1/NDUFB2/ATP5PD/ATP5MC3/NDUFA12/NDUFA6/NDUFB4/NDUFB11	16	Up
BP	GO:0045824	negative regulation of innate immune response	10/297	78/18614	4.44071e-07	2.43508e-05	1.9396e-05	ISG15/HLA-A/HLA-B/IFI16/HLA-F/OAS1/HLA-E/ADAR/PARP14/OAS3	10	Up
BP	GO:0051607	defense response to virus	19/297	303/18614	4.46009e-07	2.43508e-05	1.9396e-05	ISG15/IFI27/BST2/IFI16/MX2/MX1/IFITM3/NT5C3A/OAS1/HSP90AA1/IFI6/IFITM2/IFIH1/OAS2/IFI44L/ADAR/IFIT3/IRF1/OAS3	19	Up
BP	GO:0045862	positive regulation of proteolysis	21/297	365/18614	4.55779e-07	2.45182e-05	1.95294e-05	S100A10/HSPE1/CLDN3/PSME2/CLDN4/HSPA1A/CTSD/IFI16/HSPD1/IFT57/ENO1/PSME1/NDUFA13/ANXA2/ELOB/TNFSF10/BCAP31/NUB1/CYCS/EFNA1/HSPA1B	21	Up
BP	GO:0140546	defense response to symbiont	19/297	304/18614	4.68974e-07	2.48624e-05	1.98035e-05	ISG15/IFI27/BST2/IFI16/MX2/MX1/IFITM3/NT5C3A/OAS1/HSP90AA1/IFI6/IFITM2/IFIH1/OAS2/IFI44L/ADAR/IFIT3/IRF1/OAS3	19	Up
BP	GO:0015980	energy derivation by oxidation of organic compounds	20/297	337/18614	5.29677e-07	2.76794e-05	2.20473e-05	ATP5F1E/COX6C/CHCHD2/ATP5MF/NDUFA13/PHLDA2/NDUFS5/NDUFB9/NDUFB2/UQCRH/UQCRQ/ADGRF1/ATP5PD/NDUFA4/NDUFA12/NDUFA6/CYCS/NDUFB4/COX7B/NDUFB11	20	Up
BP	GO:0032481	positive regulation of type I interferon production	9/297	62/18614	5.74198e-07	2.95834e-05	2.35638e-05	ISG15/GAPDH/HSPD1/OAS1/HSP90AA1/IFIH1/OAS2/IRF1/OAS3	9	Up
BP	GO:0035456	response to interferon-beta	7/297	32/18614	5.86545e-07	2.97998e-05	2.37362e-05	BST2/IFI16/IFITM3/NDUFA13/OAS1/IFITM2/IRF1	7	Up
BP	GO:0051085	chaperone cofactor-dependent protein refolding	7/297	33/18614	7.34354e-07	3.67982e-05	2.93106e-05	HSPE1/HSPA1A/HSPA5/CD74/HSPH1/HSPA8/HSPA1B	7	Up
BP	GO:1903037	regulation of leukocyte cell-cell adhesion	21/297	378/18614	8.05205e-07	3.98033e-05	3.17042e-05	MDK/HLA-A/ACTB/SOX4/CD24/B2M/PRDX2/LGALS1/HSPD1/CD47/CD74/HSPH1/IDO1/CD46/HLA-E/HES1/HLA-DRB1/HHLA2/HLA-DRA/IRF1/HLA-DPA1	21	Up
BP	GO:0007159	leukocyte cell-cell adhesion	22/297	415/18614	9.60212e-07	4.68327e-05	3.73034e-05	MDK/HLA-A/ACTB/SOX4/CD24/B2M/PRDX2/LGALS1/HSPD1/CD47/CD74/HSPH1/IDO1/ICAM1/CD46/HLA-E/HES1/HLA-DRB1/HHLA2/HLA-DRA/IRF1/HLA-DPA1	22	Up
BP	GO:0009260	ribonucleotide biosynthetic process	16/297	231/18614	1.00163e-06	4.82099e-05	3.84003e-05	ATP5F1E/NME2/TMSB4X/ENO1/ATP5MF/NDUFA13/NDUFS5/NDUFB9/NME1/NDUFB2/ATP5PD/ATP5MC3/NDUFA12/NDUFA6/NDUFB4/NDUFB11	16	Up
BP	GO:0022409	positive regulation of cell-cell adhesion	19/297	321/18614	1.06615e-06	5.06493e-05	4.03433e-05	MDK/CEACAM6/HLA-A/ACTB/SOX4/CD24/B2M/LGALS1/HSPD1/CD47/CD74/HSPH1/CD46/HLA-E/HES1/HLA-DRB1/HHLA2/HLA-DRA/HLA-DPA1	19	Up
BP	GO:0002683	negative regulation of immune system process	24/297	487/18614	1.11868e-06	5.24634e-05	4.17883e-05	MDK/ISG15/HLA-A/HLA-B/BST2/HMGB3/PRDX2/MIF/IFI16/HLA-F/CD47/BMP5/CD74/IDO1/OAS1/CD46/DUSP1/HLA-E/HLA-DRB1/ADAR/PARP14/IRF1/PSMB4/OAS3	24	Up
BP	GO:0001914	regulation of T cell mediated cytotoxicity	8/297	50/18614	1.14728e-06	5.31234e-05	4.23141e-05	HLA-A/HLA-B/HLA-C/B2M/HLA-F/HLA-E/HLA-DRB1/HLA-DRA	8	Up
BP	GO:0051701	biological process involved in interaction with host	15/297	206/18614	1.17153e-06	5.35681e-05	4.26683e-05	LY6E/ITGA2/CXCL8/HSP90AB1/HSPA1A/LGALS1/PPIA/IFITM3/CD74/ICAM1/IFITM2/CD46/HLA-DRB1/HSPA1B/EGFR	15	Up
BP	GO:2000116	regulation of cysteine-type endopeptidase activity	16/297	234/18614	1.18788e-06	5.36454e-05	4.27299e-05	HSPE1/PSMB9/CTSD/IFI16/HSPD1/IFT57/CAST/NDUFA13/IFI6/SFN/TNFSF10/RPS6KA3/BCAP31/ARL6IP1/CYCS/VEGFA	16	Up
BP	GO:0002711	positive regulation of T cell mediated immunity	9/297	69/18614	1.45486e-06	6.49008e-05	5.1695e-05	HLA-A/HLA-B/HLA-C/B2M/HSPD1/HLA-F/HLA-E/HLA-DRB1/HLA-DRA	9	Up
BP	GO:0002831	regulation of response to biotic stimulus	23/297	463/18614	1.64735e-06	7.19945e-05	5.73453e-05	ISG15/HLA-A/HLA-B/HSPA1A/PRDX2/MIF/IFI16/HSPD1/HLA-F/OAS1/HSP90AA1/IFIH1/TNIP3/NFKBIA/HLA-E/IFI35/RPS6KA3/HLA-DRB1/ADAR/PARP14/IRF1/OAS3/HSPA1B	23	Up
BP	GO:0002181	cytoplasmic translation	13/297	159/18614	1.68161e-06	7.19945e-05	5.73453e-05	RPL35/PKM/RPL39/EIF2S2/PABPC1/RPL30/UBA52/RPS21/RPL27/RPS18/RPL19/EIF3E/EIF2S3	13	Up
BP	GO:0010952	positive regulation of peptidase activity	14/297	185/18614	1.6926e-06	7.19945e-05	5.73453e-05	HSPE1/CLDN3/PSME2/CLDN4/CTSD/IFI16/HSPD1/IFT57/PSME1/NDUFA13/TNFSF10/BCAP31/CYCS/EFNA1	14	Up
BP	GO:0044000	movement in host	14/297	185/18614	1.6926e-06	7.19945e-05	5.73453e-05	LY6E/ITGA2/CXCL8/HSPA1A/LGALS1/PPIA/IFITM3/CD74/ICAM1/IFITM2/CD46/HLA-DRB1/HSPA1B/EGFR	14	Up
BP	GO:0044409	entry into host	13/297	160/18614	1.8045e-06	7.58721e-05	6.0434e-05	LY6E/ITGA2/CXCL8/HSPA1A/LGALS1/IFITM3/CD74/ICAM1/IFITM2/CD46/HLA-DRB1/HSPA1B/EGFR	13	Up
BP	GO:0032728	positive regulation of interferon-beta production	7/297	38/18614	2.02615e-06	8.32771e-05	6.63322e-05	ISG15/OAS1/HSP90AA1/IFIH1/OAS2/IRF1/OAS3	7	Up
BP	GO:0051084	'de novo' posttranslational protein folding	7/297	38/18614	2.02615e-06	8.32771e-05	6.63322e-05	HSPE1/HSPA1A/HSPA5/CD74/HSPH1/HSPA8/HSPA1B	7	Up
BP	GO:0002475	antigen processing and presentation via MHC class Ib	6/297	25/18614	2.15221e-06	8.74756e-05	6.96764e-05	HLA-A/HLA-B/HLA-C/B2M/HLA-F/HLA-E	6	Up
BP	GO:0045088	regulation of innate immune response	20/297	373/18614	2.54687e-06	0.000102379	8.15471e-05	ISG15/HLA-A/HLA-B/HSPA1A/IFI16/HSPD1/HLA-F/OAS1/HSP90AA1/IFIH1/TNIP3/NFKBIA/HLA-E/IFI35/RPS6KA3/ADAR/PARP14/IRF1/OAS3/HSPA1B	20	Up
BP	GO:0031639	plasminogen activation	6/297	26/18614	2.76055e-06	0.000109762	8.74279e-05	S100A10/PLAU/CTSZ/ENO1/ANXA2/PGK1	6	Up
BP	GO:0002696	positive regulation of leukocyte activation	20/297	377/18614	2.99357e-06	0.000117747	9.37883e-05	MDK/HLA-A/ACTB/SOX4/CD24/B2M/MIF/LGALS1/HSPD1/HLA-F/CD47/CD74/HSPH1/CD46/HLA-E/HES1/HLA-DRB1/HHLA2/HLA-DRA/HLA-DPA1	20	Up
BP	GO:0032102	negative regulation of response to external stimulus	22/297	446/18614	3.12607e-06	0.000121651	9.68976e-05	MDK/ISG15/HLA-A/PLAU/HLA-B/CLDN3/PRDX2/MIF/SOD1/IFI16/HLA-F/OAS1/ANXA2/DUSP1/IER3/HLA-E/HLA-DRB1/ADAR/PARP14/PSMB4/NENF/OAS3	22	Up
BP	GO:2001233	regulation of apoptotic signaling pathway	20/297	381/18614	3.51027e-06	0.000135164	0.000107661	HSPB1/ATF3/TNFRSF12A/HSPA1A/PRDX2/MIF/SOD1/DNAJA1/PPIA/ENO1/BMP5/CD74/NDUFA13/IFI6/ICAM1/LMNA/IER3/TNFSF10/BCAP31/HSPA1B	20	Up
BP	GO:0001906	cell killing	14/297	197/18614	3.54926e-06	0.000135242	0.000107723	HLA-A/HLA-B/HLA-C/B2M/PRDX1/GAPDH/HLA-F/ROMO1/ICAM1/TUBB/HLA-E/HLA-DRB1/HLA-DRA/RPL30	14	Up
BP	GO:0002486	antigen processing and presentation of endogenous peptide antigen via MHC class I via ER pathway, TAP-independent	5/297	16/18614	3.7812e-06	0.000142594	0.000113579	HLA-A/HLA-B/HLA-C/HLA-F/HLA-E	5	Up
BP	GO:0001913	T cell mediated cytotoxicity	8/297	59/18614	4.1846e-06	0.000153073	0.000121926	HLA-A/HLA-B/HLA-C/B2M/HLA-F/HLA-E/HLA-DRB1/HLA-DRA	8	Up
BP	GO:0010257	NADH dehydrogenase complex assembly	8/297	59/18614	4.1846e-06	0.000153073	0.000121926	NDUFA13/NDUFS5/NDUFB9/NDUFB2/NDUFA12/NDUFA6/NDUFB4/NDUFB11	8	Up
BP	GO:0032981	mitochondrial respiratory chain complex I assembly	8/297	59/18614	4.1846e-06	0.000153073	0.000121926	NDUFA13/NDUFS5/NDUFB9/NDUFB2/NDUFA12/NDUFA6/NDUFB4/NDUFB11	8	Up
BP	GO:0002832	negative regulation of response to biotic stimulus	11/297	125/18614	5.24588e-06	0.000187762	0.000149557	ISG15/HLA-A/HLA-B/PRDX2/IFI16/HLA-F/OAS1/HLA-E/ADAR/PARP14/OAS3	11	Up
BP	GO:0002476	antigen processing and presentation of endogenous peptide antigen via MHC class Ib	5/297	17/18614	5.28691e-06	0.000187762	0.000149557	HLA-A/HLA-B/HLA-C/HLA-F/HLA-E	5	Up
BP	GO:0002484	antigen processing and presentation of endogenous peptide antigen via MHC class I via ER pathway	5/297	17/18614	5.28691e-06	0.000187762	0.000149557	HLA-A/HLA-B/HLA-C/HLA-F/HLA-E	5	Up
BP	GO:2001234	negative regulation of apoptotic signaling pathway	15/297	233/18614	5.37841e-06	0.000189175	0.000150683	HSPB1/HSPA1A/PRDX2/MIF/DNAJA1/PPIA/ENO1/BMP5/CD74/NDUFA13/IFI6/ICAM1/LMNA/IER3/HSPA1B	15	Up
BP	GO:0050867	positive regulation of cell activation	20/297	394/18614	5.79746e-06	0.000201973	0.000160876	MDK/HLA-A/ACTB/SOX4/CD24/B2M/MIF/LGALS1/HSPD1/HLA-F/CD47/CD74/HSPH1/CD46/HLA-E/HES1/HLA-DRB1/HHLA2/HLA-DRA/HLA-DPA1	20	Up
BP	GO:0046718	viral entry into host cell	12/297	153/18614	6.50144e-06	0.000224361	0.000178709	LY6E/ITGA2/HSPA1A/LGALS1/IFITM3/CD74/ICAM1/IFITM2/CD46/HLA-DRB1/HSPA1B/EGFR	12	Up
BP	GO:0031638	zymogen activation	8/297	63/18614	6.91602e-06	0.000235159	0.00018731	S100A10/PLAU/IFI16/CTSZ/ENO1/ANXA2/PGK1/CYCS	8	Up
BP	GO:0034340	response to type I interferon	9/297	83/18614	6.94292e-06	0.000235159	0.00018731	ISG15/IFI27/MX1/IFITM3/OAS1/IFITM2/OAS2/ADAR/OAS3	9	Up
BP	GO:0010755	regulation of plasminogen activation	5/297	18/18614	7.225e-06	0.000240264	0.000191376	S100A10/PLAU/CTSZ/ENO1/ANXA2	5	Up
BP	GO:0035455	response to interferon-alpha	5/297	18/18614	7.225e-06	0.000240264	0.000191376	BST2/MX2/IFITM3/IFITM2/ADAR	5	Up
BP	GO:0019886	antigen processing and presentation of exogenous peptide antigen via MHC class II	6/297	31/18614	8.25528e-06	0.000272052	0.000216696	B2M/CTSD/CD74/HLA-DRB1/HLA-DRA/HLA-DPA1	6	Up
BP	GO:0043161	proteasome-mediated ubiquitin-dependent protein catabolic process	21/297	439/18614	8.4175e-06	0.000274922	0.000218982	PSMA7/IFI27/HSP90AB1/HSPA1A/PSMB3/HSPA5/PSMA6/SKP1/PSMB2/RHOBTB3/ELOB/CALR/PSMA2/TRIM2/PSMD11/PSMA5/BCAP31/PSMB4/NUB1/PSMD4/HSPA1B	21	Up
BP	GO:0001912	positive regulation of leukocyte mediated cytotoxicity	8/297	67/18614	1.10221e-05	0.000356804	0.000284203	HLA-A/HLA-B/HLA-C/B2M/HLA-F/HLA-E/HLA-DRB1/HLA-DRA	8	Up
BP	GO:0001892	embryonic placenta development	9/297	89/18614	1.23509e-05	0.000392865	0.000312927	KRT19/SPINT2/BMP5/PHLDA2/KRT8/ADM/JUNB/HES1/EGFR	9	Up
BP	GO:0055072	iron ion homeostasis	9/297	89/18614	1.23509e-05	0.000392865	0.000312927	B2M/STEAP4/SOD1/STEAP1/LCN2/SRI/ATP6V1G1/STEAP2/FTH1	9	Up
BP	GO:0050777	negative regulation of immune response	13/297	191/18614	1.26251e-05	0.000394806	0.000314473	ISG15/HLA-A/HLA-B/IFI16/HLA-F/OAS1/CD46/HLA-E/HLA-DRB1/ADAR/PARP14/PSMB4/OAS3	13	Up
BP	GO:0002396	MHC protein complex assembly	5/297	20/18614	1.27357e-05	0.000394806	0.000314473	B2M/CALR/HLA-DRB1/HLA-DRA/HLA-DPA1	5	Up
BP	GO:0002501	peptide antigen assembly with MHC protein complex	5/297	20/18614	1.27357e-05	0.000394806	0.000314473	B2M/CALR/HLA-DRB1/HLA-DRA/HLA-DPA1	5	Up
BP	GO:0001909	leukocyte mediated cytotoxicity	11/297	139/18614	1.45105e-05	0.000446047	0.000355287	HLA-A/HLA-B/HLA-C/B2M/PRDX1/HLA-F/ICAM1/TUBB/HLA-E/HLA-DRB1/HLA-DRA	11	Up
BP	GO:0002495	antigen processing and presentation of peptide antigen via MHC class II	6/297	35/18614	1.72489e-05	0.000525802	0.000418814	B2M/CTSD/CD74/HLA-DRB1/HLA-DRA/HLA-DPA1	6	Up
BP	GO:0097191	extrinsic apoptotic signaling pathway	14/297	227/18614	1.79612e-05	0.000542992	0.000432506	ATF3/IFI27/TNFRSF12A/HSPA1A/PRDX2/KRT18/BMP5/NDUFA13/IFI6/ICAM1/LMNA/KRT8/TNFSF10/HSPA1B	14	Up
BP	GO:1902600	proton transmembrane transport	11/297	143/18614	1.89597e-05	0.00056848	0.000452808	ATP5F1E/TMSB4X/ATP5MF/UQCRH/ATP5PD/ATP6V1G1/NDUFA4/ATP5MC3/ATP6V1F/COX7B/ATP6V0E1	11	Up
BP	GO:0010950	positive regulation of endopeptidase activity	12/297	171/18614	2.00846e-05	0.000597314	0.000475775	HSPE1/PSME2/CTSD/IFI16/HSPD1/IFT57/PSME1/NDUFA13/TNFSF10/BCAP31/CYCS/EFNA1	12	Up
BP	GO:0001910	regulation of leukocyte mediated cytotoxicity	9/297	95/18614	2.1004e-05	0.000619617	0.00049354	HLA-A/HLA-B/HLA-C/B2M/HLA-F/ICAM1/HLA-E/HLA-DRB1/HLA-DRA	9	Up
BP	GO:0002833	positive regulation of response to biotic stimulus	17/297	327/18614	2.1631e-05	0.00063301	0.000504207	HSPA1A/MIF/IFI16/HSPD1/HLA-F/OAS1/HSP90AA1/IFIH1/TNIP3/NFKBIA/HLA-E/IFI35/RPS6KA3/HLA-DRB1/IRF1/OAS3/HSPA1B	17	Up
BP	GO:0031343	positive regulation of cell killing	8/297	74/18614	2.31271e-05	0.00067142	0.000534802	HLA-A/HLA-B/HLA-C/B2M/HLA-F/HLA-E/HLA-DRB1/HLA-DRA	8	Up
BP	GO:0002504	antigen processing and presentation of peptide or polysaccharide antigen via MHC class II	6/297	37/18614	2.40517e-05	0.000692765	0.000551804	B2M/CTSD/CD74/HLA-DRB1/HLA-DRA/HLA-DPA1	6	Up
BP	GO:0002709	regulation of T cell mediated immunity	9/297	97/18614	2.48469e-05	0.000710078	0.000565594	HLA-A/HLA-B/HLA-C/B2M/HSPD1/HLA-F/HLA-E/HLA-DRB1/HLA-DRA	9	Up
BP	GO:0043281	regulation of cysteine-type endopeptidase activity involved in apoptotic process	13/297	204/18614	2.53953e-05	0.000720124	0.000573596	HSPE1/CTSD/HSPD1/IFT57/NDUFA13/IFI6/SFN/TNFSF10/RPS6KA3/BCAP31/ARL6IP1/CYCS/VEGFA	13	Up
BP	GO:0052372	modulation by symbiont of entry into host	7/297	55/18614	2.58403e-05	0.000727105	0.000579157	LY6E/CXCL8/LGALS1/IFITM3/CD74/IFITM2/HLA-DRB1	7	Up
BP	GO:0034620	cellular response to unfolded protein	9/297	98/18614	2.6982e-05	0.000753437	0.000600131	ATF3/HSPA1A/HSPD1/HSPA5/AGR2/CCND1/HSPA8/PPP1R15A/HSPA1B	9	Up
BP	GO:0060337	type I interferon signaling pathway	8/297	76/18614	2.81482e-05	0.000780046	0.000621326	ISG15/IFI27/IFITM3/OAS1/IFITM2/OAS2/ADAR/OAS3	8	Up
BP	GO:0032608	interferon-beta production	7/297	56/18614	2.91326e-05	0.000795276	0.000633456	ISG15/OAS1/HSP90AA1/IFIH1/OAS2/IRF1/OAS3	7	Up
BP	GO:0032648	regulation of interferon-beta production	7/297	56/18614	2.91326e-05	0.000795276	0.000633456	ISG15/OAS1/HSP90AA1/IFIH1/OAS2/IRF1/OAS3	7	Up
BP	GO:0031349	positive regulation of defense response	20/297	441/18614	2.96906e-05	0.000804505	0.000640808	MDK/ITGA2/HSPA1A/IFI16/LGALS1/HSPD1/HLA-F/CD47/IDO1/OAS1/HSP90AA1/IFIH1/TNIP3/NFKBIA/HLA-E/IFI35/RPS6KA3/IRF1/OAS3/HSPA1B	20	Up
BP	GO:0071357	cellular response to type I interferon	8/297	77/18614	3.09823e-05	0.000833332	0.000663768	ISG15/IFI27/IFITM3/OAS1/IFITM2/OAS2/ADAR/OAS3	8	Up
BP	GO:0002456	T cell mediated immunity	10/297	125/18614	3.23909e-05	0.000864859	0.000688881	HLA-A/HLA-B/HLA-C/B2M/HSPD1/HLA-F/CD46/HLA-E/HLA-DRB1/HLA-DRA	10	Up
BP	GO:0035458	cellular response to interferon-beta	5/297	24/18614	3.31339e-05	0.000878289	0.000699578	IFI16/NDUFA13/OAS1/IFITM2/IRF1	5	Up
BP	GO:0001890	placenta development	11/297	152/18614	3.34833e-05	0.000881165	0.000701869	HSP90AB1/KRT19/SOD1/SPINT2/BMP5/PHLDA2/KRT8/ADM/JUNB/HES1/EGFR	11	Up
BP	GO:0019362	pyridine nucleotide metabolic process	8/297	79/18614	3.737e-05	0.000969499	0.000772229	NQO1/IDO1/LDHB/TALDO1/QPRT/NAXE/TKT/NNMT	8	Up
BP	GO:0046496	nicotinamide nucleotide metabolic process	8/297	79/18614	3.737e-05	0.000969499	0.000772229	NQO1/IDO1/LDHB/TALDO1/QPRT/NAXE/TKT/NNMT	8	Up
BP	GO:0070972	protein localization to endoplasmic reticulum	8/297	80/18614	4.09547e-05	0.00105502	0.000840346	TRAM1/HSPA5/KDELR2/SRP9/PPP1R15A/BTF3/BCAP31/SEC61G	8	Up
BP	GO:0032479	regulation of type I interferon production	9/297	104/18614	4.3342e-05	0.00110101	0.000876979	ISG15/GAPDH/HSPD1/OAS1/HSP90AA1/IFIH1/OAS2/IRF1/OAS3	9	Up
BP	GO:0032606	type I interferon production	9/297	104/18614	4.3342e-05	0.00110101	0.000876979	ISG15/GAPDH/HSPD1/OAS1/HSP90AA1/IFIH1/OAS2/IRF1/OAS3	9	Up
BP	GO:0019221	cytokine-mediated signaling pathway	21/297	492/18614	4.54751e-05	0.00114723	0.000913793	ISG15/IFI27/CXCL8/CD24/HSPA1A/TMSB4X/KRT18/MX1/IFITM3/CD74/OAS1/IFITM2/KRT8/NFKBIA/OAS2/TXNDC17/ADAR/PARP14/IRF1/OAS3/HSPA1B	21	Up
BP	GO:0070661	leukocyte proliferation	17/297	348/18614	4.73791e-05	0.00118707	0.000945532	HLA-A/CD24/BST2/PSMB10/PRDX2/MIF/HSPD1/CD74/IDO1/CD46/HLA-E/JUNB/HES1/HLA-DRB1/HHLA2/IRF1/HLA-DPA1	17	Up
BP	GO:0007565	female pregnancy	12/297	187/18614	4.85156e-05	0.00120728	0.000961627	TIMP1/ITGA2/CLDN4/SOD1/VMP1/IDO1/RGS2/PAM/ADM/CALR/JUNB/VEGFA	12	Up
BP	GO:1903901	negative regulation of viral life cycle	5/297	26/18614	4.99552e-05	0.0012347	0.000983471	LY6E/BST2/PPIA/IFITM3/IFITM2	5	Up
BP	GO:0043903	regulation of biological process involved in symbiotic interaction	7/297	61/18614	5.12001e-05	0.00125698	0.00100121	LY6E/CXCL8/LGALS1/IFITM3/CD74/IFITM2/HLA-DRB1	7	Up
BP	GO:0031348	negative regulation of defense response	15/297	284/18614	5.50914e-05	0.0013435	0.00107013	MDK/ISG15/HLA-A/HLA-B/SOD1/IFI16/HLA-F/OAS1/IER3/HLA-E/HLA-DRB1/ADAR/PARP14/PSMB4/OAS3	15	Up
BP	GO:0072524	pyridine-containing compound metabolic process	8/297	85/18614	6.34734e-05	0.00153765	0.00122478	NQO1/IDO1/LDHB/TALDO1/QPRT/NAXE/TKT/NNMT	8	Up
BP	GO:0031341	regulation of cell killing	9/297	110/18614	6.7398e-05	0.00162199	0.00129195	HLA-A/HLA-B/HLA-C/B2M/HLA-F/ICAM1/HLA-E/HLA-DRB1/HLA-DRA	9	Up
BP	GO:0042176	regulation of protein catabolic process	17/297	361/18614	7.44816e-05	0.00176918	0.00140919	TIMP1/PSME2/NQO1/HSP90AB1/HSPA1A/PSME1/NDUFA13/HSP90AA1/ANXA2/ELOB/IER3/CDH1/BCAP31/NUB1/CTSA/HSPA1B/EGFR	17	Up
BP	GO:0050878	regulation of body fluid levels	17/297	361/18614	7.44816e-05	0.00176918	0.00140919	AQP3/ITGA2/ACTB/HSPB1/PLAU/PRDX2/PPIA/GNAS/AGR2/ANXA2/NME1/PAM/CCND1/ADM/OAS2/CLIC1/VEGFA	17	Up
BP	GO:0006979	response to oxidative stress	19/297	434/18614	7.51672e-05	0.00177395	0.00141299	TXN/HSPB1/NQO1/HSPA1A/PRDX1/PRDX2/SOD1/PRDX4/PPIA/CHCHD2/ROMO1/PON2/JUN/NDUFA12/NDUFA6/NDUFB4/GPX4/HSPA1B/EGFR	19	Up
BP	GO:0006879	cellular iron ion homeostasis	7/297	65/18614	7.7382e-05	0.00181451	0.0014453	STEAP4/SOD1/LCN2/SRI/ATP6V1G1/STEAP2/FTH1	7	Up
BP	GO:0034341	response to interferon-gamma	10/297	139/18614	7.9994e-05	0.00186381	0.00148457	BST2/GAPDH/CD47/IFITM3/CD74/IFITM2/PARP14/IRF1/NUB1/HLA-DPA1	10	Up
BP	GO:1990748	cellular detoxification	9/297	115/18614	9.52343e-05	0.00220486	0.00175622	TXN/NQO1/PRDX1/PRDX2/SOD1/PRDX4/TXNDC17/GSTM3/GPX4	9	Up
BP	GO:0051098	regulation of binding	17/297	369/18614	9.72599e-05	0.00223759	0.00178229	S100A10/TXN/ITGA2/ACTB/TMSB4X/B2M/IFI16/SUB1/CTSZ/ANXA2/PHLDA2/NME1/NFKBIA/JUN/SRI/HES1/EIF3E	17	Up
BP	GO:0002399	MHC class II protein complex assembly	4/297	16/18614	9.93555e-05	0.00224944	0.00179173	B2M/HLA-DRB1/HLA-DRA/HLA-DPA1	4	Up
BP	GO:0002503	peptide antigen assembly with MHC class II protein complex	4/297	16/18614	9.93555e-05	0.00224944	0.00179173	B2M/HLA-DRB1/HLA-DRA/HLA-DPA1	4	Up
BP	GO:0002218	activation of innate immune response	13/297	233/18614	9.96197e-05	0.00224944	0.00179173	HSPA1A/IFI16/HSPD1/OAS1/HSP90AA1/IFIH1/TNIP3/NFKBIA/IFI35/RPS6KA3/IRF1/OAS3/HSPA1B	13	Up
BP	GO:0045089	positive regulation of innate immune response	15/297	300/18614	0.000101889	0.00228655	0.00182129	HSPA1A/IFI16/HSPD1/HLA-F/OAS1/HSP90AA1/IFIH1/TNIP3/NFKBIA/HLA-E/IFI35/RPS6KA3/IRF1/OAS3/HSPA1B	15	Up
BP	GO:0046596	regulation of viral entry into host cell	6/297	48/18614	0.000109592	0.00244443	0.00194704	LY6E/LGALS1/IFITM3/CD74/IFITM2/HLA-DRB1	6	Up
BP	GO:0035967	cellular response to topologically incorrect protein	9/297	118/18614	0.000116153	0.00257507	0.00205111	ATF3/HSPA1A/HSPD1/HSPA5/AGR2/CCND1/HSPA8/PPP1R15A/HSPA1B	9	Up
BP	GO:0002819	regulation of adaptive immune response	12/297	205/18614	0.00011711	0.00258066	0.00205556	HLA-A/HLA-B/HLA-C/B2M/HSPD1/HLA-F/CD46/HLA-E/JUNB/HLA-DRB1/HLA-DRA/IRF1	12	Up
BP	GO:0046651	lymphocyte proliferation	15/297	306/18614	0.00012681	0.00277766	0.00221247	HLA-A/CD24/PSMB10/PRDX2/MIF/HSPD1/CD74/IDO1/CD46/HLA-E/HES1/HLA-DRB1/HHLA2/IRF1/HLA-DPA1	15	Up
BP	GO:0044703	multi-organism reproductive process	12/297	207/18614	0.000128338	0.00279442	0.00222582	TIMP1/ITGA2/CLDN4/SOD1/VMP1/IDO1/RGS2/PAM/ADM/CALR/JUNB/VEGFA	12	Up
BP	GO:1903706	regulation of hemopoiesis	18/297	415/18614	0.000130325	0.00282088	0.0022469	MDK/ISG15/ACTB/HLA-B/SOX4/HMGB3/HSPA1A/B2M/PRDX2/SOD1/CD74/CD46/NFKBIA/JUNB/HLA-DRB1/HLA-DRA/IRF1/HSPA1B	18	Up
BP	GO:0051101	regulation of DNA binding	9/297	120/18614	0.000132132	0.00284317	0.00226466	TXN/ITGA2/TMSB4X/IFI16/NME1/NFKBIA/JUN/SRI/HES1	9	Up
BP	GO:1903317	regulation of protein maturation	7/297	71/18614	0.000136258	0.0029148	0.00232171	S100A10/PLAU/SOX4/CTSZ/ENO1/CAST/ANXA2	7	Up
BP	GO:0045580	regulation of T cell differentiation	11/297	180/18614	0.000153935	0.00326729	0.00260247	MDK/ACTB/SOX4/PRDX2/SOD1/CD74/CD46/JUNB/HLA-DRB1/HLA-DRA/IRF1	11	Up
BP	GO:0006120	mitochondrial electron transport, NADH to ubiquinone	6/297	51/18614	0.000154522	0.00326729	0.00260247	NDUFS5/NDUFB9/NDUFB2/NDUFA4/NDUFA6/NDUFB4	6	Up
BP	GO:0002824	positive regulation of adaptive immune response based on somatic recombination of immune receptors built from immunoglobulin superfamily domains	9/297	123/18614	0.00015952	0.00334753	0.00266639	HLA-A/HLA-B/HLA-C/B2M/HSPD1/HLA-F/HLA-E/HLA-DRB1/HLA-DRA	9	Up
BP	GO:0045619	regulation of lymphocyte differentiation	12/297	212/18614	0.000160525	0.00334753	0.00266639	MDK/ACTB/SOX4/HMGB3/PRDX2/SOD1/CD74/CD46/JUNB/HLA-DRB1/HLA-DRA/IRF1	12	Up
BP	GO:0032943	mononuclear cell proliferation	15/297	313/18614	0.00016245	0.00334753	0.00266639	HLA-A/CD24/PSMB10/PRDX2/MIF/HSPD1/CD74/IDO1/CD46/HLA-E/HES1/HLA-DRB1/HHLA2/IRF1/HLA-DPA1	15	Up
BP	GO:0072567	chemokine (C-X-C motif) ligand 2 production	4/297	18/18614	0.000162892	0.00334753	0.00266639	MIF/CD74/OAS1/OAS3	4	Up
BP	GO:2000341	regulation of chemokine (C-X-C motif) ligand 2 production	4/297	18/18614	0.000162892	0.00334753	0.00266639	MIF/CD74/OAS1/OAS3	4	Up
BP	GO:0042098	T cell proliferation	12/297	213/18614	0.000167729	0.00342767	0.00273022	HLA-A/CD24/PSMB10/PRDX2/IDO1/CD46/HLA-E/HES1/HLA-DRB1/HHLA2/IRF1/HLA-DPA1	12	Up
BP	GO:0097237	cellular response to toxic substance	9/297	124/18614	0.000169639	0.00344744	0.00274597	TXN/NQO1/PRDX1/PRDX2/SOD1/PRDX4/TXNDC17/GSTM3/GPX4	9	Up
BP	GO:0033108	mitochondrial respiratory chain complex assembly	8/297	99/18614	0.00018631	0.00372417	0.00296639	NDUFA13/NDUFS5/NDUFB9/NDUFB2/NDUFA12/NDUFA6/NDUFB4/NDUFB11	8	Up
BP	GO:0098869	cellular oxidant detoxification	8/297	99/18614	0.00018631	0.00372417	0.00296639	TXN/NQO1/PRDX1/PRDX2/SOD1/PRDX4/TXNDC17/GPX4	8	Up
BP	GO:2001243	negative regulation of intrinsic apoptotic signaling pathway	8/297	99/18614	0.00018631	0.00372417	0.00296639	HSPB1/HSPA1A/MIF/DNAJA1/PPIA/ENO1/CD74/NDUFA13	8	Up
BP	GO:0044706	multi-multicellular organism process	12/297	216/18614	0.000191025	0.00378626	0.00301585	TIMP1/ITGA2/CLDN4/SOD1/VMP1/IDO1/RGS2/PAM/ADM/CALR/JUNB/VEGFA	12	Up
BP	GO:0002708	positive regulation of lymphocyte mediated immunity	9/297	126/18614	0.000191487	0.00378626	0.00301585	HLA-A/HLA-B/HLA-C/B2M/HSPD1/HLA-F/HLA-E/HLA-DRB1/HLA-DRA	9	Up
BP	GO:2001236	regulation of extrinsic apoptotic signaling pathway	10/297	156/18614	0.000207578	0.00408237	0.0032517	ATF3/TNFRSF12A/HSPA1A/PRDX2/BMP5/IFI6/ICAM1/LMNA/TNFSF10/HSPA1B	10	Up
BP	GO:0002821	positive regulation of adaptive immune response	9/297	129/18614	0.000228615	0.00445635	0.00354959	HLA-A/HLA-B/HLA-C/B2M/HSPD1/HLA-F/HLA-E/HLA-DRB1/HLA-DRA	9	Up
BP	GO:0006165	nucleoside diphosphate phosphorylation	8/297	102/18614	0.000229031	0.00445635	0.00354959	NME2/GAPDH/LDHA/ENO1/PKM/NME1/PGK1/IER3	8	Up
BP	GO:1903131	mononuclear cell differentiation	19/297	474/18614	0.000234347	0.00453566	0.00361276	MDK/ACTB/HLA-B/SOX4/HMGB3/B2M/PRDX2/SOD1/IFI16/LGALS1/CD74/CD46/JUN/JUNB/HLA-DRB1/HLA-DRA/IRF1/KLF6/VEGFA	19	Up
BP	GO:0002221	pattern recognition receptor signaling pathway	11/297	189/18614	0.000235614	0.0045362	0.00361319	HSPA1A/HSPD1/OAS1/IFIH1/TNIP3/NFKBIA/IFI35/RPS6KA3/IRF1/OAS3/HSPA1B	11	Up
BP	GO:0002822	regulation of adaptive immune response based on somatic recombination of immune receptors built from immunoglobulin superfamily domains	11/297	190/18614	0.000246614	0.00471794	0.00375795	HLA-A/HLA-B/HLA-C/B2M/HSPD1/HLA-F/CD46/HLA-E/JUNB/HLA-DRB1/HLA-DRA	11	Up
BP	GO:0030224	monocyte differentiation	5/297	36/18614	0.000251284	0.00471794	0.00375795	IFI16/CD74/JUN/HLA-DRB1/VEGFA	5	Up
BP	GO:0045589	regulation of regulatory T cell differentiation	5/297	36/18614	0.000251284	0.00471794	0.00375795	MDK/CD46/HLA-DRB1/HLA-DRA/IRF1	5	Up
BP	GO:0045953	negative regulation of natural killer cell mediated cytotoxicity	4/297	20/18614	0.000251503	0.00471794	0.00375795	HLA-A/HLA-B/HLA-F/HLA-E	4	Up
BP	GO:0060339	negative regulation of type I interferon-mediated signaling pathway	4/297	20/18614	0.000251503	0.00471794	0.00375795	ISG15/OAS1/ADAR/OAS3	4	Up
BP	GO:0046939	nucleotide phosphorylation	8/297	104/18614	0.000261736	0.00488486	0.00389091	NME2/GAPDH/LDHA/ENO1/PKM/NME1/PGK1/IER3	8	Up
BP	GO:0002685	regulation of leukocyte migration	12/297	227/18614	0.000301566	0.00559963	0.00446024	MDK/ITGA2/CXCL8/MIF/CD47/BMP5/CD74/ICAM1/DUSP1/RAC1/CALR/VEGFA	12	Up
BP	GO:0009132	nucleoside diphosphate metabolic process	9/297	134/18614	0.000303695	0.00561068	0.00446904	NME2/GUK1/GAPDH/LDHA/ENO1/PKM/NME1/PGK1/IER3	9	Up
BP	GO:0051604	protein maturation	15/297	332/18614	0.000306189	0.00561134	0.00446957	S100A10/PLAU/SOX4/IFI16/PRDX4/HSPD1/CTSZ/ENO1/CAST/CIAO2B/ANXA2/PGK1/CALR/CYCS/TMEM208	15	Up
BP	GO:0002716	negative regulation of natural killer cell mediated immunity	4/297	21/18614	0.000306798	0.00561134	0.00446957	HLA-A/HLA-B/HLA-F/HLA-E	4	Up
BP	GO:0070665	positive regulation of leukocyte proliferation	10/297	166/18614	0.000342284	0.00622923	0.00496173	HLA-A/CD24/BST2/MIF/CD74/CD46/HLA-E/HES1/HHLA2/HLA-DPA1	10	Up
BP	GO:0002449	lymphocyte mediated immunity	14/297	300/18614	0.000349713	0.00633293	0.00504433	HLA-A/HLA-B/HLA-C/B2M/PRDX1/HSPD1/HLA-F/CD74/TUBB/CD46/HLA-E/HLA-DRB1/HLA-DRA/HLA-DPA1	14	Up
BP	GO:0045066	regulatory T cell differentiation	5/297	39/18614	0.000369076	0.00663986	0.00528881	MDK/CD46/HLA-DRB1/HLA-DRA/IRF1	5	Up
BP	GO:0032069	regulation of nuclease activity	4/297	22/18614	0.000370293	0.00663986	0.00528881	HSPA1A/OAS1/OAS2/OAS3	4	Up
BP	GO:0072594	establishment of protein localization to organelle	18/297	453/18614	0.000378475	0.00675347	0.0053793	TRAM1/DNAJA1/HSPD1/HSPA5/SQSTM1/NDUFA13/ROMO1/HSP90AA1/LMNA/NFKBIA/HSPA8/SRP9/CDH1/NUTF2/BCAP31/SEC61G/CCT6A/CCT5	18	Up
BP	GO:0070663	regulation of leukocyte proliferation	13/297	268/18614	0.000392038	0.00696152	0.00554502	HLA-A/CD24/BST2/MIF/CD74/IDO1/CD46/HLA-E/HES1/HLA-DRB1/HHLA2/IRF1/HLA-DPA1	13	Up
BP	GO:0002253	activation of immune response	19/297	495/18614	0.000401806	0.00710052	0.00565573	HLA-A/HSPA1A/IFI16/HSPD1/CD47/OAS1/HSP90AA1/CD46/IFIH1/TNIP3/NFKBIA/CFB/IFI35/RPS6KA3/HLA-DRB1/HHLA2/IRF1/OAS3/HSPA1B	19	Up
BP	GO:0008637	apoptotic mitochondrial changes	8/297	111/18614	0.000407645	0.00716907	0.00571034	HSPA1A/HSPD1/IFI6/LMNA/SFN/IER3/TNFSF10/JTB	8	Up
BP	GO:0045454	cell redox homeostasis	5/297	40/18614	0.000416351	0.00725311	0.00577728	TXN/NQO1/PRDX1/PRDX2/PRDX4	5	Up
BP	GO:0031397	negative regulation of protein ubiquitination	7/297	85/18614	0.000418373	0.00725311	0.00577728	ISG15/SOX4/HSPA1A/DNAJA1/PPIA/SQSTM1/HSPA1B	7	Up
BP	GO:0098586	cellular response to virus	7/297	85/18614	0.000418373	0.00725311	0.00577728	OAS1/HSP90AA1/IFI6/IFIH1/CALR/ADAR/ARF1	7	Up
BP	GO:0006090	pyruvate metabolic process	8/297	112/18614	0.000433036	0.00747191	0.00595155	GAPDH/LDHA/ENO1/PKM/LDHB/PGK1/IER3/VDAC1	8	Up
BP	GO:0090150	establishment of protein localization to membrane	13/297	271/18614	0.000435747	0.00748339	0.0059607	CD24/TRAM1/KRT18/HSPA5/NDUFA13/ROMO1/HSP90AA1/WDR83OS/ZDHHC9/SRP9/ARL6IP1/SEC61G/EGFR	13	Up
BP	GO:0019430	removal of superoxide radicals	4/297	23/18614	0.000442654	0.0075313	0.00599886	NQO1/PRDX1/PRDX2/SOD1	4	Up
BP	GO:0051131	chaperone-mediated protein complex assembly	4/297	23/18614	0.000442654	0.0075313	0.00599886	HSP90AB1/HSPA1A/HSPD1/HSP90AA1	4	Up
BP	GO:0072593	reactive oxygen species metabolic process	12/297	237/18614	0.000445137	0.00753848	0.00600458	NQO1/PRDX1/PRDX2/SOD1/PRDX4/NDUFA13/ROMO1/IFI6/RAC1/IER3/VDAC1/ARF4	12	Up
BP	GO:2001056	positive regulation of cysteine-type endopeptidase activity	9/297	142/18614	0.000465526	0.00784743	0.00625067	HSPE1/CTSD/IFI16/HSPD1/IFT57/NDUFA13/TNFSF10/BCAP31/CYCS	9	Up
BP	GO:0140467	integrated stress response signaling	5/297	41/18614	0.000468054	0.00785385	0.00625578	HSPA5/AGR2/JUN/PPP1R15A/JUNB	5	Up
BP	GO:2001242	regulation of intrinsic apoptotic signaling pathway	10/297	173/18614	0.0004747	0.00791854	0.0063073	HSPB1/HSPA1A/MIF/SOD1/DNAJA1/PPIA/ENO1/CD74/NDUFA13/BCAP31	10	Up
BP	GO:0002697	regulation of immune effector process	16/297	384/18614	0.000476238	0.00791854	0.0063073	HLA-A/HLA-B/HLA-C/BST2/B2M/MIF/HSPD1/HLA-F/CD47/CD74/ICAM1/CD46/HLA-E/JUNB/HLA-DRB1/HLA-DRA	16	Up
BP	GO:0050670	regulation of lymphocyte proliferation	12/297	239/18614	0.000479873	0.00794288	0.0063267	HLA-A/CD24/MIF/CD74/IDO1/CD46/HLA-E/HES1/HLA-DRB1/HHLA2/IRF1/HLA-DPA1	12	Up
BP	GO:0050921	positive regulation of chemotaxis	9/297	143/18614	0.00048998	0.00807364	0.00643085	MDK/ITGA2/HSPB1/CXCL8/TMSB4X/CD74/RAC1/CALR/VEGFA	9	Up
BP	GO:0098754	detoxification	9/297	144/18614	0.00051548	0.00845572	0.00673519	TXN/NQO1/PRDX1/PRDX2/SOD1/PRDX4/TXNDC17/GSTM3/GPX4	9	Up
BP	GO:0007595	lactation	5/297	42/18614	0.000524445	0.00856437	0.00682172	NME1/PAM/CCND1/OAS2/VEGFA	5	Up
BP	GO:0032615	interleukin-12 production	6/297	64/18614	0.000541022	0.00869672	0.00692714	MDK/HLA-B/HSPD1/CD47/IDO1/IRF1	6	Up
BP	GO:0032655	regulation of interleukin-12 production	6/297	64/18614	0.000541022	0.00869672	0.00692714	MDK/HLA-B/HSPD1/CD47/IDO1/IRF1	6	Up
BP	GO:0048524	positive regulation of viral process	6/297	64/18614	0.000541022	0.00869672	0.00692714	LGALS1/PPIA/CD74/PABPC1/HLA-DRB1/ADAR	6	Up
BP	GO:0050671	positive regulation of lymphocyte proliferation	9/297	145/18614	0.000542059	0.00869672	0.00692714	HLA-A/CD24/MIF/CD74/CD46/HLA-E/HES1/HHLA2/HLA-DPA1	9	Up
BP	GO:0002758	innate immune response-activating signal transduction	11/297	209/18614	0.000554238	0.00884655	0.00704649	HSPA1A/HSPD1/OAS1/IFIH1/TNIP3/NFKBIA/IFI35/RPS6KA3/IRF1/OAS3/HSPA1B	11	Up
BP	GO:0032944	regulation of mononuclear cell proliferation	12/297	243/18614	0.000556235	0.00884655	0.00704649	HLA-A/CD24/MIF/CD74/IDO1/CD46/HLA-E/HES1/HLA-DRB1/HHLA2/IRF1/HLA-DPA1	12	Up
BP	GO:0060759	regulation of response to cytokine stimulus	10/297	177/18614	0.000567789	0.00899122	0.00716172	ISG15/CD24/HSPA1A/CD74/OAS1/IFIH1/ADAR/PARP14/OAS3/HSPA1B	10	Up
BP	GO:0002687	positive regulation of leukocyte migration	9/297	147/18614	0.000598592	0.00943815	0.00751771	MDK/ITGA2/CXCL8/CD47/CD74/ICAM1/RAC1/CALR/VEGFA	9	Up
BP	GO:1903897	regulation of PERK-mediated unfolded protein response	3/297	11/18614	0.000603402	0.00947315	0.00754559	HSPA5/AGR2/PPP1R15A	3	Up
BP	GO:0051702	biological process involved in interaction with symbiont	8/297	118/18614	0.00061372	0.00947834	0.00754972	IFI27/GAPDH/HSPD1/ROMO1/CFL1/HSPA8/ZDHHC9/JUN	8	Up
BP	GO:0006123	mitochondrial electron transport, cytochrome c to oxygen	4/297	25/18614	0.000616688	0.00947834	0.00754972	COX6C/NDUFA4/CYCS/COX7B	4	Up
BP	GO:0071450	cellular response to oxygen radical	4/297	25/18614	0.000616688	0.00947834	0.00754972	NQO1/PRDX1/PRDX2/SOD1	4	Up
BP	GO:0071451	cellular response to superoxide	4/297	25/18614	0.000616688	0.00947834	0.00754972	NQO1/PRDX1/PRDX2/SOD1	4	Up
BP	GO:0090023	positive regulation of neutrophil chemotaxis	4/297	25/18614	0.000616688	0.00947834	0.00754972	MDK/CXCL8/CD74/RAC1	4	Up
BP	GO:0002703	regulation of leukocyte mediated immunity	12/297	246/18614	0.000619996	0.00948931	0.00755846	HLA-A/HLA-B/HLA-C/BST2/B2M/HSPD1/HLA-F/ICAM1/CD46/HLA-E/HLA-DRB1/HLA-DRA	12	Up
BP	GO:0002705	positive regulation of leukocyte mediated immunity	9/297	148/18614	0.000628617	0.00954142	0.00759996	HLA-A/HLA-B/HLA-C/B2M/HSPD1/HLA-F/HLA-E/HLA-DRB1/HLA-DRA	9	Up
BP	GO:0032946	positive regulation of mononuclear cell proliferation	9/297	148/18614	0.000628617	0.00954142	0.00759996	HLA-A/CD24/MIF/CD74/CD46/HLA-E/HES1/HHLA2/HLA-DPA1	9	Up
BP	GO:2000117	negative regulation of cysteine-type endopeptidase activity	7/297	91/18614	0.000632634	0.00956271	0.00761693	IFI16/CAST/IFI6/SFN/RPS6KA3/ARL6IP1/VEGFA	7	Up
BP	GO:0032613	interleukin-10 production	6/297	66/18614	0.00063845	0.00957151	0.00762394	ISG15/HSPD1/CD47/IDO1/CD46/HLA-DRB1	6	Up
BP	GO:0032653	regulation of interleukin-10 production	6/297	66/18614	0.00063845	0.00957151	0.00762394	ISG15/HSPD1/CD47/IDO1/CD46/HLA-DRB1	6	Up
BP	GO:0031396	regulation of protein ubiquitination	11/297	213/18614	0.000648931	0.00964955	0.00768609	ISG15/SOX4/HSP90AB1/HSPA1A/DNAJA1/HSPA5/PPIA/SQSTM1/SKP1/HSP90AA1/HSPA1B	11	Up
BP	GO:0050821	protein stabilization	11/297	213/18614	0.000648931	0.00964955	0.00768609	SOX4/HSP90AB1/HSPA1A/GAPDH/HSPD1/HSP90AA1/CALR/CCT6A/CCT5/EFNA1/HSPA1B	11	Up
BP	GO:0043620	regulation of DNA-templated transcription in response to stress	5/297	44/18614	0.000652367	0.00966138	0.00769552	ATF3/HSPA5/JUN/RPS6KA3/VEGFA	5	Up
BP	GO:0045185	maintenance of protein location	7/297	92/18614	0.00067555	0.00996437	0.00793686	TXN/TMSB4X/HSPA5/SKP1/KDELR2/NFKBIA/SRI	7	Up
BP	GO:0032355	response to estradiol	8/297	120/18614	0.000685941	0.0100449	0.00800101	ITGA2/NQO1/ARPC1B/PAM/CCND1/CALR/GPX4/EGFR	8	Up
BP	GO:0045682	regulation of epidermis development	6/297	67/18614	0.000691995	0.0100449	0.00800101	AQP3/PLAAT4/NME2/SFN/HES1/KRT10	6	Up
BP	GO:0051205	protein insertion into membrane	6/297	67/18614	0.000691995	0.0100449	0.00800101	TRAM1/NDUFA13/ROMO1/HSP90AA1/WDR83OS/EGFR	6	Up
BP	GO:0070613	regulation of protein processing	6/297	67/18614	0.000691995	0.0100449	0.00800101	S100A10/PLAU/CTSZ/ENO1/CAST/ANXA2	6	Up
BP	GO:0031647	regulation of protein stability	14/297	322/18614	0.000704795	0.0101903	0.0081168	SOX4/HSP90AB1/HSPA1A/GAPDH/HSPD1/HSP90AA1/LMNA/HSPA8/CALR/CCT6A/CTSA/CCT5/EFNA1/HSPA1B	14	Up
BP	GO:0006959	humoral immune response	12/297	250/18614	0.000714461	0.0102894	0.00819572	CXCL14/HLA-A/CXCL8/PSMB10/GAPDH/RPL39/ROMO1/CD46/CFB/HLA-E/HLA-DRB1/RPL30	12	Up
BP	GO:0001911	negative regulation of leukocyte mediated cytotoxicity	4/297	26/18614	0.00071973	0.0103246	0.00822379	HLA-A/HLA-B/HLA-F/HLA-E	4	Up
BP	GO:0042129	regulation of T cell proliferation	10/297	183/18614	0.000735379	0.0105079	0.00836977	HLA-A/CD24/IDO1/CD46/HLA-E/HES1/HLA-DRB1/HHLA2/IRF1/HLA-DPA1	10	Up
BP	GO:0002704	negative regulation of leukocyte mediated immunity	6/297	68/18614	0.000748951	0.0106602	0.00849107	HLA-A/HLA-B/BST2/HLA-F/CD46/HLA-E	6	Up
BP	GO:0002443	leukocyte mediated immunity	16/297	401/18614	0.00075821	0.0107501	0.00856273	HLA-A/HLA-B/HLA-C/BST2/B2M/PRDX1/HSPD1/HLA-F/CD74/ICAM1/TUBB/CD46/HLA-E/HLA-DRB1/HLA-DRA/HLA-DPA1	16	Up
BP	GO:0002706	regulation of lymphocyte mediated immunity	10/297	184/18614	0.000766916	0.0108316	0.00862761	HLA-A/HLA-B/HLA-C/B2M/HSPD1/HLA-F/CD46/HLA-E/HLA-DRB1/HLA-DRA	10	Up
BP	GO:0002424	T cell mediated immune response to tumor cell	3/297	12/18614	0.000795062	0.0111005	0.00884183	HLA-A/HSPD1/HLA-DRB1	3	Up
BP	GO:0043380	regulation of memory T cell differentiation	3/297	12/18614	0.000795062	0.0111005	0.00884183	CD46/HLA-DRB1/HLA-DRA	3	Up
BP	GO:0097084	vascular associated smooth muscle cell development	3/297	12/18614	0.000795062	0.0111005	0.00884183	ADM/HES1/VEGFA	3	Up
BP	GO:0034599	cellular response to oxidative stress	13/297	290/18614	0.000820167	0.0114075	0.00908634	TXN/HSPB1/NQO1/HSPA1A/PRDX1/PRDX2/SOD1/PPIA/CHCHD2/ROMO1/JUN/HSPA1B/EGFR	13	Up
BP	GO:0043280	positive regulation of cysteine-type endopeptidase activity involved in apoptotic process	8/297	124/18614	0.000850925	0.0117905	0.00939139	HSPE1/CTSD/HSPD1/IFT57/NDUFA13/TNFSF10/BCAP31/CYCS	8	Up
BP	GO:0043627	response to estrogen	6/297	70/18614	0.000873677	0.01206	0.00960611	CD24/KRT19/ARPC1B/HSP90AA1/CCND1/GSTM3	6	Up
BP	GO:0060711	labyrinthine layer development	5/297	47/18614	0.000886264	0.0121878	0.00970787	SPINT2/BMP5/ADM/JUNB/HES1	5	Up
BP	GO:0045861	negative regulation of proteolysis	14/297	330/18614	0.000893757	0.0122448	0.00975328	TIMP1/PLAU/HSP90AB1/GAPDH/IFI16/CTSZ/SPINT2/CAST/IFI6/SFN/RPS6KA3/ARL6IP1/VEGFA/EFNA1	14	Up
BP	GO:1903321	negative regulation of protein modification by small protein conjugation or removal	7/297	97/18614	0.000925984	0.012639	0.0100673	ISG15/SOX4/HSPA1A/DNAJA1/PPIA/SQSTM1/HSPA1B	7	Up
BP	GO:0002688	regulation of leukocyte chemotaxis	8/297	126/18614	0.000944597	0.0127975	0.0101935	MDK/CXCL8/MIF/CD74/DUSP1/RAC1/CALR/VEGFA	8	Up
BP	GO:0019730	antimicrobial humoral response	8/297	126/18614	0.000944597	0.0127975	0.0101935	CXCL14/HLA-A/CXCL8/GAPDH/RPL39/ROMO1/HLA-E/RPL30	8	Up
BP	GO:0000303	response to superoxide	4/297	28/18614	0.000961321	0.012881	0.01026	NQO1/PRDX1/PRDX2/SOD1	4	Up
BP	GO:0071624	positive regulation of granulocyte chemotaxis	4/297	28/18614	0.000961321	0.012881	0.01026	MDK/CXCL8/CD74/RAC1	4	Up
BP	GO:1903319	positive regulation of protein maturation	4/297	28/18614	0.000961321	0.012881	0.01026	S100A10/SOX4/ENO1/ANXA2	4	Up
BP	GO:0014075	response to amine	5/297	48/18614	0.000976575	0.0130376	0.0103848	ITGA2/NQO1/SOD1/HSPA5/RGS2	5	Up
BP	GO:0043379	memory T cell differentiation	3/297	13/18614	0.00102142	0.0135867	0.0108222	CD46/HLA-DRB1/HLA-DRA	3	Up
BP	GO:2001237	negative regulation of extrinsic apoptotic signaling pathway	7/297	99/18614	0.00104454	0.0138439	0.011027	HSPA1A/PRDX2/BMP5/IFI6/ICAM1/LMNA/HSPA1B	7	Up
BP	GO:0010951	negative regulation of endopeptidase activity	9/297	160/18614	0.00109524	0.0144387	0.0115008	TIMP1/GAPDH/IFI16/CAST/IFI6/SFN/RPS6KA3/ARL6IP1/VEGFA	9	Up
BP	GO:0000305	response to oxygen radical	4/297	29/18614	0.00110126	0.0144387	0.0115008	NQO1/PRDX1/PRDX2/SOD1	4	Up
BP	GO:0031342	negative regulation of cell killing	4/297	29/18614	0.00110126	0.0144387	0.0115008	HLA-A/HLA-B/HLA-F/HLA-E	4	Up
BP	GO:0050920	regulation of chemotaxis	11/297	230/18614	0.00121478	0.0158703	0.0126411	MDK/ITGA2/HSPB1/CXCL8/TMSB4X/MIF/CD74/DUSP1/RAC1/CALR/VEGFA	11	Up
BP	GO:0048872	homeostasis of number of cells	13/297	304/18614	0.00125893	0.0163112	0.0129923	ISG15/SOX4/HSPA1A/B2M/PRDX1/PRDX2/MIF/SOD1/CD74/OCIAD2/ADAR/VEGFA/HSPA1B	13	Up
BP	GO:0002699	positive regulation of immune effector process	12/297	267/18614	0.00126121	0.0163112	0.0129923	HLA-A/HLA-B/HLA-C/B2M/MIF/HSPD1/HLA-F/CD74/CD46/HLA-E/HLA-DRB1/HLA-DRA	12	Up
BP	GO:0006122	mitochondrial electron transport, ubiquinol to cytochrome c	3/297	14/18614	0.0012847	0.0163112	0.0129923	UQCRH/UQCRQ/CYCS	3	Up
BP	GO:0006596	polyamine biosynthetic process	3/297	14/18614	0.0012847	0.0163112	0.0129923	SAT1/SMS/NNMT	3	Up
BP	GO:0046598	positive regulation of viral entry into host cell	3/297	14/18614	0.0012847	0.0163112	0.0129923	LGALS1/CD74/HLA-DRB1	3	Up
BP	GO:0070141	response to UV-A	3/297	14/18614	0.0012847	0.0163112	0.0129923	TIMP1/CCND1/EGFR	3	Up
BP	GO:0075294	positive regulation by symbiont of entry into host	3/297	14/18614	0.0012847	0.0163112	0.0129923	LGALS1/CD74/HLA-DRB1	3	Up
BP	GO:0090715	immunological memory formation process	3/297	14/18614	0.0012847	0.0163112	0.0129923	CD46/HLA-DRB1/HLA-DRA	3	Up
BP	GO:0043392	negative regulation of DNA binding	5/297	51/18614	0.00128867	0.0163112	0.0129923	TMSB4X/IFI16/NFKBIA/JUN/SRI	5	Up
BP	GO:0042267	natural killer cell mediated cytotoxicity	6/297	76/18614	0.00134536	0.0169701	0.013517	HLA-A/HLA-B/PRDX1/HLA-F/TUBB/HLA-E	6	Up
BP	GO:0001959	regulation of cytokine-mediated signaling pathway	9/297	165/18614	0.00135821	0.0170732	0.0135992	ISG15/CD24/HSPA1A/CD74/OAS1/ADAR/PARP14/OAS3/HSPA1B	9	Up
BP	GO:0071248	cellular response to metal ion	10/297	200/18614	0.00144297	0.0180766	0.0143985	MT2A/NQO1/B2M/SOD1/HSPA5/CALR/CDH1/JUN/JUNB/EGFR	10	Up
BP	GO:0032760	positive regulation of tumor necrosis factor production	7/297	105/18614	0.00147301	0.0183275	0.0145983	HSPB1/MIF/OAS1/IFIH1/HLA-E/OAS2/OAS3	7	Up
BP	GO:0042102	positive regulation of T cell proliferation	7/297	105/18614	0.00147301	0.0183275	0.0145983	HLA-A/CD24/CD46/HLA-E/HES1/HHLA2/HLA-DPA1	7	Up
BP	GO:0062197	cellular response to chemical stress	14/297	349/18614	0.00151962	0.0188433	0.0150091	TXN/HSPB1/NQO1/HSPA1A/PRDX1/PRDX2/SOD1/DNAJA1/PPIA/CHCHD2/ROMO1/JUN/HSPA1B/EGFR	14	Up
BP	GO:0002460	adaptive immune response based on somatic recombination of immune receptors built from immunoglobulin superfamily domains	13/297	311/18614	0.00154289	0.0190673	0.0151875	HLA-A/HLA-B/HLA-C/B2M/HSPD1/HLA-F/CD74/CD46/HLA-E/JUNB/HLA-DRB1/HLA-DRA/HLA-DPA1	13	Up
BP	GO:0009135	purine nucleoside diphosphate metabolic process	7/297	106/18614	0.00155608	0.0191012	0.0152145	GUK1/GAPDH/LDHA/ENO1/PKM/PGK1/IER3	7	Up
BP	GO:0009179	purine ribonucleoside diphosphate metabolic process	7/297	106/18614	0.00155608	0.0191012	0.0152145	GUK1/GAPDH/LDHA/ENO1/PKM/PGK1/IER3	7	Up
BP	GO:0002468	dendritic cell antigen processing and presentation	3/297	15/18614	0.00158701	0.0192286	0.0153161	CD74/HLA-DRB1/HLA-DRA	3	Up
BP	GO:0042994	cytoplasmic sequestering of transcription factor	3/297	15/18614	0.00158701	0.0192286	0.0153161	TMSB4X/NFKBIA/SRI	3	Up
BP	GO:2001028	positive regulation of endothelial cell chemotaxis	3/297	15/18614	0.00158701	0.0192286	0.0153161	HSPB1/TMSB4X/VEGFA	3	Up
BP	GO:0060326	cell chemotaxis	13/297	312/18614	0.00158749	0.0192286	0.0153161	CXCL14/MDK/HSPB1/CXCL8/TMSB4X/MIF/PPIA/CD74/DUSP1/CKLF/RAC1/CALR/VEGFA	13	Up
BP	GO:0046822	regulation of nucleocytoplasmic transport	7/297	107/18614	0.00164276	0.0197814	0.0157564	TXN/IFI27/MX2/HSP90AA1/SFN/IER3/CDH1	7	Up
BP	GO:0002228	natural killer cell mediated immunity	6/297	79/18614	0.00164394	0.0197814	0.0157564	HLA-A/HLA-B/PRDX1/HLA-F/TUBB/HLA-E	6	Up
BP	GO:0022408	negative regulation of cell-cell adhesion	10/297	205/18614	0.0017333	0.0207882	0.0165583	MDK/PRDX2/SPINT2/CD74/IDO1/CDH1/HLA-DRB1/IRF1/EPCAM/VEGFA	10	Up
BP	GO:0002720	positive regulation of cytokine production involved in immune response	6/297	80/18614	0.00175388	0.0209663	0.0167001	HLA-A/B2M/MIF/HLA-F/CD74/HLA-E	6	Up
BP	GO:0045684	positive regulation of epidermis development	4/297	33/18614	0.00180477	0.0214933	0.0171199	PLAAT4/NME2/SFN/KRT10	4	Up
BP	GO:0042743	hydrogen peroxide metabolic process	5/297	55/18614	0.00181217	0.0214933	0.0171199	PRDX1/PRDX2/SOD1/PRDX4/RAC1	5	Up
BP	GO:0009636	response to toxic substance	11/297	242/18614	0.0018202	0.0214933	0.0171199	TXN/NQO1/PRDX1/PRDX2/SOD1/PRDX4/PON2/CDH1/TXNDC17/GSTM3/GPX4	11	Up
BP	GO:0033209	tumor necrosis factor-mediated signaling pathway	7/297	109/18614	0.00182734	0.0214933	0.0171199	HSPA1A/TMSB4X/KRT18/KRT8/NFKBIA/TXNDC17/HSPA1B	7	Up
BP	GO:1903557	positive regulation of tumor necrosis factor superfamily cytokine production	7/297	109/18614	0.00182734	0.0214933	0.0171199	HSPB1/MIF/OAS1/IFIH1/HLA-E/OAS2/OAS3	7	Up
BP	GO:0002285	lymphocyte activation involved in immune response	10/297	208/18614	0.00192906	0.022138	0.0176334	MDK/LGALS1/HSPD1/HLA-F/CD74/ICAM1/CD46/JUNB/HLA-DRB1/HLA-DRA	10	Up
BP	GO:0006735	NADH regeneration	3/297	16/18614	0.00193032	0.022138	0.0176334	ENO1/PKM/PGK1	3	Up
BP	GO:0016045	detection of bacterium	3/297	16/18614	0.00193032	0.022138	0.0176334	HLA-A/HLA-B/HLA-DRB1	3	Up
BP	GO:0061621	canonical glycolysis	3/297	16/18614	0.00193032	0.022138	0.0176334	ENO1/PKM/PGK1	3	Up
BP	GO:0061684	chaperone-mediated autophagy	3/297	16/18614	0.00193032	0.022138	0.0176334	HSP90AA1/HSPA8/CTSA	3	Up
BP	GO:0061718	glucose catabolic process to pyruvate	3/297	16/18614	0.00193032	0.022138	0.0176334	ENO1/PKM/PGK1	3	Up
BP	GO:0070431	nucleotide-binding oligomerization domain containing 2 signaling pathway	3/297	16/18614	0.00193032	0.022138	0.0176334	HSPA1A/NFKBIA/HSPA1B	3	Up
BP	GO:1902105	regulation of leukocyte differentiation	13/297	319/18614	0.00193057	0.022138	0.0176334	MDK/ACTB/HLA-B/SOX4/HMGB3/PRDX2/SOD1/CD74/CD46/JUNB/HLA-DRB1/HLA-DRA/IRF1	13	Up
BP	GO:0002707	negative regulation of lymphocyte mediated immunity	5/297	56/18614	0.00196428	0.0223842	0.0178296	HLA-A/HLA-B/HLA-F/CD46/HLA-E	5	Up
BP	GO:0065002	intracellular protein transmembrane transport	5/297	56/18614	0.00196428	0.0223842	0.0178296	TRAM1/HSPD1/HSPA5/ROMO1/SEC61G	5	Up
BP	GO:0061844	antimicrobial humoral immune response mediated by antimicrobial peptide	6/297	82/18614	0.00199038	0.0226112	0.0180103	CXCL14/CXCL8/GAPDH/RPL39/ROMO1/RPL30	6	Up
BP	GO:0060563	neuroepithelial cell differentiation	4/297	34/18614	0.00202002	0.0226993	0.0180806	SOX4/POU3F2/TUBB/HES1	4	Up
BP	GO:0090022	regulation of neutrophil chemotaxis	4/297	34/18614	0.00202002	0.0226993	0.0180806	MDK/CXCL8/CD74/RAC1	4	Up
BP	GO:1902624	positive regulation of neutrophil migration	4/297	34/18614	0.00202002	0.0226993	0.0180806	MDK/CXCL8/CD74/RAC1	4	Up
BP	GO:0048732	gland development	16/297	441/18614	0.00202296	0.0226993	0.0180806	MDK/CRIP1/ITGA2/ELF3/PRDX2/SOD1/POU3F2/NME1/PAM/CCND1/CDH1/JUN/OAS2/HES1/VEGFA/EGFR	16	Up
BP	GO:0051099	positive regulation of binding	9/297	176/18614	0.00211681	0.0236326	0.018824	S100A10/TXN/ITGA2/B2M/SUB1/ANXA2/NME1/HES1/EIF3E	9	Up
BP	GO:0006826	iron ion transport	5/297	57/18614	0.00212552	0.0236326	0.018824	B2M/STEAP4/LCN2/STEAP2/FTH1	5	Up
BP	GO:0007566	embryo implantation	5/297	57/18614	0.00212552	0.0236326	0.018824	TIMP1/SOD1/VMP1/CALR/VEGFA	5	Up
BP	GO:1901099	negative regulation of signal transduction in absence of ligand	4/297	35/18614	0.00225238	0.0248919	0.019827	HSPA1A/PRDX2/IFI6/HSPA1B	4	Up
BP	GO:2001240	negative regulation of extrinsic apoptotic signaling pathway in absence of ligand	4/297	35/18614	0.00225238	0.0248919	0.019827	HSPA1A/PRDX2/IFI6/HSPA1B	4	Up
BP	GO:0016064	immunoglobulin mediated immune response	8/297	145/18614	0.00231178	0.0252944	0.0201476	B2M/HSPD1/CD74/CD46/HLA-E/HLA-DRB1/HLA-DRA/HLA-DPA1	8	Up
BP	GO:0070206	protein trimerization	3/297	17/18614	0.00231647	0.0252944	0.0201476	STEAP4/MIF/CD74	3	Up
BP	GO:0090713	immunological memory process	3/297	17/18614	0.00231647	0.0252944	0.0201476	CD46/HLA-DRB1/HLA-DRA	3	Up
BP	GO:1901163	regulation of trophoblast cell migration	3/297	17/18614	0.00231647	0.0252944	0.0201476	TIMP1/CALR/VEGFA	3	Up
BP	GO:0046634	regulation of alpha-beta T cell activation	7/297	114/18614	0.00235943	0.0256869	0.0204603	HLA-A/HSPH1/HLA-E/JUNB/HLA-DRB1/HLA-DRA/IRF1	7	Up
BP	GO:0006096	glycolytic process	6/297	85/18614	0.00238936	0.0259356	0.0206583	GAPDH/LDHA/ENO1/PKM/PGK1/IER3	6	Up
BP	GO:0010038	response to metal ion	14/297	367/18614	0.00241513	0.0261377	0.0208193	AQP3/CRIP1/MT2A/NQO1/B2M/SOD1/HSPA5/PAM/CCND1/CALR/CDH1/JUN/JUNB/EGFR	14	Up
BP	GO:0002764	immune response-regulating signaling pathway	16/297	450/18614	0.00247389	0.0266456	0.0212238	HLA-A/CD24/HSPA1A/HSPD1/CD47/OAS1/IFIH1/TNIP3/NFKBIA/IFI35/RPS6KA3/HLA-DRB1/HHLA2/IRF1/OAS3/HSPA1B	16	Up
BP	GO:0006611	protein export from nucleus	5/297	59/18614	0.00247663	0.0266456	0.0212238	TXN/IFI27/SFN/CALR/NUTF2	5	Up
BP	GO:0006757	ATP generation from ADP	6/297	86/18614	0.00253486	0.0271922	0.0216592	GAPDH/LDHA/ENO1/PKM/PGK1/IER3	6	Up
BP	GO:0009185	ribonucleoside diphosphate metabolic process	7/297	116/18614	0.00260287	0.0277588	0.0221106	GUK1/GAPDH/LDHA/ENO1/PKM/PGK1/IER3	7	Up
BP	GO:0045582	positive regulation of T cell differentiation	7/297	116/18614	0.00260287	0.0277588	0.0221106	MDK/ACTB/SOX4/CD74/CD46/HLA-DRB1/HLA-DRA	7	Up
BP	GO:0019724	B cell mediated immunity	8/297	148/18614	0.0026251	0.0279145	0.0222346	B2M/HSPD1/CD74/CD46/HLA-E/HLA-DRB1/HLA-DRA/HLA-DPA1	8	Up
BP	GO:0045604	regulation of epidermal cell differentiation	5/297	60/18614	0.00266714	0.0281977	0.0224601	AQP3/PLAAT4/NME2/SFN/HES1	5	Up
BP	GO:0045620	negative regulation of lymphocyte differentiation	5/297	60/18614	0.00266714	0.0281977	0.0224601	MDK/HMGB3/PRDX2/CD74/IRF1	5	Up
BP	GO:1903320	regulation of protein modification by small protein conjugation or removal	11/297	255/18614	0.00273326	0.0283743	0.0226008	ISG15/SOX4/HSP90AB1/HSPA1A/DNAJA1/HSPA5/PPIA/SQSTM1/SKP1/HSP90AA1/HSPA1B	11	Up
BP	GO:0001666	response to hypoxia	12/297	293/18614	0.00273397	0.0283743	0.0226008	AQP3/ITGA2/PLAU/CLDN3/CD24/CHCHD2/ENO1/LMNA/PAM/PGK1/ADM/VEGFA	12	Up
BP	GO:0002693	positive regulation of cellular extravasation	3/297	18/18614	0.00274718	0.0283743	0.0226008	MDK/CD47/ICAM1	3	Up
BP	GO:0006595	polyamine metabolic process	3/297	18/18614	0.00274718	0.0283743	0.0226008	SAT1/SMS/NNMT	3	Up
BP	GO:0036003	positive regulation of transcription from RNA polymerase II promoter in response to stress	3/297	18/18614	0.00274718	0.0283743	0.0226008	ATF3/HSPA5/VEGFA	3	Up
BP	GO:0036499	PERK-mediated unfolded protein response	3/297	18/18614	0.00274718	0.0283743	0.0226008	HSPA5/AGR2/PPP1R15A	3	Up
BP	GO:0061450	trophoblast cell migration	3/297	18/18614	0.00274718	0.0283743	0.0226008	TIMP1/CALR/VEGFA	3	Up
BP	GO:0061620	glycolytic process through glucose-6-phosphate	3/297	18/18614	0.00274718	0.0283743	0.0226008	ENO1/PKM/PGK1	3	Up
BP	GO:0009266	response to temperature stimulus	9/297	183/18614	0.00275366	0.0283743	0.0226008	HSP90AB1/HSPA1A/SOD1/DNAJA1/HSPD1/HSP90AA1/ADM/NFKBIA/HSPA1B	9	Up
BP	GO:0050727	regulation of inflammatory response	15/297	414/18614	0.00280111	0.0286231	0.022799	MDK/ITGA2/TMSB4X/SOD1/LGALS1/CD47/PSMA6/IDO1/NFKBIA/IER3/HLA-E/IFI35/HLA-DRB1/PSMB4/GPX4	15	Up
BP	GO:0006605	protein targeting	13/297	333/18614	0.00280128	0.0286231	0.022799	TRAM1/YWHAZ/HSPD1/HSPA5/NDUFA13/ROMO1/HSP90AA1/HSPA8/ZDHHC9/SRP9/BCAP31/ARL6IP1/SEC61G	13	Up
BP	GO:0070482	response to oxygen levels	13/297	333/18614	0.00280128	0.0286231	0.022799	AQP3/ITGA2/PLAU/CLDN3/CD24/CHCHD2/ENO1/LMNA/PAM/PGK1/ADM/ATP6V1G1/VEGFA	13	Up
BP	GO:1900024	regulation of substrate adhesion-dependent cell spreading	5/297	61/18614	0.00286804	0.0292237	0.0232774	MDK/S100A10/TACSTD2/RAC1/CALR	5	Up
BP	GO:0008544	epidermis development	14/297	375/18614	0.00293395	0.0298122	0.0237461	CRABP2/AQP3/PLAAT4/NME2/CLDN4/SOD1/KRT7/POU3F2/SFN/HES1/HLA-DRB1/FOXQ1/KRT10/EGFR	14	Up
BP	GO:0002286	T cell activation involved in immune response	7/297	119/18614	0.00300366	0.0303466	0.0241718	MDK/CD74/ICAM1/CD46/JUNB/HLA-DRB1/HLA-DRA	7	Up
BP	GO:0002718	regulation of cytokine production involved in immune response	7/297	119/18614	0.00300366	0.0303466	0.0241718	HLA-A/BST2/B2M/MIF/HLA-F/CD74/HLA-E	7	Up
BP	GO:0007589	body fluid secretion	6/297	89/18614	0.00301143	0.0303466	0.0241718	AGR2/NME1/PAM/CCND1/OAS2/VEGFA	6	Up
BP	GO:0043618	regulation of transcription from RNA polymerase II promoter in response to stress	4/297	38/18614	0.00305875	0.0306546	0.0244171	ATF3/HSPA5/JUN/VEGFA	4	Up
BP	GO:0070229	negative regulation of lymphocyte apoptotic process	4/297	38/18614	0.00305875	0.0306546	0.0244171	MIF/CD74/IDO1/EFNA1	4	Up
BP	GO:0034976	response to endoplasmic reticulum stress	11/297	259/18614	0.0030787	0.0307702	0.0245092	ATF3/CXCL8/HSPA1A/HSPA5/AGR2/PDIA4/CCND1/CALR/JUN/PPP1R15A/BCAP31	11	Up
BP	GO:0034614	cellular response to reactive oxygen species	8/297	152/18614	0.00309342	0.0308331	0.0245593	TXN/NQO1/PRDX1/PRDX2/SOD1/ROMO1/JUN/EGFR	8	Up
BP	GO:0061615	glycolytic process through fructose-6-phosphate	3/297	19/18614	0.00322408	0.0319612	0.0254578	ENO1/PKM/PGK1	3	Up
BP	GO:0098543	detection of other organism	3/297	19/18614	0.00322408	0.0319612	0.0254578	HLA-A/HLA-B/HLA-DRB1	3	Up
BP	GO:0030099	myeloid cell differentiation	15/297	421/18614	0.00327705	0.0323985	0.0258062	ISG15/HMGB3/HSPA1A/B2M/IFI16/GLO1/CD74/ANXA2/NFKBIA/JUN/JUNB/HLA-DRB1/ADAR/VEGFA/HSPA1B	15	Up
BP	GO:0002367	cytokine production involved in immune response	7/297	121/18614	0.003296	0.032498	0.0258855	HLA-A/BST2/B2M/MIF/HLA-F/CD74/HLA-E	7	Up
BP	GO:0030217	T cell differentiation	12/297	300/18614	0.003309	0.0325385	0.0259177	MDK/ACTB/SOX4/B2M/PRDX2/SOD1/CD74/CD46/JUNB/HLA-DRB1/HLA-DRA/IRF1	12	Up
BP	GO:0030098	lymphocyte differentiation	15/297	422/18614	0.00335017	0.0326852	0.0260346	MDK/ACTB/SOX4/HMGB3/B2M/PRDX2/SOD1/LGALS1/CD74/CD46/JUNB/HLA-DRB1/HLA-DRA/IRF1/KLF6	15	Up
BP	GO:0035148	tube formation	8/297	154/18614	0.00335073	0.0326852	0.0260346	CEP290/SOX4/YWHAZ/IFT57/SPINT2/BMP5/ADM/VEGFA	8	Up
BP	GO:0050729	positive regulation of inflammatory response	8/297	154/18614	0.00335073	0.0326852	0.0260346	MDK/ITGA2/LGALS1/CD47/IDO1/NFKBIA/HLA-E/IFI35	8	Up
BP	GO:0002757	immune response-activating signal transduction	15/297	423/18614	0.00342463	0.0333173	0.026538	HLA-A/HSPA1A/HSPD1/CD47/OAS1/IFIH1/TNIP3/NFKBIA/IFI35/RPS6KA3/HLA-DRB1/HHLA2/IRF1/OAS3/HSPA1B	15	Up
BP	GO:0002698	negative regulation of immune effector process	7/297	122/18614	0.00345007	0.0334757	0.0266642	HLA-A/HLA-B/BST2/HLA-F/CD47/CD46/HLA-E	7	Up
BP	GO:0045104	intermediate filament cytoskeleton organization	6/297	92/18614	0.00355196	0.0343732	0.0273791	KRT19/SOD1/KRT18/KRT23/KRT7/KRT10	6	Up
BP	GO:0045103	intermediate filament-based process	6/297	93/18614	0.00374722	0.0358967	0.0285926	KRT19/SOD1/KRT18/KRT23/KRT7/KRT10	6	Up
BP	GO:0044794	positive regulation by host of viral process	3/297	20/18614	0.00374865	0.0358967	0.0285926	CFL1/HSPA8/ZDHHC9	3	Up
BP	GO:0097284	hepatocyte apoptotic process	3/297	20/18614	0.00374865	0.0358967	0.0285926	KRT18/KRT8/ADAR	3	Up
BP	GO:2001185	regulation of CD8-positive, alpha-beta T cell activation	3/297	20/18614	0.00374865	0.0358967	0.0285926	HLA-A/HLA-E/IRF1	3	Up
BP	GO:0032507	maintenance of protein location in cell	5/297	65/18614	0.00378201	0.0361216	0.0287717	TXN/TMSB4X/HSPA5/SKP1/KDELR2	5	Up
BP	GO:0032956	regulation of actin cytoskeleton organization	13/297	346/18614	0.00387508	0.0367788	0.0292952	MDK/S100A10/BST2/TMSB4X/TACSTD2/CD47/DSTN/ARPC3/PAM/RAC1/BAIAP2L1/ARF1/ARPC5L	13	Up
BP	GO:0036293	response to decreased oxygen levels	12/297	306/18614	0.00387644	0.0367788	0.0292952	AQP3/ITGA2/PLAU/CLDN3/CD24/CHCHD2/ENO1/LMNA/PAM/PGK1/ADM/VEGFA	12	Up
BP	GO:0032970	regulation of actin filament-based process	14/297	387/18614	0.00388098	0.0367788	0.0292952	MDK/S100A10/BST2/TMSB4X/TACSTD2/CD47/DSTN/ARPC3/PAM/RAC1/SRI/BAIAP2L1/ARF1/ARPC5L	14	Up
BP	GO:0010811	positive regulation of cell-substrate adhesion	7/297	125/18614	0.00394533	0.037243	0.029665	MDK/CEACAM6/S100A10/AGR2/RAC1/CALR/VEGFA	7	Up
BP	GO:0046031	ADP metabolic process	6/297	94/18614	0.00395033	0.037243	0.029665	GAPDH/LDHA/ENO1/PKM/PGK1/IER3	6	Up
BP	GO:0060760	positive regulation of response to cytokine stimulus	5/297	66/18614	0.00403968	0.0379179	0.0302025	HSPA1A/CD74/IFIH1/PARP14/HSPA1B	5	Up
BP	GO:0072595	maintenance of protein localization in organelle	4/297	41/18614	0.00404264	0.0379179	0.0302025	TXN/HSPA5/SKP1/KDELR2	4	Up
BP	GO:0071241	cellular response to inorganic substance	10/297	231/18614	0.00409656	0.0383253	0.030527	MT2A/NQO1/B2M/SOD1/HSPA5/CALR/CDH1/JUN/JUNB/EGFR	10	Up
BP	GO:0002753	cytoplasmic pattern recognition receptor signaling pathway	6/297	95/18614	0.00416148	0.0388334	0.0309317	HSPA1A/OAS1/IFIH1/NFKBIA/OAS3/HSPA1B	6	Up
BP	GO:0071806	protein transmembrane transport	5/297	67/18614	0.00430965	0.0401138	0.0319516	TRAM1/HSPD1/HSPA5/ROMO1/SEC61G	5	Up
BP	GO:0051220	cytoplasmic sequestering of protein	3/297	21/18614	0.00432229	0.0401293	0.0319639	TMSB4X/NFKBIA/SRI	3	Up
BP	GO:0002690	positive regulation of leukocyte chemotaxis	6/297	96/18614	0.00438085	0.04057	0.032315	MDK/CXCL8/CD74/RAC1/CALR/VEGFA	6	Up
BP	GO:0060338	regulation of type I interferon-mediated signaling pathway	4/297	42/18614	0.00441297	0.0407643	0.0324697	ISG15/OAS1/ADAR/OAS3	4	Up
BP	GO:0050900	leukocyte migration	14/297	393/18614	0.00444037	0.0409141	0.032589	MDK/ITGA2/CXCL8/MIF/PPIA/CD47/BMP5/CD74/ICAM1/DUSP1/CKLF/RAC1/CALR/VEGFA	14	Up
BP	GO:0007162	negative regulation of cell adhesion	12/297	312/18614	0.00451974	0.0415407	0.0330881	MDK/PRDX2/TACSTD2/SPINT2/CD74/IDO1/DUSP1/CDH1/HLA-DRB1/IRF1/EPCAM/VEGFA	12	Up
BP	GO:0051100	negative regulation of binding	8/297	163/18614	0.00472037	0.043276	0.0344704	ACTB/TMSB4X/B2M/IFI16/CTSZ/NFKBIA/JUN/SRI	8	Up
BP	GO:0010466	negative regulation of peptidase activity	10/297	236/18614	0.00475678	0.0435008	0.0346494	TIMP1/GAPDH/IFI16/SPINT2/CAST/IFI6/SFN/RPS6KA3/ARL6IP1/VEGFA	10	Up
BP	GO:0019674	NAD metabolic process	4/297	43/18614	0.00480551	0.0435798	0.0347123	IDO1/LDHB/QPRT/NNMT	4	Up
BP	GO:0032735	positive regulation of interleukin-12 production	4/297	43/18614	0.00480551	0.0435798	0.0347123	MDK/HSPD1/IDO1/IRF1	4	Up
BP	GO:0034142	toll-like receptor 4 signaling pathway	4/297	43/18614	0.00480551	0.0435798	0.0347123	OAS1/TNIP3/NFKBIA/IFI35	4	Up
BP	GO:0042060	wound healing	15/297	439/18614	0.00481308	0.0435798	0.0347123	S100A10/TIMP1/ITGA2/ACTB/HSPB1/PLAU/TNFRSF12A/CLDN3/CLDN4/PRDX2/PPIA/GNAS/ANXA2/CLIC1/VEGFA	15	Up
BP	GO:0045621	positive regulation of lymphocyte differentiation	7/297	130/18614	0.00488833	0.0440431	0.0350814	MDK/ACTB/SOX4/CD74/CD46/HLA-DRB1/HLA-DRA	7	Up
BP	GO:0070585	protein localization to mitochondrion	7/297	130/18614	0.00488833	0.0440431	0.0350814	ISG15/DNAJA1/HSPD1/NDUFA13/ROMO1/HSP90AA1/BCAP31	7	Up
BP	GO:0009410	response to xenobiotic stimulus	15/297	440/18614	0.00491316	0.0441581	0.035173	MDK/ITGA2/NQO1/GUK1/SOD1/HSPA5/HSP90AA1/ABCC3/PAM/CCND1/CALR/CDH1/JUN/NNMT/GSTM3	15	Up
BP	GO:0046597	negative regulation of viral entry into host cell	3/297	22/18614	0.00494629	0.0442083	0.035213	LY6E/IFITM3/IFITM2	3	Up
BP	GO:0060713	labyrinthine layer morphogenesis	3/297	22/18614	0.00494629	0.0442083	0.035213	SPINT2/BMP5/ADM	3	Up
BP	GO:0001701	in utero embryonic development	14/297	398/18614	0.00495501	0.0442083	0.035213	TM4SF1/KRT19/ELF3/SPINT2/BMP5/PHLDA2/KRT8/EIF2S2/ADM/JUNB/HES1/BTF3/VEGFA/EGFR	14	Up
BP	GO:0002347	response to tumor cell	4/297	44/18614	0.00522082	0.0463538	0.0369219	HLA-A/PRDX2/HSPD1/HLA-DRB1	4	Up
BP	GO:1900026	positive regulation of substrate adhesion-dependent cell spreading	4/297	44/18614	0.00522082	0.0463538	0.0369219	MDK/S100A10/RAC1/CALR	4	Up
BP	GO:0030856	regulation of epithelial cell differentiation	8/297	166/18614	0.00526122	0.0465994	0.0371175	AQP3/PLAAT4/CD24/NME2/SFN/CCND1/HES1/VEGFA	8	Up
BP	GO:0034446	substrate adhesion-dependent cell spreading	6/297	100/18614	0.00534442	0.0472219	0.0376134	MDK/S100A10/TACSTD2/RAC1/CALR/EFNA1	6	Up
BP	GO:0030595	leukocyte chemotaxis	10/297	241/18614	0.00549798	0.0483452	0.0385081	MDK/CXCL8/MIF/PPIA/CD74/DUSP1/CKLF/RAC1/CALR/VEGFA	10	Up
BP	GO:0097529	myeloid leukocyte migration	10/297	241/18614	0.00549798	0.0483452	0.0385081	MDK/CXCL8/MIF/PPIA/CD47/CD74/DUSP1/CKLF/RAC1/VEGFA	10	Up
BP	GO:0045591	positive regulation of regulatory T cell differentiation	3/297	23/18614	0.00562184	0.0491978	0.0391872	CD46/HLA-DRB1/HLA-DRA	3	Up
BP	GO:1900120	regulation of receptor binding	3/297	23/18614	0.00562184	0.0491978	0.0391872	B2M/ANXA2/PHLDA2	3	Up
BP	GO:0051250	negative regulation of lymphocyte activation	8/297	168/18614	0.00564728	0.0492915	0.0392618	MDK/HMGB3/PRDX2/HLA-F/CD74/IDO1/HLA-DRB1/IRF1	8	Up
BP	GO:1902622	regulation of neutrophil migration	4/297	45/18614	0.00565949	0.0492915	0.0392618	MDK/CXCL8/CD74/RAC1	4	Up
CC	GO:0098576	lumenal side of membrane	13/302	36/19518	3.78297e-15	1.60398e-12	1.09507e-12	HLA-A/HLA-B/HLA-C/HLA-F/CD74/HLA-E/HSPA8/CALR/HLA-DRB1/HLA-DRA/BCAP31/CTSA/HLA-DPA1	13	Up
CC	GO:0000502	proteasome complex	15/302	60/19518	1.40235e-14	2.97297e-12	2.02971e-12	HSPB1/PSMA7/PSME2/PSMB9/PSMB10/PSMB3/PSMA6/PSME1/PSMB2/PSMB8/PSMA2/PSMD11/PSMA5/PSMB4/PSMD4	15	Up
CC	GO:0005839	proteasome core complex	10/302	20/19518	1.09252e-13	1.5441e-11	1.05419e-11	PSMA7/PSMB9/PSMB10/PSMB3/PSMA6/PSMB2/PSMB8/PSMA2/PSMA5/PSMB4	10	Up
CC	GO:0098553	lumenal side of endoplasmic reticulum membrane	11/302	29/19518	2.74119e-13	2.90566e-11	1.98375e-11	HLA-A/HLA-B/HLA-C/HLA-F/CD74/HLA-E/CALR/HLA-DRB1/HLA-DRA/BCAP31/HLA-DPA1	11	Up
CC	GO:1905369	endopeptidase complex	16/302	90/19518	5.56349e-13	4.71784e-11	3.22097e-11	HSPB1/PLAU/PSMA7/PSME2/PSMB9/PSMB10/PSMB3/PSMA6/PSME1/PSMB2/PSMB8/PSMA2/PSMD11/PSMA5/PSMB4/PSMD4	16	Up
CC	GO:0042611	MHC protein complex	10/302	25/19518	1.80505e-12	1.27557e-10	8.70856e-11	HLA-A/HLA-B/HLA-C/B2M/HLA-F/CD74/HLA-E/HLA-DRB1/HLA-DRA/HLA-DPA1	10	Up
CC	GO:0070469	respirasome	15/302	101/19518	4.43927e-11	2.52864e-09	1.72636e-09	COX6C/NDUFA13/NDUFS5/NDUFB9/NDUFB2/UQCRH/UQCRQ/NDUFA4/RAB5IF/NDUFA12/NDUFA6/CYCS/NDUFB4/COX7B/NDUFB11	15	Up
CC	GO:0098800	inner mitochondrial membrane protein complex	18/302	158/19518	4.77103e-11	2.52864e-09	1.72636e-09	ATP5F1E/COX6C/ATP5MF/NDUFA13/ROMO1/NDUFS5/NDUFB9/NDUFB2/UQCRH/UQCRQ/ATP5PD/NDUFA4/ATP5MC3/NDUFA12/NDUFA6/NDUFB4/COX7B/NDUFB11	18	Up
CC	GO:0031983	vesicle lumen	25/302	327/19518	5.68818e-11	2.67976e-09	1.82953e-09	TIMP1/CEP290/HSP90AB1/NME2/TMSB4X/B2M/MIF/CTSD/PRDX4/PPIA/CTSZ/LGALS3BP/PKM/HSP90AA1/ANXA2/TUBB/S100A11/HSPA8/PSMA2/LCN2/PSMD11/PSMA5/CTSA/VEGFA/EGFR	25	Up
CC	GO:1904813	ficolin-1-rich granule lumen	16/302	124/19518	8.78162e-11	3.72341e-09	2.54205e-09	HSP90AB1/NME2/HSPA1A/MIF/CTSD/PRDX4/PPIA/CTSZ/PKM/HSP90AA1/HSPA8/PSMA2/PSMD11/PSMA5/FTH1/HSPA1B	16	Up
CC	GO:1905368	peptidase complex	16/302	125/19518	9.93173e-11	3.82823e-09	2.61361e-09	HSPB1/PLAU/PSMA7/PSME2/PSMB9/PSMB10/PSMB3/PSMA6/PSME1/PSMB2/PSMB8/PSMA2/PSMD11/PSMA5/PSMB4/PSMD4	16	Up
CC	GO:0005746	mitochondrial respirasome	14/302	94/19518	1.91683e-10	6.77278e-09	4.62392e-09	COX6C/NDUFA13/NDUFS5/NDUFB9/NDUFB2/UQCRH/UQCRQ/NDUFA4/RAB5IF/NDUFA12/NDUFA6/NDUFB4/COX7B/NDUFB11	14	Up
CC	GO:0034774	secretory granule lumen	24/302	322/19518	2.35436e-10	7.67885e-09	5.24251e-09	TIMP1/CEP290/HSP90AB1/NME2/TMSB4X/B2M/MIF/CTSD/PRDX4/PPIA/CTSZ/LGALS3BP/PKM/HSP90AA1/ANXA2/TUBB/S100A11/HSPA8/PSMA2/LCN2/PSMD11/PSMA5/CTSA/VEGFA	24	Up
CC	GO:0060205	cytoplasmic vesicle lumen	24/302	325/19518	2.84487e-10	8.61588e-09	5.88224e-09	TIMP1/CEP290/HSP90AB1/NME2/TMSB4X/B2M/MIF/CTSD/PRDX4/PPIA/CTSZ/LGALS3BP/PKM/HSP90AA1/ANXA2/TUBB/S100A11/HSPA8/PSMA2/LCN2/PSMD11/PSMA5/CTSA/VEGFA	24	Up
CC	GO:0101002	ficolin-1-rich granule	18/302	185/19518	6.52772e-10	1.84517e-08	1.25974e-08	HSP90AB1/NME2/HSPA1A/MIF/CTSD/PRDX4/PPIA/CTSZ/PKM/HSP90AA1/RAC1/HSPA8/PSMA2/DYNLL1/PSMD11/PSMA5/FTH1/HSPA1B	18	Up
CC	GO:0098803	respiratory chain complex	13/302	91/19518	1.46655e-09	3.88637e-08	2.65331e-08	COX6C/NDUFA13/NDUFS5/NDUFB9/NDUFB2/UQCRH/UQCRQ/NDUFA4/NDUFA12/NDUFA6/NDUFB4/COX7B/NDUFB11	13	Up
CC	GO:0005925	focal adhesion	26/302	422/19518	2.46596e-09	6.15039e-08	4.199e-08	ITGA2/ACTB/HSPB1/PLAU/HSPA1A/B2M/YWHAZ/HSPA5/PPIA/ARPC1B/ICAM1/CFL1/ARPC3/CD46/RAC1/HSPA8/CALR/PABPC1/RPL30/ARF1/RPL27/RPS18/RPL19/ARPC5L/HSPA1B/EGFR	26	Up
CC	GO:0030055	cell-substrate junction	26/302	432/19518	4.02031e-09	9.47006e-08	6.46541e-08	ITGA2/ACTB/HSPB1/PLAU/HSPA1A/B2M/YWHAZ/HSPA5/PPIA/ARPC1B/ICAM1/CFL1/ARPC3/CD46/RAC1/HSPA8/CALR/PABPC1/RPL30/ARF1/RPL27/RPS18/RPL19/ARPC5L/HSPA1B/EGFR	26	Up
CC	GO:0019774	proteasome core complex, beta-subunit complex	6/302	11/19518	5.65321e-09	1.26156e-07	8.61292e-08	PSMB9/PSMB10/PSMB3/PSMB2/PSMB8/PSMB4	6	Up
CC	GO:0098798	mitochondrial protein-containing complex	21/302	300/19518	9.86859e-09	2.09214e-07	1.42835e-07	ATP5F1E/COX6C/ATP5MF/GADD45GIP1/NDUFA13/ROMO1/NDUFS5/NDUFB9/NDUFB2/UQCRH/UQCRQ/VDAC1/ATP5PD/NDUFA4/ATP5MC3/MRPS24/NDUFA12/NDUFA6/NDUFB4/COX7B/NDUFB11	21	Up
CC	GO:1990204	oxidoreductase complex	14/302	128/19518	1.19435e-08	2.41145e-07	1.64635e-07	LDHA/NDUFA13/LDHB/NDUFS5/NDUFB9/RAC1/NDUFB2/UQCRH/UQCRQ/NDUFA4/NDUFA12/NDUFA6/NDUFB4/NDUFB11	14	Up
CC	GO:0030134	COPII-coated ER to Golgi transport vesicle	12/302	93/19518	2.06326e-08	3.97646e-07	2.71481e-07	HLA-A/HLA-B/HLA-C/B2M/HLA-F/CTSZ/CD74/TMED9/HLA-E/HLA-DRB1/HLA-DRA/HLA-DPA1	12	Up
CC	GO:0012507	ER to Golgi transport vesicle membrane	10/302	63/19518	4.19856e-08	7.73995e-07	5.28423e-07	HLA-A/HLA-B/HLA-C/B2M/HLA-F/CD74/HLA-E/HLA-DRB1/HLA-DRA/HLA-DPA1	10	Up
CC	GO:0005747	mitochondrial respiratory chain complex I	9/302	49/19518	5.38781e-08	8.78627e-07	5.99857e-07	NDUFA13/NDUFS5/NDUFB9/NDUFB2/NDUFA4/NDUFA12/NDUFA6/NDUFB4/NDUFB11	9	Up
CC	GO:0030964	NADH dehydrogenase complex	9/302	49/19518	5.38781e-08	8.78627e-07	5.99857e-07	NDUFA13/NDUFS5/NDUFB9/NDUFB2/NDUFA4/NDUFA12/NDUFA6/NDUFB4/NDUFB11	9	Up
CC	GO:0045271	respiratory chain complex I	9/302	49/19518	5.38781e-08	8.78627e-07	5.99857e-07	NDUFA13/NDUFS5/NDUFB9/NDUFB2/NDUFA4/NDUFA12/NDUFA6/NDUFB4/NDUFB11	9	Up
CC	GO:0030666	endocytic vesicle membrane	16/302	196/19518	7.18636e-08	1.12853e-06	7.70468e-07	HLA-A/HLA-B/HLA-C/B2M/HLA-F/UBC/CD74/TAP1/HLA-E/CALR/HLA-DRB1/HLA-DRA/UBA52/HLA-DPA1/ATP6V0E1/EGFR	16	Up
CC	GO:0005743	mitochondrial inner membrane	25/302	497/19518	2.61399e-07	3.95833e-06	2.70243e-06	ATP5F1E/COX6C/HSPD1/ATP5MF/GADD45GIP1/NDUFA13/ROMO1/IFI6/LDHB/NDUFS5/NDUFB9/NDUFB2/UQCRH/UQCRQ/ATP5PD/NDUFA4/ATP5MC3/MRPS24/RAB5IF/NDUFA12/NDUFA6/CYCS/NDUFB4/COX7B/NDUFB11	25	Up
CC	GO:0030135	coated vesicle	19/302	312/19518	4.43261e-07	6.48079e-06	4.42457e-06	HLA-A/HLA-B/HLA-C/B2M/HSPD1/HLA-F/CTSZ/CD74/KDELR2/TMED9/HLA-E/HSPA8/HLA-DRB1/HLA-DRA/STEAP2/ATP6V1F/BCAP31/HLA-DPA1/EGFR	19	Up
CC	GO:0042470	melanosome	11/302	112/19518	1.33115e-06	1.82067e-05	1.24301e-05	HSP90AB1/PRDX1/YWHAZ/CTSD/HSPA5/HSP90AA1/ANXA2/CALU/PDIA4/RAC1/HSPA8	11	Up
CC	GO:0048770	pigment granule	11/302	112/19518	1.33115e-06	1.82067e-05	1.24301e-05	HSP90AB1/PRDX1/YWHAZ/CTSD/HSPA5/HSP90AA1/ANXA2/CALU/PDIA4/RAC1/HSPA8	11	Up
CC	GO:0030670	phagocytic vesicle membrane	9/302	78/19518	3.22995e-06	4.27968e-05	2.92183e-05	HLA-A/HLA-B/HLA-C/B2M/HLA-F/TAP1/HLA-E/CALR/ATP6V0E1	9	Up
CC	GO:0030662	coated vesicle membrane	14/302	202/19518	3.36337e-06	4.32142e-05	2.95033e-05	HLA-A/HLA-B/HLA-C/B2M/HLA-F/CD74/KDELR2/HLA-E/HSPA8/HLA-DRB1/HLA-DRA/ATP6V1F/HLA-DPA1/EGFR	14	Up
CC	GO:0042613	MHC class II protein complex	5/302	17/19518	4.55799e-06	5.68408e-05	3.88064e-05	B2M/CD74/HLA-DRB1/HLA-DRA/HLA-DPA1	5	Up
CC	GO:0030139	endocytic vesicle	18/302	347/19518	8.51233e-06	0.000103121	7.04028e-05	HLA-A/HLA-B/HLA-C/B2M/HLA-F/UBC/CD74/HSPH1/HSP90AA1/TAP1/HLA-E/CALR/HLA-DRB1/HLA-DRA/UBA52/HLA-DPA1/ATP6V0E1/EGFR	18	Up
CC	GO:0016469	proton-transporting two-sector ATPase complex	7/302	50/19518	1.11881e-05	0.000131772	8.99632e-05	ATP5F1E/ATP5MF/ATP5PD/ATP6V1G1/ATP5MC3/ATP6V1F/ATP6V0E1	7	Up
CC	GO:0140534	endoplasmic reticulum protein-containing complex	10/302	126/19518	2.6853e-05	0.000307721	0.000210088	HLA-A/B2M/KRTCAP2/HSPA5/TAP1/SSR4/CALR/SRP9/ARL6IP1/SEC61G	10	Up
CC	GO:0030867	rough endoplasmic reticulum membrane	5/302	24/19518	2.86444e-05	0.000319612	0.000218206	SSR4/SRP9/ARL6IP1/SEC61G/RPL27	5	Up
CC	GO:0030658	transport vesicle membrane	13/302	234/19518	7.69011e-05	0.000825086	0.000563303	HLA-A/HLA-B/HLA-C/B2M/HLA-F/CD74/PAM/HLA-E/HLA-DRB1/HLA-DRA/ATP6V1F/HLA-DPA1/MAL2	13	Up
CC	GO:0005844	polysome	7/302	67/19518	7.78383e-05	0.000825086	0.000563303	PSMA6/RPL39/CALR/RPL30/BTF3/RPS21/RPL19	7	Up
CC	GO:0042788	polysomal ribosome	5/302	31/19518	0.000104788	0.00108366	0.000739841	RPL39/RPL30/BTF3/RPS21/RPL19	5	Up
CC	GO:0005774	vacuolar membrane	19/302	460/19518	0.000108688	0.00109723	0.000749104	CEACAM6/BST2/CTSD/VMP1/HLA-F/IFITM3/CD74/ANXA2/IFITM2/HSPA8/HLA-DRB1/HLA-DRA/ATP6V1G1/ATP6V1F/UBA52/CTSA/HLA-DPA1/LAMTOR2/ATP6V0E1	19	Up
CC	GO:0016363	nuclear matrix	9/302	127/19518	0.000162216	0.00156598	0.00106912	S100A10/ACTB/KRT18/PSMA6/ANXA2/LMNA/CFL1/KRT8/HES1	9	Up
CC	GO:0022626	cytosolic ribosome	8/302	100/19518	0.000162507	0.00156598	0.00106912	RPL35/RPL39/RPL30/UBA52/RPS21/RPL27/RPS18/RPL19	8	Up
CC	GO:0005840	ribosome	12/302	229/19518	0.000248368	0.00234018	0.00159769	RPL35/GADD45GIP1/RPL39/RRBP1/RPL30/UBA52/MRPS24/BTF3/RPS21/RPL27/RPS18/RPL19	12	Up
CC	GO:0022625	cytosolic large ribosomal subunit	6/302	58/19518	0.000268852	0.00236897	0.00161735	RPL35/RPL39/RPL30/UBA52/RPL27/RPL19	6	Up
CC	GO:0005753	mitochondrial proton-transporting ATP synthase complex	4/302	21/19518	0.000273162	0.00236897	0.00161735	ATP5F1E/ATP5MF/ATP5PD/ATP5MC3	4	Up
CC	GO:0005765	lysosomal membrane	17/302	415/19518	0.000274273	0.00236897	0.00161735	CEACAM6/BST2/CTSD/HLA-F/IFITM3/CD74/ANXA2/IFITM2/HSPA8/HLA-DRB1/HLA-DRA/ATP6V1G1/UBA52/CTSA/HLA-DPA1/LAMTOR2/ATP6V0E1	17	Up
CC	GO:0098852	lytic vacuole membrane	17/302	415/19518	0.000274273	0.00236897	0.00161735	CEACAM6/BST2/CTSD/HLA-F/IFITM3/CD74/ANXA2/IFITM2/HSPA8/HLA-DRB1/HLA-DRA/ATP6V1G1/UBA52/CTSA/HLA-DPA1/LAMTOR2/ATP6V0E1	17	Up
CC	GO:0005791	rough endoplasmic reticulum	7/302	82/19518	0.00027936	0.00236897	0.00161735	PKM/SSR4/SRP9/ARL6IP1/SEC61G/RPS21/RPL27	7	Up
CC	GO:0045259	proton-transporting ATP synthase complex	4/302	22/19518	0.00032982	0.00274203	0.00187204	ATP5F1E/ATP5MF/ATP5PD/ATP5MC3	4	Up
CC	GO:0045335	phagocytic vesicle	9/302	141/19518	0.000354839	0.0028933	0.00197532	HLA-A/HLA-B/HLA-C/B2M/HLA-F/TAP1/HLA-E/CALR/ATP6V0E1	9	Up
CC	GO:0016327	apicolateral plasma membrane	4/302	23/19518	0.00039442	0.00309693	0.00211434	CLDN3/KRT19/CLDN4/KRT8	4	Up
CC	GO:0022624	proteasome accessory complex	4/302	23/19518	0.00039442	0.00309693	0.00211434	PSME2/PSME1/PSMD11/PSMD4	4	Up
CC	GO:0070069	cytochrome complex	5/302	42/19518	0.000456578	0.00345695	0.00236013	COX6C/UQCRH/UQCRQ/NDUFA4/COX7B	5	Up
CC	GO:0101031	chaperone complex	5/302	42/19518	0.000456578	0.00345695	0.00236013	HSP90AB1/WDR83OS/HSPA8/CCT6A/CCT5	5	Up
CC	GO:0034399	nuclear periphery	9/302	147/19518	0.000481636	0.0035827	0.00244598	S100A10/ACTB/KRT18/PSMA6/ANXA2/LMNA/CFL1/KRT8/HES1	9	Up
CC	GO:0044391	ribosomal subunit	10/302	185/19518	0.00063406	0.00461389	0.00315	RPL35/GADD45GIP1/RPL39/RPL30/UBA52/MRPS24/RPS21/RPL27/RPS18/RPL19	10	Up
CC	GO:0033177	proton-transporting two-sector ATPase complex, proton-transporting domain	4/302	26/19518	0.000642027	0.00461389	0.00315	ATP5MF/ATP5PD/ATP5MC3/ATP6V0E1	4	Up
CC	GO:0031901	early endosome membrane	10/302	187/19518	0.000689118	0.00486977	0.00332469	HLA-A/HLA-B/HLA-C/B2M/STEAP4/HLA-F/IFITM3/HLA-E/HLA-DRA/EGFR	10	Up
CC	GO:0044292	dendrite terminus	3/302	13/19518	0.000934965	0.00649877	0.00443685	HSP90AB1/IFT57/HSP90AA1	3	Up
CC	GO:0030133	transport vesicle	16/302	425/19518	0.00101765	0.00695943	0.00475135	HLA-A/HLA-B/HLA-C/B2M/HLA-F/CD74/KDELR2/PAM/TMED9/HLA-E/HLA-DRB1/HLA-DRA/STEAP2/ATP6V1F/HLA-DPA1/MAL2	16	Up
CC	GO:0055038	recycling endosome membrane	7/302	102/19518	0.00104419	0.00702759	0.00479788	HLA-A/HLA-B/HLA-C/B2M/HLA-F/RAC1/HLA-E	7	Up
CC	GO:0045263	proton-transporting ATP synthase complex, coupling factor F(o)	3/302	14/19518	0.00117638	0.00779354	0.00532081	ATP5MF/ATP5PD/ATP5MC3	3	Up
CC	GO:1902495	transmembrane transporter complex	15/302	392/19518	0.00123538	0.00805846	0.00550168	CLDN4/NDUFA13/NDUFS5/NDUFB9/NDUFB2/UQCRH/UQCRQ/ATP6V1G1/NDUFA4/ATP6V1F/CLIC1/NDUFA12/NDUFA6/NDUFB4/NDUFB11	15	Up
CC	GO:0033116	endoplasmic reticulum-Golgi intermediate compartment membrane	6/302	80/19518	0.00150352	0.009659	0.0065944	VMP1/CTSZ/TAP1/TMED9/CALR/BCAP31	6	Up
CC	GO:0072562	blood microparticle	8/302	144/19518	0.0018335	0.0116031	0.00792166	ACTB/HSPA1A/YWHAZ/LGALS3BP/CFB/HSPA8/CLIC1/HSPA1B	8	Up
CC	GO:0030136	clathrin-coated vesicle	10/302	215/19518	0.00197134	0.0122239	0.00834555	CD74/TMED9/HSPA8/HLA-DRB1/HLA-DRA/STEAP2/ATP6V1F/BCAP31/HLA-DPA1/EGFR	10	Up
CC	GO:0015934	large ribosomal subunit	7/302	114/19518	0.00198927	0.0122239	0.00834555	RPL35/GADD45GIP1/RPL39/RPL30/UBA52/RPL27/RPL19	7	Up
CC	GO:1904949	ATPase complex	8/302	147/19518	0.00208694	0.0126409	0.00863021	ACTB/ATP5F1E/ATP5MF/ATP5PD/ATP6V1G1/ATP5MC3/ATP6V1F/ATP6V0E1	8	Up
CC	GO:1990351	transporter complex	15/302	418/19518	0.00230447	0.0137619	0.00939552	CLDN4/NDUFA13/NDUFS5/NDUFB9/NDUFB2/UQCRH/UQCRQ/ATP6V1G1/NDUFA4/ATP6V1F/CLIC1/NDUFA12/NDUFA6/NDUFB4/NDUFB11	15	Up
CC	GO:0035580	specific granule lumen	5/302	62/19518	0.00270181	0.0159107	0.0108626	CEP290/B2M/CTSD/CTSZ/LCN2	5	Up
CC	GO:0033178	proton-transporting two-sector ATPase complex, catalytic domain	3/302	19/19518	0.00295746	0.0171776	0.0117275	ATP5F1E/ATP6V1G1/ATP6V1F	3	Up
CC	GO:0016328	lateral plasma membrane	5/302	65/19518	0.00332177	0.0190329	0.0129941	CLDN3/CLDN4/TACSTD2/CDH1/EPCAM	5	Up
CC	GO:0031970	organelle envelope lumen	6/302	94/19518	0.00340493	0.0192492	0.0131418	SOD1/CHCHD2/TUBB/NDUFS5/CACYBP/CYCS	6	Up
CC	GO:0042581	specific granule	8/302	160/19518	0.00351954	0.0196353	0.0134055	CEP290/PLAU/B2M/CTSD/CD47/CTSZ/LCN2/LAMTOR2	8	Up
CC	GO:0070820	tertiary granule	8/302	164/19518	0.00408638	0.0224795	0.0153472	PLAU/B2M/CTSD/CD47/RAC1/DYNLL1/FTH1/LAMTOR2	8	Up
CC	GO:0043202	lysosomal lumen	6/302	98/19518	0.00418258	0.0224795	0.0153472	CTSD/CD74/HSP90AA1/HSPA8/IDS/CTSA	6	Up
CC	GO:0005635	nuclear envelope	16/302	490/19518	0.00421644	0.0224795	0.0153472	IFI27/GAPDH/MX2/MX1/ENO1/ATP5MF/CBX3/TUBB/LMNA/CCND1/CALR/NUTF2/CACYBP/CLIC1/GPX4/EGFR	16	Up
CC	GO:0030667	secretory granule membrane	12/302	319/19518	0.00424142	0.0224795	0.0153472	CEACAM6/PLAU/HLA-B/HLA-C/BST2/CD47/CD46/PAM/RAC1/DYNLL1/SRI/LAMTOR2	12	Up
CC	GO:0005793	endoplasmic reticulum-Golgi intermediate compartment	7/302	132/19518	0.00450833	0.0235992	0.0161117	VMP1/HSPA5/CTSZ/TAP1/TMED9/CALR/BCAP31	7	Up
CC	GO:0045121	membrane raft	12/302	323/19518	0.00467827	0.0241307	0.0164745	S100A10/CD24/BST2/CTSD/ANXA2/LDHB/TUBB/PGK1/CDH1/VDAC1/MAL2/EGFR	12	Up
CC	GO:0043292	contractile fiber	10/302	243/19518	0.00472369	0.0241307	0.0164745	HSPB1/KRT19/TPM3/SQSTM1/ENO1/PSMA6/IDO1/KRT8/SRI/ARF1	10	Up
CC	GO:0098857	membrane microdomain	12/302	324/19518	0.00479292	0.0241761	0.0165055	S100A10/CD24/BST2/CTSD/ANXA2/LDHB/TUBB/PGK1/CDH1/VDAC1/MAL2/EGFR	12	Up
CC	GO:0032587	ruffle membrane	6/302	101/19518	0.00484662	0.0241761	0.0165055	CFL1/NME1/RAC1/SH3BGRL3/ARF4/EGFR	6	Up
CC	GO:0071682	endocytic vesicle lumen	3/302	23/19518	0.00516418	0.0254606	0.0173825	HSPH1/HSP90AA1/CALR	3	Up
CC	GO:0030665	clathrin-coated vesicle membrane	7/302	136/19518	0.00530077	0.0258336	0.0176372	CD74/HSPA8/HLA-DRB1/HLA-DRA/ATP6V1F/HLA-DPA1/EGFR	7	Up
CC	GO:0030669	clathrin-coated endocytic vesicle membrane	5/302	73/19518	0.00546684	0.0263402	0.017983	CD74/HLA-DRB1/HLA-DRA/HLA-DPA1/EGFR	5	Up
CC	GO:0030017	sarcomere	9/302	213/19518	0.00608843	0.0290056	0.0198027	HSPB1/KRT19/TPM3/SQSTM1/ENO1/PSMA6/KRT8/SRI/ARF1	9	Up
CC	GO:0005775	vacuolar lumen	8/302	176/19518	0.00621526	0.0292808	0.0199906	CTSD/CD74/HSP90AA1/ANXA2/TUBB/HSPA8/IDS/CTSA	8	Up
CC	GO:0005769	early endosome	14/302	423/19518	0.00643823	0.0299979	0.0204802	HLA-A/HLA-B/HLA-C/B2M/STEAP4/HSPD1/HLA-F/IFITM3/SAMD9L/ANXA2/HLA-E/HLA-DRA/STEAP2/EGFR	14	Up
CC	GO:0005751	mitochondrial respiratory chain complex IV	3/302	25/19518	0.00655584	0.0302003	0.0206184	COX6C/NDUFA4/COX7B	3	Up
CC	GO:0005770	late endosome	11/302	296/19518	0.00662411	0.0302003	0.0206184	BST2/SQSTM1/IFITM3/CD74/ANXA2/IFITM2/HSPA8/HLA-DRB1/HLA-DRA/LAMTOR2/EGFR	11	Up
CC	GO:0001726	ruffle	8/302	181/19518	0.0073162	0.0330007	0.0225303	NME2/CFL1/NME1/S100A11/RAC1/SH3BGRL3/ARF4/EGFR	8	Up
CC	GO:0033176	proton-transporting V-type ATPase complex	3/302	27/19518	0.00815004	0.0363749	0.0248339	ATP6V1G1/ATP6V1F/ATP6V0E1	3	Up
CC	GO:0031965	nuclear membrane	11/302	308/19518	0.00879513	0.0388451	0.0265204	IFI27/GAPDH/MX1/ENO1/ATP5MF/CBX3/LMNA/CCND1/NUTF2/CLIC1/EGFR	11	Up
CC	GO:0045277	respiratory chain complex IV	3/302	28/19518	0.00902506	0.0394497	0.0269332	COX6C/NDUFA4/COX7B	3	Up
CC	GO:0005641	nuclear envelope lumen	2/302	10/19518	0.00989253	0.0426267	0.0291022	TUBB/CACYBP	2	Up
CC	GO:0005686	U2 snRNP	3/302	29/19518	0.00995294	0.0426267	0.0291022	SNRPE/SNRPB/SNRPB2	3	Up
CC	GO:0030016	myofibril	9/302	233/19518	0.010639	0.0451093	0.0307971	HSPB1/KRT19/TPM3/SQSTM1/ENO1/PSMA6/KRT8/SRI/ARF1	9	Up
CC	GO:0071007	U2-type catalytic step 2 spliceosome	3/302	30/19518	0.0109343	0.0459022	0.0313384	SNRPE/SNRPB/SNRPB2	3	Up
CC	GO:0000221	vacuolar proton-transporting V-type ATPase, V1 domain	2/302	11/19518	0.0119682	0.0483288	0.0329951	ATP6V1G1/ATP6V1F	2	Up
CC	GO:0000276	mitochondrial proton-transporting ATP synthase complex, coupling factor F(o)	2/302	11/19518	0.0119682	0.0483288	0.0329951	ATP5PD/ATP5MC3	2	Up
CC	GO:0005832	chaperonin-containing T-complex	2/302	11/19518	0.0119682	0.0483288	0.0329951	CCT6A/CCT5	2	Up
CC	GO:0033180	proton-transporting V-type ATPase, V1 domain	2/302	11/19518	0.0119682	0.0483288	0.0329951	ATP6V1G1/ATP6V1F	2	Up
MF	GO:0044183	protein folding chaperone	15/296	67/18369	1.46661e-13	7.86102e-11	6.7464e-11	HSPB1/HSPE1/HSP90AB1/HSPA1A/HSPD1/HSPA5/CD74/HSPH1/HSP90AA1/WDR83OS/HSPA8/CALR/CCT6A/CCT5/HSPA1B	15	Up
MF	GO:0140662	ATP-dependent protein folding chaperone	11/296	41/18369	3.25023e-11	8.71062e-09	7.47553e-09	HSPE1/HSP90AB1/HSPA1A/HSPD1/HSPA5/HSPH1/HSP90AA1/HSPA8/CCT6A/CCT5/HSPA1B	11	Up
MF	GO:0023026	MHC class II protein complex binding	9/296	27/18369	2.35822e-10	4.21336e-08	3.61594e-08	HSP90AB1/B2M/CD74/PKM/HSP90AA1/HSPA8/HLA-DRB1/HLA-DRA/HLA-DPA1	9	Up
MF	GO:0023023	MHC protein complex binding	9/296	36/18369	4.17097e-09	5.57369e-07	4.78339e-07	HSP90AB1/B2M/CD74/PKM/HSP90AA1/HSPA8/HLA-DRB1/HLA-DRA/HLA-DPA1	9	Up
MF	GO:0045296	cadherin binding	23/296	333/18369	5.19934e-09	5.57369e-07	4.78339e-07	TAGLN2/HSP90AB1/HSPA1A/PRDX1/YWHAZ/KRT18/LDHA/HSPA5/ENO1/CAST/PKM/ANXA2/SFN/CD46/S100A11/HSPA8/CDH1/BAIAP2L1/CLIC1/EPCAM/EIF3E/EGFR/EIF2S3	23	Up
MF	GO:0042605	peptide antigen binding	9/296	39/18369	8.99914e-09	8.03923e-07	6.89934e-07	HLA-A/HLA-B/HLA-C/HLA-F/TAP1/HLA-E/HLA-DRB1/HLA-DRA/HLA-DPA1	9	Up
MF	GO:0031625	ubiquitin protein ligase binding	21/296	301/18369	2.06789e-08	1.58341e-06	1.3589e-06	ISG15/HSP90AB1/HSPA1A/YWHAZ/DNAJA1/HSPD1/HSPA5/SQSTM1/UBC/HSP90AA1/RHOBTB3/TUBB/ELOB/NFKBIA/HSPA8/CALR/JUN/CACYBP/UBA52/HSPA1B/EGFR	21	Up
MF	GO:0044389	ubiquitin-like protein ligase binding	21/296	320/18369	5.93156e-08	3.97414e-06	3.41065e-06	ISG15/HSP90AB1/HSPA1A/YWHAZ/DNAJA1/HSPD1/HSPA5/SQSTM1/UBC/HSP90AA1/RHOBTB3/TUBB/ELOB/NFKBIA/HSPA8/CALR/JUN/CACYBP/UBA52/HSPA1B/EGFR	21	Up
MF	GO:0051082	unfolded protein binding	13/296	122/18369	8.68273e-08	5.17105e-06	4.43784e-06	HSPE1/HSP90AB1/HSPA1A/DNAJA1/HSPD1/HSPA5/PPIA/HSP90AA1/HSPA8/CALR/CCT6A/CCT5/HSPA1B	13	Up
MF	GO:0050136	NADH dehydrogenase (quinone) activity	8/296	42/18369	3.03391e-07	1.62618e-05	1.3956e-05	NQO1/NDUFS5/NDUFB9/NDUFB2/NDUFA4/NDUFA12/NDUFA6/NDUFB4	8	Up
MF	GO:0003954	NADH dehydrogenase activity	8/296	44/18369	4.43012e-07	2.15868e-05	1.85259e-05	NQO1/NDUFS5/NDUFB9/NDUFB2/NDUFA4/NDUFA12/NDUFA6/NDUFB4	8	Up
MF	GO:0003955	NAD(P)H dehydrogenase (quinone) activity	8/296	45/18369	5.31323e-07	2.37324e-05	2.03674e-05	NQO1/NDUFS5/NDUFB9/NDUFB2/NDUFA4/NDUFA12/NDUFA6/NDUFB4	8	Up
MF	GO:0009055	electron transfer activity	12/296	122/18369	6.57131e-07	2.63337e-05	2.25998e-05	STEAP4/IDO1/NDUFS5/NDUFB9/NDUFB2/UQCRH/NDUFA4/NDUFA12/NDUFA6/CYCS/NDUFB4/COX7B	12	Up
MF	GO:0015399	primary active transmembrane transporter activity	14/296	170/18369	6.8782e-07	2.63337e-05	2.25998e-05	ABCC3/NDUFS5/TAP1/NDUFB9/NDUFB2/UQCRH/ATP6V1G1/NDUFA4/ATP6V1F/NDUFA12/NDUFA6/NDUFB4/COX7B/ATP6V0E1	14	Up
MF	GO:0015453	oxidoreduction-driven active transmembrane transporter activity	9/296	71/18369	2.01403e-06	7.19679e-05	6.17635e-05	NDUFS5/NDUFB9/NDUFB2/UQCRH/NDUFA4/NDUFA12/NDUFA6/NDUFB4/COX7B	9	Up
MF	GO:0016655	oxidoreductase activity, acting on NAD(P)H, quinone or similar compound as acceptor	8/296	57/18369	3.44492e-06	0.000115405	9.90413e-05	NQO1/NDUFS5/NDUFB9/NDUFB2/NDUFA4/NDUFA12/NDUFA6/NDUFB4	8	Up
MF	GO:0008137	NADH dehydrogenase (ubiquinone) activity	7/296	41/18369	3.69471e-06	0.000116492	9.99744e-05	NDUFS5/NDUFB9/NDUFB2/NDUFA4/NDUFA12/NDUFA6/NDUFB4	7	Up
MF	GO:0042277	peptide binding	18/296	317/18369	4.21779e-06	0.000125596	0.000107788	CRIP1/HLA-A/ITGA2/HLA-B/HLA-C/HSP90AB1/HLA-F/PPIA/RAMP1/CD74/KDELR2/TAP1/NFKBIA/HLA-E/CALR/HLA-DRB1/HLA-DRA/HLA-DPA1	18	Up
MF	GO:0098631	cell adhesion mediator activity	8/296	62/18369	6.57427e-06	0.000185464	0.000159166	ITGA2/KRT18/CD47/EMB/ANXA2/S100A11/BAIAP2L1/EPCAM	8	Up
MF	GO:0051087	chaperone binding	10/296	104/18369	6.96473e-06	0.000186655	0.000160189	HLA-B/HSPE1/SOD1/DNAJA1/HSPD1/HSPA5/HSPA8/CALR/TBCA/HES1	10	Up
MF	GO:0098641	cadherin binding involved in cell-cell adhesion	5/296	18/18369	7.5771e-06	0.000193396	0.000165975	KRT18/ANXA2/S100A11/BAIAP2L1/EPCAM	5	Up
MF	GO:0098632	cell-cell adhesion mediator activity	7/296	51/18369	1.65793e-05	0.000403933	0.000346659	KRT18/CD47/EMB/ANXA2/S100A11/BAIAP2L1/EPCAM	7	Up
MF	GO:0042608	T cell receptor binding	4/296	11/18369	1.99427e-05	0.000464751	0.000398853	HLA-A/HLA-E/HLA-DRB1/HLA-DRA	4	Up
MF	GO:0033218	amide binding	19/296	400/18369	2.86199e-05	0.000639177	0.000548547	CRIP1/HLA-A/ITGA2/HLA-B/HLA-C/HSP90AB1/HLA-F/PPIA/RAMP1/CD74/KDELR2/TAP1/NFKBIA/HLA-E/CALR/VDAC1/HLA-DRB1/HLA-DRA/HLA-DPA1	19	Up
MF	GO:0016209	antioxidant activity	8/296	82/18369	5.24687e-05	0.00112493	0.000965424	TXN/NQO1/PRDX1/PRDX2/SOD1/PRDX4/TXNDC17/GPX4	8	Up
MF	GO:0016651	oxidoreductase activity, acting on NAD(P)H	8/296	87/18369	8.02523e-05	0.00165443	0.00141985	NQO1/NDUFS5/NDUFB9/NDUFB2/NDUFA4/NDUFA12/NDUFA6/NDUFB4	8	Up
MF	GO:0003823	antigen binding	9/296	118/18369	0.000125017	0.00248182	0.00212992	HLA-A/HLA-B/HLA-C/HLA-F/TAP1/HLA-E/HLA-DRB1/HLA-DRA/HLA-DPA1	9	Up
MF	GO:0003725	double-stranded RNA binding	7/296	70/18369	0.000132257	0.00253178	0.00217279	HSP90AB1/HSPD1/OAS1/IFIH1/OAS2/ADAR/OAS3	7	Up
MF	GO:0015078	proton transmembrane transporter activity	9/296	140/18369	0.000450307	0.00790225	0.00678178	ATP5F1E/ATP5MF/UQCRH/ATP5PD/ATP6V1G1/ATP5MC3/ATP6V1F/COX7B/ATP6V0E1	9	Up
MF	GO:0032395	MHC class II receptor activity	3/296	10/18369	0.000457033	0.00790225	0.00678178	HLA-DRB1/HLA-DRA/HLA-DPA1	3	Up
MF	GO:0047134	protein-disulfide reductase (NAD(P)) activity	3/296	10/18369	0.000457033	0.00790225	0.00678178	TXN/PGK1/TXNDC17	3	Up
MF	GO:0042287	MHC protein binding	5/296	42/18369	0.000548309	0.00918417	0.00788194	CD74/TUBB/TAP1/HLA-E/BCAP31	5	Up
MF	GO:0016668	oxidoreductase activity, acting on a sulfur group of donors, NAD(P) as acceptor	3/296	12/18369	0.000818078	0.0132876	0.0114035	TXN/PGK1/TXNDC17	3	Up
MF	GO:0031386	protein tag	3/296	13/18369	0.00105086	0.0165666	0.0142176	ISG15/UBC/UBA52	3	Up
MF	GO:0051787	misfolded protein binding	4/296	29/18369	0.001142	0.0174889	0.0150092	HSPA1A/HSPA5/HSPA8/HSPA1B	4	Up
MF	GO:0016887	ATP hydrolysis activity	15/296	376/18369	0.00121389	0.0180735	0.0155108	RNF213/HSP90AB1/HSPA1A/HSPD1/HSPA5/HSP90AA1/ABCC3/RHOBTB3/TAP1/IFIH1/HSPA8/ATP6V1G1/CCT6A/CCT5/HSPA1B	15	Up
MF	GO:0044548	S100 protein binding	3/296	14/18369	0.00132159	0.0191451	0.0164305	ANXA2/S100A11/CACYBP	3	Up
MF	GO:0001618	virus receptor activity	6/296	77/18369	0.00151332	0.0213457	0.0183191	ITGA2/HSPA1A/ICAM1/CD46/HSPA1B/EGFR	6	Up
MF	GO:0140272	exogenous protein binding	6/296	78/18369	0.00161765	0.0222324	0.01908	ITGA2/HSPA1A/ICAM1/CD46/HSPA1B/EGFR	6	Up
MF	GO:0004601	peroxidase activity	5/296	55/18369	0.00189151	0.0253462	0.0217524	PRDX1/PRDX2/PRDX4/TXNDC17/GPX4	5	Up
MF	GO:0016722	oxidoreductase activity, acting on metal ions	3/296	16/18369	0.00198527	0.0259538	0.0222738	STEAP4/STEAP2/FTH1	3	Up
MF	GO:0015035	protein-disulfide reductase activity	4/296	34/18369	0.00209347	0.0267048	0.0229183	TXN/PDIA4/PGK1/TXNDC17	4	Up
MF	GO:0005200	structural constituent of cytoskeleton	7/296	111/18369	0.00214236	0.0267048	0.0229183	ACTB/KRT19/ARPC1B/TUBB/LMNA/ARPC3/HLA-DRB1	7	Up
MF	GO:0016684	oxidoreductase activity, acting on peroxide as acceptor	5/296	57/18369	0.00221802	0.0270195	0.0231884	PRDX1/PRDX2/PRDX4/TXNDC17/GPX4	5	Up
MF	GO:0003735	structural constituent of ribosome	9/296	177/18369	0.00234904	0.0279797	0.0240124	RPL35/RPL39/RPL30/UBA52/MRPS24/RPS21/RPL27/RPS18/RPL19	9	Up
MF	GO:0097718	disordered domain specific binding	4/296	36/18369	0.00259288	0.0302127	0.0259288	HSP90AB1/HSPA1A/GAPDH/HSP90AA1	4	Up
MF	GO:0046933	proton-transporting ATP synthase activity, rotational mechanism	3/296	18/18369	0.00282473	0.032214	0.0276463	ATP5F1E/ATP5MF/ATP5PD	3	Up
MF	GO:0042288	MHC class I protein binding	3/296	19/18369	0.00331471	0.0362588	0.0311177	TUBB/HLA-E/BCAP31	3	Up
MF	GO:0070003	threonine-type peptidase activity	3/296	19/18369	0.00331471	0.0362588	0.0311177	PSMB9/PSMB10/PSMB8	3	Up
MF	GO:0061135	endopeptidase regulator activity	9/296	187/18369	0.00339175	0.0363596	0.0312041	TIMP1/PSME2/BST2/GAPDH/SPINT2/CAST/PSME1/ANXA2/RPS6KA3	9	Up
MF	GO:0015036	disulfide oxidoreductase activity	4/296	39/18369	0.00348642	0.0366416	0.0314461	TXN/PDIA4/PGK1/TXNDC17	4	Up
MF	GO:0022804	active transmembrane transporter activity	15/296	428/18369	0.0041751	0.0430357	0.0369336	SLC1A7/ABCC3/NDUFS5/TAP1/NDUFB9/NDUFB2/UQCRH/ATP6V1G1/NDUFA4/ATP6V1F/NDUFA12/NDUFA6/NDUFB4/COX7B/ATP6V0E1	15	Up
BP	GO:0043129	surfactant homeostasis	7/191	17/18614	1.91291e-10	6.17104e-07	5.12256e-07	LPCAT1/EPAS1/CTSH/NAPSA/ITGB6/ABCA3/SFTPD	7	Down
BP	GO:0002455	humoral immune response mediated by circulating immunoglobulin	7/191	46/18614	4.09421e-07	0.000660397	0.000548194	CD81/CLU/C2/C1R/SERPING1/C3/C4BPA	7	Down
BP	GO:0006958	complement activation, classical pathway	6/191	33/18614	9.49002e-07	0.00102049	0.000847109	CLU/C2/C1R/SERPING1/C3/C4BPA	6	Down
BP	GO:0001649	osteoblast differentiation	13/191	250/18614	1.94305e-06	0.00156707	0.00130082	IL6ST/BMP2/TPM4/ID4/ID3/HSD17B4/CEBPA/FGFR2/NPNT/BMP3/FASN/CAT/ALPL	13	Down
BP	GO:0006979	response to oxidative stress	17/191	434/18614	2.56748e-06	0.00165654	0.00137509	CYP1B1/RBPMS/ARL6IP5/EPAS1/PDLIM1/SOD2/FOXP1/BTG1/CD36/ETV5/HP/DUOX1/CAT/DHCR24/TXNIP/SELENOP/LRRK2	17	Down
BP	GO:0006631	fatty acid metabolic process	16/191	394/18614	3.23673e-06	0.00174028	0.0014446	CYP1B1/LPL/CYP4B1/HSD17B4/MID1IP1/ACADL/CD36/FASN/MFSD2A/ASAH1/DBI/SCD/PLA2G1B/ACSL4/FABP5/C3	16	Down
BP	GO:0045600	positive regulation of fat cell differentiation	7/191	71/18614	8.19498e-06	0.00377671	0.00313504	BMP2/KLF5/LPL/CEBPA/ID2/WIF1/ADIRF	7	Down
BP	GO:0006959	humoral immune response	12/191	250/18614	1.09649e-05	0.00442159	0.00367035	CD81/CLU/C2/C1R/SERPING1/PLA2G1B/DMBT1/C3/C4BPA/SFTPD/SLPI/PGC	12	Down
BP	GO:0045598	regulation of fat cell differentiation	9/191	146/18614	2.01478e-05	0.00722188	0.00599486	BMP2/KLF5/ID4/LPL/SOD2/CEBPA/ID2/WIF1/ADIRF	9	Down
BP	GO:0042692	muscle cell differentiation	15/191	410/18614	2.27218e-05	0.00733004	0.00608465	BMP2/KLF5/CD81/SOD2/PRKAR1A/PLD3/FGFR2/NPNT/EDNRB/FOXP1/ATP11A/IRX3/ID2/TTN/AKAP13	15	Down
BP	GO:0006956	complement activation	6/191	58/18614	2.80332e-05	0.00822137	0.00682454	CLU/C2/C1R/SERPING1/C3/C4BPA	6	Down
BP	GO:0072593	reactive oxygen species metabolic process	11/191	237/18614	3.4939e-05	0.00939276	0.0077969	CYP1B1/SOD2/TGFBR2/DCXR/CD36/DUOXA1/HP/DUOX1/CAT/LRRK2/SFTPD	11	Down
BP	GO:0001819	positive regulation of cytokine production	16/191	489/18614	4.66275e-05	0.0114606	0.00951341	IL6ST/CYP1B1/LPL/CD81/PDE4D/SPTBN1/CXCL17/IL1R1/F3/FOXP1/CD36/CLU/HMGB1/PLA2G1B/C3/LRRK2	16	Down
BP	GO:0042060	wound healing	15/191	439/18614	4.9736e-05	0.0114606	0.00951341	IL6ST/PROS1/GNAQ/TGFBR2/FGFR2/F3/MYLK/CD36/CPB2/SERPING1/DUOX1/ITGB6/TFPI/CD44/SERPINA1	15	Down
BP	GO:0019216	regulation of lipid metabolic process	13/191	344/18614	5.81851e-05	0.0125137	0.0103876	LPCAT1/BMP2/NPC2/CD81/MID1IP1/ACADL/FMO5/ID2/MFSD2A/ASAH1/FABP5/ABCA3/C3	13	Down
BP	GO:0002064	epithelial cell development	10/191	210/18614	6.42303e-05	0.0129504	0.0107501	IL6ST/KLF5/EPAS1/PDE4D/ROS1/HSD17B4/IQGAP1/CEBPA/EDNRB/FASN	10	Down
BP	GO:0030193	regulation of blood coagulation	6/191	70/18614	8.20164e-05	0.0145771	0.0121005	PROS1/F3/CD36/CPB2/SERPING1/TFPI	6	Down
BP	GO:2000379	positive regulation of reactive oxygen species metabolic process	6/191	70/18614	8.20164e-05	0.0145771	0.0121005	CYP1B1/SOD2/TGFBR2/DCXR/CD36/DUOXA1	6	Down
BP	GO:0061041	regulation of wound healing	8/191	137/18614	8.58542e-05	0.0145771	0.0121005	PROS1/F3/MYLK/CD36/CPB2/SERPING1/DUOX1/TFPI	8	Down
BP	GO:1900046	regulation of hemostasis	6/191	72/18614	9.60881e-05	0.0149077	0.0123748	PROS1/F3/CD36/CPB2/SERPING1/TFPI	6	Down
BP	GO:0006066	alcohol metabolic process	13/191	366/18614	0.000108593	0.0149077	0.0123748	CYP1B1/BMP2/NPC2/HSD17B6/ACADL/CEBPA/EDNRB/SDR16C5/SPTSSA/FMO5/ASAH1/CAT/DHCR24	13	Down
BP	GO:0046890	regulation of lipid biosynthetic process	9/191	182/18614	0.000112336	0.0149077	0.0123748	LPCAT1/BMP2/MID1IP1/ACADL/MFSD2A/ASAH1/FABP5/ABCA3/C3	9	Down
BP	GO:0050818	regulation of coagulation	6/191	75/18614	0.000120728	0.0149077	0.0123748	PROS1/F3/CD36/CPB2/SERPING1/TFPI	6	Down
BP	GO:0150172	regulation of phosphatidylcholine metabolic process	3/191	10/18614	0.00012103	0.0149077	0.0123748	LPCAT1/MFSD2A/ABCA3	3	Down
BP	GO:2000425	regulation of apoptotic cell clearance	3/191	10/18614	0.00012103	0.0149077	0.0123748	C2/HMGB1/C3	3	Down
BP	GO:0046470	phosphatidylcholine metabolic process	6/191	76/18614	0.000129971	0.0149077	0.0123748	LPCAT1/MFSD2A/DBI/PLA2G1B/FABP5/ABCA3	6	Down
BP	GO:0008202	steroid metabolic process	12/191	323/18614	0.000131843	0.0149077	0.0123748	CYP1B1/BMP2/NPC2/HSD17B6/HSD17B4/ACADL/CEBPA/EDNRB/FMO5/ASAH1/CAT/DHCR24	12	Down
BP	GO:0030324	lung development	9/191	186/18614	0.000132489	0.0149077	0.0123748	EPAS1/TGFBR2/CEBPA/CTSH/FGFR2/ITGB6/ABCA3/HHIP/SFTPD	9	Down
BP	GO:0060537	muscle tissue development	14/191	426/18614	0.000134012	0.0149077	0.0123748	HLF/BMP2/KLF5/BTG2/PRKAR1A/TGFBR2/FGFR2/MYLK/FOXP1/IRX3/NUPR1/ID2/TTN/AKAP13	14	Down
BP	GO:0030323	respiratory tube development	9/191	190/18614	0.000155582	0.0167303	0.0138878	EPAS1/TGFBR2/CEBPA/CTSH/FGFR2/ITGB6/ABCA3/HHIP/SFTPD	9	Down
BP	GO:0048755	branching morphogenesis of a nerve	3/191	11/18614	0.00016516	0.0171873	0.0142671	RTN4/FGFR2/LRRK2	3	Down
BP	GO:0002526	acute inflammatory response	7/191	114/18614	0.00017506	0.0176483	0.0146498	IL6ST/F3/EDNRB/NUPR1/HP/SERPINA1/C3	7	Down
BP	GO:0002253	activation of immune response	15/191	495/18614	0.000187764	0.0181977	0.0151058	WNK1/CD81/COLEC12/RTN4/PDE4D/FOXP1/CD36/CLU/C2/S100A14/C1R/SERPING1/HMGB1/C3/C4BPA	15	Down
BP	GO:0097529	myeloid leukocyte migration	10/191	241/18614	0.000199259	0.0181977	0.0151058	CD81/CSF3R/CXCL17/IL1R1/EDNRB/S100A14/MTUS1/HMGB1/PLA2G1B/SFTPD	10	Down
BP	GO:0008037	cell recognition	8/191	155/18614	0.00020202	0.0181977	0.0151058	CD81/COLEC12/RTN4/CRTAC1/FOLR1/CD36/C4BPA/SFTPA1	8	Down
BP	GO:0006910	phagocytosis, recognition	4/191	29/18614	0.000208715	0.0181977	0.0151058	COLEC12/CD36/C4BPA/SFTPA1	4	Down
BP	GO:0010575	positive regulation of vascular endothelial growth factor production	4/191	29/18614	0.000208715	0.0181977	0.0151058	IL6ST/CYP1B1/CXCL17/C3	4	Down
BP	GO:0042743	hydrogen peroxide metabolic process	5/191	55/18614	0.000247732	0.0210311	0.0174579	SOD2/DUOXA1/HP/DUOX1/CAT	5	Down
BP	GO:0001763	morphogenesis of a branching structure	9/191	203/18614	0.00025507	0.0210989	0.0175141	BMP2/RTN4/TGFBR2/CTSH/FGFR2/NPNT/NTN4/HHIP/LRRK2	9	Down
BP	GO:0006575	cellular modified amino acid metabolic process	7/191	124/18614	0.000293903	0.0237033	0.0196761	PCYOX1/MTRR/FOLR1/ACADL/DUOXA1/DUOX1/MFSD2A	7	Down
BP	GO:0060541	respiratory system development	9/191	211/18614	0.000339124	0.0253733	0.0210623	EPAS1/TGFBR2/CEBPA/CTSH/FGFR2/ITGB6/ABCA3/HHIP/SFTPD	9	Down
BP	GO:0010574	regulation of vascular endothelial growth factor production	5/191	59/18614	0.00034491	0.0253733	0.0210623	IL6ST/CYP1B1/CXCL17/AQP4/C3	5	Down
BP	GO:0048710	regulation of astrocyte differentiation	4/191	33/18614	0.000348255	0.0253733	0.0210623	IL6ST/BMP2/ID4/ID2	4	Down
BP	GO:0048711	positive regulation of astrocyte differentiation	3/191	14/18614	0.000356169	0.0253733	0.0210623	IL6ST/BMP2/ID2	3	Down
BP	GO:0050727	regulation of inflammatory response	13/191	414/18614	0.000360641	0.0253733	0.0210623	IL6ST/LPL/CD81/CXCL17/IL1R1/CEBPA/EDNRB/FOXP1/DUOXA1/NUPR1/SLC39A8/C3/LRRK2	13	Down
BP	GO:0050878	regulation of body fluid levels	12/191	361/18614	0.000365477	0.0253733	0.0210623	IL6ST/PROS1/WNK1/GNAQ/F3/EDNRB/CD36/CPB2/SERPING1/TFPI/AQP4/SERPINA1	12	Down
BP	GO:0042542	response to hydrogen peroxide	7/191	129/18614	0.000373853	0.0253733	0.0210623	CYP1B1/SOD2/FOXP1/HP/CAT/TXNIP/LRRK2	7	Down
BP	GO:1903034	regulation of response to wounding	8/191	170/18614	0.000377532	0.0253733	0.0210623	PROS1/F3/MYLK/CD36/CPB2/SERPING1/DUOX1/TFPI	8	Down
BP	GO:1905517	macrophage migration	5/191	61/18614	0.000403138	0.0265413	0.0220318	CD81/CXCL17/EDNRB/MTUS1/SFTPD	5	Down
BP	GO:0042742	defense response to bacterium	11/191	314/18614	0.000413829	0.0267003	0.0221638	COLEC12/FOXP1/CD36/S100A14/HP/RNASE1/PLA2G1B/DMBT1/SFTPD/SLPI/PGC	11	Down
BP	GO:0090303	positive regulation of wound healing	5/191	62/18614	0.000434891	0.0270951	0.0224916	F3/MYLK/CD36/CPB2/DUOX1	5	Down
BP	GO:0010649	regulation of cell communication by electrical coupling	3/191	15/18614	0.000441855	0.0270951	0.0224916	PDE4D/IRX3/ANK3	3	Down
BP	GO:0010573	vascular endothelial growth factor production	5/191	63/18614	0.000468493	0.0270951	0.0224916	IL6ST/CYP1B1/CXCL17/AQP4/C3	5	Down
BP	GO:0060393	regulation of pathway-restricted SMAD protein phosphorylation	5/191	63/18614	0.000468493	0.0270951	0.0224916	RBPMS/BMP2/SNX25/TGFBR2/BMP3	5	Down
BP	GO:0070542	response to fatty acid	5/191	63/18614	0.000468493	0.0270951	0.0224916	LPL/ID3/CD36/CAT/SCD	5	Down
BP	GO:0048565	digestive tract development	7/191	134/18614	0.000470343	0.0270951	0.0224916	IL6ST/KLF5/TGFBR2/FGFR2/EDNRB/ID2/CLDN18	7	Down
BP	GO:0019731	antibacterial humoral response	5/191	64/18614	0.000504014	0.0280716	0.0233022	PLA2G1B/DMBT1/SFTPD/SLPI/PGC	5	Down
BP	GO:0001503	ossification	13/191	429/18614	0.000504697	0.0280716	0.0233022	IL6ST/BMP2/TPM4/ID4/ID3/HSD17B4/CEBPA/FGFR2/NPNT/BMP3/FASN/CAT/ALPL	13	Down
BP	GO:0120162	positive regulation of cold-induced thermogenesis	6/191	98/18614	0.000519545	0.0281416	0.0233603	EPAS1/ACADL/CD36/SCD/ALPL/FABP5	6	Down
BP	GO:0007596	blood coagulation	9/191	224/18614	0.00052376	0.0281416	0.0233603	IL6ST/PROS1/GNAQ/F3/CD36/CPB2/SERPING1/TFPI/SERPINA1	9	Down
BP	GO:0001659	temperature homeostasis	8/191	179/18614	0.000532127	0.0281416	0.0233603	EPAS1/ACADL/EDNRB/CD36/ID1/SCD/ALPL/FABP5	8	Down
BP	GO:0002573	myeloid leukocyte differentiation	9/191	227/18614	0.000576371	0.0299899	0.0248945	BMP2/CD81/TGFBR2/CEBPA/FOXP1/FASN/ID2/ITGB6/CLDN18	9	Down
BP	GO:0050817	coagulation	9/191	229/18614	0.000613794	0.0313924	0.0260588	IL6ST/PROS1/GNAQ/F3/CD36/CPB2/SERPING1/TFPI/SERPINA1	9	Down
BP	GO:0060389	pathway-restricted SMAD protein phosphorylation	5/191	67/18614	0.000622789	0.0313924	0.0260588	RBPMS/BMP2/SNX25/TGFBR2/BMP3	5	Down
BP	GO:0007599	hemostasis	9/191	230/18614	0.000633238	0.0314281	0.0260884	IL6ST/PROS1/GNAQ/F3/CD36/CPB2/SERPING1/TFPI/SERPINA1	9	Down
BP	GO:0031349	positive regulation of defense response	13/191	441/18614	0.000652639	0.0319002	0.0264803	IL6ST/LPL/CD81/COLEC12/RTN4/CEBPA/CD36/NUPR1/S100A14/HMGB1/C3/LRRK2/PGC	13	Down
BP	GO:0006081	cellular aldehyde metabolic process	5/191	69/18614	0.000712867	0.0328442	0.0272639	CYP1B1/BMP2/EDNRB/SDR16C5/ALPL	5	Down
BP	GO:0060348	bone development	9/191	235/18614	0.000738173	0.0328442	0.0272639	BMP2/TGFBR2/FGFR2/FOXP1/RPL13/ITGB6/ALPL/AKAP13/CLDN18	9	Down
BP	GO:0016064	immunoglobulin mediated immune response	7/191	145/18614	0.000752773	0.0328442	0.0272639	CD81/CLU/C2/C1R/SERPING1/C3/C4BPA	7	Down
BP	GO:0006909	phagocytosis	9/191	236/18614	0.000760772	0.0328442	0.0272639	COLEC12/CD36/C2/CD302/HMGB1/C3/C4BPA/SFTPD/SFTPA1	9	Down
BP	GO:0010721	negative regulation of cell development	10/191	286/18614	0.000765892	0.0328442	0.0272639	PCM1/ID4/RTN4/BTG2/CEBPA/EDNRB/ID2/ID1/HMGB1/CLDN18	10	Down
BP	GO:0050900	leukocyte migration	12/191	393/18614	0.000774365	0.0328442	0.0272639	WNK1/EPS8/CD81/CSF3R/CXCL17/IL1R1/EDNRB/S100A14/MTUS1/HMGB1/PLA2G1B/SFTPD	12	Down
BP	GO:0050665	hydrogen peroxide biosynthetic process	3/191	18/18614	0.00077466	0.0328442	0.0272639	SOD2/DUOXA1/DUOX1	3	Down
BP	GO:0072567	chemokine (C-X-C motif) ligand 2 production	3/191	18/18614	0.00077466	0.0328442	0.0272639	LPL/FOXP1/HMGB1	3	Down
BP	GO:2000341	regulation of chemokine (C-X-C motif) ligand 2 production	3/191	18/18614	0.00077466	0.0328442	0.0272639	LPL/FOXP1/HMGB1	3	Down
BP	GO:0055123	digestive system development	7/191	146/18614	0.000783944	0.0328442	0.0272639	IL6ST/KLF5/TGFBR2/FGFR2/EDNRB/ID2/CLDN18	7	Down
BP	GO:0072073	kidney epithelium development	7/191	146/18614	0.000783944	0.0328442	0.0272639	BMP2/IQGAP1/FGFR2/NPNT/EDNRB/IRX3/CAT	7	Down
BP	GO:0048246	macrophage chemotaxis	4/191	41/18614	0.000808497	0.0333269	0.0276646	CXCL17/EDNRB/MTUS1/SFTPD	4	Down
BP	GO:0120161	regulation of cold-induced thermogenesis	7/191	147/18614	0.000816126	0.0333269	0.0276646	EPAS1/ACADL/CD36/ID1/SCD/ALPL/FABP5	7	Down
BP	GO:0019724	B cell mediated immunity	7/191	148/18614	0.000849344	0.0338269	0.0280797	CD81/CLU/C2/C1R/SERPING1/C3/C4BPA	7	Down
BP	GO:0106106	cold-induced thermogenesis	7/191	148/18614	0.000849344	0.0338269	0.0280797	EPAS1/ACADL/CD36/ID1/SCD/ALPL/FABP5	7	Down
BP	GO:0030595	leukocyte chemotaxis	9/191	241/18614	0.0008824	0.0345792	0.0287041	WNK1/CSF3R/CXCL17/EDNRB/S100A14/MTUS1/HMGB1/PLA2G1B/SFTPD	9	Down
BP	GO:0009636	response to toxic substance	9/191	242/18614	0.000908526	0.0345792	0.0287041	CYP1B1/SOD2/CD36/NUPR1/HP/PTPN13/DUOX1/SLC39A8/CAT	9	Down
BP	GO:0061351	neural precursor cell proliferation	7/191	150/18614	0.000918978	0.0345792	0.0287041	PCM1/ID4/BTG2/FGFR2/ID2/HHIP/LRRK2	7	Down
BP	GO:2000377	regulation of reactive oxygen species metabolic process	7/191	150/18614	0.000918978	0.0345792	0.0287041	CYP1B1/SOD2/TGFBR2/DCXR/CD36/DUOXA1/HP	7	Down
BP	GO:0007405	neuroblast proliferation	5/191	73/18614	0.000921826	0.0345792	0.0287041	ID4/BTG2/FGFR2/HHIP/LRRK2	5	Down
BP	GO:0048738	cardiac muscle tissue development	9/191	243/18614	0.000935278	0.0346805	0.0287882	BMP2/PRKAR1A/TGFBR2/FGFR2/FOXP1/IRX3/ID2/TTN/AKAP13	9	Down
BP	GO:0007585	respiratory gaseous exchange by respiratory system	5/191	74/18614	0.000980508	0.0359445	0.0298375	SFTPB/SFTPD/SFTPA2/SFTPA1/SFTPC	5	Down
BP	GO:0045444	fat cell differentiation	9/191	246/18614	0.0010194	0.0365724	0.0303587	BMP2/KLF5/ID4/LPL/SOD2/CEBPA/ID2/WIF1/ADIRF	9	Down
BP	GO:0051146	striated muscle cell differentiation	10/191	297/18614	0.00102031	0.0365724	0.0303587	BMP2/KLF5/CD81/PRKAR1A/PLD3/FOXP1/ATP11A/IRX3/TTN/AKAP13	10	Down
BP	GO:0010310	regulation of hydrogen peroxide metabolic process	3/191	20/18614	0.00106603	0.03758	0.0311951	SOD2/DUOXA1/HP	3	Down
BP	GO:0050729	positive regulation of inflammatory response	7/191	154/18614	0.00107172	0.03758	0.0311951	IL6ST/LPL/CD81/CEBPA/NUPR1/C3/LRRK2	7	Down
BP	GO:0002449	lymphocyte mediated immunity	10/191	300/18614	0.00110058	0.0377901	0.0313695	CD81/IL1R1/CTSH/CLU/C2/C1R/SERPING1/HMGB1/C3/C4BPA	10	Down
BP	GO:1903036	positive regulation of response to wounding	5/191	76/18614	0.00110614	0.0377901	0.0313695	F3/MYLK/CD36/CPB2/DUOX1	5	Down
BP	GO:0016125	sterol metabolic process	7/191	155/18614	0.00111285	0.0377901	0.0313695	CYP1B1/NPC2/ACADL/CEBPA/FMO5/CAT/DHCR24	7	Down
BP	GO:0007584	response to nutrient	7/191	156/18614	0.00115522	0.0388201	0.0322245	CYP1B1/LPL/SOD2/TGFBR2/FOLR1/CAT/ALPL	7	Down
BP	GO:0090026	positive regulation of monocyte chemotaxis	3/191	21/18614	0.00123435	0.0406329	0.0337293	CXCL17/S100A14/HMGB1	3	Down
BP	GO:1903428	positive regulation of reactive oxygen species biosynthetic process	3/191	21/18614	0.00123435	0.0406329	0.0337293	SOD2/CD36/DUOXA1	3	Down
BP	GO:0042551	neuron maturation	4/191	46/18614	0.00125188	0.0407935	0.0338626	EDNRB/NTN4/C3/LRRK2	4	Down
BP	GO:0000302	response to reactive oxygen species	8/191	205/18614	0.00128346	0.0412016	0.0342013	CYP1B1/SOD2/FOXP1/CD36/HP/CAT/TXNIP/LRRK2	8	Down
BP	GO:0002181	cytoplasmic translation	7/191	159/18614	0.00128994	0.0412016	0.0342013	RPL18A/RPLP1/RPS12/RPL13/RPS28/RPS6/RPL21	7	Down
BP	GO:0002920	regulation of humoral immune response	4/191	47/18614	0.00135747	0.0419829	0.0348499	SERPING1/C3/C4BPA/PGC	4	Down
BP	GO:0043277	apoptotic cell clearance	4/191	47/18614	0.00135747	0.0419829	0.0348499	CD36/C2/HMGB1/C3	4	Down
BP	GO:0002065	columnar/cuboidal epithelial cell differentiation	6/191	118/18614	0.00137412	0.0419829	0.0348499	IL6ST/BMP2/KLF5/ROS1/FGFR2/FASN	6	Down
BP	GO:0006633	fatty acid biosynthetic process	7/191	161/18614	0.00138639	0.0419829	0.0348499	LPL/MID1IP1/ACADL/FASN/SCD/PLA2G1B/FABP5	7	Down
BP	GO:1990845	adaptive thermogenesis	7/191	161/18614	0.00138639	0.0419829	0.0348499	EPAS1/ACADL/CD36/ID1/SCD/ALPL/FABP5	7	Down
BP	GO:0030099	myeloid cell differentiation	12/191	421/18614	0.0013962	0.0419829	0.0348499	BMP2/EPAS1/CD81/CSF3R/TGFBR2/CEBPA/FOXP1/FASN/ID2/ITGB6/RPS6/CLDN18	12	Down
BP	GO:0001822	kidney development	10/191	310/18614	0.00140634	0.0419829	0.0348499	BMP2/ID3/IQGAP1/CTSH/FGFR2/NPNT/EDNRB/IRX3/CAT/LRRK2	10	Down
BP	GO:0030449	regulation of complement activation	3/191	22/18614	0.00141852	0.0419829	0.0348499	SERPING1/C3/C4BPA	3	Down
BP	GO:0002460	adaptive immune response based on somatic recombination of immune receptors built from immunoglobulin superfamily domains	10/191	311/18614	0.00144039	0.0419896	0.0348555	CD81/IL1R1/CTSH/CLU/C2/C1R/SERPING1/HMGB1/C3/C4BPA	10	Down
BP	GO:0045732	positive regulation of protein catabolic process	8/191	209/18614	0.00145104	0.0419896	0.0348555	LPCAT1/GABARAP/CD81/CEBPA/CLU/NUPR1/C4BPA/LRRK2	8	Down
BP	GO:0014706	striated muscle tissue development	9/191	259/18614	0.00145779	0.0419896	0.0348555	BMP2/PRKAR1A/TGFBR2/FGFR2/FOXP1/IRX3/ID2/TTN/AKAP13	9	Down
BP	GO:0031065	positive regulation of histone deacetylation	3/191	23/18614	0.00161905	0.0462216	0.0383684	SDR16C5/SMARCA5/LRRK2	3	Down
BP	GO:0002066	columnar/cuboidal epithelial cell development	4/191	50/18614	0.00171136	0.0475936	0.0395073	IL6ST/KLF5/ROS1/FASN	4	Down
BP	GO:0010862	positive regulation of pathway-restricted SMAD protein phosphorylation	4/191	50/18614	0.00171136	0.0475936	0.0395073	RBPMS/BMP2/TGFBR2/BMP3	4	Down
BP	GO:0030195	negative regulation of blood coagulation	4/191	50/18614	0.00171136	0.0475936	0.0395073	PROS1/CPB2/SERPING1/TFPI	4	Down
BP	GO:0097237	cellular response to toxic substance	6/191	124/18614	0.00177054	0.0486085	0.0403498	SOD2/CD36/HP/PTPN13/DUOX1/CAT	6	Down
BP	GO:0072001	renal system development	10/191	320/18614	0.00177799	0.0486085	0.0403498	BMP2/ID3/IQGAP1/CTSH/FGFR2/NPNT/EDNRB/IRX3/CAT/LRRK2	10	Down
BP	GO:0060688	regulation of morphogenesis of a branching structure	4/191	51/18614	0.0018423	0.0493285	0.0409475	RTN4/FGFR2/NTN4/LRRK2	4	Down
BP	GO:1900047	negative regulation of hemostasis	4/191	51/18614	0.0018423	0.0493285	0.0409475	PROS1/CPB2/SERPING1/TFPI	4	Down
BP	GO:0043410	positive regulation of MAPK cascade	13/191	495/18614	0.0018502	0.0493285	0.0409475	BMP2/ARL6IP5/CD81/CXCL17/IQGAP1/FGFR2/NPNT/CD36/CD44/AKAP13/HMGB1/PLA2G1B/LRRK2	13	Down
CC	GO:0042599	lamellar body	8/198	17/19518	2.1881e-12	6.95816e-10	5.5048e-10	CTSH/NAPSA/ABCA3/LAMP3/SFTPB/SFTPA2/SFTPA1/SFTPC	8	Down
CC	GO:0005771	multivesicular body	11/198	67/19518	6.93882e-11	1.10327e-08	8.72831e-09	PRKAR1A/CTSH/NAPSA/TPT1/ABCA3/LRRK2/SFTPB/SFTPD/SFTPA2/SFTPA1/SFTPC	11	Down
CC	GO:0034774	secretory granule lumen	15/198	322/19518	1.09013e-06	8.40081e-05	6.64613e-05	PROS1/EEF2/NPC2/CTSH/EEF1A1/CLU/HP/SERPING1/CAT/HMGB1/FABP5/SELENOP/SERPINA1/C3/SLPI	15	Down
CC	GO:0060205	cytoplasmic vesicle lumen	15/198	325/19518	1.22378e-06	8.40081e-05	6.64613e-05	PROS1/EEF2/NPC2/CTSH/EEF1A1/CLU/HP/SERPING1/CAT/HMGB1/FABP5/SELENOP/SERPINA1/C3/SLPI	15	Down
CC	GO:0031983	vesicle lumen	15/198	327/19518	1.32088e-06	8.40081e-05	6.64613e-05	PROS1/EEF2/NPC2/CTSH/EEF1A1/CLU/HP/SERPING1/CAT/HMGB1/FABP5/SELENOP/SERPINA1/C3/SLPI	15	Down
CC	GO:0022626	cytosolic ribosome	8/198	100/19518	8.15989e-06	0.000432474	0.000342143	RPL18A/RPLP1/RPS12/RPL13/RPS28/RPS4Y1/RPS6/RPL21	8	Down
CC	GO:0005770	late endosome	13/198	296/19518	1.0905e-05	0.000495397	0.000391922	PARM1/PRKAR1A/PLD3/CTSH/NAPSA/TPT1/ABCA3/LRRK2/SFTPB/SFTPD/SFTPA2/SFTPA1/SFTPC	13	Down
CC	GO:1904813	ficolin-1-rich granule lumen	7/198	124/19518	0.000275174	0.0109382	0.00865351	EEF2/CTSH/EEF1A1/ASAH1/CAT/HMGB1/SERPINA1	7	Down
CC	GO:0005844	polysome	5/198	67/19518	0.000592473	0.0149926	0.0118611	RPL18A/EEF2/RPS28/RPS4Y1/RPS6	5	Down
CC	GO:0044391	ribosomal subunit	8/198	185/19518	0.000615918	0.0149926	0.0118611	RPL18A/RPLP1/RPS12/RPL13/RPS28/RPS4Y1/RPS6/RPL21	8	Down
CC	GO:0031904	endosome lumen	4/198	39/19518	0.000640028	0.0149926	0.0118611	CTSH/NAPSA/SFTPB/SFTPC	4	Down
CC	GO:0032994	protein-lipid complex	4/198	39/19518	0.000640028	0.0149926	0.0118611	PCYOX1/LPL/CLU/DBI	4	Down
CC	GO:0030863	cortical cytoskeleton	6/198	104/19518	0.000672376	0.0149926	0.0118611	MLPH/TPM4/SPTBN1/IQGAP1/EEF1A1/AKAP13	6	Down
CC	GO:0072562	blood microparticle	7/198	144/19518	0.000677723	0.0149926	0.0118611	PROS1/CLU/C1R/HP/SERPING1/C3/C4BPA	7	Down
CC	GO:0005903	brush border	6/198	105/19518	0.000707199	0.0149926	0.0118611	EPS8/FOLR1/DCXR/CD36/CYBRD1/SLC34A2	6	Down
CC	GO:0022627	cytosolic small ribosomal subunit	4/198	41/19518	0.000775671	0.0154165	0.0121964	RPS12/RPS28/RPS4Y1/RPS6	4	Down
CC	GO:0030139	endocytic vesicle	11/198	347/19518	0.000865775	0.0155009	0.0122632	CSF3R/COLEC12/GOLIM4/CD36/HP/DMBT1/SFTPB/SFTPD/SFTPA2/SFTPA1/SFTPC	11	Down
CC	GO:0030864	cortical actin cytoskeleton	5/198	73/19518	0.000877407	0.0155009	0.0122632	MLPH/SPTBN1/IQGAP1/EEF1A1/AKAP13	5	Down
CC	GO:0030667	secretory granule membrane	10/198	319/19518	0.00160505	0.0268634	0.0212524	LPCAT1/IQGAP1/CD36/ATP11A/PIGR/CD44/FABP5/ABCA3/DMBT1/LAMP3	10	Down
CC	GO:1904724	tertiary granule lumen	4/198	55/19518	0.00233948	0.0325033	0.0257143	CTSH/TMT1A/HP/ASAH1	4	Down
CC	GO:0031091	platelet alpha granule	5/198	91/19518	0.0023462	0.0325033	0.0257143	PROS1/CD36/CLU/SERPING1/SERPINA1	5	Down
CC	GO:0005840	ribosome	8/198	229/19518	0.00240092	0.0325033	0.0257143	RPL18A/RPLP1/RPS12/RPL13/RPS28/RPS4Y1/RPS6/RPL21	8	Down
CC	GO:0045334	clathrin-coated endocytic vesicle	5/198	92/19518	0.00246097	0.0325033	0.0257143	SFTPB/SFTPD/SFTPA2/SFTPA1/SFTPC	5	Down
CC	GO:0045178	basal part of cell	9/198	285/19518	0.00259194	0.0325033	0.0257143	CD81/FOLR1/IQGAP1/GKN2/ANK3/SLC39A8/CD44/AQP4/LRRK2	9	Down
CC	GO:0031526	brush border membrane	4/198	57/19518	0.00266733	0.0325033	0.0257143	FOLR1/CD36/CYBRD1/SLC34A2	4	Down
CC	GO:0016323	basolateral plasma membrane	8/198	234/19518	0.00274196	0.0325033	0.0257143	CD81/FOLR1/IQGAP1/ANK3/SLC39A8/CD44/AQP4/LRRK2	8	Down
CC	GO:0022625	cytosolic large ribosomal subunit	4/198	58/19518	0.0028425	0.0325033	0.0257143	RPL18A/RPLP1/RPL13/RPL21	4	Down
CC	GO:0101002	ficolin-1-rich granule	7/198	185/19518	0.00286193	0.0325033	0.0257143	EEF2/CTSH/EEF1A1/ASAH1/CAT/HMGB1/SERPINA1	7	Down
CC	GO:0031253	cell projection membrane	10/198	349/19518	0.00307832	0.0337554	0.0267048	EPS8/SPTBN1/FOLR1/CD36/EEF1A1/CYBRD1/SLC34A2/CD44/AQP4/HHIP	10	Down
CC	GO:0005938	cell cortex	9/198	302/19518	0.00379991	0.040279	0.0318659	MLPH/TPM4/EPS8/SPTBN1/IQGAP1/FGFR2/EEF1A1/CD302/AKAP13	9	Down
CC	GO:0009897	external side of plasma membrane	11/198	426/19518	0.00427924	0.0405828	0.0321062	IL6ST/CSF3R/ALCAM/TGFBR2/FOLR1/IL1R1/F3/CD36/ITGB6/CD302/AQP4	11	Down
CC	GO:0005778	peroxisomal membrane	4/198	65/19518	0.00429366	0.0405828	0.0321062	HSD17B4/CAT/PXMP4/ACSL4	4	Down
CC	GO:0031903	microbody membrane	4/198	65/19518	0.00429366	0.0405828	0.0321062	HSD17B4/CAT/PXMP4/ACSL4	4	Down
CC	GO:0015629	actin cytoskeleton	12/198	489/19518	0.00433904	0.0405828	0.0321062	MLPH/CGNL1/TPM4/GABARAP/FILIP1/PDLIM1/SPTBN1/IQGAP1/MYLK/EEF1A1/LIMCH1/AKAP13	12	Down
CC	GO:0031093	platelet alpha granule lumen	4/198	67/19518	0.00478533	0.0434781	0.0343968	PROS1/CLU/SERPING1/SERPINA1	4	Down
CC	GO:0001725	stress fiber	4/198	69/19518	0.00531347	0.0456671	0.0361286	TPM4/PDLIM1/MYLK/LIMCH1	4	Down
CC	GO:0097517	contractile actin filament bundle	4/198	69/19518	0.00531347	0.0456671	0.0361286	TPM4/PDLIM1/MYLK/LIMCH1	4	Down
CC	GO:0034358	plasma lipoprotein particle	3/198	36/19518	0.00573924	0.0462789	0.0366126	PCYOX1/LPL/CLU	3	Down
CC	GO:1990777	lipoprotein particle	3/198	36/19518	0.00573924	0.0462789	0.0366126	PCYOX1/LPL/CLU	3	Down
CC	GO:0009925	basal plasma membrane	8/198	266/19518	0.00590883	0.0462789	0.0366126	CD81/FOLR1/IQGAP1/ANK3/SLC39A8/CD44/AQP4/LRRK2	8	Down
CC	GO:0045177	apical part of cell	11/198	446/19518	0.00599316	0.0462789	0.0366126	PCM1/PDE4D/FOLR1/IQGAP1/CD36/CYBRD1/DUOX1/SLC39A8/SLC34A2/CA2/CD44	11	Down
CC	GO:0044853	plasma membrane raft	5/198	114/19518	0.00614716	0.0462789	0.0366126	PRKAR1A/TGFBR2/CD36/TFPI/LRRK2	5	Down
CC	GO:0098862	cluster of actin-based cell projections	6/198	162/19518	0.00625784	0.0462789	0.0366126	EPS8/FOLR1/DCXR/CD36/CYBRD1/SLC34A2	6	Down
CC	GO:0015935	small ribosomal subunit	4/198	74/19518	0.006801	0.0491527	0.0388861	RPS12/RPS28/RPS4Y1/RPS6	4	Down
