# Supplementary material for: Immunological and pathological characteristics of brain parenchymal and leptomeningeal metastases from non-small cell lung cancer
Source: Cell Discov. 2025 Aug 29;11:72. doi: 10.1038/s41421-025-00828-7 (PMC12397330; doi:10.1038/s41421-025-00828-7)
Supplement: Supplementary file 8 — Supplementary Table S7 [file 41421_2025_828_MOESM8_ESM.xlsx]

## Sheet: Annotation
Supplementary Table S7: Differential expressed genes for Endo1 versus Endo2, related to Fig. 6.
Sheet-1: Differential expression analysis results for Endo1 versus Endo2. Sheet-2: Enriched GO terms of differential expression analysis results for Endo1 versus Endo2.

## Sheet: Endo1vsEndo2
p_val	avg_log2FC	pct.1	pct.2	p_val_adj	SYMBOL	gene	compar	threshold
0	1.62665	0.787	0.209	0	SRARP	SRARP	Endo1vsEndo2	Up
0	-2.17243	0.094	0.811	0	HSPG2	HSPG2	Endo1vsEndo2	Down
0	-1.25299	0.175	0.679	0	MARCKSL1	MARCKSL1	Endo1vsEndo2	Down
0	1.36888	0.758	0.192	0	MFSD2A	MFSD2A	Endo1vsEndo2	Up
0	1.98182	0.877	0.131	0	SLC2A1	SLC2A1	Endo1vsEndo2	Up
0	-1.01522	0.012	0.537	0	PLPP3	PLPP3	Endo1vsEndo2	Down
0	1.52722	0.625	0.07	0	SLC16A1	SLC16A1	Endo1vsEndo2	Up
0	-0.927012	0.026	0.532	0	NID1	NID1	Endo1vsEndo2	Down
0	-0.835435	0.003	0.444	0	PXDN	PXDN	Endo1vsEndo2	Down
0	-1.22241	0.03	0.551	0	LBH	LBH	Endo1vsEndo2	Down
0	-1.10582	0.067	0.558	0	CYTOR	CYTOR	Endo1vsEndo2	Down
0	-1.61155	0.137	0.783	0	CALCRL	CALCRL	Endo1vsEndo2	Down
0	2.17561	0.841	0.205	0	CAVIN2	CAVIN2	Endo1vsEndo2	Up
0	1.17598	0.583	0.018	0	GALNT15	GALNT15	Endo1vsEndo2	Up
0	1.52105	0.712	0.063	0	FAM107A	FAM107A	Endo1vsEndo2	Up
0	-1.14003	0.126	0.68	0	KDR	KDR	Endo1vsEndo2	Down
0	1.4546	0.7	0.037	0	ANXA3	ANXA3	Endo1vsEndo2	Up
0	1.57471	0.886	0.395	0	ABCG2	ABCG2	Endo1vsEndo2	Up
0	-1.23744	0.02	0.565	0	SPRY1	SPRY1	Endo1vsEndo2	Down
0	-1.03456	0.005	0.569	0	GASK1B	GASK1B	Endo1vsEndo2	Down
0	-1.88241	0.002	0.456	0	ESM1	ESM1	Endo1vsEndo2	Down
0	-0.864787	0.003	0.494	0	F2R	F2R	Endo1vsEndo2	Down
0	-1.4835	0.209	0.856	0	ECSCR	ECSCR	Endo1vsEndo2	Down
0	-3.05932	0.657	0.994	0	SPARC	SPARC	Endo1vsEndo2	Down
0	-1.3062	0.097	0.661	0	SOX4	SOX4	Endo1vsEndo2	Down
0	1.89942	0.997	0.918	0	HLA-E	HLA-E	Endo1vsEndo2	Up
0	-1.41435	0.156	0.782	0	LAMA4	LAMA4	Endo1vsEndo2	Down
0	-1.23242	0.006	0.664	0	LAMB1	LAMB1	Endo1vsEndo2	Down
0	-1.61473	0.013	0.483	0	STC1	STC1	Endo1vsEndo2	Down
0	1.58728	0.72	0.106	0	CLU	CLU	Endo1vsEndo2	Up
0	1.76167	0.863	0.247	0	LY6E	LY6E	Endo1vsEndo2	Up
0	-1.71904	0.001	0.687	0	COL15A1	COL15A1	Endo1vsEndo2	Down
0	1.78914	0.789	0.058	0	NET1	NET1	Endo1vsEndo2	Up
0	1.44498	0.704	0.083	0	SPOCK2	SPOCK2	Endo1vsEndo2	Up
0	2.28335	0.898	0.185	0	ADIRF	ADIRF	Endo1vsEndo2	Up
0	-1.24131	0.029	0.619	0	PDLIM1	PDLIM1	Endo1vsEndo2	Down
0	-1.65887	0.084	0.763	0	HTRA1	HTRA1	Endo1vsEndo2	Down
0	-1.12075	0.025	0.489	0	TP53I11	TP53I11	Endo1vsEndo2	Down
0	1.31709	0.825	0.466	0	SLC3A2	SLC3A2	Endo1vsEndo2	Up
0	-1.04487	0.206	0.744	0	SERPINH1	SERPINH1	Endo1vsEndo2	Down
0	-1.38092	0.031	0.661	0	MCAM	MCAM	Endo1vsEndo2	Down
0	-1.19623	0.158	0.689	0	EMP1	EMP1	Endo1vsEndo2	Down
0	-2.33794	0.204	0.764	0	MGP	MGP	Endo1vsEndo2	Down
0	-1.63163	0.17	0.848	0	ARHGDIB	ARHGDIB	Endo1vsEndo2	Down
0	1.49098	0.988	0.836	0	TSC22D1	TSC22D1	Endo1vsEndo2	Up
0	-1.68573	0.007	0.692	0	PCDH17	PCDH17	Endo1vsEndo2	Down
0	-3.34675	0.09	0.947	0	COL4A1	COL4A1	Endo1vsEndo2	Down
0	-2.60999	0.087	0.864	0	COL4A2	COL4A2	Endo1vsEndo2	Down
0	-1.06025	0.118	0.652	0	PNP	PNP	Endo1vsEndo2	Down
0	1.06256	0.555	0.005	0	DEGS2	DEGS2	Endo1vsEndo2	Up
0	1.55211	0.696	0.136	0	HERC2	HERC2	Endo1vsEndo2	Up
0	-1.70474	0.516	0.922	0	ANXA2	ANXA2	Endo1vsEndo2	Down
0	-1.13688	0.004	0.553	0	MMP2	MMP2	Endo1vsEndo2	Down
0	3.4467	0.994	0.35	0	MT2A	MT2A	Endo1vsEndo2	Up
0	2.78924	0.864	0.049	0	MT1E	MT1E	Endo1vsEndo2	Up
0	1.66523	0.615	0.003	0	MT1M	MT1M	Endo1vsEndo2	Up
0	1.37196	0.576	0.017	0	MT1F	MT1F	Endo1vsEndo2	Up
0	1.80095	0.682	0.059	0	MT1X	MT1X	Endo1vsEndo2	Up
0	1.77496	0.843	0.32	0	HERPUD1	HERPUD1	Endo1vsEndo2	Up
0	1.8579	0.817	0.075	0	SLC7A5	SLC7A5	Endo1vsEndo2	Up
0	-0.845812	0.021	0.473	0	RFLNB	RFLNB	Endo1vsEndo2	Down
0	-1.0163	0.106	0.624	0	IGFBP4	IGFBP4	Endo1vsEndo2	Down
0	3.23051	0.979	0.667	0	BSG	BSG	Endo1vsEndo2	Up
0	-2.72695	0.003	0.852	0	PLVAP	PLVAP	Endo1vsEndo2	Down
0	-0.996614	0.187	0.709	0	AP2S1	AP2S1	Endo1vsEndo2	Down
0	-1.82271	0.042	0.812	0	CD93	CD93	Endo1vsEndo2	Down
0	1.40335	0.709	0.158	0	PDXK	PDXK	Endo1vsEndo2	Up
0	2.49429	0.993	0.646	0	CLDN5	CLDN5	Endo1vsEndo2	Up
0	-1.21385	0.254	0.786	0	CD99	CD99	Endo1vsEndo2	Down
0	1.28757	0.992	0.82	0	ITM2A	ITM2A	Endo1vsEndo2	Up
0	-1.51157	0.925	0.983	0	MT-CO2	MT-CO2	Endo1vsEndo2	Down
0	-1.68924	0.829	0.98	0	MT-CO3	MT-CO3	Endo1vsEndo2	Down
0	-1.01275	0	0.431	0	APLNR	APLNR	Endo1vsEndo2	Down
2.31854e-306	-0.81954	0.048	0.516	5.40104e-302	MPZL2	MPZL2	Endo1vsEndo2	Down
9.03575e-306	-0.788384	0.012	0.441	2.10488e-301	HECW2	HECW2	Endo1vsEndo2	Down
1.17153e-305	1.06744	0.997	0.809	2.72907e-301	SPARCL1	SPARCL1	Endo1vsEndo2	Up
1.70801e-305	-1.12424	0.171	0.682	3.9788e-301	C1orf54	C1orf54	Endo1vsEndo2	Down
1.78032e-303	1.32869	0.73	0.249	4.14725e-299	SLC39A10	SLC39A10	Endo1vsEndo2	Up
6.84662e-303	-1.0893	0.495	0.873	1.59492e-298	ADGRL4	ADGRL4	Endo1vsEndo2	Down
3.1592e-302	-1.23047	0.805	0.958	7.35935e-298	RPS2	RPS2	Endo1vsEndo2	Down
9.18535e-301	-1.61578	0.987	0.99	2.13973e-296	IGFBP7	IGFBP7	Endo1vsEndo2	Down
1.58135e-300	-1.06944	0.1	0.593	3.68375e-296	MARCKS	MARCKS	Endo1vsEndo2	Down
2.50241e-300	-0.868125	0.077	0.557	5.82937e-296	ITGA5	ITGA5	Endo1vsEndo2	Down
4.07851e-299	1.27812	0.778	0.257	9.50088e-295	LGALS3	LGALS3	Endo1vsEndo2	Up
2.06717e-298	-0.776252	0.044	0.499	4.81547e-294	NREP	NREP	Endo1vsEndo2	Down
9.081e-297	-0.718137	0.041	0.491	2.11542e-292	TMEM255B	TMEM255B	Endo1vsEndo2	Down
4.56993e-296	-1.26636	0.247	0.729	1.06457e-291	VWA1	VWA1	Endo1vsEndo2	Down
1.13205e-294	1.07686	0.567	0.042	2.6371e-290	CGNL1	CGNL1	Endo1vsEndo2	Up
1.19798e-294	1.15174	0.73	0.236	2.7907e-290	ABCB1	ABCB1	Endo1vsEndo2	Up
1.00009e-291	-1.07964	0.999	1	2.32971e-287	TMSB4X	TMSB4X	Endo1vsEndo2	Down
1.24341e-288	-1.13999	0.213	0.695	2.89652e-284	DUSP6	DUSP6	Endo1vsEndo2	Down
1.68701e-286	-1.36382	0.272	0.74	3.9299e-282	TIMP1	TIMP1	Endo1vsEndo2	Down
7.03785e-284	1.12242	0.865	0.526	1.63947e-279	BST2	BST2	Endo1vsEndo2	Up
1.24045e-283	0.98287	0.999	0.969	2.88963e-279	HLA-B	HLA-B	Endo1vsEndo2	Up
3.36756e-283	-0.982186	0.046	0.478	7.84472e-279	FAM167B	FAM167B	Endo1vsEndo2	Down
1.48161e-282	1.03911	0.593	0.079	3.4514e-278	PPP1R14A	PPP1R14A	Endo1vsEndo2	Up
1.19842e-280	1.06044	0.707	0.147	2.79173e-276	SLC38A5	SLC38A5	Endo1vsEndo2	Up
8.53786e-280	0.965429	0.493	0.001	1.9889e-275	SLCO1A2	SLCO1A2	Endo1vsEndo2	Up
2.8337e-279	0.92151	0.506	0.01	6.60111e-275	ATP10A	ATP10A	Endo1vsEndo2	Up
3.39746e-279	-1.17728	0.798	0.958	7.91438e-275	PFN1	PFN1	Endo1vsEndo2	Down
1.22687e-278	1.02977	0.638	0.118	2.858e-274	SLCO2B1	SLCO2B1	Endo1vsEndo2	Up
5.00488e-278	-0.869208	0.002	0.383	1.16589e-273	THY1	THY1	Endo1vsEndo2	Down
8.32597e-277	1.05165	0.563	0.059	1.93954e-272	TFRC	TFRC	Endo1vsEndo2	Up
3.27726e-276	-0.672796	0.023	0.435	7.63438e-272	LAPTM5	LAPTM5	Endo1vsEndo2	Down
5.89787e-273	-0.988548	0.292	0.764	1.37391e-268	LDHB	LDHB	Endo1vsEndo2	Down
4.64891e-271	-0.92168	0.068	0.508	1.08296e-266	PMEPA1	PMEPA1	Endo1vsEndo2	Down
6.29419e-271	-0.761656	0.068	0.514	1.46623e-266	LDB2	LDB2	Endo1vsEndo2	Down
2.87453e-269	2.50794	0.851	0.549	6.69621e-265	GADD45B	GADD45B	Endo1vsEndo2	Up
9.67578e-269	1.35513	0.482	0.002	2.25397e-264	CA4	CA4	Endo1vsEndo2	Up
1.01055e-268	-0.643519	0.001	0.37	2.35407e-264	AC083855.2	AC083855.2	Endo1vsEndo2	Down
2.70807e-268	1.84014	0.588	0.102	6.30844e-264	CEBPD	CEBPD	Endo1vsEndo2	Up
7.22813e-268	1.12604	0.683	0.21	1.68379e-263	PLAAT3	PLAAT3	Endo1vsEndo2	Up
1.10369e-267	-1.31835	0.961	0.986	2.57105e-263	MT-CO1	MT-CO1	Endo1vsEndo2	Down
1.24392e-267	1.10117	0.607	0.113	2.8977e-263	COBLL1	COBLL1	Endo1vsEndo2	Up
7.9345e-267	-1.33215	0.933	0.987	1.84834e-262	MT-CYB	MT-CYB	Endo1vsEndo2	Down
1.47687e-265	-0.733021	0.099	0.555	3.44038e-261	EHD4	EHD4	Endo1vsEndo2	Down
9.90822e-264	-0.806046	0.019	0.408	2.30812e-259	COTL1	COTL1	Endo1vsEndo2	Down
5.91952e-263	-0.843341	0.11	0.566	1.37895e-258	MYO1B	MYO1B	Endo1vsEndo2	Down
1.14215e-261	-1.3553	0.939	0.976	2.66064e-257	MT-ATP6	MT-ATP6	Endo1vsEndo2	Down
4.22893e-260	-0.759715	0.056	0.479	9.85129e-256	LAMC1	LAMC1	Endo1vsEndo2	Down
7.0715e-260	-1.27846	0.007	0.374	1.6473e-255	AQP1	AQP1	Endo1vsEndo2	Down
2.46173e-258	-0.971388	0.751	0.943	5.7346e-254	FKBP1A	FKBP1A	Endo1vsEndo2	Down
3.15665e-257	1.09661	0.77	0.359	7.35341e-253	EMP2	EMP2	Endo1vsEndo2	Up
7.84281e-256	0.918268	0.997	0.958	1.82698e-251	H3F3B	H3F3B	Endo1vsEndo2	Up
2.15996e-255	0.955322	0.556	0.073	5.03162e-251	BTNL9	BTNL9	Endo1vsEndo2	Up
7.04408e-255	-0.880002	0.202	0.666	1.64092e-250	ETS1	ETS1	Endo1vsEndo2	Down
5.31541e-253	0.906155	0.542	0.062	1.23823e-248	PERP	PERP	Endo1vsEndo2	Up
2.76576e-249	-0.644735	0.021	0.396	6.44285e-245	SYNPO	SYNPO	Endo1vsEndo2	Down
1.35553e-248	1.00844	0.636	0.162	3.1577e-244	VSIR	VSIR	Endo1vsEndo2	Up
1.82439e-247	-0.665228	0.021	0.393	4.24992e-243	SPRY4	SPRY4	Endo1vsEndo2	Down
3.54351e-247	0.959965	0.599	0.114	8.25461e-243	SLC7A1	SLC7A1	Endo1vsEndo2	Up
1.87391e-246	-0.715722	0.005	0.352	4.36527e-242	CASC15	CASC15	Endo1vsEndo2	Down
5.15875e-244	-0.650278	0.017	0.382	1.20173e-239	GYPC	GYPC	Endo1vsEndo2	Down
7.58801e-243	-0.676869	0.074	0.494	1.76763e-238	RAI14	RAI14	Endo1vsEndo2	Down
9.83786e-243	-1.08783	0.443	0.831	2.29173e-238	PABPC1	PABPC1	Endo1vsEndo2	Down
3.41581e-238	1.05093	0.524	0.07	7.95713e-234	SYNE1	SYNE1	Endo1vsEndo2	Up
1.27759e-237	-0.794919	0.01	0.358	2.97614e-233	RPS4Y1	RPS4Y1	Endo1vsEndo2	Down
2.9783e-235	1.56333	0.635	0.204	6.93794e-231	BTG2	BTG2	Endo1vsEndo2	Up
5.26613e-234	-0.753577	0.108	0.531	1.22675e-229	MRPL17	MRPL17	Endo1vsEndo2	Down
3.02765e-233	-0.939897	0.15	0.58	7.05292e-229	GJA1	GJA1	Endo1vsEndo2	Down
5.8418e-232	-0.676332	0.083	0.495	1.36085e-227	LAPTM4B	LAPTM4B	Endo1vsEndo2	Down
3.06544e-231	-0.537621	0.008	0.344	7.14093e-227	OAF	OAF	Endo1vsEndo2	Down
1.6457e-230	0.879229	0.997	0.985	3.83365e-226	EIF1	EIF1	Endo1vsEndo2	Up
4.76005e-230	0.945046	0.996	0.943	1.10885e-225	RPS28	RPS28	Endo1vsEndo2	Up
5.61032e-229	-0.851938	0.182	0.621	1.30692e-224	TAX1BP3	TAX1BP3	Endo1vsEndo2	Down
1.58713e-228	0.831694	0.997	0.984	3.69721e-224	RPS23	RPS23	Endo1vsEndo2	Up
3.65994e-227	-0.987228	0.976	0.996	8.52583e-223	ACTB	ACTB	Endo1vsEndo2	Down
4.83877e-227	-0.956795	0.713	0.926	1.12719e-222	RPLP0	RPLP0	Endo1vsEndo2	Down
1.04906e-225	0.904292	0.999	0.966	2.44379e-221	IFI27	IFI27	Endo1vsEndo2	Up
1.68462e-224	-1.11886	0.798	0.949	3.92432e-220	MT-ND5	MT-ND5	Endo1vsEndo2	Down
7.5191e-222	-0.771615	0.189	0.619	1.75158e-217	ELK3	ELK3	Endo1vsEndo2	Down
8.05288e-222	0.936018	0.411	0	1.87592e-217	OMD	OMD	Endo1vsEndo2	Up
6.71899e-221	0.771279	0.506	0.064	1.56519e-216	LSR	LSR	Endo1vsEndo2	Up
3.31341e-220	-0.920532	0.62	0.905	7.7186e-216	RPL23	RPL23	Endo1vsEndo2	Down
3.36813e-220	1.20104	0.711	0.335	7.84607e-216	CD320	CD320	Endo1vsEndo2	Up
2.56496e-218	-1.05143	0	0.307	5.97506e-214	HAPLN1	HAPLN1	Endo1vsEndo2	Down
2.9387e-218	-0.625859	0.04	0.403	6.84571e-214	CD200	CD200	Endo1vsEndo2	Down
1.81483e-217	-0.849521	0.204	0.624	4.22764e-213	GMFG	GMFG	Endo1vsEndo2	Down
6.5677e-217	-0.62159	0.028	0.374	1.52994e-212	CTHRC1	CTHRC1	Endo1vsEndo2	Down
1.63178e-216	-0.854387	0.222	0.645	3.80124e-212	NRP1	NRP1	Endo1vsEndo2	Down
7.36808e-214	-0.882611	0.336	0.744	1.71639e-209	MSN	MSN	Endo1vsEndo2	Down
1.64644e-211	-0.87933	0.736	0.949	3.83537e-207	RPL13A	RPL13A	Endo1vsEndo2	Down
2.54988e-211	1.19727	0.861	0.539	5.93994e-207	NFKBIA	NFKBIA	Endo1vsEndo2	Up
3.92092e-210	-0.856765	0.537	0.853	9.13379e-206	ARPC2	ARPC2	Endo1vsEndo2	Down
6.24412e-210	1.13585	0.696	0.352	1.45457e-205	PPFIBP1	PPFIBP1	Endo1vsEndo2	Up
1.2284e-209	-0.732936	0.948	0.983	2.86156e-205	SERF2	SERF2	Endo1vsEndo2	Down
1.5686e-208	0.756483	0.426	0.022	3.65406e-204	SLC38A3	SLC38A3	Endo1vsEndo2	Up
2.07138e-207	-0.975492	0.628	0.878	4.82527e-203	ENG	ENG	Endo1vsEndo2	Down
7.13787e-207	0.892784	0.717	0.32	1.66277e-202	TPM1	TPM1	Endo1vsEndo2	Up
8.40828e-207	0.860139	0.44	0.034	1.95871e-202	SLC5A6	SLC5A6	Endo1vsEndo2	Up
2.29115e-206	0.737391	0.999	0.991	5.33722e-202	EEF1A1	EEF1A1	Endo1vsEndo2	Up
1.25005e-205	-0.801221	0.713	0.937	2.91199e-201	RPS16	RPS16	Endo1vsEndo2	Down
1.58574e-204	-0.610289	0.083	0.464	3.69398e-200	RASGRP3	RASGRP3	Endo1vsEndo2	Down
1.00516e-203	-0.485482	0.006	0.304	2.34152e-199	NOX4	NOX4	Endo1vsEndo2	NoSignifi
1.09989e-203	0.894073	0.641	0.228	2.56218e-199	ABLIM1	ABLIM1	Endo1vsEndo2	Up
1.88243e-203	0.773018	0.394	0.007	4.38513e-199	SPOCK3	SPOCK3	Endo1vsEndo2	Up
2.23149e-203	-0.868434	0.94	0.978	5.19826e-199	ACTG1	ACTG1	Endo1vsEndo2	Down
2.51076e-203	-0.615327	0.1	0.491	5.84882e-199	TMEM173	TMEM173	Endo1vsEndo2	Down
4.51242e-202	-0.906006	0.647	0.89	1.05117e-197	HSP90B1	HSP90B1	Endo1vsEndo2	Down
4.79886e-202	-0.702779	0	0.285	1.11789e-197	ADAMTS5	ADAMTS5	Endo1vsEndo2	Down
2.07141e-201	-0.528594	0.013	0.318	4.82534e-197	PTPRE	PTPRE	Endo1vsEndo2	Down
5.23173e-201	-0.85506	0.189	0.586	1.21873e-196	PLXND1	PLXND1	Endo1vsEndo2	Down
1.59663e-200	-0.556653	0.04	0.378	3.71935e-196	JUP	JUP	Endo1vsEndo2	Down
3.00541e-200	0.859362	0.478	0.066	7.0011e-196	SCARB1	SCARB1	Endo1vsEndo2	Up
3.53712e-200	-0.9703	0.691	0.898	8.23972e-196	S100A11	S100A11	Endo1vsEndo2	Down
1.54862e-199	-0.558364	0.043	0.383	3.60752e-195	EIF4EBP1	EIF4EBP1	Endo1vsEndo2	Down
1.55776e-199	-1.01188	0.779	0.962	3.62881e-195	MT-ND1	MT-ND1	Endo1vsEndo2	Down
8.44887e-198	-1.04149	0.218	0.605	1.96816e-193	RAMP3	RAMP3	Endo1vsEndo2	Down
2.90758e-194	-0.619911	0.024	0.336	6.7732e-190	MIR4435-2HG	MIR4435-2HG	Endo1vsEndo2	Down
3.85667e-193	-0.559978	0.046	0.38	8.98411e-189	PCDH12	PCDH12	Endo1vsEndo2	Down
6.91223e-193	-0.777493	0.451	0.826	1.6102e-188	RPS17	RPS17	Endo1vsEndo2	Down
7.30998e-193	-0.504549	0.004	0.284	1.70286e-188	COL5A2	COL5A2	Endo1vsEndo2	Down
2.5743e-192	-0.522454	0.002	0.278	5.99683e-188	FOLH1	FOLH1	Endo1vsEndo2	Down
5.44406e-192	-0.525092	0.023	0.332	1.26819e-187	ANGPTL2	ANGPTL2	Endo1vsEndo2	Down
6.91542e-192	-0.570522	0.071	0.426	1.61095e-187	IPO11	IPO11	Endo1vsEndo2	Down
1.00613e-191	0.873806	0.864	0.668	2.34378e-187	EPAS1	EPAS1	Endo1vsEndo2	Up
1.52835e-190	0.797541	0.991	0.948	3.56029e-186	UBC	UBC	Endo1vsEndo2	Up
2.1329e-190	-0.821077	0.797	0.959	4.9686e-186	RPL27A	RPL27A	Endo1vsEndo2	Down
3.79013e-190	-0.695053	0.966	0.987	8.8291e-186	RPL15	RPL15	Endo1vsEndo2	Down
3.30814e-189	-0.497504	0.021	0.323	7.70631e-185	LOXL2	LOXL2	Endo1vsEndo2	NoSignifi
3.48742e-189	-0.590548	0.002	0.274	8.12394e-185	CYTL1	CYTL1	Endo1vsEndo2	Down
4.27689e-189	-0.630286	0.03	0.341	9.96303e-185	ACE	ACE	Endo1vsEndo2	Down
8.57154e-189	-0.456383	0.005	0.283	1.99674e-184	CD276	CD276	Endo1vsEndo2	NoSignifi
1.00096e-187	-0.961289	0.926	0.977	2.33174e-183	MT-ND4	MT-ND4	Endo1vsEndo2	Down
4.80242e-187	0.616979	0.375	0.009	1.11872e-182	STXBP6	STXBP6	Endo1vsEndo2	Up
5.06089e-187	-0.721843	0.227	0.629	1.17893e-182	DYNLT1	DYNLT1	Endo1vsEndo2	Down
9.54964e-187	-0.717218	0.188	0.59	2.22459e-182	ATP1B3	ATP1B3	Endo1vsEndo2	Down
1.46787e-186	-0.775916	0.331	0.713	3.41941e-182	NOP10	NOP10	Endo1vsEndo2	Down
7.68853e-186	0.650858	0.384	0.016	1.79104e-181	HLF	HLF	Endo1vsEndo2	Up
2.2817e-185	1.91851	0.909	0.758	5.31522e-181	JUNB	JUNB	Endo1vsEndo2	Up
1.17113e-184	-0.740779	0.272	0.672	2.72815e-180	ARPC5	ARPC5	Endo1vsEndo2	Down
3.76275e-184	0.742119	0.44	0.054	8.76532e-180	AIF1L	AIF1L	Endo1vsEndo2	Up
1.4754e-183	-0.869741	0.405	0.752	3.43694e-179	APLP2	APLP2	Endo1vsEndo2	Down
5.46698e-182	-1.12138	0.146	0.503	1.27353e-177	PRCP	PRCP	Endo1vsEndo2	Down
1.00265e-181	-0.746002	0.226	0.625	2.33568e-177	ENO1	ENO1	Endo1vsEndo2	Down
3.79629e-181	-0.618863	0.08	0.428	8.84346e-177	HIF1A	HIF1A	Endo1vsEndo2	Down
7.4529e-180	-0.400847	0.001	0.258	1.73615e-175	FAP	FAP	Endo1vsEndo2	NoSignifi
5.45172e-179	0.667045	0.386	0.025	1.26998e-174	SMIM3	SMIM3	Endo1vsEndo2	Up
1.06743e-177	-0.543941	0.034	0.336	2.48659e-173	ADAMTS9	ADAMTS9	Endo1vsEndo2	Down
3.36748e-177	0.756901	0.9	0.735	7.84454e-173	OAZ1	OAZ1	Endo1vsEndo2	Up
6.95786e-176	0.881327	0.666	0.32	1.62083e-171	TACC1	TACC1	Endo1vsEndo2	Up
4.36599e-175	-0.492287	0.037	0.341	1.01706e-170	CMIP	CMIP	Endo1vsEndo2	NoSignifi
3.16593e-174	0.914311	0.338	0	7.37503e-170	AL732437.3	AL732437.3	Endo1vsEndo2	Up
3.91803e-174	-0.570813	0.003	0.257	9.12705e-170	CDH13	CDH13	Endo1vsEndo2	Down
5.15439e-174	1.6799	0.872	0.732	1.20071e-169	IER2	IER2	Endo1vsEndo2	Up
9.49712e-174	-0.498764	0.029	0.322	2.21235e-169	TSPAN13	TSPAN13	Endo1vsEndo2	NoSignifi
2.71967e-173	-0.649114	0.069	0.398	6.33548e-169	MAP1B	MAP1B	Endo1vsEndo2	Down
6.42762e-173	1.58039	0.805	0.527	1.49731e-168	HSPA1B	HSPA1B	Endo1vsEndo2	Up
6.77719e-173	-0.439102	0.001	0.252	1.57875e-168	BDKRB2	BDKRB2	Endo1vsEndo2	NoSignifi
1.43495e-172	-0.689113	0.996	0.998	3.34272e-168	RPLP1	RPLP1	Endo1vsEndo2	Down
2.38655e-172	-0.509912	0.046	0.354	5.55947e-168	DYSF	DYSF	Endo1vsEndo2	Down
9.61053e-172	-0.867784	0.186	0.549	2.23877e-167	IVNS1ABP	IVNS1ABP	Endo1vsEndo2	Down
1.35898e-171	-0.595974	0.141	0.511	3.16575e-167	CALU	CALU	Endo1vsEndo2	Down
2.56072e-171	-0.783996	0.512	0.841	5.96521e-167	RPS20	RPS20	Endo1vsEndo2	Down
1.65619e-170	-0.772396	0.064	0.381	3.85811e-166	SLCO2A1	SLCO2A1	Endo1vsEndo2	Down
1.99648e-170	-0.553495	0.064	0.389	4.65081e-166	NME1	NME1	Endo1vsEndo2	Down
2.07283e-170	-0.757736	0.567	0.836	4.82865e-166	PPIB	PPIB	Endo1vsEndo2	Down
8.6822e-170	0.583172	0.333	0.002	2.02252e-165	EDN3	EDN3	Endo1vsEndo2	Up
1.00949e-169	-0.398026	0.008	0.266	2.35161e-165	TSPAN18	TSPAN18	Endo1vsEndo2	NoSignifi
1.33368e-169	-0.901859	0.845	0.956	3.10682e-165	MT-ND2	MT-ND2	Endo1vsEndo2	Down
2.01745e-169	-0.760001	0.639	0.887	4.69966e-165	RPL7	RPL7	Endo1vsEndo2	Down
1.80557e-168	-0.715149	0.276	0.653	4.20607e-164	GSTO1	GSTO1	Endo1vsEndo2	Down
3.90596e-168	1.89419	0.725	0.486	9.09894e-164	JUND	JUND	Endo1vsEndo2	Up
6.02553e-168	-0.877302	0.487	0.79	1.40365e-163	TCF4	TCF4	Endo1vsEndo2	Down
4.31065e-167	-0.459201	0.043	0.344	1.00417e-162	SH2B3	SH2B3	Endo1vsEndo2	NoSignifi
3.85845e-166	0.928692	0.67	0.327	8.98827e-162	IFNGR1	IFNGR1	Endo1vsEndo2	Up
4.7689e-164	1.11229	0.577	0.232	1.11092e-159	GPCPD1	GPCPD1	Endo1vsEndo2	Up
8.81418e-164	-0.710166	0.287	0.655	2.05326e-159	PDIA6	PDIA6	Endo1vsEndo2	Down
8.77835e-163	-0.45621	0.008	0.258	2.04492e-158	COL6A2	COL6A2	Endo1vsEndo2	NoSignifi
3.12196e-162	1.2709	0.585	0.205	7.2726e-158	EDN1	EDN1	Endo1vsEndo2	Up
1.96568e-161	-0.693524	0.376	0.729	4.57905e-157	SUB1	SUB1	Endo1vsEndo2	Down
9.07871e-161	-0.419924	0.013	0.268	2.11488e-156	PLEKHO1	PLEKHO1	Endo1vsEndo2	NoSignifi
4.57352e-160	0.753894	0.41	0.058	1.0654e-155	XIST	XIST	Endo1vsEndo2	Up
1.48136e-159	-0.408066	0.012	0.263	3.45083e-155	MMP14	MMP14	Endo1vsEndo2	NoSignifi
2.08319e-159	0.914792	0.601	0.236	4.8528e-155	AHNAK	AHNAK	Endo1vsEndo2	Up
2.90596e-159	0.735426	0.58	0.206	6.76944e-155	PLLP	PLLP	Endo1vsEndo2	Up
6.82734e-159	0.553655	0.367	0.029	1.59043e-154	ZBTB16	ZBTB16	Endo1vsEndo2	Up
1.06074e-157	0.611246	0.399	0.051	2.47099e-153	ELOVL7	ELOVL7	Endo1vsEndo2	Up
2.23879e-157	-0.391565	0.014	0.266	5.21525e-153	GPX8	GPX8	Endo1vsEndo2	NoSignifi
9.11594e-157	-0.78321	0.703	0.897	2.12356e-152	PECAM1	PECAM1	Endo1vsEndo2	Down
1.87909e-156	-0.569146	0.102	0.429	4.37734e-152	AFAP1L1	AFAP1L1	Endo1vsEndo2	Down
2.73813e-156	-0.665595	0.907	0.965	6.37847e-152	CFL1	CFL1	Endo1vsEndo2	Down
2.93092e-156	-0.718246	0.377	0.718	6.82758e-152	RAB13	RAB13	Endo1vsEndo2	Down
4.40723e-156	0.761222	0.545	0.189	1.02666e-151	ESYT2	ESYT2	Endo1vsEndo2	Up
8.85752e-156	-0.764964	0.639	0.876	2.06336e-151	SH3BGRL3	SH3BGRL3	Endo1vsEndo2	Down
7.1156e-155	-0.509103	0.081	0.399	1.65758e-150	ABRACL	ABRACL	Endo1vsEndo2	Down
2.36346e-154	0.613717	0.994	0.926	5.50567e-150	HLA-C	HLA-C	Endo1vsEndo2	Up
1.88583e-153	-0.622027	0.013	0.258	4.39305e-149	ACKR3	ACKR3	Endo1vsEndo2	Down
2.11655e-153	0.678569	0.382	0.043	4.9305e-149	CLEC3B	CLEC3B	Endo1vsEndo2	Up
3.46514e-153	-0.601511	0.016	0.264	8.07204e-149	CXCR4	CXCR4	Endo1vsEndo2	Down
5.60926e-153	0.654278	0.418	0.069	1.30668e-148	SPINT2	SPINT2	Endo1vsEndo2	Up
6.55222e-153	0.729265	0.516	0.157	1.52634e-148	LHFPL6	LHFPL6	Endo1vsEndo2	Up
2.14582e-152	-0.498423	0.061	0.358	4.99869e-148	STAB1	STAB1	Endo1vsEndo2	NoSignifi
3.55214e-151	0.673988	0.445	0.094	8.2747e-147	FAM89A	FAM89A	Endo1vsEndo2	Up
4.09053e-150	-0.457254	0.029	0.293	9.52889e-146	RAB31	RAB31	Endo1vsEndo2	NoSignifi
1.08032e-149	0.80152	0.559	0.194	2.5166e-145	ITIH5	ITIH5	Endo1vsEndo2	Up
1.62026e-148	-0.647359	0.197	0.541	3.77441e-144	UBE2J1	UBE2J1	Endo1vsEndo2	Down
1.84375e-148	-0.637755	0.117	0.449	4.29502e-144	THBD	THBD	Endo1vsEndo2	Down
2.43225e-148	0.527843	0.328	0.017	5.66593e-144	MATN3	MATN3	Endo1vsEndo2	Up
2.86276e-147	-0.618498	0.156	0.497	6.6688e-143	FSTL1	FSTL1	Endo1vsEndo2	Down
3.27148e-146	0.817051	0.722	0.435	7.62092e-142	MTUS1	MTUS1	Endo1vsEndo2	Up
6.8944e-146	-0.524372	0.031	0.288	1.60605e-141	NID2	NID2	Endo1vsEndo2	Down
1.06897e-145	0.689043	0.49	0.141	2.49017e-141	RRAS	RRAS	Endo1vsEndo2	Up
1.31497e-145	-1.08259	0.087	0.389	3.06322e-141	TCIM	TCIM	Endo1vsEndo2	Down
1.48789e-145	1.1453	0.529	0.196	3.46604e-141	IRF1	IRF1	Endo1vsEndo2	Up
2.30914e-145	0.501544	0.321	0.017	5.37913e-141	OCLN	OCLN	Endo1vsEndo2	Up
3.17207e-145	-0.544605	0.139	0.474	7.38934e-141	RSU1	RSU1	Endo1vsEndo2	Down
1.62661e-144	-0.588249	0.25	0.614	3.7892e-140	PSMB5	PSMB5	Endo1vsEndo2	Down
1.87855e-144	1.66951	0.926	0.724	4.37608e-140	HSPA1A	HSPA1A	Endo1vsEndo2	Up
1.94295e-143	0.735087	0.489	0.143	4.5261e-139	GPR85	GPR85	Endo1vsEndo2	Up
3.45875e-143	0.588071	0.309	0.012	8.05717e-139	FOXQ1	FOXQ1	Endo1vsEndo2	Up
2.54028e-142	0.783196	0.479	0.137	5.91758e-138	IFI44L	IFI44L	Endo1vsEndo2	Up
3.82782e-142	-0.483481	0.041	0.308	8.9169e-138	C4orf48	C4orf48	Endo1vsEndo2	NoSignifi
2.68055e-141	-0.687366	0.256	0.589	6.24434e-137	CBX3	CBX3	Endo1vsEndo2	Down
1.87538e-140	-0.446828	0.047	0.316	4.3687e-136	ABL2	ABL2	Endo1vsEndo2	NoSignifi
2.81358e-140	-0.583361	0.116	0.432	6.55423e-136	VMP1	VMP1	Endo1vsEndo2	Down
2.8968e-140	-0.843493	0.626	0.88	6.7481e-136	RPL31	RPL31	Endo1vsEndo2	Down
1.59998e-139	0.790227	0.687	0.401	3.72716e-135	TMEM123	TMEM123	Endo1vsEndo2	Up
1.81603e-138	0.7612	0.738	0.468	4.23043e-134	EIF4A2	EIF4A2	Endo1vsEndo2	Up
1.89158e-138	0.84534	0.471	0.135	4.40643e-134	PMAIP1	PMAIP1	Endo1vsEndo2	Up
2.15737e-138	1.49126	0.731	0.466	5.02559e-134	DNAJB1	DNAJB1	Endo1vsEndo2	Up
9.49196e-138	-0.610166	0.757	0.917	2.21115e-133	PSMA7	PSMA7	Endo1vsEndo2	Down
1.8787e-137	0.720367	0.672	0.344	4.37642e-133	SDCBP	SDCBP	Endo1vsEndo2	Up
2.88252e-137	-0.790315	0.368	0.688	6.71482e-133	HSPA5	HSPA5	Endo1vsEndo2	Down
1.89501e-136	-0.432342	0.029	0.272	4.41442e-132	FILIP1	FILIP1	Endo1vsEndo2	NoSignifi
8.07523e-136	-0.37344	0.03	0.276	1.88113e-131	TSPAN12	TSPAN12	Endo1vsEndo2	NoSignifi
1.07406e-134	0.522538	0.341	0.039	2.50203e-130	IGF1R	IGF1R	Endo1vsEndo2	Up
1.65593e-133	-0.526301	0.142	0.461	3.85748e-129	ENTPD1	ENTPD1	Endo1vsEndo2	Down
2.11665e-133	-0.571258	0.165	0.484	4.93074e-129	CDK2AP1	CDK2AP1	Endo1vsEndo2	Down
3.50223e-133	-0.638264	0.903	0.958	8.15844e-129	PPIA	PPIA	Endo1vsEndo2	Down
1.1676e-132	-0.858921	0.458	0.75	2.71993e-128	HYAL2	HYAL2	Endo1vsEndo2	Down
2.17963e-132	-0.632512	0.292	0.627	5.07745e-128	GRN	GRN	Endo1vsEndo2	Down
2.33593e-132	-0.418322	0.039	0.287	5.44155e-128	PGM2L1	PGM2L1	Endo1vsEndo2	NoSignifi
3.25359e-132	0.619308	0.419	0.098	7.57923e-128	ST6GAL1	ST6GAL1	Endo1vsEndo2	Up
6.68318e-132	-0.535741	0.88	0.974	1.55685e-127	RPLP2	RPLP2	Endo1vsEndo2	Down
1.10866e-131	0.634444	0.455	0.125	2.58262e-127	TINAGL1	TINAGL1	Endo1vsEndo2	Up
1.11677e-131	0.762971	0.575	0.273	2.60151e-127	SPTAN1	SPTAN1	Endo1vsEndo2	Up
4.78468e-131	0.519087	0.319	0.03	1.11459e-126	LRP8	LRP8	Endo1vsEndo2	Up
1.05545e-130	-0.704786	0.197	0.517	2.45866e-126	NQO1	NQO1	Endo1vsEndo2	Down
2.86543e-130	0.459609	0.302	0.021	6.67502e-126	USP54	USP54	Endo1vsEndo2	NoSignifi
4.87942e-128	-0.590851	0.024	0.251	1.13666e-123	FABP5	FABP5	Endo1vsEndo2	Down
1.01868e-127	-0.554988	0.222	0.546	2.37301e-123	GNG10	GNG10	Endo1vsEndo2	Down
2.32095e-127	0.509945	0.288	0.015	5.40666e-123	SLCO4A1	SLCO4A1	Endo1vsEndo2	Up
5.25918e-127	0.590805	0.987	0.867	1.22513e-122	FTH1	FTH1	Endo1vsEndo2	Up
4.45869e-126	-0.486004	0.213	0.551	1.03865e-121	CNPY2	CNPY2	Endo1vsEndo2	NoSignifi
6.69975e-126	-0.614453	0.266	0.6	1.56071e-121	RDX	RDX	Endo1vsEndo2	Down
2.4143e-125	0.708746	0.59	0.286	5.6241e-121	JCAD	JCAD	Endo1vsEndo2	Up
2.54191e-125	-0.48893	0.071	0.335	5.92138e-121	SEMA3F	SEMA3F	Endo1vsEndo2	NoSignifi
2.96248e-125	-0.586772	0.969	0.988	6.90109e-121	MYL6	MYL6	Endo1vsEndo2	Down
4.33894e-125	1.03626	0.554	0.282	1.01076e-120	SERTAD1	SERTAD1	Endo1vsEndo2	Up
1.64501e-124	-0.687058	0.714	0.871	3.83204e-120	TPM4	TPM4	Endo1vsEndo2	Down
1.6466e-124	0.684563	0.467	0.153	3.83575e-120	GAS6	GAS6	Endo1vsEndo2	Up
1.881e-124	0.618283	0.477	0.155	4.3818e-120	SLC30A1	SLC30A1	Endo1vsEndo2	Up
2.40414e-124	1.30111	0.941	0.813	5.60045e-120	JUN	JUN	Endo1vsEndo2	Up
5.61164e-124	0.504654	0.345	0.053	1.30723e-119	ANKS1A	ANKS1A	Endo1vsEndo2	Up
6.39586e-124	-0.479772	0.182	0.51	1.48992e-119	TXNDC17	TXNDC17	Endo1vsEndo2	NoSignifi
1.29765e-123	1.42723	0.614	0.351	3.02288e-119	IER3	IER3	Endo1vsEndo2	Up
1.56913e-123	0.671354	0.909	0.744	3.6553e-119	SRGN	SRGN	Endo1vsEndo2	Up
1.8949e-123	-0.536784	0.256	0.588	4.41417e-119	PSMA4	PSMA4	Endo1vsEndo2	Down
2.80243e-123	-0.475511	0.039	0.276	6.52825e-119	TFPI	TFPI	Endo1vsEndo2	NoSignifi
3.96741e-123	0.874356	0.555	0.27	9.24209e-119	RSRP1	RSRP1	Endo1vsEndo2	Up
3.24807e-122	0.521355	0.343	0.054	7.56639e-118	TLE1	TLE1	Endo1vsEndo2	Up
5.10538e-122	-0.495347	0.145	0.444	1.1893e-117	GRB10	GRB10	Endo1vsEndo2	NoSignifi
8.13649e-122	0.494359	0.321	0.04	1.8954e-117	TBX3	TBX3	Endo1vsEndo2	NoSignifi
1.82284e-121	0.542233	0.395	0.093	4.24631e-117	ADIPOR2	ADIPOR2	Endo1vsEndo2	Up
2.56863e-121	-0.529725	0.152	0.45	5.98363e-117	UPP1	UPP1	Endo1vsEndo2	Down
1.00671e-120	0.731379	0.438	0.129	2.34512e-116	IFIT3	IFIT3	Endo1vsEndo2	Up
1.35988e-120	-0.5465	0.276	0.612	3.16784e-116	ATP5MF	ATP5MF	Endo1vsEndo2	Down
2.19036e-120	0.405321	0.25	0.002	5.10244e-116	HIF3A	HIF3A	Endo1vsEndo2	NoSignifi
3.9597e-120	-0.536859	0.115	0.403	9.22411e-116	FLNA	FLNA	Endo1vsEndo2	Down
2.71075e-119	1.20668	0.833	0.729	6.31469e-115	DUSP1	DUSP1	Endo1vsEndo2	Up
1.08876e-118	0.689589	0.603	0.299	2.53627e-114	ARL4A	ARL4A	Endo1vsEndo2	Up
1.1719e-118	-0.562987	0.969	0.981	2.72994e-114	RPS6	RPS6	Endo1vsEndo2	Down
2.974e-118	0.440988	0.258	0.008	6.92792e-114	ANKRD29	ANKRD29	Endo1vsEndo2	NoSignifi
2.04607e-117	0.752697	0.398	0.107	4.76632e-113	HEXIM1	HEXIM1	Endo1vsEndo2	Up
2.28191e-117	-0.565873	0.108	0.389	5.31571e-113	BGN	BGN	Endo1vsEndo2	Down
2.69725e-117	0.648069	0.521	0.215	6.28325e-113	RUNDC3B	RUNDC3B	Endo1vsEndo2	Up
4.31704e-117	-0.586727	0.146	0.434	1.00565e-112	PTP4A3	PTP4A3	Endo1vsEndo2	Down
2.11757e-116	-0.509307	0.21	0.525	4.93288e-112	OSTC	OSTC	Endo1vsEndo2	Down
2.82847e-116	-0.410872	0.075	0.334	6.58893e-112	FNDC3B	FNDC3B	Endo1vsEndo2	NoSignifi
4.32105e-116	-0.410253	0.098	0.371	1.00659e-111	SHC1	SHC1	Endo1vsEndo2	NoSignifi
5.71999e-116	-0.592511	0.486	0.778	1.33247e-111	PDIA3	PDIA3	Endo1vsEndo2	Down
8.56118e-116	0.485986	0.312	0.041	1.99433e-111	ST6GALNAC1	ST6GALNAC1	Endo1vsEndo2	NoSignifi
1.3385e-115	0.513539	0.35	0.064	3.11803e-111	MAOA	MAOA	Endo1vsEndo2	Up
3.60228e-115	-0.424367	0.111	0.391	8.39152e-111	FRMD4B	FRMD4B	Endo1vsEndo2	NoSignifi
4.40062e-115	-0.568053	0.634	0.847	1.02512e-110	OST4	OST4	Endo1vsEndo2	Down
5.56499e-115	0.704897	0.517	0.214	1.29636e-110	TMEM88	TMEM88	Endo1vsEndo2	Up
2.53678e-114	1.13193	0.735	0.547	5.90943e-110	KLF2	KLF2	Endo1vsEndo2	Up
9.64312e-114	0.585975	0.462	0.162	2.24636e-109	TBC1D4	TBC1D4	Endo1vsEndo2	Up
6.23985e-113	0.613672	0.529	0.216	1.45357e-108	SELENOP	SELENOP	Endo1vsEndo2	Up
4.23724e-112	0.607972	0.501	0.207	9.87065e-108	KANK3	KANK3	Endo1vsEndo2	Up
4.96727e-112	0.839001	0.791	0.581	1.15712e-107	ID1	ID1	Endo1vsEndo2	Up
1.55518e-111	-0.461586	0.128	0.407	3.62278e-107	SMAD1	SMAD1	Endo1vsEndo2	NoSignifi
1.68194e-111	0.554335	0.423	0.123	3.91808e-107	SORBS2	SORBS2	Endo1vsEndo2	Up
2.27525e-111	-0.443404	0.086	0.342	5.3002e-107	AKAP13	AKAP13	Endo1vsEndo2	NoSignifi
2.64183e-111	-0.553804	0.746	0.898	6.15415e-107	RPS11	RPS11	Endo1vsEndo2	Down
6.82289e-111	0.649123	0.329	0.059	1.58939e-106	NSUN6	NSUN6	Endo1vsEndo2	Up
1.03621e-110	0.715114	0.533	0.243	2.41385e-106	SYNE2	SYNE2	Endo1vsEndo2	Up
1.13661e-110	-0.374437	0.054	0.288	2.64773e-106	GALNT1	GALNT1	Endo1vsEndo2	NoSignifi
1.16458e-110	-0.518672	0.214	0.517	2.71289e-106	ACTR3	ACTR3	Endo1vsEndo2	Down
1.50106e-110	0.612121	0.439	0.136	3.49671e-106	MX1	MX1	Endo1vsEndo2	Up
1.70468e-110	0.42337	0.263	0.017	3.97106e-106	PRX	PRX	Endo1vsEndo2	NoSignifi
3.22219e-110	0.70628	0.386	0.106	7.50609e-106	H2AFX	H2AFX	Endo1vsEndo2	Up
7.61014e-110	-0.683179	0.658	0.887	1.77278e-105	TM4SF1	TM4SF1	Endo1vsEndo2	Down
9.06721e-110	0.539542	0.32	0.053	2.11221e-105	HRCT1	HRCT1	Endo1vsEndo2	Up
1.00963e-109	-0.487164	0.127	0.402	2.35193e-105	OAZ2	OAZ2	Endo1vsEndo2	NoSignifi
1.19644e-109	-0.399248	0.071	0.314	2.7871e-105	PLCB1	PLCB1	Endo1vsEndo2	NoSignifi
1.26995e-109	-0.607533	0.486	0.76	2.95836e-105	FXYD5	FXYD5	Endo1vsEndo2	Down
2.4603e-109	-0.419081	0.12	0.4	5.73127e-105	SEC13	SEC13	Endo1vsEndo2	NoSignifi
9.01876e-109	0.725354	0.675	0.391	2.10092e-104	TNFSF10	TNFSF10	Endo1vsEndo2	Up
1.31522e-108	-0.462733	0.176	0.467	3.06381e-104	ARPC5L	ARPC5L	Endo1vsEndo2	NoSignifi
1.32459e-108	0.683298	0.591	0.329	3.08564e-104	TJP1	TJP1	Endo1vsEndo2	Up
1.47516e-108	0.418842	0.275	0.026	3.43637e-104	AFAP1L2	AFAP1L2	Endo1vsEndo2	NoSignifi
3.3635e-108	-0.551954	0.345	0.643	7.83527e-104	DIPK2B	DIPK2B	Endo1vsEndo2	Down
4.79578e-108	-0.557472	0.961	0.982	1.11718e-103	RPS3	RPS3	Endo1vsEndo2	Down
5.74151e-108	0.819781	0.352	0.079	1.33748e-103	ANKRD37	ANKRD37	Endo1vsEndo2	Up
6.10222e-108	-0.541729	0.472	0.763	1.42151e-103	BEX3	BEX3	Endo1vsEndo2	Down
8.57265e-108	-0.365105	0.063	0.301	1.997e-103	ELOVL5	ELOVL5	Endo1vsEndo2	NoSignifi
1.19406e-107	0.59057	0.498	0.201	2.78155e-103	CALCOCO2	CALCOCO2	Endo1vsEndo2	Up
1.47746e-107	-0.550116	0.371	0.677	3.44175e-103	SSR4	SSR4	Endo1vsEndo2	Down
3.62304e-107	0.986585	0.636	0.438	8.43988e-103	SRSF7	SRSF7	Endo1vsEndo2	Up
5.92447e-107	0.471411	0.32	0.055	1.38011e-102	ZIC2	ZIC2	Endo1vsEndo2	NoSignifi
7.6321e-107	-0.622608	0.238	0.526	1.7779e-102	RGS3	RGS3	Endo1vsEndo2	Down
1.40925e-106	0.597519	0.305	0.045	3.28284e-102	AKAP12	AKAP12	Endo1vsEndo2	Up
6.61576e-106	-0.34839	0.062	0.297	1.54114e-101	PLOD1	PLOD1	Endo1vsEndo2	NoSignifi
1.21996e-105	-0.436834	0.12	0.388	2.84191e-101	PKIG	PKIG	Endo1vsEndo2	NoSignifi
1.71919e-105	-0.341354	0.044	0.261	4.00486e-101	DOCK4	DOCK4	Endo1vsEndo2	NoSignifi
4.1891e-105	-0.950928	0.197	0.478	9.75852e-101	ANGPT2	ANGPT2	Endo1vsEndo2	Down
1.67205e-104	-0.414544	0.124	0.398	3.89504e-100	DEGS1	DEGS1	Endo1vsEndo2	NoSignifi
2.79819e-104	-0.745217	0.796	0.909	6.51837e-100	CD59	CD59	Endo1vsEndo2	Down
1.01733e-103	0.470815	0.301	0.047	2.36988e-99	ARRDC2	ARRDC2	Endo1vsEndo2	NoSignifi
1.03018e-103	-0.537555	0.388	0.676	2.39981e-99	HSBP1	HSBP1	Endo1vsEndo2	Down
1.58371e-103	-0.562528	0.839	0.957	3.68924e-99	IFITM2	IFITM2	Endo1vsEndo2	Down
2.23993e-103	-0.551727	0.869	0.945	5.21792e-99	ATP5F1E	ATP5F1E	Endo1vsEndo2	Down
2.88004e-103	-0.534916	0.66	0.855	6.70905e-99	CLIC1	CLIC1	Endo1vsEndo2	Down
3.08495e-103	0.554078	0.395	0.118	7.1864e-99	SORT1	SORT1	Endo1vsEndo2	Up
4.38061e-103	-0.343536	0.051	0.272	1.02046e-98	COLGALT1	COLGALT1	Endo1vsEndo2	NoSignifi
5.20566e-103	-0.566144	0.278	0.58	1.21266e-98	LMNA	LMNA	Endo1vsEndo2	Down
9.80414e-103	-0.429482	0.168	0.463	2.28387e-98	SNRPC	SNRPC	Endo1vsEndo2	NoSignifi
4.19851e-102	0.643022	0.76	0.526	9.78043e-98	TIMP3	TIMP3	Endo1vsEndo2	Up
4.43847e-102	0.586738	0.501	0.214	1.03394e-97	VAMP2	VAMP2	Endo1vsEndo2	Up
5.9258e-102	-0.381713	0.084	0.326	1.38041e-97	GRAMD1A	GRAMD1A	Endo1vsEndo2	NoSignifi
3.34125e-101	0.534097	0.358	0.088	7.78344e-97	RND3	RND3	Endo1vsEndo2	Up
5.46867e-101	0.702565	0.754	0.519	1.27393e-96	IFI6	IFI6	Endo1vsEndo2	Up
2.58769e-100	-0.39904	0.129	0.392	6.02803e-96	HDAC1	HDAC1	Endo1vsEndo2	NoSignifi
3.08081e-100	0.518864	0.312	0.059	7.17676e-96	BAMBI	BAMBI	Endo1vsEndo2	Up
3.13915e-100	0.501852	0.37	0.101	7.31266e-96	SMCHD1	SMCHD1	Endo1vsEndo2	Up
4.26218e-100	0.626557	0.799	0.535	9.92874e-96	CST3	CST3	Endo1vsEndo2	Up
4.41009e-100	-0.483626	0.21	0.502	1.02733e-95	NDUFA6	NDUFA6	Endo1vsEndo2	NoSignifi
5.03348e-100	-0.48648	0.784	0.948	1.17255e-95	RPL37A	RPL37A	Endo1vsEndo2	NoSignifi
1.60697e-99	-0.492704	0.339	0.632	3.74343e-95	SSR2	SSR2	Endo1vsEndo2	NoSignifi
1.73584e-99	0.817247	0.458	0.169	4.04365e-95	IFITM1	IFITM1	Endo1vsEndo2	Up
8.00427e-99	-0.533028	0.827	0.938	1.8646e-94	RPL23A	RPL23A	Endo1vsEndo2	Down
8.61393e-99	0.587565	0.991	0.964	2.00661e-94	RPL3	RPL3	Endo1vsEndo2	Up
4.26185e-98	0.797137	0.463	0.188	9.92798e-94	SOD2	SOD2	Endo1vsEndo2	Up
1.31186e-97	-0.383205	0.111	0.363	3.05598e-93	RHOJ	RHOJ	Endo1vsEndo2	NoSignifi
2.24593e-97	-0.525934	0.318	0.611	5.2319e-93	PSMA2	PSMA2	Endo1vsEndo2	Down
3.14089e-97	-0.384999	0.107	0.359	7.31671e-93	ELOVL1	ELOVL1	Endo1vsEndo2	NoSignifi
3.30854e-97	-0.498137	0.464	0.753	7.70725e-93	RPL4	RPL4	Endo1vsEndo2	NoSignifi
6.56765e-97	0.393084	0.267	0.033	1.52993e-92	TBC1D12	TBC1D12	Endo1vsEndo2	NoSignifi
6.73399e-97	-0.41147	0.122	0.377	1.56868e-92	IL3RA	IL3RA	Endo1vsEndo2	NoSignifi
1.16198e-96	0.480524	0.277	0.04	2.70683e-92	NPIPB5	NPIPB5	Endo1vsEndo2	NoSignifi
1.22532e-96	-0.437827	0.283	0.588	2.85439e-92	EIF2S2	EIF2S2	Endo1vsEndo2	NoSignifi
2.12561e-96	0.494759	0.424	0.144	4.95161e-92	TPST2	TPST2	Endo1vsEndo2	NoSignifi
2.21214e-96	0.506515	0.424	0.149	5.15318e-92	IRF9	IRF9	Endo1vsEndo2	Up
5.70222e-96	0.62673	0.438	0.174	1.32833e-91	ZKSCAN1	ZKSCAN1	Endo1vsEndo2	Up
2.74439e-94	-0.455648	0.338	0.642	6.39306e-90	SEPTIN2	SEPTIN2	Endo1vsEndo2	NoSignifi
5.20057e-94	0.596772	0.549	0.274	1.21147e-89	GBP4	GBP4	Endo1vsEndo2	Up
6.42048e-94	-0.531387	0.427	0.697	1.49565e-89	CDH5	CDH5	Endo1vsEndo2	Down
1.30413e-93	-0.53225	0.477	0.73	3.03797e-89	ARPC1B	ARPC1B	Endo1vsEndo2	Down
3.61816e-93	-0.43976	0.182	0.453	8.42851e-89	CCT8	CCT8	Endo1vsEndo2	NoSignifi
6.22081e-93	-0.520356	0.185	0.447	1.44914e-88	LXN	LXN	Endo1vsEndo2	Down
6.57783e-93	0.454176	0.321	0.073	1.53231e-88	LEPR	LEPR	Endo1vsEndo2	NoSignifi
1.19813e-92	-0.45851	0.287	0.591	2.79104e-88	SNRPD2	SNRPD2	Endo1vsEndo2	NoSignifi
1.26162e-92	0.607733	0.348	0.094	2.93895e-88	ALPL	ALPL	Endo1vsEndo2	Up
1.52612e-92	-0.479336	0.289	0.568	3.55509e-88	ACTR2	ACTR2	Endo1vsEndo2	NoSignifi
3.36386e-92	-0.468183	0.452	0.718	7.8361e-88	CALD1	CALD1	Endo1vsEndo2	NoSignifi
6.0371e-92	-0.51686	0.511	0.752	1.40634e-87	NDUFB2	NDUFB2	Endo1vsEndo2	Down
1.01531e-91	0.726756	0.391	0.136	2.36516e-87	INTS6	INTS6	Endo1vsEndo2	Up
1.54167e-91	-0.417123	0.139	0.393	3.59133e-87	TUBB6	TUBB6	Endo1vsEndo2	NoSignifi
2.41948e-91	0.418999	0.286	0.05	5.63618e-87	THSD4	THSD4	Endo1vsEndo2	NoSignifi
3.4791e-91	0.527709	0.414	0.151	8.10457e-87	CMTM8	CMTM8	Endo1vsEndo2	Up
4.48362e-91	-0.467267	0.686	0.858	1.04446e-86	YWHAB	YWHAB	Endo1vsEndo2	NoSignifi
5.81878e-91	-0.351535	0.095	0.329	1.35548e-86	IKBIP	IKBIP	Endo1vsEndo2	NoSignifi
6.95788e-91	-0.361763	0.095	0.326	1.62084e-86	BCL6B	BCL6B	Endo1vsEndo2	NoSignifi
1.06453e-90	-0.361906	0.107	0.347	2.47982e-86	GPR4	GPR4	Endo1vsEndo2	NoSignifi
1.73134e-90	-0.510558	0.933	0.97	4.03316e-86	SRP14	SRP14	Endo1vsEndo2	Down
1.98513e-90	0.553172	0.52	0.242	4.62437e-86	PLAT	PLAT	Endo1vsEndo2	Up
2.63967e-90	-0.578247	0.196	0.451	6.14911e-86	COL18A1	COL18A1	Endo1vsEndo2	Down
2.91964e-90	-0.392545	0.189	0.476	6.80131e-86	ATP5PB	ATP5PB	Endo1vsEndo2	NoSignifi
3.30153e-90	0.538552	0.481	0.215	7.69092e-86	FOXC1	FOXC1	Endo1vsEndo2	Up
1.29933e-89	-0.493312	0.461	0.746	3.02678e-85	RPS27L	RPS27L	Endo1vsEndo2	NoSignifi
1.43623e-89	0.697794	0.666	0.494	3.34569e-85	SRSF5	SRSF5	Endo1vsEndo2	Up
1.82694e-89	-0.459586	0.081	0.298	4.25587e-85	UNC5B	UNC5B	Endo1vsEndo2	NoSignifi
1.88888e-89	1.0815	0.633	0.466	4.40014e-85	PPP1R15A	PPP1R15A	Endo1vsEndo2	Up
2.79793e-89	0.421888	0.251	0.032	6.51779e-85	RSAD2	RSAD2	Endo1vsEndo2	NoSignifi
4.32476e-89	-0.472468	0.953	0.975	1.00745e-84	MYL12B	MYL12B	Endo1vsEndo2	NoSignifi
7.30769e-89	-0.540884	0.336	0.605	1.70233e-84	YWHAH	YWHAH	Endo1vsEndo2	Down
7.89934e-89	-0.433537	0.072	0.282	1.84015e-84	TNFRSF4	TNFRSF4	Endo1vsEndo2	NoSignifi
1.1132e-88	-0.339233	0.105	0.346	2.5932e-84	CNIH1	CNIH1	Endo1vsEndo2	NoSignifi
1.25626e-88	-0.94774	0.353	0.593	2.92647e-84	INSR	INSR	Endo1vsEndo2	Down
2.11592e-88	0.528009	0.513	0.243	4.92903e-84	CYSTM1	CYSTM1	Endo1vsEndo2	Up
1.31852e-87	0.778068	0.352	0.111	3.07148e-83	AL118516.1	AL118516.1	Endo1vsEndo2	Up
1.61175e-87	-0.491402	0.335	0.609	3.75457e-83	SNRPG	SNRPG	Endo1vsEndo2	NoSignifi
4.12366e-87	0.761852	0.526	0.301	9.60606e-83	BRD2	BRD2	Endo1vsEndo2	Up
4.91273e-87	0.494485	0.443	0.177	1.14442e-82	LMCD1	LMCD1	Endo1vsEndo2	NoSignifi
8.09732e-87	0.370215	0.272	0.047	1.88627e-82	ST8SIA6	ST8SIA6	Endo1vsEndo2	NoSignifi
6.13496e-86	0.488365	0.39	0.139	1.42914e-81	AGFG1	AGFG1	Endo1vsEndo2	NoSignifi
9.87213e-86	0.78827	0.446	0.179	2.29971e-81	PTGDS	PTGDS	Endo1vsEndo2	Up
1.02225e-85	0.418416	0.341	0.094	2.38133e-81	SMIM10	SMIM10	Endo1vsEndo2	NoSignifi
1.09591e-85	-0.467518	0.36	0.628	2.55293e-81	RNF7	RNF7	Endo1vsEndo2	NoSignifi
1.12854e-85	0.431886	0.887	0.694	2.62892e-81	S100A10	S100A10	Endo1vsEndo2	NoSignifi
1.23114e-85	-0.467393	0.654	0.862	2.86795e-81	EIF4A1	EIF4A1	Endo1vsEndo2	NoSignifi
1.41421e-85	-0.295138	0.058	0.258	3.2944e-81	PGM2	PGM2	Endo1vsEndo2	NoSignifi
1.95229e-85	-0.450572	0.301	0.579	4.54786e-81	PEA15	PEA15	Endo1vsEndo2	NoSignifi
2.39733e-85	0.517247	0.476	0.218	5.58459e-81	LIMS2	LIMS2	Endo1vsEndo2	Up
3.73737e-85	-0.361232	0.143	0.395	8.7062e-81	EIF4G3	EIF4G3	Endo1vsEndo2	NoSignifi
4.07548e-85	-0.921973	0.166	0.402	9.49383e-81	CXCL12	CXCL12	Endo1vsEndo2	Down
4.12516e-85	0.415415	0.283	0.057	9.60956e-81	MAP3K8	MAP3K8	Endo1vsEndo2	NoSignifi
8.92438e-85	-0.431516	0.246	0.521	2.07893e-80	ANAPC11	ANAPC11	Endo1vsEndo2	NoSignifi
1.11967e-84	-0.445145	0.179	0.432	2.60828e-80	MAP4K4	MAP4K4	Endo1vsEndo2	NoSignifi
1.30337e-84	-0.377095	0.153	0.403	3.03619e-80	YWHAG	YWHAG	Endo1vsEndo2	NoSignifi
1.82638e-84	0.575938	0.68	0.487	4.25455e-80	SERPINB6	SERPINB6	Endo1vsEndo2	Up
2.64184e-84	0.959191	0.618	0.405	6.15417e-80	KLF4	KLF4	Endo1vsEndo2	Up
3.80351e-84	0.470211	0.464	0.204	8.86028e-80	GIMAP1	GIMAP1	Endo1vsEndo2	NoSignifi
5.23797e-84	0.417048	0.291	0.064	1.22019e-79	LIFR	LIFR	Endo1vsEndo2	NoSignifi
7.83114e-84	-0.556859	0.557	0.767	1.82426e-79	TM4SF18	TM4SF18	Endo1vsEndo2	Down
9.94103e-84	-0.332368	0.097	0.32	2.31576e-79	APEX1	APEX1	Endo1vsEndo2	NoSignifi
1.35552e-83	-0.303618	0.06	0.257	3.15769e-79	DCHS1	DCHS1	Endo1vsEndo2	NoSignifi
1.38469e-83	0.507135	0.477	0.223	3.22564e-79	TMEM50B	TMEM50B	Endo1vsEndo2	Up
2.05468e-83	-0.312342	0.067	0.271	4.78638e-79	HMOX2	HMOX2	Endo1vsEndo2	NoSignifi
2.07161e-83	0.426691	0.283	0.06	4.82582e-79	TOB1	TOB1	Endo1vsEndo2	NoSignifi
2.52672e-83	1.21533	0.918	0.791	5.88599e-79	FOS	FOS	Endo1vsEndo2	Up
2.64569e-83	-0.458296	0.858	0.927	6.16314e-79	MIF	MIF	Endo1vsEndo2	NoSignifi
2.68712e-83	0.412277	0.347	0.102	6.25966e-79	PCBD1	PCBD1	Endo1vsEndo2	NoSignifi
3.95532e-83	-0.433908	0.234	0.496	9.21391e-79	SWAP70	SWAP70	Endo1vsEndo2	NoSignifi
5.66952e-83	0.553932	0.674	0.467	1.32071e-78	PTPRB	PTPRB	Endo1vsEndo2	Up
3.60354e-82	0.459689	0.372	0.129	8.39445e-78	GATA2	GATA2	Endo1vsEndo2	NoSignifi
1.14069e-81	1.20874	0.852	0.685	2.65724e-77	ZFP36	ZFP36	Endo1vsEndo2	Up
1.17779e-81	-0.525602	0.728	0.84	2.74366e-77	NME2	NME2	Endo1vsEndo2	Down
2.28144e-81	0.704229	0.56	0.34	5.31462e-77	SNHG8	SNHG8	Endo1vsEndo2	Up
2.2894e-81	-0.467152	0.263	0.528	5.33316e-77	TCEAL9	TCEAL9	Endo1vsEndo2	NoSignifi
2.39223e-81	-0.284651	0.061	0.258	5.57269e-77	PSMD10	PSMD10	Endo1vsEndo2	NoSignifi
3.88067e-81	-0.315181	0.071	0.274	9.04003e-77	SEMA6B	SEMA6B	Endo1vsEndo2	NoSignifi
4.83695e-81	0.561584	0.339	0.104	1.12677e-76	NFKBIZ	NFKBIZ	Endo1vsEndo2	Up
8.11638e-81	-0.430604	0.166	0.414	1.89071e-76	PROCR	PROCR	Endo1vsEndo2	NoSignifi
1.14213e-80	1.23977	0.576	0.439	2.66059e-76	SOCS3	SOCS3	Endo1vsEndo2	Up
1.27131e-80	-0.486761	0.985	0.99	2.96151e-76	GAPDH	GAPDH	Endo1vsEndo2	NoSignifi
1.51686e-80	0.475478	0.332	0.095	3.53353e-76	IFIT1	IFIT1	Endo1vsEndo2	NoSignifi
1.61673e-80	-0.421242	0.323	0.598	3.76617e-76	PSMB3	PSMB3	Endo1vsEndo2	NoSignifi
1.81989e-80	-0.385471	0.187	0.437	4.23942e-76	REXO2	REXO2	Endo1vsEndo2	NoSignifi
2.36953e-80	-0.38039	0.191	0.445	5.51981e-76	TIMM8B	TIMM8B	Endo1vsEndo2	NoSignifi
3.91043e-80	-0.347044	0.123	0.355	9.10936e-76	TCEAL8	TCEAL8	Endo1vsEndo2	NoSignifi
5.02164e-80	0.641115	0.724	0.537	1.16979e-75	ZFP36L1	ZFP36L1	Endo1vsEndo2	Up
6.66444e-80	-0.350611	0.104	0.322	1.55248e-75	SH3BP5	SH3BP5	Endo1vsEndo2	NoSignifi
6.83192e-80	-0.4175	0.392	0.669	1.5915e-75	BRK1	BRK1	Endo1vsEndo2	NoSignifi
9.63527e-80	-0.34589	0.1	0.315	2.24454e-75	ST8SIA4	ST8SIA4	Endo1vsEndo2	NoSignifi
1.32132e-79	-0.515882	0.224	0.463	3.078e-75	ARHGAP18	ARHGAP18	Endo1vsEndo2	Down
1.34526e-79	-0.46453	0.299	0.553	3.13378e-75	NOTCH4	NOTCH4	Endo1vsEndo2	NoSignifi
2.49805e-79	-0.404404	0.254	0.525	5.81921e-75	CTNNA1	CTNNA1	Endo1vsEndo2	NoSignifi
3.87283e-79	-0.314724	0.063	0.256	9.02176e-75	CMTM3	CMTM3	Endo1vsEndo2	NoSignifi
4.3518e-79	-0.625228	0.986	0.991	1.01375e-74	A2M	A2M	Endo1vsEndo2	Down
1.83725e-78	0.639634	0.333	0.109	4.27988e-74	UBE2S	UBE2S	Endo1vsEndo2	Up
2.09104e-78	-0.455352	0.666	0.843	4.87109e-74	ARPC3	ARPC3	Endo1vsEndo2	NoSignifi
2.92672e-78	-0.385107	0.174	0.424	6.8178e-74	PLS3	PLS3	Endo1vsEndo2	NoSignifi
3.58292e-78	0.719542	0.372	0.137	8.3464e-74	DDIT3	DDIT3	Endo1vsEndo2	Up
7.55249e-78	0.446423	0.36	0.125	1.75935e-73	SHC2	SHC2	Endo1vsEndo2	NoSignifi
7.69436e-78	0.441843	0.265	0.055	1.7924e-73	PDK4	PDK4	Endo1vsEndo2	NoSignifi
1.3589e-77	0.534075	0.486	0.238	3.16556e-73	MGLL	MGLL	Endo1vsEndo2	Up
1.40347e-77	0.380566	0.313	0.087	3.26938e-73	SRGAP2B	SRGAP2B	Endo1vsEndo2	NoSignifi
1.58979e-77	0.460881	0.363	0.129	3.70341e-73	LINC01578	LINC01578	Endo1vsEndo2	NoSignifi
1.59001e-77	0.514025	0.597	0.35	3.70394e-73	PSMB9	PSMB9	Endo1vsEndo2	Up
2.36797e-77	0.334725	0.254	0.047	5.51618e-73	PPARD	PPARD	Endo1vsEndo2	NoSignifi
2.42006e-77	0.542396	0.413	0.171	5.63753e-73	STAT1	STAT1	Endo1vsEndo2	Up
2.68903e-77	0.555893	0.461	0.222	6.26409e-73	SNHG7	SNHG7	Endo1vsEndo2	Up
2.75744e-77	-0.429773	0.24	0.486	6.42345e-73	MMRN2	MMRN2	Endo1vsEndo2	NoSignifi
3.24601e-77	-0.424586	0.602	0.812	7.56157e-73	ATP5MG	ATP5MG	Endo1vsEndo2	NoSignifi
3.8448e-77	-0.463671	0.375	0.629	8.95647e-73	ATOX1	ATOX1	Endo1vsEndo2	NoSignifi
6.98638e-77	-0.339842	0.095	0.303	1.62748e-72	MANF	MANF	Endo1vsEndo2	NoSignifi
1.50153e-76	-0.389346	0.195	0.443	3.49781e-72	CCT2	CCT2	Endo1vsEndo2	NoSignifi
2.99632e-76	0.412385	0.288	0.071	6.97993e-72	TNS1	TNS1	Endo1vsEndo2	NoSignifi
8.33843e-76	-0.312952	0.108	0.324	1.94244e-71	PDIA4	PDIA4	Endo1vsEndo2	NoSignifi
2.29608e-75	0.38895	0.293	0.075	5.34871e-71	EPSTI1	EPSTI1	Endo1vsEndo2	NoSignifi
4.33913e-75	0.391941	0.981	0.86	1.0108e-70	RPL41	RPL41	Endo1vsEndo2	NoSignifi
5.94121e-75	0.405837	0.373	0.138	1.38401e-70	NRN1	NRN1	Endo1vsEndo2	NoSignifi
6.93181e-75	-0.338416	0.089	0.29	1.61477e-70	STARD4	STARD4	Endo1vsEndo2	NoSignifi
5.89606e-74	0.621486	0.346	0.126	1.37349e-69	IER5L	IER5L	Endo1vsEndo2	Up
6.69199e-74	-0.446103	0.921	0.953	1.5589e-69	RPL5	RPL5	Endo1vsEndo2	NoSignifi
1.52626e-73	-0.310043	0.089	0.29	3.55542e-69	STT3B	STT3B	Endo1vsEndo2	NoSignifi
1.90863e-73	0.716003	0.57	0.364	4.44616e-69	CCNL1	CCNL1	Endo1vsEndo2	Up
5.81677e-73	0.34361	0.257	0.054	1.35502e-68	MXI1	MXI1	Endo1vsEndo2	NoSignifi
5.88882e-73	-0.337349	0.079	0.271	1.3718e-68	ARL15	ARL15	Endo1vsEndo2	NoSignifi
6.98272e-73	0.678945	0.772	0.66	1.62663e-68	SLC9A3R2	SLC9A3R2	Endo1vsEndo2	Up
1.17623e-72	-0.349376	0.17	0.405	2.74004e-68	SYNCRIP	SYNCRIP	Endo1vsEndo2	NoSignifi
1.43363e-72	-0.324885	0.092	0.291	3.33964e-68	TNFAIP8L1	TNFAIP8L1	Endo1vsEndo2	NoSignifi
1.73108e-72	-0.307407	0.101	0.309	4.03256e-68	PSMD14	PSMD14	Endo1vsEndo2	NoSignifi
2.71046e-72	0.517748	0.445	0.209	6.31402e-68	GGT5	GGT5	Endo1vsEndo2	Up
3.84008e-72	-0.448577	0.653	0.836	8.94546e-68	EIF4G2	EIF4G2	Endo1vsEndo2	NoSignifi
4.36408e-72	-0.318406	0.088	0.285	1.01661e-67	VASH1	VASH1	Endo1vsEndo2	NoSignifi
2.47705e-71	0.384433	0.316	0.098	5.77029e-67	EPN2	EPN2	Endo1vsEndo2	NoSignifi
3.46523e-71	-0.351416	0.16	0.384	8.07225e-67	TMEM167A	TMEM167A	Endo1vsEndo2	NoSignifi
5.13991e-71	0.355043	0.257	0.058	1.19734e-66	TLE4	TLE4	Endo1vsEndo2	NoSignifi
6.61243e-71	-0.364791	0.165	0.392	1.54037e-66	PHACTR2	PHACTR2	Endo1vsEndo2	NoSignifi
8.75694e-71	0.388284	0.358	0.132	2.03993e-66	CCND3	CCND3	Endo1vsEndo2	NoSignifi
1.00987e-70	-0.384148	0.284	0.542	2.3525e-66	RPN2	RPN2	Endo1vsEndo2	NoSignifi
4.98872e-70	-0.383967	0.295	0.55	1.16212e-65	SH3GLB1	SH3GLB1	Endo1vsEndo2	NoSignifi
5.37936e-70	-0.321349	0.14	0.361	1.25312e-65	EIF3M	EIF3M	Endo1vsEndo2	NoSignifi
6.76205e-70	-0.329774	0.15	0.374	1.57522e-65	RCN1	RCN1	Endo1vsEndo2	NoSignifi
1.59436e-69	-0.350911	0.222	0.472	3.71405e-65	NDUFB6	NDUFB6	Endo1vsEndo2	NoSignifi
2.01971e-69	0.558378	0.569	0.348	4.70493e-65	HOPX	HOPX	Endo1vsEndo2	Up
2.40012e-69	-0.398708	0.308	0.563	5.59108e-65	CAP1	CAP1	Endo1vsEndo2	NoSignifi
3.67461e-69	-0.372357	0.196	0.432	8.56001e-65	RRAGA	RRAGA	Endo1vsEndo2	NoSignifi
4.88712e-69	0.481337	0.403	0.172	1.13845e-64	MDK	MDK	Endo1vsEndo2	NoSignifi
5.05419e-69	0.384476	0.995	0.975	1.17737e-64	RPL10	RPL10	Endo1vsEndo2	NoSignifi
5.19371e-69	-0.399622	0.464	0.697	1.20988e-64	ATP5IF1	ATP5IF1	Endo1vsEndo2	NoSignifi
5.52516e-69	-0.343764	0.099	0.294	1.28708e-64	TGFB1	TGFB1	Endo1vsEndo2	NoSignifi
6.1438e-69	0.57353	0.737	0.618	1.4312e-64	SPTBN1	SPTBN1	Endo1vsEndo2	Up
1.05135e-68	-0.421954	0.522	0.745	2.44911e-64	UQCRB	UQCRB	Endo1vsEndo2	NoSignifi
1.41798e-68	-0.290755	0.079	0.265	3.30319e-64	TSPAN15	TSPAN15	Endo1vsEndo2	NoSignifi
1.80616e-68	-0.385455	0.418	0.66	4.20745e-64	SEC61B	SEC61B	Endo1vsEndo2	NoSignifi
3.19093e-68	-0.34514	0.21	0.452	7.43327e-64	COX16	COX16	Endo1vsEndo2	NoSignifi
3.27216e-68	0.897426	0.798	0.72	7.6225e-64	RHOB	RHOB	Endo1vsEndo2	Up
6.03804e-68	0.528238	0.576	0.376	1.40656e-63	NAMPT	NAMPT	Endo1vsEndo2	Up
6.37213e-68	0.502156	0.456	0.236	1.48439e-63	AP3S1	AP3S1	Endo1vsEndo2	Up
6.39127e-68	-0.393912	0.348	0.594	1.48885e-63	RTRAF	RTRAF	Endo1vsEndo2	NoSignifi
1.35822e-67	-0.272054	0.077	0.262	3.16396e-63	ATP2B1	ATP2B1	Endo1vsEndo2	NoSignifi
1.39198e-67	0.375033	0.293	0.088	3.24261e-63	SGMS1	SGMS1	Endo1vsEndo2	NoSignifi
1.57834e-67	0.489448	0.663	0.483	3.67674e-63	CIRBP	CIRBP	Endo1vsEndo2	NoSignifi
1.91782e-67	-0.463746	0.595	0.773	4.46755e-63	SNX3	SNX3	Endo1vsEndo2	NoSignifi
3.15867e-67	-0.333204	0.138	0.35	7.35812e-63	RSL1D1	RSL1D1	Endo1vsEndo2	NoSignifi
3.4584e-67	0.394994	0.351	0.134	8.05634e-63	TSPAN5	TSPAN5	Endo1vsEndo2	NoSignifi
3.62343e-67	-0.38649	0.814	0.912	8.44077e-63	RPS29	RPS29	Endo1vsEndo2	NoSignifi
4.45806e-67	-0.324221	0.17	0.397	1.03851e-62	TXNL1	TXNL1	Endo1vsEndo2	NoSignifi
4.71214e-67	0.583089	0.426	0.213	1.09769e-62	PPP1R10	PPP1R10	Endo1vsEndo2	Up
6.28068e-67	-0.307679	0.128	0.338	1.46308e-62	STMP1	STMP1	Endo1vsEndo2	NoSignifi
8.48204e-67	0.42838	0.338	0.121	1.97589e-62	TIPARP	TIPARP	Endo1vsEndo2	NoSignifi
1.03879e-66	0.460454	0.555	0.32	2.41986e-62	PPA1	PPA1	Endo1vsEndo2	NoSignifi
1.24712e-66	0.428753	0.966	0.902	2.90516e-62	RPS4X	RPS4X	Endo1vsEndo2	NoSignifi
1.36295e-66	-0.284747	0.11	0.311	3.17498e-62	SEC61A1	SEC61A1	Endo1vsEndo2	NoSignifi
1.99869e-66	-0.271584	0.078	0.261	4.65595e-62	CXXC5	CXXC5	Endo1vsEndo2	NoSignifi
2.28943e-66	-0.402608	0.354	0.595	5.33323e-62	XRCC5	XRCC5	Endo1vsEndo2	NoSignifi
2.32734e-66	0.505044	0.422	0.206	5.42153e-62	GRASP	GRASP	Endo1vsEndo2	Up
8.93569e-66	0.454928	0.463	0.242	2.08157e-61	PDCD4	PDCD4	Endo1vsEndo2	NoSignifi
9.261e-66	0.363917	0.299	0.095	2.15735e-61	NXN	NXN	Endo1vsEndo2	NoSignifi
1.07442e-65	0.380866	0.325	0.115	2.50285e-61	DNM2	DNM2	Endo1vsEndo2	NoSignifi
1.17211e-65	0.615293	0.752	0.59	2.73044e-61	GIMAP7	GIMAP7	Endo1vsEndo2	Up
1.48345e-65	-0.334412	0.252	0.505	3.45571e-61	ATP5F1A	ATP5F1A	Endo1vsEndo2	NoSignifi
1.72791e-65	-0.416585	0.149	0.362	4.02516e-61	JAG1	JAG1	Endo1vsEndo2	NoSignifi
2.26906e-65	-0.349791	0.262	0.51	5.28577e-61	TOMM6	TOMM6	Endo1vsEndo2	NoSignifi
3.11014e-65	0.457157	0.898	0.754	7.24506e-61	CALM2	CALM2	Endo1vsEndo2	NoSignifi
4.47619e-65	-0.538268	0.274	0.498	1.04273e-60	SGK1	SGK1	Endo1vsEndo2	Down
4.80333e-65	-0.403595	0.362	0.602	1.11893e-60	ATP5F1C	ATP5F1C	Endo1vsEndo2	NoSignifi
6.39203e-65	0.33632	0.275	0.076	1.48902e-60	TRIM69	TRIM69	Endo1vsEndo2	NoSignifi
6.47392e-65	-0.523973	0.453	0.657	1.5081e-60	EMCN	EMCN	Endo1vsEndo2	Down
7.49495e-65	-0.431447	0.824	0.921	1.74595e-60	RAMP2	RAMP2	Endo1vsEndo2	NoSignifi
1.2019e-64	-0.307651	0.18	0.408	2.79982e-60	PSMD7	PSMD7	Endo1vsEndo2	NoSignifi
2.23634e-64	-0.374164	0.431	0.67	5.20955e-60	PARK7	PARK7	Endo1vsEndo2	NoSignifi
4.01949e-64	-0.340478	0.13	0.334	9.3634e-60	LY96	LY96	Endo1vsEndo2	NoSignifi
4.10999e-64	0.354482	0.478	0.247	9.57423e-60	HIST1H4C	HIST1H4C	Endo1vsEndo2	NoSignifi
9.31051e-64	-0.356897	0.171	0.384	2.16888e-59	RALA	RALA	Endo1vsEndo2	NoSignifi
1.11897e-63	-0.369014	0.722	0.873	2.60663e-59	RPL38	RPL38	Endo1vsEndo2	NoSignifi
1.37002e-63	-0.337096	0.207	0.437	3.19145e-59	SNRPE	SNRPE	Endo1vsEndo2	NoSignifi
2.55897e-63	-0.347151	0.151	0.358	5.96111e-59	LRRFIP1	LRRFIP1	Endo1vsEndo2	NoSignifi
3.70751e-63	-0.368078	0.306	0.557	8.63663e-59	ATP5PO	ATP5PO	Endo1vsEndo2	NoSignifi
4.37859e-63	-0.322834	0.176	0.396	1.01999e-58	NHP2	NHP2	Endo1vsEndo2	NoSignifi
4.61775e-63	-0.394051	0.4	0.632	1.0757e-58	UQCRH	UQCRH	Endo1vsEndo2	NoSignifi
4.70302e-63	0.691231	0.553	0.371	1.09557e-58	RPS10	RPS10	Endo1vsEndo2	Up
5.3667e-63	0.326876	0.269	0.076	1.25017e-58	SH3BP4	SH3BP4	Endo1vsEndo2	NoSignifi
5.55239e-63	0.527092	0.52	0.316	1.29343e-58	XAF1	XAF1	Endo1vsEndo2	Up
9.70446e-63	-0.370149	0.805	0.906	2.26065e-58	NDUFA4	NDUFA4	Endo1vsEndo2	NoSignifi
1.0752e-62	0.340478	0.276	0.08	2.50468e-58	BNIP3	BNIP3	Endo1vsEndo2	NoSignifi
1.47426e-62	-0.39153	0.433	0.669	3.43429e-58	ATP5F1B	ATP5F1B	Endo1vsEndo2	NoSignifi
1.61437e-62	-0.261877	0.08	0.257	3.76067e-58	EIF4E2	EIF4E2	Endo1vsEndo2	NoSignifi
1.66857e-62	-0.273748	0.134	0.34	3.88694e-58	MRPL13	MRPL13	Endo1vsEndo2	NoSignifi
1.70161e-62	-0.300088	0.134	0.336	3.9639e-58	CASP4	CASP4	Endo1vsEndo2	NoSignifi
1.97244e-62	-0.338321	0.138	0.337	4.59479e-58	RNF145	RNF145	Endo1vsEndo2	NoSignifi
2.13954e-62	0.281219	0.395	0.165	4.98406e-58	HMGB2	HMGB2	Endo1vsEndo2	NoSignifi
2.8323e-62	0.606471	0.447	0.216	6.59784e-58	DEPP1	DEPP1	Endo1vsEndo2	Up
4.52703e-62	0.533426	0.567	0.373	1.05457e-57	PNRC1	PNRC1	Endo1vsEndo2	Up
9.28107e-62	0.559929	0.595	0.433	2.16203e-57	WSB1	WSB1	Endo1vsEndo2	Up
1.45135e-61	0.58966	0.5	0.309	3.38092e-57	TUBB4B	TUBB4B	Endo1vsEndo2	Up
2.01844e-61	0.915847	0.605	0.456	4.70195e-57	FOSB	FOSB	Endo1vsEndo2	Up
2.63186e-61	-0.28027	0.112	0.303	6.13091e-57	MRPL36	MRPL36	Endo1vsEndo2	NoSignifi
3.27305e-61	-0.331179	0.27	0.507	7.62457e-57	BANF1	BANF1	Endo1vsEndo2	NoSignifi
4.51709e-61	-0.340232	0.273	0.507	1.05226e-56	EIF3E	EIF3E	Endo1vsEndo2	NoSignifi
8.31576e-61	-0.262573	0.103	0.291	1.93716e-56	TES	TES	Endo1vsEndo2	NoSignifi
9.03653e-61	-0.371897	0.22	0.434	2.10506e-56	PTPRM	PTPRM	Endo1vsEndo2	NoSignifi
9.88351e-61	-0.350604	0.205	0.422	2.30236e-56	VDAC1	VDAC1	Endo1vsEndo2	NoSignifi
1.03099e-60	-0.309092	0.085	0.258	2.40169e-56	CFAP20	CFAP20	Endo1vsEndo2	NoSignifi
1.58315e-60	-0.408839	0.374	0.598	3.68795e-56	SRSF11	SRSF11	Endo1vsEndo2	NoSignifi
1.68278e-60	-0.272851	0.114	0.305	3.92003e-56	PAPSS1	PAPSS1	Endo1vsEndo2	NoSignifi
2.94841e-60	-0.292539	0.162	0.374	6.86833e-56	TIMM13	TIMM13	Endo1vsEndo2	NoSignifi
4.03833e-60	-0.351292	0.23	0.457	9.40729e-56	ZEB1	ZEB1	Endo1vsEndo2	NoSignifi
4.51644e-60	-0.310904	0.146	0.345	1.0521e-55	FZD4	FZD4	Endo1vsEndo2	NoSignifi
6.20063e-60	-0.457648	0.379	0.594	1.44444e-55	LPAR6	LPAR6	Endo1vsEndo2	NoSignifi
7.20273e-60	-0.280339	0.11	0.299	1.67788e-55	TKT	TKT	Endo1vsEndo2	NoSignifi
1.51774e-59	-0.264504	0.082	0.254	3.53559e-55	GGCT	GGCT	Endo1vsEndo2	NoSignifi
1.55652e-59	-0.348095	0.303	0.542	3.6259e-55	PSMA1	PSMA1	Endo1vsEndo2	NoSignifi
1.69238e-59	-0.388717	0.262	0.487	3.9424e-55	BAX	BAX	Endo1vsEndo2	NoSignifi
1.83242e-59	0.388678	0.325	0.124	4.26861e-55	IFI27L2	IFI27L2	Endo1vsEndo2	NoSignifi
1.89786e-59	-0.342289	0.183	0.395	4.42105e-55	ASPH	ASPH	Endo1vsEndo2	NoSignifi
1.93695e-59	0.362188	0.326	0.123	4.51212e-55	GPR146	GPR146	Endo1vsEndo2	NoSignifi
2.17885e-59	0.434551	0.829	0.754	5.07562e-55	RAC1	RAC1	Endo1vsEndo2	NoSignifi
2.58794e-59	-0.386714	0.902	0.948	6.02861e-55	HMGB1	HMGB1	Endo1vsEndo2	NoSignifi
2.85398e-59	0.339727	0.323	0.121	6.64835e-55	RNF144B	RNF144B	Endo1vsEndo2	NoSignifi
3.81247e-59	-0.325372	0.219	0.443	8.88115e-55	SNRPB2	SNRPB2	Endo1vsEndo2	NoSignifi
5.99273e-59	-0.311798	0.154	0.355	1.39601e-54	FYN	FYN	Endo1vsEndo2	NoSignifi
1.10377e-58	-0.33797	0.301	0.541	2.57122e-54	ATP5MPL	ATP5MPL	Endo1vsEndo2	NoSignifi
1.70504e-58	0.353254	0.315	0.119	3.9719e-54	RNF115	RNF115	Endo1vsEndo2	NoSignifi
2.96811e-58	-0.685917	0.217	0.42	6.9142e-54	STMN1	STMN1	Endo1vsEndo2	Down
4.25334e-58	-0.435403	0.346	0.572	9.90815e-54	EFNA1	EFNA1	Endo1vsEndo2	NoSignifi
4.69245e-58	-0.31106	0.236	0.458	1.09311e-53	LAMTOR2	LAMTOR2	Endo1vsEndo2	NoSignifi
7.25365e-58	-0.360972	0.348	0.576	1.68974e-53	NAP1L1	NAP1L1	Endo1vsEndo2	NoSignifi
8.47678e-58	0.405795	0.338	0.141	1.97467e-53	IER5	IER5	Endo1vsEndo2	NoSignifi
1.1144e-57	-0.341746	0.617	0.783	2.596e-53	COX7A2	COX7A2	Endo1vsEndo2	NoSignifi
2.37908e-57	0.438675	0.746	0.566	5.54208e-53	STOM	STOM	Endo1vsEndo2	NoSignifi
2.87714e-57	0.435238	0.48	0.268	6.70229e-53	FOXP1	FOXP1	Endo1vsEndo2	NoSignifi
4.56415e-57	-0.309667	0.172	0.378	1.06322e-52	NUTF2	NUTF2	Endo1vsEndo2	NoSignifi
8.1179e-57	0.740457	0.506	0.344	1.89106e-52	HNRNPH1	HNRNPH1	Endo1vsEndo2	Up
8.26905e-57	-0.333977	0.166	0.364	1.92627e-52	ADGRL2	ADGRL2	Endo1vsEndo2	NoSignifi
1.46853e-56	-0.42773	0.46	0.674	3.42094e-52	SLC25A5	SLC25A5	Endo1vsEndo2	NoSignifi
1.77763e-56	-0.292878	0.118	0.302	4.14098e-52	YPEL2	YPEL2	Endo1vsEndo2	NoSignifi
1.89039e-56	0.314925	0.261	0.08	4.40367e-52	CYLD	CYLD	Endo1vsEndo2	NoSignifi
2.08802e-56	-0.396637	0.629	0.79	4.86405e-52	EEF1G	EEF1G	Endo1vsEndo2	NoSignifi
2.28054e-56	-0.266397	0.114	0.299	5.31251e-52	MPV17	MPV17	Endo1vsEndo2	NoSignifi
2.53661e-56	-0.285562	0.166	0.368	5.90904e-52	LYPLA1	LYPLA1	Endo1vsEndo2	NoSignifi
4.12586e-56	0.413252	0.333	0.137	9.6112e-52	IFI35	IFI35	Endo1vsEndo2	NoSignifi
4.42109e-56	-0.29322	0.901	0.96	1.02989e-51	RPL21	RPL21	Endo1vsEndo2	NoSignifi
5.01475e-56	-0.358922	0.25	0.468	1.16819e-51	CARHSP1	CARHSP1	Endo1vsEndo2	NoSignifi
5.1628e-56	-0.34269	0.232	0.445	1.20267e-51	SNRPD1	SNRPD1	Endo1vsEndo2	NoSignifi
5.69875e-56	-0.284213	0.143	0.336	1.32752e-51	SEC31A	SEC31A	Endo1vsEndo2	NoSignifi
5.98064e-56	-0.359983	0.911	0.939	1.39319e-51	CD63	CD63	Endo1vsEndo2	NoSignifi
1.02174e-55	-0.385885	0.826	0.892	2.38015e-51	RPS5	RPS5	Endo1vsEndo2	NoSignifi
1.03119e-55	-0.3333	0.112	0.29	2.40215e-51	ZYX	ZYX	Endo1vsEndo2	NoSignifi
1.09849e-55	-0.326371	0.183	0.386	2.55894e-51	CFI	CFI	Endo1vsEndo2	NoSignifi
1.13898e-55	0.491752	0.673	0.496	2.65326e-51	APOLD1	APOLD1	Endo1vsEndo2	NoSignifi
2.44185e-55	-0.288908	0.198	0.411	5.68828e-51	GDI2	GDI2	Endo1vsEndo2	NoSignifi
3.53498e-55	-0.296454	0.202	0.414	8.23473e-51	PDCD5	PDCD5	Endo1vsEndo2	NoSignifi
3.70004e-55	-0.362255	0.338	0.564	8.61924e-51	SNU13	SNU13	Endo1vsEndo2	NoSignifi
5.42778e-55	0.444204	0.516	0.32	1.2644e-50	PRXL2A	PRXL2A	Endo1vsEndo2	NoSignifi
6.9189e-55	0.625993	0.398	0.2	1.61176e-50	GLUL	GLUL	Endo1vsEndo2	Up
1.4051e-54	-0.48243	0.751	0.86	3.27318e-50	APP	APP	Endo1vsEndo2	NoSignifi
2.61065e-54	-0.355474	0.316	0.533	6.08152e-50	P4HB	P4HB	Endo1vsEndo2	NoSignifi
2.77403e-54	-0.298306	0.143	0.332	6.46211e-50	PRDX4	PRDX4	Endo1vsEndo2	NoSignifi
3.08281e-54	-0.291012	0.118	0.298	7.1814e-50	PFDN4	PFDN4	Endo1vsEndo2	NoSignifi
3.9023e-54	-0.261057	0.12	0.301	9.0904e-50	HDAC2	HDAC2	Endo1vsEndo2	NoSignifi
3.97328e-54	0.495895	0.794	0.741	9.25576e-50	EGFL7	EGFL7	Endo1vsEndo2	NoSignifi
4.24492e-54	0.677083	0.745	0.677	9.88855e-50	DNAJA1	DNAJA1	Endo1vsEndo2	Up
4.41563e-54	-0.309468	0.168	0.363	1.02862e-49	LARP7	LARP7	Endo1vsEndo2	NoSignifi
4.53999e-54	-0.322702	0.216	0.425	1.05759e-49	WDR1	WDR1	Endo1vsEndo2	NoSignifi
4.7896e-54	-0.324377	0.228	0.433	1.11574e-49	METTL9	METTL9	Endo1vsEndo2	NoSignifi
6.03513e-54	-0.297541	0.109	0.282	1.40588e-49	TMOD2	TMOD2	Endo1vsEndo2	NoSignifi
6.72169e-54	-0.503824	0.234	0.439	1.56582e-49	ADAMTS1	ADAMTS1	Endo1vsEndo2	Down
6.82688e-54	-0.381117	0.397	0.6	1.59032e-49	SF3B6	SF3B6	Endo1vsEndo2	NoSignifi
7.72051e-54	-0.331187	0.309	0.527	1.79849e-49	PRMT1	PRMT1	Endo1vsEndo2	NoSignifi
8.0094e-54	-0.2669	0.096	0.264	1.86579e-49	BACE2	BACE2	Endo1vsEndo2	NoSignifi
8.03624e-54	-0.26386	0.138	0.325	1.87204e-49	GOSR2	GOSR2	Endo1vsEndo2	NoSignifi
9.76602e-54	-0.316275	0.211	0.419	2.275e-49	TOMM5	TOMM5	Endo1vsEndo2	NoSignifi
1.00811e-53	0.451622	0.416	0.216	2.34839e-49	SOX17	SOX17	Endo1vsEndo2	NoSignifi
1.36952e-53	-0.408019	0.399	0.602	3.1903e-49	BMPR2	BMPR2	Endo1vsEndo2	NoSignifi
1.8073e-53	0.394775	0.425	0.228	4.2101e-49	NR3C1	NR3C1	Endo1vsEndo2	NoSignifi
2.38909e-53	-0.277201	0.162	0.357	5.56538e-49	NONO	NONO	Endo1vsEndo2	NoSignifi
3.45788e-53	0.356337	0.436	0.22	8.05514e-49	HMGN2	HMGN2	Endo1vsEndo2	NoSignifi
3.64858e-53	-0.546898	0.536	0.69	8.49937e-49	CD81	CD81	Endo1vsEndo2	Down
3.93634e-53	-0.305439	0.228	0.441	9.16972e-49	PRDX3	PRDX3	Endo1vsEndo2	NoSignifi
4.08843e-53	-0.254262	0.163	0.364	9.524e-49	PPP2R1A	PPP2R1A	Endo1vsEndo2	NoSignifi
5.6874e-53	-0.260056	0.103	0.275	1.32488e-48	RBPMS	RBPMS	Endo1vsEndo2	NoSignifi
8.33792e-53	-0.27432	0.126	0.306	1.94232e-48	PKP4	PKP4	Endo1vsEndo2	NoSignifi
8.61144e-53	-0.338878	0.376	0.6	2.00603e-48	HNRNPC	HNRNPC	Endo1vsEndo2	NoSignifi
1.41679e-52	-0.360567	0.33	0.54	3.30042e-48	SNRPB	SNRPB	Endo1vsEndo2	NoSignifi
1.6781e-52	-0.35343	0.368	0.587	3.90915e-48	MRPL33	MRPL33	Endo1vsEndo2	NoSignifi
1.85807e-52	-0.440813	0.259	0.458	4.32838e-48	CAVIN3	CAVIN3	Endo1vsEndo2	NoSignifi
2.39427e-52	-0.329484	0.325	0.546	5.57746e-48	SH3BGRL	SH3BGRL	Endo1vsEndo2	NoSignifi
2.60379e-52	-0.452071	0.716	0.818	6.06552e-48	RPL10A	RPL10A	Endo1vsEndo2	NoSignifi
3.93885e-52	-0.322246	0.263	0.479	9.17555e-48	MORF4L2	MORF4L2	Endo1vsEndo2	NoSignifi
5.03991e-52	0.431354	0.62	0.446	1.17405e-47	CD46	CD46	Endo1vsEndo2	NoSignifi
9.12728e-52	-0.267802	0.16	0.354	2.1262e-47	GTF3C6	GTF3C6	Endo1vsEndo2	NoSignifi
9.76954e-52	-0.459324	0.633	0.77	2.27582e-47	CD34	CD34	Endo1vsEndo2	NoSignifi
1.02142e-51	-0.26108	0.134	0.315	2.37939e-47	DNAJB11	DNAJB11	Endo1vsEndo2	NoSignifi
1.17939e-51	-0.279948	0.171	0.367	2.74738e-47	HM13	HM13	Endo1vsEndo2	NoSignifi
1.24662e-51	-0.610327	0.498	0.655	2.904e-47	TUBA1A	TUBA1A	Endo1vsEndo2	Down
1.81508e-51	-0.287142	0.182	0.381	4.22823e-47	ATP6AP1	ATP6AP1	Endo1vsEndo2	NoSignifi
2.27497e-51	-0.289694	0.205	0.408	5.29955e-47	COX14	COX14	Endo1vsEndo2	NoSignifi
5.43242e-51	-0.351019	0.376	0.585	1.26548e-46	C19orf53	C19orf53	Endo1vsEndo2	NoSignifi
6.04075e-51	0.430626	0.49	0.302	1.40719e-46	COX7A1	COX7A1	Endo1vsEndo2	NoSignifi
7.38849e-51	-0.293166	0.195	0.392	1.72115e-46	H2AFY	H2AFY	Endo1vsEndo2	NoSignifi
7.85785e-51	0.464879	0.417	0.226	1.83049e-46	H1FX	H1FX	Endo1vsEndo2	NoSignifi
9.38267e-51	-0.353601	0.311	0.52	2.18569e-46	SSBP1	SSBP1	Endo1vsEndo2	NoSignifi
9.51481e-51	-0.314379	0.246	0.453	2.21647e-46	KDELR2	KDELR2	Endo1vsEndo2	NoSignifi
1.0675e-50	0.285161	0.256	0.084	2.48675e-46	USP53	USP53	Endo1vsEndo2	NoSignifi
1.13664e-50	-0.294574	0.152	0.334	2.6478e-46	ROCK2	ROCK2	Endo1vsEndo2	NoSignifi
2.47693e-50	-0.34589	0.483	0.687	5.77002e-46	SEM1	SEM1	Endo1vsEndo2	NoSignifi
6.76187e-50	-0.28689	0.146	0.326	1.57518e-45	SVIL	SVIL	Endo1vsEndo2	NoSignifi
7.52693e-50	-0.274468	0.211	0.417	1.7534e-45	DECR1	DECR1	Endo1vsEndo2	NoSignifi
8.50114e-50	-0.941851	0.679	0.735	1.98034e-45	LGALS1	LGALS1	Endo1vsEndo2	Down
8.6091e-50	0.42314	0.499	0.318	2.00549e-45	DOCK9	DOCK9	Endo1vsEndo2	NoSignifi
1.59463e-49	-0.394537	0.299	0.501	3.71469e-45	MEF2C	MEF2C	Endo1vsEndo2	NoSignifi
1.87666e-49	0.596006	0.559	0.426	4.37168e-45	DDX3X	DDX3X	Endo1vsEndo2	Up
2.71251e-49	-0.271845	0.152	0.334	6.3188e-45	NUDT5	NUDT5	Endo1vsEndo2	NoSignifi
3.56598e-49	-0.310882	0.356	0.566	8.30696e-45	TMED9	TMED9	Endo1vsEndo2	NoSignifi
3.72483e-49	0.281121	0.267	0.095	8.67699e-45	MAP4K2	MAP4K2	Endo1vsEndo2	NoSignifi
4.23976e-49	-0.35083	0.398	0.612	9.87652e-45	CANX	CANX	Endo1vsEndo2	NoSignifi
4.65296e-49	-0.292941	0.258	0.468	1.08391e-44	SF3B5	SF3B5	Endo1vsEndo2	NoSignifi
5.05969e-49	-0.404017	0.382	0.586	1.17865e-44	CTSB	CTSB	Endo1vsEndo2	NoSignifi
6.17142e-49	-0.308229	0.824	0.92	1.43763e-44	RPL27	RPL27	Endo1vsEndo2	NoSignifi
6.17905e-49	-0.286283	0.119	0.286	1.43941e-44	ITGA2	ITGA2	Endo1vsEndo2	NoSignifi
1.22012e-48	-0.278362	0.186	0.377	2.84227e-44	SRP72	SRP72	Endo1vsEndo2	NoSignifi
1.44273e-48	-0.318168	0.43	0.638	3.36085e-44	PGK1	PGK1	Endo1vsEndo2	NoSignifi
1.64218e-48	0.490041	0.498	0.334	3.82546e-44	SRSF2	SRSF2	Endo1vsEndo2	NoSignifi
2.36968e-48	0.378518	0.389	0.199	5.52018e-44	SLC12A2	SLC12A2	Endo1vsEndo2	NoSignifi
3.08509e-48	0.409008	0.665	0.49	7.18672e-44	TGM2	TGM2	Endo1vsEndo2	NoSignifi
4.41866e-48	-0.256638	0.155	0.339	1.02933e-43	CDC123	CDC123	Endo1vsEndo2	NoSignifi
4.71192e-48	-0.317698	0.298	0.504	1.09764e-43	NDUFB3	NDUFB3	Endo1vsEndo2	NoSignifi
5.82707e-48	-0.275666	0.194	0.387	1.35742e-43	CNIH4	CNIH4	Endo1vsEndo2	NoSignifi
6.03186e-48	0.346628	0.285	0.112	1.40512e-43	LRRC32	LRRC32	Endo1vsEndo2	NoSignifi
6.5717e-48	-0.333446	0.524	0.718	1.53088e-43	SEC62	SEC62	Endo1vsEndo2	NoSignifi
7.72836e-48	0.351912	0.359	0.176	1.80032e-43	CCDC186	CCDC186	Endo1vsEndo2	NoSignifi
1.05533e-47	-0.250326	0.126	0.296	2.45839e-43	CHCHD1	CHCHD1	Endo1vsEndo2	NoSignifi
1.11088e-47	-0.28566	0.144	0.316	2.58779e-43	PREX1	PREX1	Endo1vsEndo2	NoSignifi
1.29327e-47	-0.352406	0.299	0.495	3.01268e-43	LIMS1	LIMS1	Endo1vsEndo2	NoSignifi
1.578e-47	0.435383	0.486	0.306	3.67594e-43	SRRM2	SRRM2	Endo1vsEndo2	NoSignifi
1.6615e-47	-0.280464	0.277	0.493	3.87046e-43	PRKAR1A	PRKAR1A	Endo1vsEndo2	NoSignifi
2.01925e-47	-0.304793	0.183	0.365	4.70385e-43	RRBP1	RRBP1	Endo1vsEndo2	NoSignifi
2.80451e-47	-0.340551	0.357	0.563	6.53311e-43	ARF4	ARF4	Endo1vsEndo2	NoSignifi
3.05424e-47	-0.267815	0.231	0.432	7.11485e-43	PSMB4	PSMB4	Endo1vsEndo2	NoSignifi
4.25678e-47	0.325859	0.347	0.16	9.91616e-43	EPHX1	EPHX1	Endo1vsEndo2	NoSignifi
6.21319e-47	0.307978	0.262	0.097	1.44736e-42	ABHD5	ABHD5	Endo1vsEndo2	NoSignifi
6.75469e-47	-0.264742	0.177	0.361	1.57351e-42	PLEKHA1	PLEKHA1	Endo1vsEndo2	NoSignifi
1.43216e-46	-0.260384	0.203	0.4	3.33622e-42	TMED2	TMED2	Endo1vsEndo2	NoSignifi
1.88724e-46	-0.260029	0.116	0.279	4.39633e-42	LPP	LPP	Endo1vsEndo2	NoSignifi
1.8936e-46	-0.278192	0.352	0.571	4.41113e-42	UQCR10	UQCR10	Endo1vsEndo2	NoSignifi
4.43412e-46	0.321806	0.257	0.094	1.03293e-41	CEBPB	CEBPB	Endo1vsEndo2	NoSignifi
4.80775e-46	-0.318788	0.409	0.62	1.11997e-41	ERH	ERH	Endo1vsEndo2	NoSignifi
9.8029e-46	-0.27476	0.134	0.301	2.28358e-41	LGALS9	LGALS9	Endo1vsEndo2	NoSignifi
1.0141e-45	-0.293927	0.57	0.748	2.36234e-41	ATP6V0E1	ATP6V0E1	Endo1vsEndo2	NoSignifi
1.0371e-45	-0.300135	0.346	0.553	2.41593e-41	HNRNPD	HNRNPD	Endo1vsEndo2	NoSignifi
1.47807e-45	-0.279224	0.22	0.414	3.44316e-41	CCT3	CCT3	Endo1vsEndo2	NoSignifi
1.48012e-45	-0.262167	0.18	0.368	3.44794e-41	ERGIC3	ERGIC3	Endo1vsEndo2	NoSignifi
1.52127e-45	0.378028	0.418	0.235	3.5438e-41	MXD4	MXD4	Endo1vsEndo2	NoSignifi
2.35372e-45	-0.252736	0.207	0.4	5.483e-41	SMARCE1	SMARCE1	Endo1vsEndo2	NoSignifi
2.96007e-45	-0.32899	0.336	0.532	6.89547e-41	CAPZB	CAPZB	Endo1vsEndo2	NoSignifi
3.01717e-45	-0.290344	0.245	0.438	7.0285e-41	CCT6A	CCT6A	Endo1vsEndo2	NoSignifi
4.25124e-45	-0.291796	0.249	0.448	9.90326e-41	MRPS21	MRPS21	Endo1vsEndo2	NoSignifi
4.39097e-45	-0.327565	0.326	0.529	1.02288e-40	YWHAQ	YWHAQ	Endo1vsEndo2	NoSignifi
6.69378e-45	-0.359685	0.426	0.622	1.55932e-40	SEC61G	SEC61G	Endo1vsEndo2	NoSignifi
7.76473e-45	0.374687	0.326	0.157	1.80879e-40	ZC3HAV1	ZC3HAV1	Endo1vsEndo2	NoSignifi
1.01397e-44	-0.427234	0.127	0.294	2.36203e-40	APLN	APLN	Endo1vsEndo2	NoSignifi
1.23905e-44	0.528786	0.322	0.153	2.88637e-40	C2CD4B	C2CD4B	Endo1vsEndo2	Up
1.43302e-44	0.290512	0.277	0.112	3.33823e-40	ACVR1	ACVR1	Endo1vsEndo2	NoSignifi
1.58642e-44	-0.292433	0.279	0.474	3.69556e-40	SPCS3	SPCS3	Endo1vsEndo2	NoSignifi
2.29158e-44	-0.314132	0.505	0.698	5.33824e-40	NDUFS5	NDUFS5	Endo1vsEndo2	NoSignifi
2.40103e-44	-0.255194	0.177	0.354	5.59319e-40	PSMA5	PSMA5	Endo1vsEndo2	NoSignifi
3.38003e-44	-0.301658	0.202	0.387	7.87378e-40	PHPT1	PHPT1	Endo1vsEndo2	NoSignifi
3.98097e-44	-0.318808	0.545	0.72	9.27367e-40	ATP5MC2	ATP5MC2	Endo1vsEndo2	NoSignifi
4.45398e-44	-0.320551	0.69	0.817	1.03755e-39	EID1	EID1	Endo1vsEndo2	NoSignifi
1.01974e-43	-0.27832	0.349	0.559	2.37549e-39	LAMTOR5	LAMTOR5	Endo1vsEndo2	NoSignifi
1.04894e-43	-0.336958	0.461	0.652	2.44351e-39	TMEM50A	TMEM50A	Endo1vsEndo2	NoSignifi
1.93196e-43	0.272636	0.272	0.11	4.50051e-39	RCSD1	RCSD1	Endo1vsEndo2	NoSignifi
2.864e-43	-0.256478	0.157	0.33	6.67169e-39	SARNP	SARNP	Endo1vsEndo2	NoSignifi
3.16879e-43	-0.353757	0.402	0.586	7.3817e-39	JAK1	JAK1	Endo1vsEndo2	NoSignifi
3.21978e-43	0.302701	0.306	0.139	7.50047e-39	PXDC1	PXDC1	Endo1vsEndo2	NoSignifi
3.22968e-43	0.264609	0.261	0.101	7.52354e-39	AUTS2	AUTS2	Endo1vsEndo2	NoSignifi
3.34461e-43	-0.361319	0.584	0.744	7.79126e-39	EEF1B2	EEF1B2	Endo1vsEndo2	NoSignifi
4.37617e-43	0.292525	0.313	0.143	1.01943e-38	TNFRSF14	TNFRSF14	Endo1vsEndo2	NoSignifi
4.38256e-43	0.423371	0.253	0.1	1.02092e-38	MAFF	MAFF	Endo1vsEndo2	NoSignifi
4.42168e-43	-0.274714	0.216	0.4	1.03003e-38	CCT5	CCT5	Endo1vsEndo2	NoSignifi
4.70511e-43	-0.391211	0.332	0.514	1.09606e-38	ITGA1	ITGA1	Endo1vsEndo2	NoSignifi
5.36431e-43	0.305796	0.291	0.127	1.24962e-38	SORBS3	SORBS3	Endo1vsEndo2	NoSignifi
5.71621e-43	-0.312377	0.465	0.656	1.33159e-38	SELENOH	SELENOH	Endo1vsEndo2	NoSignifi
5.78308e-43	0.261142	0.254	0.096	1.34717e-38	IRAK3	IRAK3	Endo1vsEndo2	NoSignifi
6.8435e-43	0.286298	0.985	0.959	1.59419e-38	RPL30	RPL30	Endo1vsEndo2	NoSignifi
7.56538e-43	-0.292139	0.31	0.504	1.76236e-38	MYDGF	MYDGF	Endo1vsEndo2	NoSignifi
7.66171e-43	0.405981	0.395	0.223	1.78479e-38	GADD45A	GADD45A	Endo1vsEndo2	NoSignifi
1.12016e-42	0.29008	0.29	0.126	2.60942e-38	SRGAP2	SRGAP2	Endo1vsEndo2	NoSignifi
1.55941e-42	0.342611	0.377	0.201	3.63264e-38	GIMAP5	GIMAP5	Endo1vsEndo2	NoSignifi
2.32923e-42	-0.275941	0.107	0.252	5.42594e-38	PPP1R14B	PPP1R14B	Endo1vsEndo2	NoSignifi
2.55254e-42	-0.258412	0.247	0.445	5.94614e-38	VKORC1	VKORC1	Endo1vsEndo2	NoSignifi
3.55862e-42	0.294472	0.271	0.113	8.28981e-38	SLC52A3	SLC52A3	Endo1vsEndo2	NoSignifi
6.04199e-42	-0.333161	0.331	0.513	1.40748e-37	C9orf16	C9orf16	Endo1vsEndo2	NoSignifi
6.86639e-42	-0.274766	0.32	0.521	1.59952e-37	COX5A	COX5A	Endo1vsEndo2	NoSignifi
1.18552e-41	-0.25063	0.144	0.305	2.76167e-37	PDLIM5	PDLIM5	Endo1vsEndo2	NoSignifi
1.21573e-41	0.342279	0.365	0.193	2.83204e-37	FLNB	FLNB	Endo1vsEndo2	NoSignifi
1.32981e-41	0.356505	0.518	0.337	3.09779e-37	JAM2	JAM2	Endo1vsEndo2	NoSignifi
1.40748e-41	-0.28267	0.183	0.353	3.27874e-37	CKLF	CKLF	Endo1vsEndo2	NoSignifi
2.03015e-41	-0.355357	0.989	0.989	4.72923e-37	RPS18	RPS18	Endo1vsEndo2	NoSignifi
3.11542e-41	-0.41781	0.907	0.925	7.25737e-37	RPL12	RPL12	Endo1vsEndo2	NoSignifi
4.11707e-41	-0.296519	0.84	0.931	9.59071e-37	RPS26	RPS26	Endo1vsEndo2	NoSignifi
6.41968e-41	0.28793	0.302	0.14	1.49546e-36	C7orf50	C7orf50	Endo1vsEndo2	NoSignifi
2.72181e-40	-0.263507	0.219	0.4	6.34046e-36	TALDO1	TALDO1	Endo1vsEndo2	NoSignifi
4.08374e-40	-0.252235	0.276	0.467	9.51307e-36	MRPL20	MRPL20	Endo1vsEndo2	NoSignifi
5.39608e-40	-0.462819	0.369	0.549	1.25702e-35	TUBB	TUBB	Endo1vsEndo2	NoSignifi
1.5679e-39	0.290825	0.302	0.142	3.65243e-35	CTBS	CTBS	Endo1vsEndo2	NoSignifi
2.52752e-39	0.285657	0.53	0.34	5.88786e-35	TCN2	TCN2	Endo1vsEndo2	NoSignifi
2.83973e-39	-0.261947	0.331	0.531	6.61514e-35	SELENOF	SELENOF	Endo1vsEndo2	NoSignifi
3.17209e-39	-0.261177	0.239	0.416	7.38939e-35	ILF2	ILF2	Endo1vsEndo2	NoSignifi
4.79985e-39	-0.289205	0.564	0.726	1.11813e-34	DAD1	DAD1	Endo1vsEndo2	NoSignifi
6.7547e-39	-0.279785	0.173	0.338	1.57351e-34	CTSC	CTSC	Endo1vsEndo2	NoSignifi
1.43417e-38	-0.345442	0.88	0.922	3.34089e-34	RPL6	RPL6	Endo1vsEndo2	NoSignifi
1.67725e-38	0.331157	0.424	0.251	3.90716e-34	GTF2I	GTF2I	Endo1vsEndo2	NoSignifi
1.72759e-38	-0.270978	0.369	0.56	4.02442e-34	NDUFB11	NDUFB11	Endo1vsEndo2	NoSignifi
2.18942e-38	0.284444	0.319	0.158	5.10026e-34	CNOT6L	CNOT6L	Endo1vsEndo2	NoSignifi
2.69965e-38	-0.262066	0.263	0.447	6.28883e-34	MRPL51	MRPL51	Endo1vsEndo2	NoSignifi
2.8526e-38	-0.264486	0.444	0.639	6.64514e-34	WDR83OS	WDR83OS	Endo1vsEndo2	NoSignifi
6.02017e-38	0.318413	0.361	0.199	1.4024e-33	PDLIM2	PDLIM2	Endo1vsEndo2	NoSignifi
1.402e-37	-0.288243	0.82	0.888	3.26596e-33	UBA52	UBA52	Endo1vsEndo2	NoSignifi
1.42387e-37	-0.264553	0.314	0.498	3.3169e-33	NDUFAB1	NDUFAB1	Endo1vsEndo2	NoSignifi
2.25407e-37	-0.77596	0.275	0.44	5.25085e-33	IGFBP3	IGFBP3	Endo1vsEndo2	Down
3.18376e-37	-0.322119	0.68	0.786	7.41656e-33	MGST3	MGST3	Endo1vsEndo2	NoSignifi
3.64037e-37	-0.296084	0.392	0.574	8.48024e-33	RBM3	RBM3	Endo1vsEndo2	NoSignifi
4.00384e-37	0.399103	0.496	0.356	9.32694e-33	STAT3	STAT3	Endo1vsEndo2	NoSignifi
4.90425e-37	-0.320249	0.172	0.328	1.14245e-32	PLIN2	PLIN2	Endo1vsEndo2	NoSignifi
5.05399e-37	0.363091	0.482	0.322	1.17733e-32	LAP3	LAP3	Endo1vsEndo2	NoSignifi
6.53888e-37	-0.261756	0.235	0.408	1.52323e-32	ADRM1	ADRM1	Endo1vsEndo2	NoSignifi
6.58713e-37	-0.28765	0.974	0.976	1.53447e-32	RPS14	RPS14	Endo1vsEndo2	NoSignifi
1.05429e-36	0.857135	0.564	0.474	2.45598e-32	HES1	HES1	Endo1vsEndo2	Up
1.10259e-36	-0.302054	0.953	0.957	2.56848e-32	RPS3A	RPS3A	Endo1vsEndo2	NoSignifi
1.53817e-36	-0.250674	0.315	0.504	3.58316e-32	TCEAL4	TCEAL4	Endo1vsEndo2	NoSignifi
1.68868e-36	-0.265282	0.527	0.699	3.93379e-32	UQCRQ	UQCRQ	Endo1vsEndo2	NoSignifi
2.08093e-36	0.31841	0.324	0.168	4.84753e-32	AKR1C3	AKR1C3	Endo1vsEndo2	NoSignifi
2.50549e-36	-0.375988	0.658	0.777	5.83654e-32	NPM1	NPM1	Endo1vsEndo2	NoSignifi
2.55614e-36	-0.26198	0.231	0.399	5.95453e-32	PFDN2	PFDN2	Endo1vsEndo2	NoSignifi
4.52919e-36	0.342631	0.402	0.235	1.05508e-31	UBE2L6	UBE2L6	Endo1vsEndo2	NoSignifi
5.5856e-36	0.5179	0.604	0.542	1.30117e-31	SRSF3	SRSF3	Endo1vsEndo2	Up
8.17961e-36	-0.256465	0.776	0.878	1.90544e-31	COX4I1	COX4I1	Endo1vsEndo2	NoSignifi
1.03999e-35	0.41855	0.436	0.287	2.42266e-31	CRIM1	CRIM1	Endo1vsEndo2	NoSignifi
2.88479e-35	0.365278	0.378	0.223	6.72011e-31	SYNGR2	SYNGR2	Endo1vsEndo2	NoSignifi
8.18602e-35	-0.251864	0.226	0.389	1.90693e-30	DDX21	DDX21	Endo1vsEndo2	NoSignifi
1.42287e-34	-0.299407	0.654	0.79	3.31459e-30	RPL36A	RPL36A	Endo1vsEndo2	NoSignifi
1.64345e-34	-0.275289	0.422	0.608	3.82842e-30	YWHAZ	YWHAZ	Endo1vsEndo2	NoSignifi
1.95941e-34	-0.265946	0.444	0.624	4.56444e-30	NEDD8	NEDD8	Endo1vsEndo2	NoSignifi
3.14948e-34	0.332776	0.448	0.296	7.33671e-30	N4BP2L2	N4BP2L2	Endo1vsEndo2	NoSignifi
3.26403e-34	0.253267	0.267	0.123	7.60357e-30	GMDS	GMDS	Endo1vsEndo2	NoSignifi
3.5129e-34	0.431706	0.663	0.574	8.1833e-30	LMO2	LMO2	Endo1vsEndo2	NoSignifi
4.01304e-34	0.41645	0.629	0.544	9.34838e-30	SEC14L1	SEC14L1	Endo1vsEndo2	NoSignifi
4.0134e-34	0.340053	0.513	0.364	9.34922e-30	RBM17	RBM17	Endo1vsEndo2	NoSignifi
7.00626e-34	0.280382	0.268	0.126	1.63211e-29	MRPS6	MRPS6	Endo1vsEndo2	NoSignifi
1.11683e-33	-0.285312	0.808	0.875	2.60165e-29	PRDX1	PRDX1	Endo1vsEndo2	NoSignifi
1.6453e-33	-0.268572	0.345	0.529	3.83272e-29	IFI16	IFI16	Endo1vsEndo2	NoSignifi
1.9454e-33	-0.286738	0.266	0.441	4.5318e-29	CFH	CFH	Endo1vsEndo2	NoSignifi
2.39569e-33	0.297223	0.399	0.244	5.58075e-29	ADD1	ADD1	Endo1vsEndo2	NoSignifi
3.59304e-33	-0.258939	0.309	0.478	8.36998e-29	SSB	SSB	Endo1vsEndo2	NoSignifi
3.7777e-33	-0.409407	0.276	0.425	8.80015e-29	EFNB2	EFNB2	Endo1vsEndo2	NoSignifi
5.47345e-33	0.288516	0.399	0.242	1.27504e-28	NME3	NME3	Endo1vsEndo2	NoSignifi
5.69183e-33	-0.332295	0.53	0.672	1.32591e-28	RAB11A	RAB11A	Endo1vsEndo2	NoSignifi
7.0189e-33	0.278916	0.345	0.193	1.63505e-28	PGRMC1	PGRMC1	Endo1vsEndo2	NoSignifi
7.91465e-33	0.274237	0.972	0.93	1.84372e-28	FAU	FAU	Endo1vsEndo2	NoSignifi
1.00266e-32	-0.26146	0.376	0.559	2.3357e-28	SLC25A6	SLC25A6	Endo1vsEndo2	NoSignifi
1.49952e-32	0.314628	0.381	0.23	3.49313e-28	ANKRD12	ANKRD12	Endo1vsEndo2	NoSignifi
2.09917e-32	0.313262	0.502	0.338	4.89001e-28	CSRP2	CSRP2	Endo1vsEndo2	NoSignifi
4.46574e-32	-0.27363	0.877	0.912	1.04029e-27	RPL35	RPL35	Endo1vsEndo2	NoSignifi
6.10151e-32	-0.283066	0.521	0.674	1.42135e-27	ARF1	ARF1	Endo1vsEndo2	NoSignifi
8.80772e-32	-0.277623	0.45	0.62	2.05176e-27	RAN	RAN	Endo1vsEndo2	NoSignifi
9.06212e-32	0.389163	0.584	0.463	2.11102e-27	TSC22D3	TSC22D3	Endo1vsEndo2	NoSignifi
9.54593e-32	-0.254464	0.401	0.58	2.22372e-27	CSNK1A1	CSNK1A1	Endo1vsEndo2	NoSignifi
1.39367e-31	0.450982	1	1	3.24654e-27	B2M	B2M	Endo1vsEndo2	NoSignifi
1.54874e-31	0.311404	0.466	0.318	3.60779e-27	HLA-F	HLA-F	Endo1vsEndo2	NoSignifi
1.65035e-31	0.303135	0.394	0.244	3.8445e-27	ZBTB38	ZBTB38	Endo1vsEndo2	NoSignifi
2.66761e-31	-0.292712	0.191	0.33	6.21419e-27	PLXNA2	PLXNA2	Endo1vsEndo2	NoSignifi
3.50298e-31	0.330385	0.358	0.214	8.1602e-27	CDK2AP2	CDK2AP2	Endo1vsEndo2	NoSignifi
4.43869e-31	0.356006	0.714	0.619	1.03399e-26	PTTG1IP	PTTG1IP	Endo1vsEndo2	NoSignifi
4.44237e-31	-0.250556	0.222	0.375	1.03485e-26	EIF5A	EIF5A	Endo1vsEndo2	NoSignifi
4.53631e-31	-0.272868	0.503	0.665	1.05673e-26	DBI	DBI	Endo1vsEndo2	NoSignifi
6.16173e-31	0.682187	0.437	0.294	1.43538e-26	CDKN1A	CDKN1A	Endo1vsEndo2	Up
9.69988e-31	0.26265	0.311	0.168	2.25959e-26	SPAG9	SPAG9	Endo1vsEndo2	NoSignifi
1.55778e-30	0.322673	0.59	0.464	3.62884e-26	PSMB8	PSMB8	Endo1vsEndo2	NoSignifi
1.8212e-30	0.305748	0.278	0.144	4.24248e-26	ARL5B	ARL5B	Endo1vsEndo2	NoSignifi
2.27753e-30	0.421385	0.697	0.639	5.30551e-26	BTG1	BTG1	Endo1vsEndo2	NoSignifi
2.38605e-30	0.308356	0.357	0.221	5.55831e-26	GPBP1	GPBP1	Endo1vsEndo2	NoSignifi
2.63322e-30	-0.277894	0.764	0.838	6.13409e-26	CHCHD2	CHCHD2	Endo1vsEndo2	NoSignifi
2.85943e-30	-0.282653	0.973	0.984	6.66103e-26	RPS19	RPS19	Endo1vsEndo2	NoSignifi
3.25966e-30	0.288367	0.382	0.237	7.59337e-26	CCNY	CCNY	Endo1vsEndo2	NoSignifi
4.06028e-30	0.264084	0.298	0.161	9.45843e-26	ATXN7L3B	ATXN7L3B	Endo1vsEndo2	NoSignifi
6.4474e-29	-0.335797	0.807	0.9	1.50192e-24	GNAS	GNAS	Endo1vsEndo2	NoSignifi
6.60019e-29	-0.268648	0.279	0.431	1.53751e-24	MLEC	MLEC	Endo1vsEndo2	NoSignifi
8.75234e-29	-0.437365	0.174	0.298	2.03886e-24	SLC7A11	SLC7A11	Endo1vsEndo2	NoSignifi
1.60494e-28	-0.290371	0.225	0.364	3.73872e-24	CACYBP	CACYBP	Endo1vsEndo2	NoSignifi
2.0247e-28	-0.313435	0.46	0.618	4.71653e-24	IL6ST	IL6ST	Endo1vsEndo2	NoSignifi
2.15024e-28	-0.298372	0.44	0.579	5.00898e-24	S100A16	S100A16	Endo1vsEndo2	NoSignifi
5.0687e-28	0.453597	0.383	0.253	1.18075e-23	GADD45G	GADD45G	Endo1vsEndo2	NoSignifi
1.16128e-27	-0.454667	0.308	0.443	2.70521e-23	CD9	CD9	Endo1vsEndo2	NoSignifi
1.25857e-27	0.414309	0.613	0.555	2.93183e-23	SAP18	SAP18	Endo1vsEndo2	NoSignifi
1.35564e-27	-0.25944	0.317	0.463	3.15796e-23	GADD45GIP1	GADD45GIP1	Endo1vsEndo2	NoSignifi
3.40333e-27	0.285805	0.388	0.254	7.92805e-23	TSPAN4	TSPAN4	Endo1vsEndo2	NoSignifi
4.56255e-27	-0.446655	0.337	0.479	1.06285e-22	CA2	CA2	Endo1vsEndo2	NoSignifi
6.33442e-27	-0.264747	0.274	0.416	1.4756e-22	EVA1B	EVA1B	Endo1vsEndo2	NoSignifi
6.81529e-27	0.275059	0.328	0.195	1.58762e-22	IFRD1	IFRD1	Endo1vsEndo2	NoSignifi
9.76897e-27	0.304715	0.394	0.262	2.27568e-22	PARP14	PARP14	Endo1vsEndo2	NoSignifi
1.52109e-26	0.250683	0.278	0.152	3.54339e-22	CDKN1B	CDKN1B	Endo1vsEndo2	NoSignifi
5.36334e-26	-0.560124	0.793	0.834	1.24939e-21	VWF	VWF	Endo1vsEndo2	Down
3.76612e-25	-0.283581	0.198	0.327	8.77318e-21	TUBA1C	TUBA1C	Endo1vsEndo2	NoSignifi
4.1991e-25	0.303623	0.443	0.32	9.78181e-21	DYNLRB1	DYNLRB1	Endo1vsEndo2	NoSignifi
4.41893e-25	0.311392	0.5	0.379	1.02939e-20	ISCU	ISCU	Endo1vsEndo2	NoSignifi
6.34358e-25	-0.264982	0.381	0.525	1.47774e-20	WWTR1	WWTR1	Endo1vsEndo2	NoSignifi
7.63612e-25	0.279169	0.439	0.308	1.77883e-20	LIMCH1	LIMCH1	Endo1vsEndo2	NoSignifi
8.09987e-25	0.332523	0.567	0.473	1.88686e-20	CNBP	CNBP	Endo1vsEndo2	NoSignifi
1.14227e-24	0.343583	0.445	0.331	2.66091e-20	DNAJB6	DNAJB6	Endo1vsEndo2	NoSignifi
2.77897e-24	0.36004	0.857	0.827	6.47361e-20	LAPTM4A	LAPTM4A	Endo1vsEndo2	NoSignifi
3.20618e-24	0.264941	0.403	0.275	7.4688e-20	SLC39A8	SLC39A8	Endo1vsEndo2	NoSignifi
1.15426e-23	0.299697	0.357	0.227	2.68885e-19	EGFL8	EGFL8	Endo1vsEndo2	NoSignifi
1.23267e-23	0.290731	0.442	0.325	2.87151e-19	ABHD17A	ABHD17A	Endo1vsEndo2	NoSignifi
1.80228e-23	0.302777	0.681	0.592	4.19841e-19	GABARAPL2	GABARAPL2	Endo1vsEndo2	NoSignifi
2.43067e-23	0.324941	0.58	0.513	5.66225e-19	EIF5	EIF5	Endo1vsEndo2	NoSignifi
2.72374e-23	0.295135	0.668	0.612	6.34496e-19	C4orf3	C4orf3	Endo1vsEndo2	NoSignifi
4.2014e-23	0.323685	0.991	0.977	9.78716e-19	RPS27	RPS27	Endo1vsEndo2	NoSignifi
4.25799e-23	0.38586	0.541	0.448	9.919e-19	MCL1	MCL1	Endo1vsEndo2	NoSignifi
5.03822e-23	-0.328055	0.677	0.81	1.17365e-18	H2AFZ	H2AFZ	Endo1vsEndo2	NoSignifi
7.75085e-23	-0.28181	0.234	0.353	1.80556e-18	CARD16	CARD16	Endo1vsEndo2	NoSignifi
2.16682e-22	-0.293934	0.581	0.694	5.0476e-18	CALR	CALR	Endo1vsEndo2	NoSignifi
3.96512e-22	-0.308078	0.928	0.937	9.23676e-18	RPL18A	RPL18A	Endo1vsEndo2	NoSignifi
7.02568e-22	0.26984	0.453	0.333	1.63663e-17	TMEM35B	TMEM35B	Endo1vsEndo2	NoSignifi
1.22879e-21	-0.258578	0.602	0.716	2.86246e-17	RPSA	RPSA	Endo1vsEndo2	NoSignifi
1.37928e-21	0.257148	0.386	0.267	3.21302e-17	ANP32B	ANP32B	Endo1vsEndo2	NoSignifi
1.97166e-21	0.29756	0.542	0.448	4.59298e-17	CYB5R3	CYB5R3	Endo1vsEndo2	NoSignifi
2.26153e-21	0.366037	0.623	0.489	5.26824e-17	EGR1	EGR1	Endo1vsEndo2	NoSignifi
3.31107e-21	0.303388	0.54	0.459	7.71314e-17	ARGLU1	ARGLU1	Endo1vsEndo2	NoSignifi
3.365e-21	0.252383	0.4	0.287	7.83878e-17	MGAT1	MGAT1	Endo1vsEndo2	NoSignifi
1.10724e-20	0.317863	0.642	0.591	2.57931e-16	PON2	PON2	Endo1vsEndo2	NoSignifi
1.21027e-20	0.257076	0.468	0.348	2.81933e-16	H2AFJ	H2AFJ	Endo1vsEndo2	NoSignifi
1.30698e-20	-0.252262	0.248	0.367	3.04461e-16	PPP1CB	PPP1CB	Endo1vsEndo2	NoSignifi
1.36462e-20	0.293454	0.946	0.925	3.17888e-16	HSP90AA1	HSP90AA1	Endo1vsEndo2	NoSignifi
1.64375e-20	0.251535	0.433	0.315	3.82911e-16	PLSCR1	PLSCR1	Endo1vsEndo2	NoSignifi
1.80789e-20	0.253358	0.378	0.268	4.21148e-16	MAP4	MAP4	Endo1vsEndo2	NoSignifi
2.75726e-20	0.27896	0.403	0.3	6.42303e-16	AFDN	AFDN	Endo1vsEndo2	NoSignifi
3.71511e-20	0.255816	0.372	0.257	8.65436e-16	NKTR	NKTR	Endo1vsEndo2	NoSignifi
7.53806e-20	0.272096	0.277	0.172	1.75599e-15	ERVK3-1	ERVK3-1	Endo1vsEndo2	NoSignifi
7.69642e-20	-0.254672	0.575	0.69	1.79288e-15	NCL	NCL	Endo1vsEndo2	NoSignifi
1.12287e-19	-0.257863	0.906	0.92	2.61572e-15	RPL17	RPL17	Endo1vsEndo2	NoSignifi
5.21725e-19	0.254518	0.317	0.212	1.21536e-14	C6orf62	C6orf62	Endo1vsEndo2	NoSignifi
7.70529e-19	-0.302565	0.373	0.476	1.79495e-14	CYBA	CYBA	Endo1vsEndo2	NoSignifi
9.11216e-19	0.253776	0.487	0.384	2.12268e-14	CAMTA1	CAMTA1	Endo1vsEndo2	NoSignifi
3.2511e-18	0.282451	0.327	0.227	7.57344e-14	BLCAP	BLCAP	Endo1vsEndo2	NoSignifi
8.16031e-18	0.385119	0.694	0.639	1.90094e-13	ICAM2	ICAM2	Endo1vsEndo2	NoSignifi
1.24119e-17	0.258233	0.528	0.443	2.89136e-13	WASF2	WASF2	Endo1vsEndo2	NoSignifi
1.26947e-17	0.284545	0.627	0.551	2.95723e-13	PSMA6	PSMA6	Endo1vsEndo2	NoSignifi
1.85943e-17	0.25676	0.508	0.416	4.33154e-13	SBDS	SBDS	Endo1vsEndo2	NoSignifi
4.03245e-17	0.334823	0.28	0.187	9.39358e-13	CSRNP1	CSRNP1	Endo1vsEndo2	NoSignifi
4.25897e-17	0.280968	0.511	0.434	9.92127e-13	ATP6V0C	ATP6V0C	Endo1vsEndo2	NoSignifi
1.88493e-16	0.253314	0.397	0.3	4.39095e-12	SOS1	SOS1	Endo1vsEndo2	NoSignifi
1.88532e-16	-0.279076	0.324	0.432	4.39186e-12	PRSS23	PRSS23	Endo1vsEndo2	NoSignifi
2.09226e-16	0.309325	0.531	0.468	4.87391e-12	FUS	FUS	Endo1vsEndo2	NoSignifi
2.73785e-16	-0.334539	0.723	0.532	6.37783e-12	NEAT1	NEAT1	Endo1vsEndo2	NoSignifi
3.48564e-16	0.271962	0.578	0.492	8.1198e-12	NOSTRIN	NOSTRIN	Endo1vsEndo2	NoSignifi
1.16323e-15	0.310368	0.521	0.431	2.70975e-11	DDIT4	DDIT4	Endo1vsEndo2	NoSignifi
1.32135e-15	-0.331639	0.909	0.921	3.07808e-11	RNASE1	RNASE1	Endo1vsEndo2	NoSignifi
6.4554e-15	-0.432311	0.972	0.966	1.50379e-10	UBB	UBB	Endo1vsEndo2	NoSignifi
1.39151e-14	0.363371	0.465	0.414	3.24153e-10	ZFAS1	ZFAS1	Endo1vsEndo2	NoSignifi
6.12789e-14	0.293991	0.478	0.422	1.42749e-09	SFPQ	SFPQ	Endo1vsEndo2	NoSignifi
1.30821e-13	-0.299921	0.423	0.511	3.04747e-09	SOX18	SOX18	Endo1vsEndo2	NoSignifi
8.20748e-13	0.295586	0.611	0.566	1.91193e-08	ISG15	ISG15	Endo1vsEndo2	NoSignifi
1.59156e-12	-0.262714	0.365	0.445	3.70753e-08	PTMS	PTMS	Endo1vsEndo2	NoSignifi
1.99334e-12	-0.343459	0.385	0.464	4.64349e-08	CCN1	CCN1	Endo1vsEndo2	NoSignifi
2.32041e-12	0.297977	0.322	0.229	5.4054e-08	CXCL2	CXCL2	Endo1vsEndo2	NoSignifi
2.52639e-12	-0.255102	0.287	0.377	5.88523e-08	RBBP6	RBBP6	Endo1vsEndo2	NoSignifi
4.68299e-12	0.535478	0.455	0.384	1.0909e-07	NR4A1	NR4A1	Endo1vsEndo2	Up
1.07418e-11	-0.297208	0.663	0.723	2.50229e-07	ITGB1	ITGB1	Endo1vsEndo2	NoSignifi
6.10034e-10	0.251346	0.373	0.319	1.42108e-05	YME1L1	YME1L1	Endo1vsEndo2	NoSignifi
0.000131654	0.328123	0.347	0.304	1	ICAM1	ICAM1	Endo1vsEndo2	NoSignifi
0.000990994	-0.763951	0.852	0.804	1	SAT1	SAT1	Endo1vsEndo2	NoSignifi
0.167913	-0.34299	0.486	0.436	1	CD74	CD74	Endo1vsEndo2	NoSignifi

## Sheet: enriched_GO
ONTOLOGY	ID	Description	GeneRatio	BgRatio	pvalue	p.adjust	qvalue	geneID	Count	threshold
BP	GO:0003018	vascular process in circulatory system	22/212	265/18614	3.88121e-13	1.29167e-09	1.05528e-09	CLDN5/SLC2A1/SLC7A5/ABCG2/SLC16A1/MFSD2A/EDN1/ABCB1/KLF2/SLC38A5/TFRC/SLCO2B1/SLC7A1/SLC5A6/SOD2/SLC38A3/TJP1/AKAP12/EDN3/FOXC1/C2CD4B/OCLN	22	Up
BP	GO:0010232	vascular transport	12/212	87/18614	2.92359e-10	3.24323e-07	2.64969e-07	SLC2A1/SLC7A5/ABCG2/SLC16A1/MFSD2A/ABCB1/SLC38A5/TFRC/SLCO2B1/SLC7A1/SLC5A6/SLC38A3	12	Up
BP	GO:0150104	transport across blood-brain barrier	12/212	87/18614	2.92359e-10	3.24323e-07	2.64969e-07	SLC2A1/SLC7A5/ABCG2/SLC16A1/MFSD2A/ABCB1/SLC38A5/TFRC/SLCO2B1/SLC7A1/SLC5A6/SLC38A3	12	Up
BP	GO:0016032	viral process	21/212	426/18614	1.97254e-08	1.64115e-05	1.34081e-05	BSG/LY6E/HSPA1A/HSPA1B/SLC3A2/JUN/ZFP36/BST2/TFRC/SLC7A1/IFI27/SCARB1/IFITM1/HEXIM1/EEF1A1/GAS6/ST6GAL1/MX1/DDX3X/CALCOCO2/STAT1	21	Up
BP	GO:0015801	aromatic amino acid transport	5/212	13/18614	2.18439e-07	0.000145393	0.000118785	SLC7A5/SLC3A2/SLC38A5/SLC7A1/SLC38A3	5	Up
BP	GO:0043434	response to peptide hormone	19/212	427/18614	4.66791e-07	0.000258913	0.00021153	BSG/SLC2A1/JUND/BTG2/EDN1/SOCS3/FOS/TNFSF10/SRSF5/ZFP36L1/ALPL/VAMP2/TBC1D4/SORT1/PLAT/STAT1/NR4A1/IGF1R/AP3S1	19	Up
BP	GO:0062197	cellular response to chemical stress	17/212	349/18614	5.54267e-07	0.000263514	0.000215289	SLC2A1/NET1/HSPA1A/HSPA1B/JUN/EDN1/FOS/KLF2/RHOB/TPM1/EPAS1/SOD2/DDIT3/DNAJA1/ZFP36L1/DDX3X/SERPINB6	17	Up
BP	GO:0051384	response to glucocorticoid	11/212	142/18614	6.98716e-07	0.000290666	0.000237472	FAM107A/ANXA3/EDN1/FOS/ZFP36/FOSB/PTGDS/ZFP36L1/ALPL/PLAT/IGF1R	11	Up
BP	GO:0010043	response to zinc ion	7/212	49/18614	1.28885e-06	0.000476588	0.000389369	MT2A/MT1E/MT1X/MT1M/MT1F/SOD2/SLC30A1	7	Up
BP	GO:0031667	response to nutrient levels	19/212	477/18614	2.4242e-06	0.000654079	0.000534377	SLC2A1/SLC7A5/SLC16A1/FAM107A/MFSD2A/FOS/ZFP36/TFRC/PMAIP1/SOD2/SLC38A3/DDIT3/GAS6/CDKN1A/GLUL/ALPL/NFKBIZ/STAT1/IGF1R	19	Up
BP	GO:0071294	cellular response to zinc ion	5/212	20/18614	2.46577e-06	0.000654079	0.000534377	MT2A/MT1E/MT1X/MT1M/MT1F	5	Up
BP	GO:0046686	response to cadmium ion	7/212	54/18614	2.53219e-06	0.000654079	0.000534377	MT1E/MT1X/MT1F/JUN/FOS/SOD2/SLC30A1	7	Up
BP	GO:0070661	leukocyte proliferation	16/212	348/18614	2.555e-06	0.000654079	0.000534377	JUNB/HLA-E/CLU/SLC39A10/LGALS3/CD320/IRF1/BST2/EMP2/TFRC/VSIR/SLC7A1/HES1/CDKN1A/ST6GAL1/NFKBIZ	16	Up
BP	GO:0031960	response to corticosteroid	11/212	166/18614	3.25452e-06	0.000773646	0.000632062	FAM107A/ANXA3/EDN1/FOS/ZFP36/FOSB/PTGDS/ZFP36L1/ALPL/PLAT/IGF1R	11	Up
BP	GO:0019058	viral life cycle	15/212	320/18614	4.19462e-06	0.000930646	0.00076033	BSG/LY6E/HSPA1A/HSPA1B/SLC3A2/BST2/TFRC/SLC7A1/IFI27/SCARB1/IFITM1/EEF1A1/GAS6/MX1/DDX3X	15	Up
BP	GO:0042594	response to starvation	12/212	207/18614	4.66223e-06	0.000969745	0.000792273	SLC2A1/SLC7A5/MFSD2A/FOS/ZFP36/PMAIP1/SLC38A3/DDIT3/GAS6/CDKN1A/GLUL/IGF1R	12	Up
BP	GO:0140467	integrated stress response signaling	6/212	41/18614	6.55628e-06	0.00128349	0.0010486	JUNB/CEBPD/JUN/FOS/PPP1R15A/DDIT3	6	Up
BP	GO:0052548	regulation of endopeptidase activity	15/212	336/18614	7.55313e-06	0.00131946	0.00107799	SPOCK2/VSIR/KLF4/PERP/PMAIP1/SPOCK3/TNFSF10/IFI6/GAS6/TIMP3/CST3/DDX3X/SERPINB6/NR4A1/PSMB9	15	Up
BP	GO:0046688	response to copper ion	6/212	42/18614	7.57682e-06	0.00131946	0.00107799	MT2A/MT1E/MT1X/MT1M/MT1F/TFRC	6	Up
BP	GO:0052547	regulation of peptidase activity	17/212	425/18614	7.93335e-06	0.00131946	0.00107799	SPOCK2/VSIR/KLF4/PERP/PMAIP1/ITIH5/SPOCK3/TNFSF10/IFI6/GAS6/SPINT2/TIMP3/CST3/DDX3X/SERPINB6/NR4A1/PSMB9	17	Up
BP	GO:0048545	response to steroid hormone	15/212	339/18614	8.39961e-06	0.00131946	0.00107799	HSPA1A/SRARP/HSPA1B/FAM107A/ANXA3/EDN1/FOS/ZFP36/FOSB/PTGDS/DNAJA1/ZFP36L1/ALPL/PLAT/IGF1R	15	Up
BP	GO:0071364	cellular response to epidermal growth factor stimulus	6/212	43/18614	8.72242e-06	0.00131946	0.00107799	FOS/ZFP36/ID1/EEF1A1/ZFP36L1/FOXC1	6	Up
BP	GO:0046718	viral entry into host cell	10/212	153/18614	1.03472e-05	0.00143519	0.00117254	BSG/LY6E/HSPA1A/HSPA1B/SLC3A2/TFRC/SLC7A1/SCARB1/IFITM1/GAS6	10	Up
BP	GO:0051346	negative regulation of hydrolase activity	15/212	345/18614	1.03499e-05	0.00143519	0.00117254	SPOCK2/LGALS3/PPP1R15A/KLF4/ITIH5/SPOCK3/IFI6/GAS6/SPINT2/TIMP3/CST3/DDX3X/SERPINB6/SORT1/NR4A1	15	Up
BP	GO:0071280	cellular response to copper ion	5/212	27/18614	1.20323e-05	0.00160174	0.00130861	MT2A/MT1E/MT1X/MT1M/MT1F	5	Up
BP	GO:0046942	carboxylic acid transport	15/212	352/18614	1.31262e-05	0.0016436	0.00134281	SLC2A1/SLC7A5/ABCG2/SLC16A1/MFSD2A/SLC3A2/EDN1/ABCB1/SLC38A5/SLCO2B1/SLCO1A2/SLC7A1/SLC5A6/SLC38A3/SLCO4A1	15	Up
BP	GO:0015849	organic acid transport	15/212	353/18614	1.35725e-05	0.0016436	0.00134281	SLC2A1/SLC7A5/ABCG2/SLC16A1/MFSD2A/SLC3A2/EDN1/ABCB1/SLC38A5/SLCO2B1/SLCO1A2/SLC7A1/SLC5A6/SLC38A3/SLCO4A1	15	Up
BP	GO:0070849	response to epidermal growth factor	6/212	47/18614	1.47913e-05	0.0016436	0.00134281	FOS/ZFP36/ID1/EEF1A1/ZFP36L1/FOXC1	6	Up
BP	GO:0032868	response to insulin	13/212	272/18614	1.51364e-05	0.0016436	0.00134281	SLC2A1/SOCS3/FOS/TNFSF10/SRSF5/ZFP36L1/ALPL/VAMP2/TBC1D4/SORT1/STAT1/IGF1R/AP3S1	13	Up
BP	GO:0010951	negative regulation of endopeptidase activity	10/212	160/18614	1.531e-05	0.0016436	0.00134281	SPOCK2/KLF4/SPOCK3/IFI6/GAS6/TIMP3/CST3/DDX3X/SERPINB6/NR4A1	10	Up
BP	GO:0044409	entry into host	10/212	160/18614	1.531e-05	0.0016436	0.00134281	BSG/LY6E/HSPA1A/HSPA1B/SLC3A2/TFRC/SLC7A1/SCARB1/IFITM1/GAS6	10	Up
BP	GO:0071356	cellular response to tumor necrosis factor	12/212	235/18614	1.68298e-05	0.00175029	0.00142998	HSPA1A/HSPA1B/EDN1/FOS/ZFP36/NFKBIA/KLF2/HES1/GAS6/ZFP36L1/AKAP12/STAT1	12	Up
BP	GO:0010466	negative regulation of peptidase activity	12/212	236/18614	1.75562e-05	0.00177051	0.00144649	SPOCK2/KLF4/ITIH5/SPOCK3/IFI6/GAS6/SPINT2/TIMP3/CST3/DDX3X/SERPINB6/NR4A1	12	Up
BP	GO:0071248	cellular response to metal ion	11/212	200/18614	1.91369e-05	0.00187316	0.00153036	MT2A/MT1E/JUNB/JUND/MT1X/MT1M/MT1F/JUN/EDN1/FOS/FOSB	11	Up
BP	GO:0010038	response to metal ion	15/212	367/18614	2.13988e-05	0.00203472	0.00166235	MT2A/BSG/MT1E/JUNB/JUND/MT1X/MT1M/MT1F/JUN/EDN1/FOS/TFRC/FOSB/SOD2/SLC30A1	15	Up
BP	GO:0071276	cellular response to cadmium ion	5/212	31/18614	2.4403e-05	0.00225592	0.00184307	MT1E/MT1X/MT1F/JUN/FOS	5	Up
BP	GO:0009267	cellular response to starvation	10/212	170/18614	2.58797e-05	0.00229607	0.00187587	SLC2A1/SLC7A5/MFSD2A/FOS/PMAIP1/SLC38A3/GAS6/CDKN1A/GLUL/IGF1R	10	Up
BP	GO:0045444	fat cell differentiation	12/212	246/18614	2.64666e-05	0.00229607	0.00187587	ADIRF/CEBPD/ZFP36/KLF4/HES1/SOD2/DDIT3/ARL4A/ZFP36L1/SORT1/ZBTB16/NR4A1	12	Up
BP	GO:0045861	negative regulation of proteolysis	14/212	330/18614	2.69071e-05	0.00229607	0.00187587	SPOCK2/KLF4/ITIH5/SPOCK3/SDCBP/IFI6/GAS6/SPINT2/TIMP3/CST3/DDX3X/SERPINB6/PLAT/NR4A1	14	Up
BP	GO:0035456	response to interferon-beta	5/212	32/18614	2.86556e-05	0.00238414	0.00194782	IRF1/BST2/IFITM1/STAT1/XAF1	5	Up
BP	GO:0071385	cellular response to glucocorticoid stimulus	6/212	54/18614	3.32965e-05	0.0027027	0.00220808	FAM107A/EDN1/ZFP36/ZFP36L1/PLAT/IGF1R	6	Up
BP	GO:0009612	response to mechanical stimulus	11/212	215/18614	3.72868e-05	0.00295453	0.00241383	SLC2A1/JUND/BTG2/JUN/EDN1/FOS/NFKBIA/IRF1/FOSB/STAT1/IGF1R	11	Up
BP	GO:0015711	organic anion transport	16/212	433/18614	3.86562e-05	0.00299181	0.00244428	SLC2A1/SLC7A5/ABCG2/SLC16A1/MFSD2A/CA4/SLC3A2/EDN1/ABCB1/SLC38A5/SLCO2B1/SLCO1A2/SLC7A1/SLC5A6/SLC38A3/SLCO4A1	16	Up
BP	GO:0034612	response to tumor necrosis factor	12/212	257/18614	4.05898e-05	0.00307007	0.00250822	HSPA1A/HSPA1B/EDN1/FOS/ZFP36/NFKBIA/KLF2/HES1/GAS6/ZFP36L1/AKAP12/STAT1	12	Up
BP	GO:0097193	intrinsic apoptotic signaling pathway	13/212	301/18614	4.35552e-05	0.00318143	0.0025992	HERPUD1/HSPA1A/CLU/IER3/PPP1R15A/PERP/PMAIP1/SOD2/DDIT3/IFI6/CDKN1A/DNAJA1/DDX3X	13	Up
BP	GO:0090083	regulation of inclusion body assembly	4/212	18/18614	4.41567e-05	0.00318143	0.0025992	HSPA1A/CLU/HSPA1B/DNAJB1	4	Up
BP	GO:0035633	maintenance of blood-brain barrier	5/212	35/18614	4.49301e-05	0.00318143	0.0025992	CLDN5/MFSD2A/LSR/TJP1/OCLN	5	Up
BP	GO:0044000	movement in host	10/212	185/18614	5.31781e-05	0.00368702	0.00301226	BSG/LY6E/HSPA1A/HSPA1B/SLC3A2/TFRC/SLC7A1/SCARB1/IFITM1/GAS6	10	Up
BP	GO:0032328	alanine transport	4/212	19/18614	5.5434e-05	0.00376499	0.00307596	SLC7A5/SLC3A2/SLC38A5/SLC38A3	4	Up
BP	GO:0070663	regulation of leukocyte proliferation	12/212	268/18614	6.08373e-05	0.00398273	0.00325386	HLA-E/SLC39A10/LGALS3/CD320/IRF1/BST2/TFRC/VSIR/SLC7A1/HES1/CDKN1A/ST6GAL1	12	Up
BP	GO:0097191	extrinsic apoptotic signaling pathway	11/212	227/18614	6.10335e-05	0.00398273	0.00325386	HSPA1A/HSPA1B/LGALS3/IFI27/PMAIP1/TNFSF10/IFI6/TIMP3/DDX3X/NFKBIZ/SORT1	11	Up
BP	GO:0032943	mononuclear cell proliferation	13/212	313/18614	6.49175e-05	0.00407633	0.00333033	HLA-E/SLC39A10/LGALS3/CD320/IRF1/EMP2/TFRC/VSIR/SLC7A1/HES1/CDKN1A/ST6GAL1/NFKBIZ	13	Up
BP	GO:0044403	biological process involved in symbiotic interaction	13/212	313/18614	6.49175e-05	0.00407633	0.00333033	BSG/LY6E/HSPA1A/HSPA1B/SLC3A2/JUN/TFRC/SLC7A1/IFI27/SCARB1/IFITM1/EEF1A1/GAS6	13	Up
BP	GO:0031669	cellular response to nutrient levels	11/212	230/18614	6.86803e-05	0.00423274	0.00345811	SLC2A1/SLC7A5/FAM107A/MFSD2A/FOS/PMAIP1/SLC38A3/GAS6/CDKN1A/GLUL/IGF1R	11	Up
BP	GO:0071241	cellular response to inorganic substance	11/212	231/18614	7.14053e-05	0.00432067	0.00352995	MT2A/MT1E/JUNB/JUND/MT1X/MT1M/MT1F/JUN/EDN1/FOS/FOSB	11	Up
BP	GO:0071560	cellular response to transforming growth factor beta stimulus	12/212	274/18614	7.51852e-05	0.00441246	0.00360494	CLDN5/HSPA1A/JUN/EDN1/FOS/ID1/SDCBP/CLEC3B/ZFP36L1/NFKBIZ/IGF1R/BAMBI	12	Up
BP	GO:0048525	negative regulation of viral process	7/212	90/18614	7.55739e-05	0.00441246	0.00360494	LY6E/ZFP36/BST2/IFITM1/HEXIM1/MX1/STAT1	7	Up
BP	GO:0071384	cellular response to corticosteroid stimulus	6/212	64/18614	8.79395e-05	0.00504591	0.00412246	FAM107A/EDN1/ZFP36/ZFP36L1/PLAT/IGF1R	6	Up
BP	GO:0071559	response to transforming growth factor beta	12/212	280/18614	9.23626e-05	0.00515458	0.00421125	CLDN5/HSPA1A/JUN/EDN1/FOS/ID1/SDCBP/CLEC3B/ZFP36L1/NFKBIZ/IGF1R/BAMBI	12	Up
BP	GO:1905039	carboxylic acid transmembrane transport	9/212	160/18614	9.29312e-05	0.00515458	0.00421125	SLC2A1/SLC7A5/SLC16A1/SLC3A2/ABCB1/SLC38A5/SLC7A1/SLC5A6/SLC38A3	9	Up
BP	GO:1903825	organic acid transmembrane transport	9/212	161/18614	9.74766e-05	0.00521481	0.00426045	SLC2A1/SLC7A5/SLC16A1/SLC3A2/ABCB1/SLC38A5/SLC7A1/SLC5A6/SLC38A3	9	Up
BP	GO:0003073	regulation of systemic arterial blood pressure	7/212	94/18614	9.96412e-05	0.00521481	0.00426045	IER3/EDN1/EMP2/TPM1/SOD2/GAS6/EDN3	7	Up
BP	GO:0015802	basic amino acid transport	4/212	22/18614	0.000101852	0.00521481	0.00426045	SLC7A5/SLC3A2/SLC7A1/SLC38A3	4	Up
BP	GO:0051767	nitric-oxide synthase biosynthetic process	4/212	22/18614	0.000101852	0.00521481	0.00426045	EDN1/AKAP12/STAT1/NAMPT	4	Up
BP	GO:0051769	regulation of nitric-oxide synthase biosynthetic process	4/212	22/18614	0.000101852	0.00521481	0.00426045	EDN1/AKAP12/STAT1/NAMPT	4	Up
BP	GO:1901653	cellular response to peptide	14/212	375/18614	0.000106446	0.00536745	0.00438516	EDN1/SOCS3/FOS/KLF2/ID1/SRSF5/ZFP36L1/VAMP2/TBC1D4/PLAT/STAT1/NR4A1/IGF1R/AP3S1	14	Up
BP	GO:0045429	positive regulation of nitric oxide biosynthetic process	5/212	42/18614	0.00011036	0.00548175	0.00447854	CLU/EDN1/KLF2/KLF4/SOD2	5	Up
BP	GO:0032944	regulation of mononuclear cell proliferation	11/212	243/18614	0.000112061	0.00548442	0.00448072	HLA-E/SLC39A10/LGALS3/CD320/IRF1/TFRC/VSIR/SLC7A1/HES1/CDKN1A/ST6GAL1	11	Up
BP	GO:0070665	positive regulation of leukocyte proliferation	9/212	166/18614	0.0001231	0.00593737	0.00485078	HLA-E/SLC39A10/CD320/BST2/TFRC/SLC7A1/HES1/CDKN1A/ST6GAL1	9	Up
BP	GO:2001233	regulation of apoptotic signaling pathway	14/212	381/18614	0.000125716	0.0059769	0.00488307	HERPUD1/HSPA1A/CLU/HSPA1B/IER3/LGALS3/PMAIP1/SOD2/TNFSF10/DDIT3/IFI6/DNAJA1/TIMP3/DDX3X	14	Up
BP	GO:0051701	biological process involved in interaction with host	10/212	206/18614	0.000130062	0.00609642	0.00498072	BSG/LY6E/HSPA1A/HSPA1B/SLC3A2/TFRC/SLC7A1/SCARB1/IFITM1/GAS6	10	Up
BP	GO:1904407	positive regulation of nitric oxide metabolic process	5/212	44/18614	0.000138314	0.00639316	0.00522316	CLU/EDN1/KLF2/KLF4/SOD2	5	Up
BP	GO:0071383	cellular response to steroid hormone stimulus	10/212	209/18614	0.000146401	0.0066743	0.00545285	HSPA1A/SRARP/HSPA1B/FAM107A/EDN1/ZFP36/DNAJA1/ZFP36L1/PLAT/IGF1R	10	Up
BP	GO:1990830	cellular response to leukemia inhibitory factor	7/212	102/18614	0.000166503	0.00748815	0.00611776	SPOCK2/SOCS3/TFRC/SRSF7/KLF4/EIF4A2/SRSF3	7	Up
BP	GO:0070841	inclusion body assembly	4/212	25/18614	0.000171482	0.00760922	0.00621667	HSPA1A/CLU/HSPA1B/DNAJB1	4	Up
BP	GO:1990823	response to leukemia inhibitory factor	7/212	103/18614	0.000176942	0.0077482	0.00633021	SPOCK2/SOCS3/TFRC/SRSF7/KLF4/EIF4A2/SRSF3	7	Up
BP	GO:0045646	regulation of erythrocyte differentiation	5/212	47/18614	0.000190029	0.0081079	0.00662408	HSPA1A/HSPA1B/ZFP36/ZFP36L1/STAT1	5	Up
BP	GO:0060711	labyrinthine layer development	5/212	47/18614	0.000190029	0.0081079	0.00662408	JUNB/SOCS3/HES1/SPINT2/ZFP36L1	5	Up
BP	GO:0034341	response to interferon-gamma	8/212	139/18614	0.000194969	0.00821338	0.00671026	EDN1/IRF1/BST2/IFNGR1/IFITM1/GBP4/CALCOCO2/STAT1	8	Up
BP	GO:0015718	monocarboxylic acid transport	9/212	177/18614	0.000199741	0.00825267	0.00674236	SLC2A1/ABCG2/SLC16A1/MFSD2A/EDN1/SLCO2B1/SLCO1A2/SLC5A6/SLCO4A1	9	Up
BP	GO:0035994	response to muscle stretch	4/212	26/18614	0.000200861	0.00825267	0.00674236	JUN/EDN1/FOS/NFKBIA	4	Up
BP	GO:0031668	cellular response to extracellular stimulus	11/212	261/18614	0.000209245	0.0084807	0.00692866	SLC2A1/SLC7A5/FAM107A/MFSD2A/FOS/PMAIP1/SLC38A3/GAS6/CDKN1A/GLUL/IGF1R	11	Up
BP	GO:0046651	lymphocyte proliferation	12/212	306/18614	0.000211508	0.0084807	0.00692866	HLA-E/SLC39A10/LGALS3/CD320/IRF1/EMP2/TFRC/VSIR/SLC7A1/HES1/CDKN1A/NFKBIZ	12	Up
BP	GO:0071375	cellular response to peptide hormone stimulus	12/212	308/18614	0.000224544	0.00876662	0.00716225	EDN1/SOCS3/FOS/SRSF5/ZFP36L1/VAMP2/TBC1D4/PLAT/STAT1/NR4A1/IGF1R/AP3S1	12	Up
BP	GO:0070327	thyroid hormone transport	3/212	11/18614	0.000224668	0.00876662	0.00716225	SLC7A5/SLC3A2/SLCO4A1	3	Up
BP	GO:1901342	regulation of vasculature development	13/212	355/18614	0.000226541	0.00876662	0.00716225	CLDN5/ANXA3/KLF2/EMP2/KLF4/RHOB/ID1/JCAD/RRAS/TJP1/GLUL/STAT1/FOXC1	13	Up
BP	GO:0043114	regulation of vascular permeability	5/212	49/18614	0.000231914	0.00887138	0.00724784	CLDN5/TJP1/AKAP12/C2CD4B/OCLN	5	Up
BP	GO:0009615	response to virus	14/212	408/18614	0.000254672	0.00963124	0.00786864	CLU/IRF1/BST2/IFNGR1/IFI27/PMAIP1/IFITM1/IFI44L/IFIT3/IFI6/MX1/DDX3X/STAT1/IRF9	14	Up
BP	GO:0045598	regulation of fat cell differentiation	8/212	146/18614	0.000272651	0.0101953	0.00832949	ADIRF/ZFP36/HES1/SOD2/DDIT3/ZFP36L1/SORT1/ZBTB16	8	Up
BP	GO:0051180	vitamin transport	5/212	51/18614	0.000280474	0.010275	0.00839457	SLC2A1/ABCG2/CD320/SLC5A6/SCARB1	5	Up
BP	GO:0008637	apoptotic mitochondrial changes	7/212	111/18614	0.000280957	0.010275	0.00839457	HSPA1A/CLU/IER3/PMAIP1/SOD2/TNFSF10/IFI6	7	Up
BP	GO:0015808	L-alanine transport	3/212	12/18614	0.000297044	0.0105852	0.00864805	SLC3A2/SLC38A5/SLC38A3	3	Up
BP	GO:0090084	negative regulation of inclusion body assembly	3/212	12/18614	0.000297044	0.0105852	0.00864805	HSPA1A/HSPA1B/DNAJB1	3	Up
BP	GO:0032946	positive regulation of mononuclear cell proliferation	8/212	148/18614	0.000298982	0.0105852	0.00864805	HLA-E/SLC39A10/CD320/TFRC/SLC7A1/HES1/CDKN1A/ST6GAL1	8	Up
BP	GO:1903706	regulation of hemopoiesis	14/212	415/18614	0.000302576	0.0105997	0.00865987	JUNB/HSPA1A/HSPA1B/FOS/ZFP36/NFKBIA/IRF1/VSIR/HLA-B/GAS6/ZFP36L1/NFKBIZ/ZBTB16/STAT1	14	Up
BP	GO:0089718	amino acid import across plasma membrane	5/212	52/18614	0.000307466	0.0106588	0.00870817	SLC7A5/SLC3A2/SLC38A5/SLC7A1/SLC38A3	5	Up
BP	GO:0031099	regeneration	9/212	190/18614	0.00033781	0.01159	0.00946894	SLC7A5/ANXA3/JUN/KLF4/SRSF5/GAS6/CDKN1A/HOPX/IGF1R	9	Up
BP	GO:1905897	regulation of response to endoplasmic reticulum stress	6/212	82/18614	0.000346606	0.0117704	0.00961635	HERPUD1/HSPA1A/CLU/PPP1R15A/PMAIP1/DDIT3	6	Up
BP	GO:2001234	negative regulation of apoptotic signaling pathway	10/212	233/18614	0.000350956	0.0117978	0.00963871	HERPUD1/HSPA1A/CLU/HSPA1B/IER3/LGALS3/SOD2/IFI6/DNAJA1/DDX3X	10	Up
BP	GO:0034614	cellular response to reactive oxygen species	8/212	152/18614	0.000357887	0.0119105	0.00973075	NET1/JUN/EDN1/FOS/KLF2/RHOB/TPM1/SOD2	8	Up
BP	GO:2000116	regulation of cysteine-type endopeptidase activity	10/212	234/18614	0.000363046	0.0119626	0.00977331	KLF4/PERP/PMAIP1/TNFSF10/IFI6/GAS6/CST3/DDX3X/NR4A1/PSMB9	10	Up
BP	GO:0071496	cellular response to external stimulus	12/212	327/18614	0.000386498	0.0126104	0.0103026	SLC2A1/SLC7A5/FAM107A/MFSD2A/FOS/IRF1/PMAIP1/SLC38A3/GAS6/CDKN1A/GLUL/IGF1R	12	Up
BP	GO:0043542	endothelial cell migration	11/212	283/18614	0.000417226	0.0134637	0.0109997	ANXA3/EDN1/EMP2/KLF4/RHOB/SCARB1/ID1/JCAD/RRAS/GLUL/NR4A1	11	Up
BP	GO:0007584	response to nutrient	8/212	156/18614	0.000425922	0.0134637	0.0109997	SLC16A1/TFRC/SOD2/GAS6/ALPL/NFKBIZ/STAT1/IGF1R	8	Up
BP	GO:2001236	regulation of extrinsic apoptotic signaling pathway	8/212	156/18614	0.000425922	0.0134637	0.0109997	HSPA1A/HSPA1B/LGALS3/PMAIP1/TNFSF10/IFI6/TIMP3/DDX3X	8	Up
BP	GO:0050670	regulation of lymphocyte proliferation	10/212	239/18614	0.000428832	0.0134637	0.0109997	HLA-E/SLC39A10/LGALS3/CD320/IRF1/TFRC/VSIR/SLC7A1/HES1/CDKN1A	10	Up
BP	GO:0051101	regulation of DNA binding	7/212	120/18614	0.00045154	0.0140442	0.011474	JUN/NFKBIA/KLF4/HES1/ID1/DDIT3/FOXC1	7	Up
BP	GO:1902235	regulation of endoplasmic reticulum stress-induced intrinsic apoptotic signaling pathway	4/212	32/18614	0.000458001	0.0141132	0.0115304	HERPUD1/HSPA1A/PMAIP1/DDIT3	4	Up
BP	GO:0071277	cellular response to calcium ion	6/212	88/18614	0.000506988	0.0153794	0.0125649	JUNB/JUND/JUN/EDN1/FOS/FOSB	6	Up
BP	GO:0034599	cellular response to oxidative stress	11/212	290/18614	0.000511966	0.0153794	0.0125649	NET1/HSPA1A/HSPA1B/JUN/EDN1/FOS/KLF2/RHOB/TPM1/EPAS1/SOD2	11	Up
BP	GO:0001836	release of cytochrome c from mitochondria	5/212	58/18614	0.000512956	0.0153794	0.0125649	CLU/PMAIP1/SOD2/TNFSF10/IFI6	5	Up
BP	GO:0019221	cytokine-mediated signaling pathway	15/212	492/18614	0.00053795	0.0157219	0.0128447	HSPA1A/HSPA1B/EDN1/NFKBIA/IRF1/IFNGR1/IFI27/IFITM1/GAS6/MX1/NFKBIZ/STAT1/ADIPOR2/FOXC1/LRP8	15	Up
BP	GO:0001892	embryonic placenta development	6/212	89/18614	0.000538551	0.0157219	0.0128447	JUNB/SOCS3/EPAS1/HES1/SPINT2/ZFP36L1	6	Up
BP	GO:0051591	response to cAMP	6/212	89/18614	0.000538551	0.0157219	0.0128447	BSG/FOS/FOSB/ZFP36L1/PLAT/STAT1	6	Up
BP	GO:0000302	response to reactive oxygen species	9/212	205/18614	0.000586717	0.0166473	0.0136007	NET1/JUN/EDN1/FOS/KLF2/RHOB/TPM1/SOD2/STAT1	9	Up
BP	GO:0033002	muscle cell proliferation	10/212	249/18614	0.000590359	0.0166473	0.0136007	JUN/EDN1/FOS/TPM1/SOD2/DDIT3/CDKN1A/STAT1/FOXC1/IGF1R	10	Up
BP	GO:0035966	response to topologically incorrect protein	8/212	164/18614	0.00059356	0.0166473	0.0136007	HERPUD1/HSPA1A/CLU/HSPA1B/DNAJB1/PPP1R15A/DDIT3/DNAJA1	8	Up
BP	GO:0043252	sodium-independent organic anion transport	3/212	15/18614	0.00059903	0.0166473	0.0136007	SLCO2B1/SLCO1A2/SLCO4A1	3	Up
BP	GO:0045117	azole transmembrane transport	3/212	15/18614	0.00059903	0.0166473	0.0136007	SLC38A5/SLC7A1/SLC38A3	3	Up
BP	GO:1903670	regulation of sprouting angiogenesis	5/212	60/18614	0.000600262	0.0166473	0.0136007	KLF2/KLF4/JCAD/TJP1/GLUL	5	Up
BP	GO:2000117	negative regulation of cysteine-type endopeptidase activity	6/212	91/18614	0.000606247	0.0166743	0.0136227	KLF4/IFI6/GAS6/CST3/DDX3X/NR4A1	6	Up
BP	GO:0050792	regulation of viral process	8/212	165/18614	0.000617814	0.0168293	0.0137494	LY6E/ZFP36/BST2/IFITM1/HEXIM1/MX1/DDX3X/STAT1	8	Up
BP	GO:0032496	response to lipopolysaccharide	12/212	345/18614	0.000621996	0.0168293	0.0137494	JUND/SLC7A5/EDN1/FOS/ZFP36/NFKBIA/SCARB1/SOD2/ALPL/AKAP12/NFKBIZ/NR4A1	12	Up
BP	GO:0045926	negative regulation of growth	10/212	252/18614	0.000647628	0.0173815	0.0142005	MT2A/MT1E/MT1X/HSPA1A/MT1M/HSPA1B/MT1F/BST2/CDKN1A/DDX3X	10	Up
BP	GO:0045765	regulation of angiogenesis	12/212	349/18614	0.000688128	0.0182977	0.0149491	CLDN5/ANXA3/KLF2/EMP2/KLF4/RHOB/JCAD/RRAS/TJP1/GLUL/STAT1/FOXC1	12	Up
BP	GO:0019079	viral genome replication	7/212	129/18614	0.000696216	0.0182977	0.0149491	BST2/IFI27/IFITM1/EEF1A1/GAS6/MX1/DDX3X	7	Up
BP	GO:0045428	regulation of nitric oxide biosynthetic process	5/212	62/18614	0.00069826	0.0182977	0.0149491	CLU/EDN1/KLF2/KLF4/SOD2	5	Up
BP	GO:0030218	erythrocyte differentiation	7/212	130/18614	0.000728854	0.0186932	0.0152722	HSPA1A/HSPA1B/ZFP36/KLF2/EPAS1/ZFP36L1/STAT1	7	Up
BP	GO:0002486	antigen processing and presentation of endogenous peptide antigen via MHC class I via ER pathway, TAP-independent	3/212	16/18614	0.000731098	0.0186932	0.0152722	HLA-E/HLA-B/HLA-C	3	Up
BP	GO:0070431	nucleotide-binding oligomerization domain containing 2 signaling pathway	3/212	16/18614	0.000731098	0.0186932	0.0152722	HSPA1A/HSPA1B/NFKBIA	3	Up
BP	GO:0051607	defense response to virus	11/212	303/18614	0.000735821	0.0186932	0.0152722	IRF1/BST2/IFI27/PMAIP1/IFITM1/IFI44L/IFIT3/IFI6/MX1/STAT1/IRF9	11	Up
BP	GO:0098739	import across plasma membrane	9/212	212/18614	0.000745894	0.0187751	0.0153391	SLC2A1/SLC7A5/SLC39A10/SLC3A2/SLC38A5/SLC7A1/SLC5A6/SLC38A3/SLC30A1	9	Up
BP	GO:0070059	intrinsic apoptotic signaling pathway in response to endoplasmic reticulum stress	5/212	63/18614	0.00075152	0.0187751	0.0153391	HERPUD1/HSPA1A/PPP1R15A/PMAIP1/DDIT3	5	Up
BP	GO:0140546	defense response to symbiont	11/212	304/18614	0.00075597	0.0187751	0.0153391	IRF1/BST2/IFI27/PMAIP1/IFITM1/IFI44L/IFIT3/IFI6/MX1/STAT1/IRF9	11	Up
BP	GO:2001242	regulation of intrinsic apoptotic signaling pathway	8/212	173/18614	0.000842089	0.020759	0.01696	HERPUD1/HSPA1A/CLU/PMAIP1/SOD2/DDIT3/DNAJA1/DDX3X	8	Up
BP	GO:1990874	vascular associated smooth muscle cell proliferation	6/212	97/18614	0.000849511	0.020788	0.0169837	JUN/EDN1/TPM1/SOD2/DDIT3/CDKN1A	6	Up
BP	GO:0080164	regulation of nitric oxide metabolic process	5/212	65/18614	0.000867071	0.0210377	0.0171876	CLU/EDN1/KLF2/KLF4/SOD2	5	Up
BP	GO:0002476	antigen processing and presentation of endogenous peptide antigen via MHC class Ib	3/212	17/18614	0.000880336	0.0210377	0.0171876	HLA-E/HLA-B/HLA-C	3	Up
BP	GO:0002484	antigen processing and presentation of endogenous peptide antigen via MHC class I via ER pathway	3/212	17/18614	0.000880336	0.0210377	0.0171876	HLA-E/HLA-B/HLA-C	3	Up
BP	GO:0043618	regulation of transcription from RNA polymerase II promoter in response to stress	4/212	38/18614	0.00089132	0.0210377	0.0171876	JUN/KLF2/EPAS1/DDIT3	4	Up
BP	GO:0051385	response to mineralocorticoid	4/212	38/18614	0.00089132	0.0210377	0.0171876	EDN1/FOS/FOSB/IGF1R	4	Up
BP	GO:0051090	regulation of DNA-binding transcription factor activity	14/212	465/18614	0.000926982	0.0217253	0.0177494	JUND/HSPA1A/CLU/HSPA1B/ANXA3/EDN1/NFKBIA/TFRC/KLF4/HES1/ID1/DDIT3/GAS6/LRP8	14	Up
BP	GO:2001243	negative regulation of intrinsic apoptotic signaling pathway	6/212	99/18614	0.000945386	0.0220017	0.0179752	HERPUD1/HSPA1A/CLU/SOD2/DNAJA1/DDX3X	6	Up
BP	GO:0002237	response to molecule of bacterial origin	12/212	366/18614	0.00103875	0.0237165	0.0193761	JUND/SLC7A5/EDN1/FOS/ZFP36/NFKBIA/SCARB1/SOD2/ALPL/AKAP12/NFKBIZ/NR4A1	12	Up
BP	GO:0002428	antigen processing and presentation of peptide antigen via MHC class Ib	3/212	18/18614	0.00104757	0.0237165	0.0193761	HLA-E/HLA-B/HLA-C	3	Up
BP	GO:0035455	response to interferon-alpha	3/212	18/18614	0.00104757	0.0237165	0.0193761	BST2/IFITM1/GAS6	3	Up
BP	GO:0051770	positive regulation of nitric-oxide synthase biosynthetic process	3/212	18/18614	0.00104757	0.0237165	0.0193761	AKAP12/STAT1/NAMPT	3	Up
BP	GO:0034101	erythrocyte homeostasis	7/212	139/18614	0.0010804	0.0242944	0.0198483	HSPA1A/HSPA1B/ZFP36/KLF2/EPAS1/ZFP36L1/STAT1	7	Up
BP	GO:0048659	smooth muscle cell proliferation	8/212	180/18614	0.00108815	0.0243044	0.0198565	JUN/EDN1/TPM1/SOD2/DDIT3/CDKN1A/STAT1/IGF1R	8	Up
BP	GO:0030099	myeloid cell differentiation	13/212	421/18614	0.0011191	0.0248291	0.0202852	JUNB/HSPA1A/HSPA1B/JUN/FOS/ZFP36/NFKBIA/KLF2/TFRC/EPAS1/ZFP36L1/ZBTB16/STAT1	13	Up
BP	GO:0010631	epithelial cell migration	12/212	371/18614	0.00116645	0.0257083	0.0210034	ANXA3/JUN/EDN1/EMP2/KLF4/RHOB/SCARB1/ID1/JCAD/RRAS/GLUL/NR4A1	12	Up
BP	GO:0001889	liver development	7/212	142/18614	0.00122328	0.0266083	0.0217387	SLC7A5/JUN/HES1/SOD2/LSR/SRSF5/LIMS2	7	Up
BP	GO:0006986	response to unfolded protein	7/212	142/18614	0.00122328	0.0266083	0.0217387	HERPUD1/HSPA1A/HSPA1B/DNAJB1/PPP1R15A/DDIT3/DNAJA1	7	Up
BP	GO:0090132	epithelium migration	12/212	374/18614	0.00124914	0.0268957	0.0219736	ANXA3/JUN/EDN1/EMP2/KLF4/RHOB/SCARB1/ID1/JCAD/RRAS/GLUL/NR4A1	12	Up
BP	GO:0021543	pallium development	8/212	184/18614	0.00125266	0.0268957	0.0219736	SLC2A1/BTG2/ANXA3/MFSD2A/TACC1/SYNE2/IGF1R/LRP8	8	Up
BP	GO:1902903	regulation of supramolecular fiber organization	12/212	376/18614	0.00130693	0.0278812	0.0227787	HSPA1A/CLU/HSPA1B/EDN1/CGNL1/TPM1/ID1/SPTAN1/TJP1/KANK3/SPTBN1/OCLN	12	Up
BP	GO:0002696	positive regulation of leukocyte activation	12/212	377/18614	0.00133664	0.0283334	0.0231482	HLA-E/JUND/SLC39A10/CD320/TFRC/VSIR/SLC7A1/HES1/GAS6/CDKN1A/NFKBIZ/ZBTB16	12	Up
BP	GO:0051251	positive regulation of lymphocyte activation	11/212	327/18614	0.00136256	0.0287001	0.0234477	HLA-E/SLC39A10/CD320/TFRC/VSIR/SLC7A1/HES1/GAS6/CDKN1A/NFKBIZ/ZBTB16	11	Up
BP	GO:0050671	positive regulation of lymphocyte proliferation	7/212	145/18614	0.00138055	0.0287155	0.0234603	HLA-E/SLC39A10/CD320/TFRC/SLC7A1/HES1/CDKN1A	7	Up
BP	GO:0061008	hepaticobiliary system development	7/212	145/18614	0.00138055	0.0287155	0.0234603	SLC7A5/JUN/HES1/SOD2/LSR/SRSF5/LIMS2	7	Up
BP	GO:0090130	tissue migration	12/212	379/18614	0.00139775	0.0288297	0.0235536	ANXA3/JUN/EDN1/EMP2/KLF4/RHOB/SCARB1/ID1/JCAD/RRAS/GLUL/NR4A1	12	Up
BP	GO:0010594	regulation of endothelial cell migration	9/212	232/18614	0.00140337	0.0288297	0.0235536	ANXA3/EDN1/EMP2/KLF4/RHOB/SCARB1/JCAD/RRAS/GLUL	9	Up
BP	GO:2001185	regulation of CD8-positive, alpha-beta T cell activation	3/212	20/18614	0.00143917	0.0293838	0.0240063	HLA-E/IRF1/VSIR	3	Up
BP	GO:0006979	response to oxidative stress	13/212	434/18614	0.00146935	0.029817	0.0243603	NET1/HSPA1A/HSPA1B/JUN/EDN1/FOS/KLF2/RHOB/TPM1/EPAS1/SOD2/SELENOP/STAT1	13	Up
BP	GO:0043620	regulation of DNA-templated transcription in response to stress	4/212	44/18614	0.00155426	0.0309736	0.0253052	JUN/KLF2/EPAS1/DDIT3	4	Up
BP	GO:0051602	response to electrical stimulus	4/212	44/18614	0.00155426	0.0309736	0.0253052	BTG2/SOD2/AKAP12/NR4A1	4	Up
BP	GO:1903573	negative regulation of response to endoplasmic reticulum stress	4/212	44/18614	0.00155426	0.0309736	0.0253052	HERPUD1/HSPA1A/CLU/PPP1R15A	4	Up
BP	GO:0070482	response to oxygen levels	11/212	333/18614	0.00157386	0.0311774	0.0254716	SLC2A1/JUND/SLC7A5/EDN1/FOS/TFRC/EPAS1/PMAIP1/SOD2/ZFP36L1/PLAT	11	Up
BP	GO:0150105	protein localization to cell-cell junction	3/212	21/18614	0.00166502	0.0327881	0.0267876	CGNL1/LSR/TJP1	3	Up
BP	GO:0030890	positive regulation of B cell proliferation	4/212	45/18614	0.00169086	0.033101	0.0270433	SLC39A10/CD320/TFRC/CDKN1A	4	Up
BP	GO:0001667	ameboidal-type cell migration	14/212	496/18614	0.001703	0.0331438	0.0270782	ANXA3/JUN/EDN1/EMP2/KLF4/RHOB/SCARB1/ID1/JCAD/RRAS/GLUL/AKAP12/EDN3/NR4A1	14	Up
BP	GO:0001890	placenta development	7/212	152/18614	0.00180908	0.0350035	0.0285976	BSG/JUNB/SOCS3/EPAS1/HES1/SPINT2/ZFP36L1	7	Up
BP	GO:0006809	nitric oxide biosynthetic process	5/212	77/18614	0.00185802	0.0357428	0.0292016	CLU/EDN1/KLF2/KLF4/SOD2	5	Up
BP	GO:0006869	lipid transport	13/212	447/18614	0.00190634	0.0361511	0.0295351	SLC2A1/CLU/ABCG2/MFSD2A/EDN1/NFKBIA/ABCB1/SLCO2B1/SLCO1A2/ATP10A/SCARB1/ESYT2/SLCO4A1	13	Up
BP	GO:0042026	protein refolding	3/212	22/18614	0.00191184	0.0361511	0.0295351	HSPA1A/HSPA1B/DNAJA1	3	Up
BP	GO:0060713	labyrinthine layer morphogenesis	3/212	22/18614	0.00191184	0.0361511	0.0295351	SOCS3/SPINT2/ZFP36L1	3	Up
BP	GO:0045930	negative regulation of mitotic cell cycle	9/212	243/18614	0.00192759	0.036155	0.0295383	BTG2/FAM107A/IER3/DUSP1/KLF4/CDKN1A/ZFP36L1/PPP1R10/FOXC1	9	Up
BP	GO:0050867	positive regulation of cell activation	12/212	394/18614	0.00193377	0.036155	0.0295383	HLA-E/JUND/SLC39A10/CD320/TFRC/VSIR/SLC7A1/HES1/GAS6/CDKN1A/NFKBIZ/ZBTB16	12	Up
BP	GO:0046634	regulation of alpha-beta T cell activation	6/212	114/18614	0.00195511	0.0363497	0.0296974	JUNB/HLA-E/IRF1/VSIR/NFKBIZ/ZBTB16	6	Up
BP	GO:0043154	negative regulation of cysteine-type endopeptidase activity involved in apoptotic process	5/212	78/18614	0.0019672	0.0363714	0.0297151	KLF4/IFI6/GAS6/DDX3X/NR4A1	5	Up
BP	GO:0001666	response to hypoxia	10/212	293/18614	0.00200912	0.0369412	0.0301807	SLC2A1/JUND/EDN1/FOS/TFRC/EPAS1/PMAIP1/SOD2/ZFP36L1/PLAT	10	Up
BP	GO:1902475	L-alpha-amino acid transmembrane transport	5/212	79/18614	0.002081	0.0380526	0.0310886	SLC7A5/SLC3A2/SLC38A5/SLC7A1/SLC38A3	5	Up
BP	GO:0001701	in utero embryonic development	12/212	398/18614	0.00210218	0.0381856	0.0311973	JUNB/EDN1/SOCS3/KLF2/KLF4/EPAS1/HES1/SPINT2/ZFP36L1/SLC30A1/HOPX/FOXC1	12	Up
BP	GO:0010632	regulation of epithelial cell migration	10/212	295/18614	0.00211123	0.0381856	0.0311973	ANXA3/JUN/EDN1/EMP2/KLF4/RHOB/SCARB1/JCAD/RRAS/GLUL	10	Up
BP	GO:0003044	regulation of systemic arterial blood pressure mediated by a chemical signal	4/212	48/18614	0.00215032	0.0385956	0.0315323	EDN1/TPM1/SOD2/EDN3	4	Up
BP	GO:0019885	antigen processing and presentation of endogenous peptide antigen via MHC class I	3/212	23/18614	0.00218028	0.0385956	0.0315323	HLA-E/HLA-B/HLA-C	3	Up
BP	GO:0051131	chaperone-mediated protein complex assembly	3/212	23/18614	0.00218028	0.0385956	0.0315323	HSPA1A/CLU/HOPX	3	Up
BP	GO:2000178	negative regulation of neural precursor cell proliferation	3/212	23/18614	0.00218028	0.0385956	0.0315323	BTG2/SPINT2/LIMS2	3	Up
BP	GO:0002443	leukocyte mediated immunity	12/212	401/18614	0.00223622	0.0393765	0.0321702	HLA-E/CLU/ANXA3/BST2/EMP2/TFRC/HLA-B/PTGDS/HLA-C/TUBB4B/VAMP2/NFKBIZ	12	Up
BP	GO:0071470	cellular response to osmotic stress	4/212	49/18614	0.00232085	0.0406515	0.0332119	SLC2A1/ZFP36L1/DDX3X/SERPINB6	4	Up
BP	GO:0045786	negative regulation of cell cycle	12/212	404/18614	0.00237719	0.0414203	0.03384	BTG2/FAM107A/IER3/DUSP1/KLF4/RHOB/HEXIM1/CDKN1A/ZFP36L1/PPP1R10/FOXC1/NR4A1	12	Up
BP	GO:0003151	outflow tract morphogenesis	5/212	82/18614	0.00245123	0.042488	0.0347123	CLDN5/JUN/EDN1/HES1/FOXC1	5	Up
BP	GO:1902041	regulation of extrinsic apoptotic signaling pathway via death domain receptors	4/212	50/18614	0.00250046	0.0431167	0.035226	LGALS3/PMAIP1/TIMP3/DDX3X	4	Up
BP	GO:0046209	nitric oxide metabolic process	5/212	83/18614	0.00258463	0.0443385	0.0362241	CLU/EDN1/KLF2/KLF4/SOD2	5	Up
BP	GO:0044703	multi-organism reproductive process	8/212	207/18614	0.00262157	0.0446259	0.036459	BSG/SLC2A1/JUNB/EDN1/FOS/EMP2/FOSB/SLC38A3	8	Up
BP	GO:0043254	regulation of protein-containing complex assembly	12/212	409/18614	0.00262821	0.0446259	0.036459	HSPA1A/CLU/HSPA1B/LGALS3/TFRC/HES1/SPTAN1/STXBP6/KANK3/DDX3X/SPTBN1/OCLN	12	Up
BP	GO:0043392	negative regulation of DNA binding	4/212	51/18614	0.00268939	0.045433	0.0371184	JUN/NFKBIA/ID1/DDIT3	4	Up
BP	GO:2001057	reactive nitrogen species metabolic process	5/212	84/18614	0.00272323	0.0456503	0.0372959	CLU/EDN1/KLF2/KLF4/SOD2	5	Up
BP	GO:0036293	response to decreased oxygen levels	10/212	306/18614	0.00275017	0.0456503	0.0372959	SLC2A1/JUND/EDN1/FOS/TFRC/EPAS1/PMAIP1/SOD2/ZFP36L1/PLAT	10	Up
BP	GO:0002475	antigen processing and presentation via MHC class Ib	3/212	25/18614	0.00278456	0.0456503	0.0372959	HLA-E/HLA-B/HLA-C	3	Up
BP	GO:0002483	antigen processing and presentation of endogenous peptide antigen	3/212	25/18614	0.00278456	0.0456503	0.0372959	HLA-E/HLA-B/HLA-C	3	Up
BP	GO:0060333	interferon-gamma-mediated signaling pathway	3/212	25/18614	0.00278456	0.0456503	0.0372959	IRF1/IFNGR1/STAT1	3	Up
BP	GO:0070423	nucleotide-binding oligomerization domain containing signaling pathway	3/212	25/18614	0.00278456	0.0456503	0.0372959	HSPA1A/HSPA1B/NFKBIA	3	Up
BP	GO:0010660	regulation of muscle cell apoptotic process	5/212	85/18614	0.00286713	0.0467735	0.0382135	SLC7A5/EDN1/SOD2/PPP1R10/IGF1R	5	Up
BP	GO:0010656	negative regulation of muscle cell apoptotic process	4/212	52/18614	0.00288789	0.0468824	0.0383025	SLC7A5/EDN1/PPP1R10/IGF1R	4	Up
BP	GO:0032869	cellular response to insulin stimulus	8/212	211/18614	0.00294801	0.0473524	0.0386865	SOCS3/SRSF5/ZFP36L1/VAMP2/TBC1D4/STAT1/IGF1R/AP3S1	8	Up
BP	GO:0030856	regulation of epithelial cell differentiation	7/212	166/18614	0.00297023	0.0473524	0.0386865	CLDN5/ZFP36/HES1/ID1/ZFP36L1/STAT1/FOXC1	7	Up
BP	GO:0010639	negative regulation of organelle organization	11/212	362/18614	0.00300724	0.0473524	0.0386865	HSPA1A/CLU/IER3/DUSP1/CGNL1/TFRC/SPTAN1/TJP1/KANK3/TBC1D4/SPTBN1	11	Up
BP	GO:0006970	response to osmotic stress	5/212	86/18614	0.00301644	0.0473524	0.0386865	SLC2A1/ABCB1/ZFP36L1/DDX3X/SERPINB6	5	Up
BP	GO:0008625	extrinsic apoptotic signaling pathway via death domain receptors	5/212	86/18614	0.00301644	0.0473524	0.0386865	LGALS3/PMAIP1/TIMP3/DDX3X/SORT1	5	Up
BP	GO:0015807	L-amino acid transport	5/212	86/18614	0.00301644	0.0473524	0.0386865	SLC7A5/SLC3A2/SLC38A5/SLC7A1/SLC38A3	5	Up
BP	GO:0021766	hippocampus development	5/212	86/18614	0.00301644	0.0473524	0.0386865	BTG2/ANXA3/MFSD2A/IGF1R/LRP8	5	Up
BP	GO:0010823	negative regulation of mitochondrion organization	4/212	53/18614	0.00309617	0.0480952	0.0392933	HSPA1A/CLU/IER3/TFRC	4	Up
BP	GO:0010460	positive regulation of heart rate	3/212	26/18614	0.00312156	0.0480952	0.0392933	EDN1/TPM1/EDN3	3	Up
BP	GO:0035872	nucleotide-binding domain, leucine rich repeat containing receptor signaling pathway	3/212	26/18614	0.00312156	0.0480952	0.0392933	HSPA1A/HSPA1B/NFKBIA	3	Up
BP	GO:1903901	negative regulation of viral life cycle	3/212	26/18614	0.00312156	0.0480952	0.0392933	LY6E/BST2/IFITM1	3	Up
BP	GO:0048145	regulation of fibroblast proliferation	5/212	87/18614	0.00317129	0.0486362	0.0397354	JUN/SOD2/GAS6/CDKN1A/FTH1	5	Up
BP	GO:0045637	regulation of myeloid cell differentiation	8/212	214/18614	0.00321298	0.0490496	0.0400731	HSPA1A/HSPA1B/FOS/ZFP36/NFKBIA/ZFP36L1/ZBTB16/STAT1	8	Up
BP	GO:0001894	tissue homeostasis	9/212	263/18614	0.00327365	0.0493947	0.040355	CLDN5/SLC2A1/MFSD2A/TFRC/LSR/TJP1/NFKBIZ/FOXC1/OCLN	9	Up
BP	GO:0060249	anatomical structure homeostasis	9/212	263/18614	0.00327365	0.0493947	0.040355	CLDN5/SLC2A1/MFSD2A/TFRC/LSR/TJP1/NFKBIZ/FOXC1/OCLN	9	Up
BP	GO:0007568	aging	7/212	169/18614	0.00328012	0.0493947	0.040355	JUND/EDN1/FOS/TFRC/SOD2/ALPL/IGF1R	7	Up
BP	GO:0033273	response to vitamin	5/212	88/18614	0.00333179	0.0499469	0.0408062	SOD2/GAS6/ALPL/NFKBIZ/IGF1R	5	Up
CC	GO:0005925	focal adhesion	18/217	422/19518	1.24771e-06	0.000275757	0.000211522	BSG/HSPA1A/HSPA1B/FAM107A/PPFIBP1/AHNAK/RHOB/AIF1L/SDCBP/SYNE2/RPS10/RRAS/NHERF2/AKAP12/RPL3/SORBS2/RND3/LIMS2	18	Up
CC	GO:0030055	cell-substrate junction	18/217	432/19518	1.73979e-06	0.000275757	0.000211522	BSG/HSPA1A/HSPA1B/FAM107A/PPFIBP1/AHNAK/RHOB/AIF1L/SDCBP/SYNE2/RPS10/RRAS/NHERF2/AKAP12/RPL3/SORBS2/RND3/LIMS2	18	Up
CC	GO:0045177	apical part of cell	18/217	446/19518	2.72488e-06	0.000287929	0.000220858	SLC2A1/SLC7A5/ABCG2/SLC16A1/CA4/SLC3A2/ABCB1/BST2/EMP2/SLCO2B1/SLC7A1/SLC5A6/SLC38A3/TJP1/NHERF2/SORBS2/PLAT/OCLN	18	Up
CC	GO:0045178	basal part of cell	14/217	285/19518	3.96412e-06	0.000314157	0.000240977	BSG/SLC2A1/SLC7A5/SLC16A1/SLC3A2/EDN1/TFRC/SLCO2B1/SLCO1A2/SLC7A1/SLC5A6/SLC38A3/TJP1/SLC30A1	14	Up
CC	GO:0016324	apical plasma membrane	16/217	381/19518	6.03556e-06	0.000382654	0.000293519	SLC2A1/SLC7A5/ABCG2/SLC16A1/CA4/SLC3A2/ABCB1/BST2/EMP2/SLCO2B1/SLC7A1/SLC5A6/SLC38A3/NHERF2/SORBS2/OCLN	16	Up
CC	GO:0009925	basal plasma membrane	13/217	266/19518	9.32199e-06	0.000492512	0.000377786	BSG/SLC2A1/SLC7A5/SLC16A1/SLC3A2/TFRC/SLCO2B1/SLCO1A2/SLC7A1/SLC5A6/SLC38A3/TJP1/SLC30A1	13	Up
CC	GO:0016323	basolateral plasma membrane	11/217	234/19518	6.50388e-05	0.0025617	0.00196497	BSG/SLC2A1/SLC7A5/SLC16A1/SLC3A2/TFRC/SLC7A1/SLC5A6/SLC38A3/TJP1/SLC30A1	11	Up
CC	GO:0045121	membrane raft	13/217	323/19518	7.04929e-05	0.0025617	0.00196497	BSG/CAVIN2/SLC2A1/ABCG2/CD320/BST2/EMP2/AHNAK/SCARB1/PLLP/SDCBP/IGF1R/LRP8	13	Up
CC	GO:0098857	membrane microdomain	13/217	324/19518	7.27295e-05	0.0025617	0.00196497	BSG/CAVIN2/SLC2A1/ABCG2/CD320/BST2/EMP2/AHNAK/SCARB1/PLLP/SDCBP/IGF1R/LRP8	13	Up
CC	GO:0034774	secretory granule lumen	12/217	322/19518	0.000272141	0.00738728	0.00566648	CLU/PDXK/SPTAN1/EEF1A1/SDCBP/GAS6/CLEC3B/SRGN/TIMP3/SELENOP/DDX3X/TUBB4B	12	Up
CC	GO:0060205	cytoplasmic vesicle lumen	12/217	325/19518	0.000296052	0.00738728	0.00566648	CLU/PDXK/SPTAN1/EEF1A1/SDCBP/GAS6/CLEC3B/SRGN/TIMP3/SELENOP/DDX3X/TUBB4B	12	Up
CC	GO:0005791	rough endoplasmic reticulum	6/217	82/19518	0.000305463	0.00738728	0.00566648	CA4/EDN1/RPS28/RPS23/PTGDS/GLUL	6	Up
CC	GO:0031983	vesicle lumen	12/217	327/19518	0.000312964	0.00738728	0.00566648	CLU/PDXK/SPTAN1/EEF1A1/SDCBP/GAS6/CLEC3B/SRGN/TIMP3/SELENOP/DDX3X/TUBB4B	12	Up
CC	GO:0005901	caveola	6/217	83/19518	0.000326252	0.00738728	0.00566648	CAVIN2/SLC2A1/CD320/SCARB1/IGF1R/LRP8	6	Up
CC	GO:0031089	platelet dense granule lumen	3/217	14/19518	0.000450675	0.00952427	0.00730568	CLEC3B/TIMP3/SELENOP	3	Up
CC	GO:0090575	RNA polymerase II transcription regulator complex	10/217	254/19518	0.000574183	0.011376	0.00872606	JUNB/JUND/CEBPD/JUN/FOS/DDIT3/HLF/STAT1/TLE1/IRF9	10	Up
CC	GO:0101002	ficolin-1-rich granule	8/217	185/19518	0.00111569	0.0208044	0.0159582	HSPA1A/HSPA1B/LGALS3/EEF1A1/CST3/DDX3X/FTH1/SERPINB6	8	Up
CC	GO:0015629	actin cytoskeleton	14/217	489/19518	0.00119667	0.0210747	0.0161656	CLDN5/SLC2A1/FAM107A/CGNL1/AHNAK/ABLIM1/TPM1/SPTAN1/AIF1L/EEF1A1/INTS6/TJP1/SPTBN1/SORBS2	14	Up
CC	GO:0030864	cortical actin cytoskeleton	5/217	73/19518	0.00131931	0.0220117	0.0168843	CLDN5/SLC2A1/SPTAN1/EEF1A1/SPTBN1	5	Up
CC	GO:0042827	platelet dense granule	3/217	21/19518	0.00155486	0.0243186	0.0186538	CLEC3B/TIMP3/SELENOP	3	Up
CC	GO:0030666	endocytic vesicle membrane	8/217	196/19518	0.00161101	0.0243186	0.0186538	HLA-E/ANXA3/TFRC/HLA-B/SCARB1/UBC/HLA-C/VAMP2	8	Up
CC	GO:0044853	plasma membrane raft	6/217	114/19518	0.00173496	0.0249992	0.0191759	CAVIN2/SLC2A1/CD320/SCARB1/IGF1R/LRP8	6	Up
CC	GO:0031253	cell projection membrane	11/217	349/19518	0.00189128	0.0260668	0.0199948	SLC7A5/ABCG2/FAM107A/CA4/TPM1/SLC5A6/AIF1L/EEF1A1/SYNE2/JCAD/SPTBN1	11	Up
CC	GO:0070820	tertiary granule	7/217	164/19518	0.00243348	0.0309683	0.0237545	LGALS3/SPTAN1/CST3/FTH1/SERPINB6/PTPRB/CYSTM1	7	Up
CC	GO:0016607	nuclear speck	12/217	415/19518	0.00244229	0.0309683	0.0237545	HSPA1A/HSPA1B/FAM107A/SRSF7/EPAS1/BRD2/CCNL1/SRSF5/NFKBIZ/ZBTB16/NAMPT/SRSF3	12	Up
CC	GO:0042611	MHC protein complex	3/217	25/19518	0.00260236	0.0311307	0.0238791	HLA-E/HLA-B/HLA-C	3	Up
CC	GO:1904813	ficolin-1-rich granule lumen	6/217	124/19518	0.00265151	0.0311307	0.0238791	HSPA1A/HSPA1B/EEF1A1/CST3/DDX3X/FTH1	6	Up
CC	GO:0030667	secretory granule membrane	10/217	319/19518	0.00312754	0.0354082	0.0271602	BSG/CA4/LGALS3/BST2/HLA-B/HLA-C/VAMP2/SERPINB6/PTPRB/CYSTM1	10	Up
CC	GO:0098553	lumenal side of endoplasmic reticulum membrane	3/217	29/19518	0.00400165	0.0430435	0.0330169	HLA-E/HLA-B/HLA-C	3	Up
CC	GO:0031256	leading edge membrane	7/217	180/19518	0.00407352	0.0430435	0.0330169	FAM107A/TPM1/AIF1L/EEF1A1/SYNE2/JCAD/SPTBN1	7	Up
MF	GO:0015173	aromatic amino acid transmembrane transporter activity	5/209	11/18369	7.94385e-08	3.70978e-05	2.91832e-05	SLC7A5/SLC3A2/SLC38A5/SLC7A1/SLC38A3	5	Up
MF	GO:0046943	carboxylic acid transmembrane transporter activity	12/209	162/18369	3.46128e-07	4.7256e-05	3.71743e-05	SLC7A5/ABCG2/SLC16A1/MFSD2A/SLC3A2/ABCB1/SLC38A5/SLCO2B1/SLCO1A2/SLC7A1/SLC5A6/SLC38A3	12	Up
MF	GO:0005342	organic acid transmembrane transporter activity	12/209	163/18369	3.69943e-07	4.7256e-05	3.71743e-05	SLC7A5/ABCG2/SLC16A1/MFSD2A/SLC3A2/ABCB1/SLC38A5/SLCO2B1/SLCO1A2/SLC7A1/SLC5A6/SLC38A3	12	Up
MF	GO:0008514	organic anion transmembrane transporter activity	14/209	230/18369	4.04763e-07	4.7256e-05	3.71743e-05	SLC2A1/SLC7A5/ABCG2/SLC16A1/MFSD2A/SLC3A2/ABCB1/SLC38A5/SLCO2B1/SLCO1A2/SLC7A1/SLC5A6/SLC38A3/SLCO4A1	14	Up
MF	GO:0004857	enzyme inhibitor activity	17/209	359/18369	8.04089e-07	7.51019e-05	5.90794e-05	ANXA3/SPOCK2/LGALS3/SOCS3/BST2/PPP1R14A/ITIH5/SPOCK3/OAZ1/HEXIM1/GAS6/CDKN1A/SPINT2/TIMP3/CST3/PPP1R10/SERPINB6	17	Up
MF	GO:0045296	cadherin binding	16/209	333/18369	1.41763e-06	0.000110339	8.67988e-05	BSG/HSPA1A/DNAJB1/SLC3A2/PPFIBP1/COBLL1/AHNAK/SPTAN1/ESYT2/TJP1/NHERF2/STXBP6/DDX3X/SPTBN1/PTPRB/STAT1	16	Up
MF	GO:0061629	RNA polymerase II-specific DNA-binding transcription factor binding	15/209	348/18369	1.12876e-05	0.000753047	0.000592389	JUND/SRARP/JUN/FOS/NFKBIA/KLF4/IFI27/TACC1/EPAS1/HES1/DDIT3/DNAJA1/STAT1/FOXC1/NR4A1	15	Up
MF	GO:0008191	metalloendopeptidase inhibitor activity	4/209	16/18369	2.66229e-05	0.00155411	0.00122255	SPOCK2/BST2/SPOCK3/TIMP3	4	Up
MF	GO:0061135	endopeptidase regulator activity	10/209	187/18369	5.76234e-05	0.00299001	0.00235211	SPOCK2/BST2/VSIR/ITIH5/SPOCK3/GAS6/SPINT2/TIMP3/CST3/SERPINB6	10	Up
MF	GO:0008028	monocarboxylic acid transmembrane transporter activity	6/209	61/18369	6.65779e-05	0.00310919	0.00244586	ABCG2/SLC16A1/MFSD2A/SLCO2B1/SLCO1A2/SLC5A6	6	Up
MF	GO:0140297	DNA-binding transcription factor binding	16/209	478/18369	0.000121333	0.00515115	0.00405218	JUND/SRARP/JUN/FOS/NFKBIA/KLF4/IFI27/TACC1/EPAS1/HES1/DDIT3/DNAJA1/STAT1/FOXC1/NR4A1/TLE1	16	Up
MF	GO:0004866	endopeptidase inhibitor activity	9/209	173/18369	0.000166751	0.0056963	0.00448103	SPOCK2/BST2/ITIH5/SPOCK3/GAS6/SPINT2/TIMP3/CST3/SERPINB6	9	Up
MF	GO:0015291	secondary active transmembrane transporter activity	11/209	255/18369	0.000169191	0.0056963	0.00448103	SLC7A5/SLC16A1/MFSD2A/SLC3A2/SLC38A5/SLCO2B1/SLCO1A2/SLC5A6/SLC38A3/SLC30A1/SLCO4A1	11	Up
MF	GO:0140416	transcription regulator inhibitor activity	4/209	25/18369	0.000170767	0.0056963	0.00448103	HSPA1A/DNAJB1/ID1/DDIT3	4	Up
MF	GO:0030414	peptidase inhibitor activity	9/209	180/18369	0.000224449	0.00698785	0.00549704	SPOCK2/BST2/ITIH5/SPOCK3/GAS6/SPINT2/TIMP3/CST3/SERPINB6	9	Up
MF	GO:0001618	virus receptor activity	6/209	77/18369	0.000244504	0.00713645	0.00561393	BSG/HSPA1A/HSPA1B/TFRC/SLC7A1/SCARB1	6	Up
MF	GO:0140272	exogenous protein binding	6/209	78/18369	0.000262399	0.00720825	0.00567041	BSG/HSPA1A/HSPA1B/TFRC/SLC7A1/SCARB1	6	Up
MF	GO:0061134	peptidase regulator activity	10/209	230/18369	0.000313655	0.00813761	0.0064015	SPOCK2/BST2/VSIR/ITIH5/SPOCK3/GAS6/SPINT2/TIMP3/CST3/SERPINB6	10	Up
MF	GO:0140333	glycerophospholipid flippase activity	3/209	13/18369	0.000381732	0.00938258	0.00738086	MFSD2A/ABCB1/ATP10A	3	Up
MF	GO:1901474	azole transmembrane transporter activity	3/209	14/18369	0.000481776	0.0112495	0.00884946	SLC38A5/SLC7A1/SLC38A3	3	Up
MF	GO:0015347	sodium-independent organic anion transmembrane transporter activity	3/209	16/18369	0.000728851	0.0147988	0.0116416	SLCO2B1/SLCO1A2/SLCO4A1	3	Up
MF	GO:0022858	alanine transmembrane transporter activity	3/209	16/18369	0.000728851	0.0147988	0.0116416	SLC3A2/SLC38A5/SLC38A3	3	Up
MF	GO:0140327	flippase activity	3/209	16/18369	0.000728851	0.0147988	0.0116416	MFSD2A/ABCB1/ATP10A	3	Up
MF	GO:0015179	L-amino acid transmembrane transporter activity	5/209	65/18369	0.000862782	0.0167883	0.0132066	SLC7A5/SLC3A2/SLC38A5/SLC7A1/SLC38A3	5	Up
MF	GO:0001228	DNA-binding transcription activator activity, RNA polymerase II-specific	14/209	468/18369	0.000973938	0.0176105	0.0138534	JUNB/JUND/CEBPD/JUN/FOS/IRF1/KLF4/FOSB/EPAS1/DDIT3/HLF/ZBTB16/FOXC1/NR4A1	14	Up
MF	GO:0042605	peptide antigen binding	4/209	39/18369	0.000980458	0.0176105	0.0138534	HLA-E/SLC7A5/HLA-B/HLA-C	4	Up
MF	GO:0042277	peptide binding	11/209	317/18369	0.0010521	0.0176173	0.0138588	HLA-E/SLC7A5/CLU/ITM2A/NFKBIA/HLA-B/SCARB1/CST3/HLA-C/IGF1R/LRP8	11	Up
MF	GO:0001216	DNA-binding transcription activator activity	14/209	472/18369	0.00105628	0.0176173	0.0138588	JUNB/JUND/CEBPD/JUN/FOS/IRF1/KLF4/FOSB/EPAS1/DDIT3/HLF/ZBTB16/FOXC1/NR4A1	14	Up
MF	GO:0044389	ubiquitin-like protein ligase binding	11/209	320/18369	0.00113498	0.018277	0.0143777	HSPA1A/CLU/HSPA1B/HERC2/JUN/NFKBIA/ABCB1/UBC/CDKN1A/DNAJA1/STAT1	11	Up
MF	GO:0051087	chaperone binding	6/209	104/18369	0.00121455	0.0189065	0.0148729	CLU/DNAJB1/TFRC/HLA-B/HES1/DNAJA1	6	Up
MF	GO:0022804	active transmembrane transporter activity	13/209	428/18369	0.00128341	0.019334	0.0152092	SLC7A5/ABCG2/SLC16A1/MFSD2A/SLC3A2/ABCB1/SLC38A5/SLCO2B1/SLCO1A2/SLC5A6/SLC38A3/SLC30A1/SLCO4A1	13	Up
MF	GO:0015174	basic amino acid transmembrane transporter activity	3/209	20/18369	0.00143481	0.0209392	0.0164719	SLC38A5/SLC7A1/SLC38A3	3	Up
MF	GO:0001221	transcription coregulator binding	6/209	111/18369	0.00169749	0.0240221	0.0188971	JUND/FOS/EPAS1/HES1/ZBTB16/STAT1	6	Up
MF	GO:0015175	neutral amino acid transmembrane transporter activity	4/209	46/18369	0.00182834	0.0243953	0.0191907	SLC7A5/SLC3A2/SLC38A5/SLC38A3	4	Up
MF	GO:0042887	amide transmembrane transporter activity	4/209	46/18369	0.00182834	0.0243953	0.0191907	ABCG2/SLC38A5/SLC5A6/SLC38A3	4	Up
MF	GO:0033218	amide binding	12/209	400/18369	0.00216888	0.0281352	0.0221327	HLA-E/SLC7A5/CLU/ITM2A/NFKBIA/HLA-B/SCARB1/CST3/GLUL/HLA-C/IGF1R/LRP8	12	Up
MF	GO:0031625	ubiquitin protein ligase binding	10/209	301/18369	0.00242204	0.0302762	0.023817	HSPA1A/CLU/HSPA1B/HERC2/JUN/NFKBIA/ABCB1/UBC/CDKN1A/DNAJA1	10	Up
MF	GO:0051139	metal ion:proton antiporter activity	3/209	24/18369	0.00246359	0.0302762	0.023817	SLC38A5/SLC38A3/SLC30A1	3	Up
MF	GO:0015171	amino acid transmembrane transporter activity	5/209	83/18369	0.00257239	0.0308027	0.0242312	SLC7A5/SLC3A2/SLC38A5/SLC7A1/SLC38A3	5	Up
MF	GO:0051082	unfolded protein binding	6/209	122/18369	0.00273458	0.0319262	0.025115	HSPA1A/CLU/HSPA1B/DNAJB1/DNAJA1/TUBB4B	6	Up
MF	GO:0001540	amyloid-beta binding	5/209	85/18369	0.00285361	0.0324427	0.0255213	CLU/ITM2A/SCARB1/CST3/LRP8	5	Up
MF	GO:0030674	protein-macromolecule adaptor activity	11/209	361/18369	0.00291776	0.0324427	0.0255213	HERPUD1/LGALS3/SYNE1/KLF4/XIST/SDCBP/SYNE2/GAS6/NHERF2/VAMP2/SORBS2	11	Up
MF	GO:0005319	lipid transporter activity	7/209	169/18369	0.00325969	0.0354018	0.027849	SLC2A1/MFSD2A/ABCB1/SLCO2B1/SLCO1A2/ATP10A/SLCO4A1	7	Up
MF	GO:0031072	heat shock protein binding	6/209	128/18369	0.00346964	0.0358315	0.028187	HSPA1A/HSPA1B/DNAJB1/ZFP36/TFRC/DNAJA1	6	Up
MF	GO:0140326	ATPase-coupled intramembrane lipid transporter activity	3/209	27/18369	0.00347222	0.0358315	0.028187	MFSD2A/ABCB1/ATP10A	3	Up
MF	GO:0050840	extracellular matrix binding	4/209	55/18369	0.00352944	0.0358315	0.028187	SPOCK2/LGALS3/SPARCL1/TINAGL1	4	Up
MF	GO:0051787	misfolded protein binding	3/209	29/18369	0.00426588	0.0423865	0.0333436	HSPA1A/CLU/HSPA1B	3	Up
MF	GO:0003924	GTPase activity	10/209	327/18369	0.00435917	0.0424111	0.033363	RHOB/EEF1A1/ARL4A/RRAS/GIMAP7/MX1/GBP4/DDX3X/TUBB4B/RND3	10	Up
MF	GO:0042910	xenobiotic transmembrane transporter activity	3/209	30/18369	0.00470055	0.0447992	0.0352415	SLC2A1/ABCG2/ABCB1	3	Up
MF	GO:0043495	protein-membrane adaptor activity	3/209	31/18369	0.00516104	0.0482041	0.0379201	SYNE1/SYNE2/NHERF2	3	Up
MF	GO:0015180	L-alanine transmembrane transporter activity	2/209	10/18369	0.00545953	0.0490308	0.0385704	SLC3A2/SLC38A3	2	Up
MF	GO:0070878	primary miRNA binding	2/209	10/18369	0.00545953	0.0490308	0.0385704	DDX3X/SRSF3	2	Up
BP	GO:0002181	cytoplasmic translation	18/210	159/18614	2.52708e-13	7.978e-10	6.36825e-10	RPL23A/RPLP2/RPS11/RPS3/RPS6/RPLP1/RPL15/RPL7/RPS17/RPS20/RPS16/RPL27A/RPL31/RPL13A/RPL23/RPLP0/PABPC1/RPS2	18	Down
BP	GO:0001667	ameboidal-type cell migration	26/210	496/18614	7.64658e-11	1.20701e-07	9.63469e-08	CDH5/ADAMTS9/JUP/CDH13/PTP4A3/FSTL1/HIF1A/GRN/RAB13/NRP1/PLXND1/HYAL2/ETS1/GJA1/ANGPT2/PLPP3/TMSB4X/PRCP/KDR/PFN1/PDLIM1/AQP1/TIMP1/STC1/ARHGDIB/SPARC	26	Down
BP	GO:0007015	actin filament organization	24/210	442/18614	2.12194e-10	2.23298e-07	1.78243e-07	ARHGAP18/ACTR3/ARPC1B/FLNA/RDX/SYNPO/CFL1/STMN1/TPM4/ARPC5/COTL1/MYO1B/RFLNB/GMFG/NRP1/ARPC2/ACTG1/HSP90B1/CXCL12/MARCKS/TMSB4X/PFN1/PDLIM1/MARCKSL1	24	Down
BP	GO:0043542	endothelial cell migration	19/210	283/18614	5.46164e-10	4.3106e-07	3.44083e-07	CDH5/ADAMTS9/JUP/CDH13/PTP4A3/FSTL1/HIF1A/GRN/RAB13/NRP1/PLXND1/ETS1/ANGPT2/PLPP3/TMSB4X/PRCP/KDR/STC1/SPARC	19	Down
BP	GO:0045765	regulation of angiogenesis	20/210	349/18614	2.96705e-09	1.8734e-06	1.49539e-06	ADAMTS1/CDH5/ADAMTS9/JUP/CXCR4/HIF1A/GRN/NRP1/PLXND1/ITGA5/ETS1/ANGPT2/ENG/APLNR/KDR/AQP1/ECSCR/HSPG2/COL4A2/SPARC	20	Down
BP	GO:1901342	regulation of vasculature development	20/210	355/18614	3.97043e-09	2.08911e-06	1.66758e-06	ADAMTS1/CDH5/ADAMTS9/JUP/CXCR4/HIF1A/GRN/NRP1/PLXND1/ITGA5/ETS1/ANGPT2/ENG/APLNR/KDR/AQP1/ECSCR/HSPG2/COL4A2/SPARC	20	Down
BP	GO:0010631	epithelial cell migration	20/210	371/18614	8.38705e-09	3.78256e-06	3.01934e-06	CDH5/ADAMTS9/JUP/CDH13/PTP4A3/FSTL1/HIF1A/GRN/RAB13/NRP1/PLXND1/ETS1/ANGPT2/PLPP3/TMSB4X/PRCP/KDR/PFN1/STC1/SPARC	20	Down
BP	GO:0090132	epithelium migration	20/210	374/18614	9.60636e-09	3.79091e-06	3.026e-06	CDH5/ADAMTS9/JUP/CDH13/PTP4A3/FSTL1/HIF1A/GRN/RAB13/NRP1/PLXND1/ETS1/ANGPT2/PLPP3/TMSB4X/PRCP/KDR/PFN1/STC1/SPARC	20	Down
BP	GO:0090130	tissue migration	20/210	379/18614	1.20089e-08	4.21245e-06	3.36248e-06	CDH5/ADAMTS9/JUP/CDH13/PTP4A3/FSTL1/HIF1A/GRN/RAB13/NRP1/PLXND1/ETS1/ANGPT2/PLPP3/TMSB4X/PRCP/KDR/PFN1/STC1/SPARC	20	Down
BP	GO:0030198	extracellular matrix organization	18/210	314/18614	1.88838e-08	5.69157e-06	4.54316e-06	ADAMTS1/COL5A2/NID2/ADAMTS9/COL18A1/ADAMTS5/LAMC1/PXDN/NID1/ENG/SERPINH1/MMP2/LAMB1/VWA1/ANXA2/COL15A1/COL4A2/COL4A1	18	Down
BP	GO:0043062	extracellular structure organization	18/210	315/18614	1.98312e-08	5.69157e-06	4.54316e-06	ADAMTS1/COL5A2/NID2/ADAMTS9/COL18A1/ADAMTS5/LAMC1/PXDN/NID1/ENG/SERPINH1/MMP2/LAMB1/VWA1/ANXA2/COL15A1/COL4A2/COL4A1	18	Down
BP	GO:0045229	external encapsulating structure organization	18/210	317/18614	2.18586e-08	5.75064e-06	4.59031e-06	ADAMTS1/COL5A2/NID2/ADAMTS9/COL18A1/ADAMTS5/LAMC1/PXDN/NID1/ENG/SERPINH1/MMP2/LAMB1/VWA1/ANXA2/COL15A1/COL4A2/COL4A1	18	Down
BP	GO:0042060	wound healing	21/210	439/18614	2.80207e-08	6.80473e-06	5.43171e-06	ENTPD1/CLIC1/FLNA/VWF/CXCR4/HIF1A/THBD/PPIA/CD59/ELK3/F2R/ITGA5/ACTG1/ACTB/PLPP3/PRCP/KDR/AQP1/TIMP1/MCAM/ANXA2	21	Down
BP	GO:0007229	integrin-mediated signaling pathway	11/210	112/18614	5.62358e-08	1.26812e-05	1.01224e-05	ADAMTS1/NME2/FLNA/LAMC1/NRP1/ITGA5/THY1/NID1/PLPP3/LAMB1/TIMP1	11	Down
BP	GO:0045785	positive regulation of cell adhesion	21/210	482/18614	1.36333e-07	2.83441e-05	2.2625e-05	FLNA/RSU1/CD81/JUP/RPS3/CDH13/LAMC1/NRP1/ARPC2/ITGA5/THY1/ETS1/CXCL12/NID1/LGALS1/ACTB/PLPP3/PNP/KDR/LAMB1/SOX4	21	Down
BP	GO:0031589	cell-substrate adhesion	18/210	359/18614	1.43651e-07	2.83441e-05	2.2625e-05	NID2/FLNA/ADAMTS9/RSU1/JUP/VWF/CDH13/SPRY4/LAMC1/NRP1/ARPC2/ITGA5/ACTG1/THY1/NID1/ANGPT2/KDR/LAMB1	18	Down
BP	GO:0045766	positive regulation of angiogenesis	13/210	185/18614	1.86976e-07	3.27936e-05	2.61767e-05	CDH5/JUP/CXCR4/HIF1A/GRN/NRP1/ITGA5/ETS1/ANGPT2/ENG/APLNR/KDR/AQP1	13	Down
BP	GO:1904018	positive regulation of vasculature development	13/210	185/18614	1.86976e-07	3.27936e-05	2.61767e-05	CDH5/JUP/CXCR4/HIF1A/GRN/NRP1/ITGA5/ETS1/ANGPT2/ENG/APLNR/KDR/AQP1	13	Down
BP	GO:0061572	actin filament bundle organization	12/210	165/18614	3.86553e-07	6.42288e-05	5.12691e-05	FLNA/RDX/SYNPO/STMN1/MYO1B/RFLNB/NRP1/ACTG1/HSP90B1/MARCKS/PFN1/PDLIM1	12	Down
BP	GO:0032970	regulation of actin filament-based process	18/210	387/18614	4.34457e-07	6.8579e-05	5.47415e-05	ABRACL/ARHGAP18/FLNA/JUP/RDX/SYNPO/STMN1/ARPC5/COTL1/GMFG/NRP1/ARPC2/ACTG1/CXCL12/TMSB4X/PFN1/STC1/ARHGDIB	18	Down
BP	GO:0034329	cell junction assembly	19/210	444/18614	7.27096e-07	0.000109307	8.72515e-05	CDH5/JUP/CDH13/VMP1/ACE/MAP1B/RAB13/LAMC1/PECAM1/NRP1/PLXND1/ITGA5/ACTG1/THY1/GJA1/ACTB/APLNR/KDR/PCDH17	19	Down
BP	GO:0045216	cell-cell junction organization	13/210	214/18614	9.89807e-07	0.000142037	0.000113378	CDH5/FLNA/JUP/CDH13/RDX/ACE/RAB13/PECAM1/F2R/ACTG1/GJA1/ACTB/APLNR	13	Down
BP	GO:1902903	regulation of supramolecular fiber organization	17/210	376/18614	1.35621e-06	0.000186154	0.000148593	ARHGAP18/CDH5/FLNA/RPS3/RDX/SYNPO/MAP1B/STMN1/ARPC5/COTL1/GMFG/NRP1/ARPC2/ACTG1/CXCL12/TMSB4X/PFN1	17	Down
BP	GO:0010810	regulation of cell-substrate adhesion	13/210	222/18614	1.49422e-06	0.00018797	0.000150043	FLNA/RSU1/JUP/CDH13/SPRY4/NRP1/ARPC2/ITGA5/ACTG1/THY1/NID1/ANGPT2/KDR	13	Down
BP	GO:0034109	homotypic cell-cell adhesion	9/210	97/18614	1.51127e-06	0.00018797	0.000150043	CLIC1/FLNA/JUP/RDX/PPIA/ACTG1/ACTB/PLPP3/CD99	9	Down
BP	GO:0010811	positive regulation of cell-substrate adhesion	10/210	125/18614	1.54806e-06	0.00018797	0.000150043	FLNA/RSU1/JUP/CDH13/NRP1/ARPC2/ITGA5/THY1/NID1/KDR	10	Down
BP	GO:0071711	basement membrane organization	6/210	33/18614	1.64899e-06	0.000192809	0.000153905	NID2/LAMC1/PXDN/NID1/LAMB1/COL4A1	6	Down
BP	GO:0051017	actin filament bundle assembly	11/210	161/18614	2.2043e-06	0.000247186	0.000197311	FLNA/RDX/SYNPO/STMN1/MYO1B/NRP1/ACTG1/HSP90B1/MARCKS/PFN1/PDLIM1	11	Down
BP	GO:0110053	regulation of actin filament organization	14/210	268/18614	2.27064e-06	0.000247186	0.000197311	ARHGAP18/FLNA/RDX/SYNPO/STMN1/ARPC5/COTL1/GMFG/NRP1/ARPC2/ACTG1/CXCL12/TMSB4X/PFN1	14	Down
BP	GO:0035633	maintenance of blood-brain barrier	6/210	35/18614	2.37161e-06	0.000248356	0.000198244	CDH5/LAMC1/PECAM1/ACTG1/GJA1/ACTB	6	Down
BP	GO:0010594	regulation of endothelial cell migration	13/210	232/18614	2.43872e-06	0.000248356	0.000198244	ADAMTS9/JUP/HIF1A/GRN/NRP1/ETS1/ANGPT2/PLPP3/TMSB4X/PRCP/KDR/STC1/SPARC	13	Down
BP	GO:0007566	embryo implantation	7/210	57/18614	3.44967e-06	0.000340331	0.000271661	VMP1/GJA1/MMP2/TIMP1/STC1/IGFBP7/ARHGDIB	7	Down
BP	GO:0050878	regulation of body fluid levels	16/210	361/18614	3.61625e-06	0.000345955	0.00027615	ENTPD1/CLIC1/FLNA/NME1/VWF/HIF1A/THBD/PPIA/CD59/HYAL2/F2R/ACTG1/ACTB/APLNR/AQP1/ANXA2	16	Down
BP	GO:2001044	regulation of integrin-mediated signaling pathway	5/210	22/18614	3.92509e-06	0.000364456	0.000290918	FLNA/LAMC1/NID1/LAMB1/TIMP1	5	Down
BP	GO:0010632	regulation of epithelial cell migration	14/210	295/18614	6.88494e-06	0.000621022	0.000495716	ADAMTS9/JUP/HIF1A/GRN/NRP1/ETS1/ANGPT2/PLPP3/TMSB4X/PRCP/KDR/PFN1/STC1/SPARC	14	Down
BP	GO:0045446	endothelial cell differentiation	9/210	119/18614	8.26015e-06	0.000724369	0.000578211	CDH5/CXCR4/RDX/FSTL1/PECAM1/NRP1/MSN/KDR/STC1	9	Down
BP	GO:0090287	regulation of cellular response to growth factor stimulus	15/210	345/18614	9.2368e-06	0.000773903	0.000617749	CDH5/PTP4A3/FSTL1/HIF1A/SPRY4/NREP/HSPA5/NRP1/ITGA5/PMEPA1/FKBP1A/ENG/KDR/SPRY1/HTRA1	15	Down
BP	GO:0007565	female pregnancy	11/210	187/18614	9.3154e-06	0.000773903	0.000617749	VMP1/ACE/THBD/ITGA5/GJA1/ANGPT2/MMP2/TIMP1/STC1/IGFBP7/ARHGDIB	11	Down
BP	GO:0032956	regulation of actin cytoskeleton organization	15/210	346/18614	9.56041e-06	0.000773903	0.000617749	ARHGAP18/FLNA/RDX/SYNPO/STMN1/ARPC5/COTL1/GMFG/NRP1/ARPC2/ACTG1/CXCL12/TMSB4X/PFN1/ARHGDIB	15	Down
BP	GO:0050679	positive regulation of epithelial cell proliferation	12/210	225/18614	9.89506e-06	0.000780968	0.000623389	NME2/NME1/CDH13/HIF1A/GRN/LAMC1/NRP1/CXCL12/APLNR/KDR/LAMB1/HTRA1	12	Down
BP	GO:2001046	positive regulation of integrin-mediated signaling pathway	4/210	13/18614	1.03936e-05	0.000800306	0.000638825	FLNA/LAMC1/NID1/LAMB1	4	Down
BP	GO:0032271	regulation of protein polymerization	11/210	191/18614	1.13779e-05	0.000855239	0.000682674	ARHGAP18/CDH5/RPS3/RDX/MAP1B/STMN1/ARPC5/COTL1/ARPC2/TMSB4X/PFN1	11	Down
BP	GO:0007043	cell-cell junction assembly	10/210	157/18614	1.19494e-05	0.000877308	0.00070029	CDH5/JUP/CDH13/ACE/RAB13/PECAM1/ACTG1/GJA1/ACTB/APLNR	10	Down
BP	GO:0044703	multi-organism reproductive process	11/210	207/18614	2.41163e-05	0.00173034	0.0013812	VMP1/ACE/THBD/ITGA5/GJA1/ANGPT2/MMP2/TIMP1/STC1/IGFBP7/ARHGDIB	11	Down
BP	GO:0003158	endothelium development	9/210	137/18614	2.56918e-05	0.00178424	0.00142422	CDH5/CXCR4/RDX/FSTL1/PECAM1/NRP1/MSN/KDR/STC1	9	Down
BP	GO:0010959	regulation of metal ion transport	16/210	423/18614	2.59977e-05	0.00178424	0.00142422	FLNA/YWHAH/VMP1/CXCR4/FXYD5/ACE/GSTO1/ATP1B3/HECW2/F2R/THY1/CXCL12/FKBP1A/APLNR/RAMP3/STC1	16	Down
BP	GO:0044706	multi-multicellular organism process	11/210	216/18614	3.5672e-05	0.00239609	0.00191262	VMP1/ACE/THBD/ITGA5/GJA1/ANGPT2/MMP2/TIMP1/STC1/IGFBP7/ARHGDIB	11	Down
BP	GO:0090594	inflammatory response to wounding	4/210	18/18614	4.25536e-05	0.00279879	0.00223407	HIF1A/GRN/F2R/TIMP1	4	Down
BP	GO:0003007	heart morphogenesis	12/210	262/18614	4.46179e-05	0.00287467	0.00229464	ADAMTS1/FLNA/HIF1A/ADAMTS5/NRP1/PLXND1/INSR/FKBP1A/ENG/APLNR/SPRY1/SOX4	12	Down
BP	GO:0044000	movement in host	10/210	185/18614	4.90988e-05	0.00301583	0.00240731	CD81/IFITM2/CXCR4/PPIA/DYNLT1/NRP1/HYAL2/ITGA5/LGALS1/INSR	10	Down
BP	GO:0001569	branching involved in blood vessel morphogenesis	5/210	36/18614	4.94184e-05	0.00301583	0.00240731	NRP1/PLXND1/ENG/KDR/COL4A1	5	Down
BP	GO:0007596	blood coagulation	11/210	224/18614	4.96747e-05	0.00301583	0.00240731	ENTPD1/CLIC1/FLNA/VWF/THBD/PPIA/CD59/F2R/ACTG1/ACTB/ANXA2	11	Down
BP	GO:0031102	neuron projection regeneration	6/210	59/18614	5.25626e-05	0.00313094	0.0024992	FLNA/GRN/MAP1B/NREP/THY1/MMP2	6	Down
BP	GO:0007163	establishment or maintenance of cell polarity	11/210	226/18614	5.38362e-05	0.00314742	0.00251236	ACTR3/CDH5/LMNA/MAP1B/DYNLT1/MSN/GJA1/ACTB/SPRY1/PDLIM1/AQP1	11	Down
BP	GO:0032092	positive regulation of protein binding	7/210	87/18614	5.73007e-05	0.00327795	0.00261654	CTHRC1/ACE/SUB1/NRP1/PLXND1/FKBP1A/ANXA2	7	Down
BP	GO:1904064	positive regulation of cation transmembrane transport	9/210	152/18614	5.81454e-05	0.00327795	0.00261654	FLNA/VMP1/GSTO1/ATP1B3/F2R/THY1/APLNR/RAMP3/TMSB4X	9	Down
BP	GO:0050817	coagulation	11/210	229/18614	6.0639e-05	0.0032888	0.0026252	ENTPD1/CLIC1/FLNA/VWF/THBD/PPIA/CD59/F2R/ACTG1/ACTB/ANXA2	11	Down
BP	GO:0046718	viral entry into host cell	9/210	153/18614	6.11843e-05	0.0032888	0.0026252	CD81/IFITM2/CXCR4/DYNLT1/NRP1/HYAL2/ITGA5/LGALS1/INSR	9	Down
BP	GO:0031099	regeneration	10/210	190/18614	6.14631e-05	0.0032888	0.0026252	FLNA/CD81/ACE/GRN/MAP1B/NREP/THY1/CXCL12/ANGPT2/MMP2	10	Down
BP	GO:0007599	hemostasis	11/210	230/18614	6.30647e-05	0.00331826	0.00264872	ENTPD1/CLIC1/FLNA/VWF/THBD/PPIA/CD59/F2R/ACTG1/ACTB/ANXA2	11	Down
BP	GO:0043270	positive regulation of ion transport	11/210	231/18614	6.55733e-05	0.00336914	0.00268934	FLNA/VMP1/GSTO1/ATP1B3/F2R/THY1/CXCL12/APLNR/RAMP3/TMSB4X/STC1	11	Down
BP	GO:0043254	regulation of protein-containing complex assembly	15/210	409/18614	6.61663e-05	0.00336914	0.00268934	ARHGAP18/CDH5/RPS3/RDX/MAP1B/STMN1/ARPC5/HSPA5/COTL1/ARPC2/RPL13A/MSN/PMEPA1/TMSB4X/PFN1	15	Down
BP	GO:0051258	protein polymerization	12/210	276/18614	7.35897e-05	0.00368766	0.00294359	ARHGAP18/CDH5/RPS3/TUBA1A/RDX/MAP1B/STMN1/ARPC5/COTL1/ARPC2/TMSB4X/PFN1	12	Down
BP	GO:0150105	protein localization to cell-cell junction	4/210	21/18614	8.10492e-05	0.003998	0.00319131	CDH5/PECAM1/ACTG1/ACTB	4	Down
BP	GO:0044409	entry into host	9/210	160/18614	8.64394e-05	0.0041983	0.00335119	CD81/IFITM2/CXCR4/DYNLT1/NRP1/HYAL2/ITGA5/LGALS1/INSR	9	Down
BP	GO:0051928	positive regulation of calcium ion transport	8/210	129/18614	0.000108913	0.00520969	0.00415851	VMP1/GSTO1/F2R/THY1/CXCL12/APLNR/RAMP3/STC1	8	Down
BP	GO:0051701	biological process involved in interaction with host	10/210	206/18614	0.000120327	0.00562942	0.00449355	CD81/IFITM2/CXCR4/PPIA/DYNLT1/NRP1/HYAL2/ITGA5/LGALS1/INSR	10	Down
BP	GO:0010595	positive regulation of endothelial cell migration	8/210	131/18614	0.000121255	0.00562942	0.00449355	HIF1A/GRN/NRP1/ETS1/PLPP3/TMSB4X/KDR/SPARC	8	Down
BP	GO:0001666	response to hypoxia	12/210	293/18614	0.000129438	0.00592227	0.00472731	LMNA/CXCR4/HIF1A/ACE/ENO1/HSP90B1/CXCL12/ANGPT2/MMP2/PDLIM1/AQP1/STC1	12	Down
BP	GO:0030168	platelet activation	8/210	133/18614	0.000134729	0.00607627	0.00485024	CLIC1/FLNA/VWF/THBD/PPIA/F2R/ACTG1/ACTB	8	Down
BP	GO:1903320	regulation of protein modification by small protein conjugation or removal	11/210	255/18614	0.000157416	0.00693538	0.005536	RPS3/HIF1A/PPIA/LAPTM5/RPS20/HSPA5/IVNS1ABP/RPL23/FKBP1A/RPS2/SOX4	11	Down
BP	GO:0031396	regulation of protein ubiquitination	10/210	213/18614	0.000158172	0.00693538	0.005536	RPS3/PPIA/LAPTM5/RPS20/HSPA5/IVNS1ABP/RPL23/FKBP1A/RPS2/SOX4	10	Down
BP	GO:1904062	regulation of cation transmembrane transport	13/210	346/18614	0.000160595	0.00694518	0.00554382	FLNA/YWHAH/VMP1/FXYD5/GSTO1/ATP1B3/HECW2/F2R/THY1/FKBP1A/APLNR/RAMP3/TMSB4X	13	Down
BP	GO:0034314	Arp2/3 complex-mediated actin nucleation	5/210	46/18614	0.000163979	0.00699571	0.00558416	ACTR3/ARPC1B/ARPC5/GMFG/ARPC2	5	Down
BP	GO:0019233	sensory perception of pain	7/210	103/18614	0.000166917	0.00700541	0.0055919	LXN/FABP5/CXCR4/ACE/F2R/CXCL12/AQP1	7	Down
BP	GO:0009612	response to mechanical stimulus	10/210	215/18614	0.000170667	0.00700541	0.0055919	JUP/CXCR4/TUBA1A/MAP1B/ACTG1/CXCL12/ANGPT2/ENG/MMP2/AQP1	10	Down
BP	GO:0034767	positive regulation of ion transmembrane transport	9/210	175/18614	0.000170864	0.00700541	0.0055919	FLNA/VMP1/GSTO1/ATP1B3/F2R/THY1/APLNR/RAMP3/TMSB4X	9	Down
BP	GO:0010634	positive regulation of epithelial cell migration	9/210	176/18614	0.00017834	0.00712683	0.00568882	HIF1A/GRN/NRP1/ETS1/PLPP3/TMSB4X/KDR/PFN1/SPARC	9	Down
BP	GO:0051099	positive regulation of binding	9/210	176/18614	0.00017834	0.00712683	0.00568882	NME1/CTHRC1/ACE/STMN1/SUB1/NRP1/PLXND1/FKBP1A/ANXA2	9	Down
BP	GO:0050926	regulation of positive chemotaxis	4/210	26/18614	0.000193702	0.00755083	0.00602727	CDH13/CXCL12/ANGPT2/KDR	4	Down
BP	GO:0036293	response to decreased oxygen levels	12/210	306/18614	0.000193734	0.00755083	0.00602727	LMNA/CXCR4/HIF1A/ACE/ENO1/HSP90B1/CXCL12/ANGPT2/MMP2/PDLIM1/AQP1/STC1	12	Down
BP	GO:0035987	endodermal cell differentiation	5/210	48/18614	0.00020113	0.00769942	0.00614588	COL5A2/ITGA5/MMP2/LAMB1/COL4A2	5	Down
BP	GO:0043534	blood vessel endothelial cell migration	9/210	179/18614	0.000202424	0.00769942	0.00614588	CDH5/JUP/HIF1A/NRP1/ETS1/ANGPT2/TMSB4X/PRCP/KDR	9	Down
BP	GO:1903036	positive regulation of response to wounding	6/210	76/18614	0.000217565	0.00802027	0.00640199	FLNA/CXCR4/GRN/THBD/F2R/ACTG1	6	Down
BP	GO:0034975	protein folding in endoplasmic reticulum	3/210	11/18614	0.000218481	0.00802027	0.00640199	PDIA3/HSPA5/HSP90B1	3	Down
BP	GO:0110011	regulation of basement membrane organization	3/210	11/18614	0.000218481	0.00802027	0.00640199	LAMC1/NID1/LAMB1	3	Down
BP	GO:0032231	regulation of actin filament bundle assembly	7/210	108/18614	0.000224027	0.00812935	0.00648906	FLNA/RDX/SYNPO/STMN1/NRP1/ACTG1/PFN1	7	Down
BP	GO:0051924	regulation of calcium ion transport	11/210	266/18614	0.000227049	0.00814537	0.00650185	VMP1/CXCR4/ACE/GSTO1/F2R/THY1/CXCL12/FKBP1A/APLNR/RAMP3/STC1	11	Down
BP	GO:0044403	biological process involved in symbiotic interaction	12/210	313/18614	0.000238466	0.00845884	0.00675207	CD81/IFITM2/CXCR4/PPIA/CFL1/DYNLT1/PPIB/NRP1/HYAL2/ITGA5/LGALS1/INSR	12	Down
BP	GO:0031333	negative regulation of protein-containing complex assembly	8/210	148/18614	0.000280495	0.00978117	0.00780758	CDH5/RDX/STMN1/HSPA5/RPL13A/PMEPA1/TMSB4X/PFN1	8	Down
BP	GO:1902946	protein localization to early endosome	3/210	12/18614	0.000288888	0.00978117	0.00780758	RDX/NRP1/MSN	3	Down
BP	GO:0019058	viral life cycle	12/210	320/18614	0.000291712	0.00978117	0.00780758	CD81/IFITM2/CXCR4/PPIA/DYNLT1/PPIB/NRP1/HYAL2/ITGA5/LGALS1/INSR/PABPC1	12	Down
BP	GO:0072001	renal system development	12/210	320/18614	0.000291712	0.00978117	0.00780758	ADAMTS1/ACE/PECAM1/NRP1/PLXND1/HYAL2/NID1/ANGPT2/SPRY1/AQP1/SOX4/COL4A1	12	Down
BP	GO:0008064	regulation of actin polymerization or depolymerization	8/210	149/18614	0.000293585	0.00978117	0.00780758	ARHGAP18/RDX/ARPC5/COTL1/ARPC2/CXCL12/TMSB4X/PFN1	8	Down
BP	GO:0031103	axon regeneration	5/210	52/18614	0.000294334	0.00978117	0.00780758	FLNA/GRN/MAP1B/NREP/MMP2	5	Down
BP	GO:0030832	regulation of actin filament length	8/210	152/18614	0.000335883	0.0108912	0.00869368	ARHGAP18/RDX/ARPC5/COTL1/ARPC2/CXCL12/TMSB4X/PFN1	8	Down
BP	GO:0043535	regulation of blood vessel endothelial cell migration	8/210	152/18614	0.000335883	0.0108912	0.00869368	JUP/HIF1A/NRP1/ETS1/ANGPT2/TMSB4X/PRCP/KDR	8	Down
BP	GO:0008154	actin polymerization or depolymerization	9/210	192/18614	0.000340316	0.0108912	0.00869368	ARHGAP18/RDX/CFL1/ARPC5/COTL1/ARPC2/CXCL12/TMSB4X/PFN1	9	Down
BP	GO:0034764	positive regulation of transmembrane transport	10/210	235/18614	0.000348337	0.0108912	0.00869368	FLNA/VMP1/GSTO1/ATP1B3/F2R/THY1/INSR/APLNR/RAMP3/TMSB4X	10	Down
BP	GO:0060348	bone development	10/210	235/18614	0.000348337	0.0108912	0.00869368	FLNA/BGN/PPIB/RFLNB/GJA1/ENG/SERPINH1/KDR/STC1/ANXA2	10	Down
BP	GO:0030336	negative regulation of cell migration	13/210	375/18614	0.00035002	0.0108912	0.00869368	ADAMTS9/JUP/CD200/IGFBP3/HYAL2/THY1/CXCL12/GJA1/ANGPT2/ENG/TIMP1/STC1/ARHGDIB	13	Down
BP	GO:0007492	endoderm development	6/210	83/18614	0.000351887	0.0108912	0.00869368	COL5A2/LAMC1/ITGA5/MMP2/LAMB1/COL4A2	6	Down
BP	GO:0009206	purine ribonucleoside triphosphate biosynthetic process	7/210	117/18614	0.000365916	0.0111102	0.00886847	NDUFB2/NME2/ATP5MF/ATP5F1E/NME1/ENO1/TMSB4X	7	Down
BP	GO:0040013	negative regulation of locomotion	14/210	427/18614	0.000366	0.0111102	0.00886847	ADAMTS9/JUP/CD200/IGFBP3/NRP1/HYAL2/THY1/CXCL12/GJA1/ANGPT2/ENG/TIMP1/STC1/ARHGDIB	14	Down
BP	GO:0048012	hepatocyte growth factor receptor signaling pathway	3/210	13/18614	0.000372436	0.0111979	0.00893846	STMN1/NRP1/ESM1	3	Down
BP	GO:0009145	purine nucleoside triphosphate biosynthetic process	7/210	118/18614	0.000385328	0.0112808	0.00900467	NDUFB2/NME2/ATP5MF/ATP5F1E/NME1/ENO1/TMSB4X	7	Down
BP	GO:0035767	endothelial cell chemotaxis	4/210	31/18614	0.000390088	0.0112808	0.00900467	RAB13/NRP1/TMSB4X/KDR	4	Down
BP	GO:0061437	renal system vasculature development	4/210	31/18614	0.000390088	0.0112808	0.00900467	PECAM1/NRP1/ANGPT2/AQP1	4	Down
BP	GO:0061440	kidney vasculature development	4/210	31/18614	0.000390088	0.0112808	0.00900467	PECAM1/NRP1/ANGPT2/AQP1	4	Down
BP	GO:0007369	gastrulation	9/210	196/18614	0.000395756	0.0112808	0.00900467	COL5A2/RPS6/ITGA5/GJA1/APLNR/PLPP3/MMP2/LAMB1/COL4A2	9	Down
BP	GO:0007160	cell-matrix adhesion	10/210	239/18614	0.000397982	0.0112808	0.00900467	NID2/ADAMTS9/JUP/CDH13/NRP1/ITGA5/ACTG1/THY1/NID1/KDR	10	Down
BP	GO:0031397	negative regulation of protein ubiquitination	6/210	85/18614	0.000400207	0.0112808	0.00900467	RPS3/PPIA/RPS20/IVNS1ABP/RPL23/SOX4	6	Down
BP	GO:0001954	positive regulation of cell-matrix adhesion	5/210	56/18614	0.000417102	0.0115646	0.00923116	JUP/CDH13/NRP1/THY1/KDR	5	Down
BP	GO:0070482	response to oxygen levels	12/210	333/18614	0.0004176	0.0115646	0.00923116	LMNA/CXCR4/HIF1A/ACE/ENO1/HSP90B1/CXCL12/ANGPT2/MMP2/PDLIM1/AQP1/STC1	12	Down
BP	GO:0060562	epithelial tube morphogenesis	12/210	334/18614	0.000428942	0.0117754	0.00939942	CXCR4/HIF1A/CTHRC1/NRP1/PLXND1/ENG/APLNR/KDR/PFN1/SPRY1/SOX4/COL4A1	12	Down
BP	GO:0060055	angiogenesis involved in wound healing	4/210	32/18614	0.000441903	0.0119325	0.0095248	CXCR4/PRCP/KDR/MCAM	4	Down
BP	GO:0050673	epithelial cell proliferation	15/210	488/18614	0.000447541	0.0119325	0.0095248	NME2/NME1/CDH13/HIF1A/GRN/LAMC1/IGFBP3/NRP1/CXCL12/APLNR/IGFBP4/KDR/LAMB1/HTRA1/SPARC	15	Down
BP	GO:0001706	endoderm formation	5/210	57/18614	0.000453061	0.0119325	0.0095248	COL5A2/ITGA5/MMP2/LAMB1/COL4A2	5	Down
BP	GO:0045010	actin nucleation	5/210	57/18614	0.000453061	0.0119325	0.0095248	ACTR3/ARPC1B/ARPC5/GMFG/ARPC2	5	Down
BP	GO:0048678	response to axon injury	6/210	87/18614	0.000453562	0.0119325	0.0095248	FLNA/GRN/MAP1B/NREP/THY1/MMP2	6	Down
BP	GO:0090066	regulation of anatomical structure size	15/210	492/18614	0.000487138	0.0127099	0.0101453	ARHGAP18/RDX/ACE/MAP1B/ARPC5/COTL1/NRP1/ARPC2/F2R/MSN/CXCL12/TMSB4X/MMP2/PFN1/AQP1	15	Down
BP	GO:0009201	ribonucleoside triphosphate biosynthetic process	7/210	123/18614	0.000495123	0.0128123	0.0102271	NDUFB2/NME2/ATP5MF/ATP5F1E/NME1/ENO1/TMSB4X	7	Down
BP	GO:2000146	negative regulation of cell motility	13/210	390/18614	0.000507095	0.0130003	0.0103772	ADAMTS9/JUP/CD200/IGFBP3/HYAL2/THY1/CXCL12/GJA1/ANGPT2/ENG/TIMP1/STC1/ARHGDIB	13	Down
BP	GO:0051216	cartilage development	9/210	203/18614	0.000510624	0.0130003	0.0103772	BGN/CYTL1/HIF1A/RFLNB/HYAL2/SERPINH1/TIMP1/STC1/MGP	9	Down
BP	GO:0050900	leukocyte migration	13/210	393/18614	0.000544799	0.0136669	0.0109093	CD81/CXCR4/CD200/PPIA/PPIB/PECAM1/THY1/RPL13A/MSN/CXCL12/MMP2/CD99/PLVAP	13	Down
BP	GO:0031623	receptor internalization	7/210	125/18614	0.000545463	0.0136669	0.0109093	CD81/ACKR3/INSR/AP2S1/RAMP3/CALCRL/ANXA2	7	Down
BP	GO:0003206	cardiac chamber morphogenesis	7/210	126/18614	0.000572116	0.0142218	0.0113522	ADAMTS1/HIF1A/NRP1/FKBP1A/ENG/APLNR/SOX4	7	Down
BP	GO:0003014	renal system process	7/210	127/18614	0.000599795	0.0147846	0.0118015	SGK1/ACE/HYAL2/F2R/AQP1/MCAM/STC1	7	Down
BP	GO:0003205	cardiac chamber development	8/210	166/18614	0.000604122	0.0147846	0.0118015	ADAMTS1/HIF1A/NRP1/PLXND1/FKBP1A/ENG/APLNR/SOX4	8	Down
BP	GO:0051653	spindle localization	5/210	61/18614	0.000620694	0.0150733	0.0120319	ACTR3/CFL1/DYNLT1/GJA1/SPRY1	5	Down
BP	GO:1904427	positive regulation of calcium ion transmembrane transport	6/210	93/18614	0.000647441	0.0155831	0.0124388	VMP1/GSTO1/F2R/THY1/APLNR/RAMP3	6	Down
BP	GO:0002064	epithelial cell development	9/210	210/18614	0.000651556	0.0155831	0.0124388	CDH5/CXCR4/RDX/HIF1A/RAB13/PECAM1/MSN/KDR/STC1	9	Down
BP	GO:0006816	calcium ion transport	14/210	455/18614	0.000685106	0.0161034	0.0128541	FLNA/VMP1/CXCR4/ACE/GSTO1/F2R/THY1/CXCL12/FKBP1A/APLNR/RAMP3/CALCRL/STC1/ANXA2	14	Down
BP	GO:0007266	Rho protein signal transduction	7/210	130/18614	0.000689265	0.0161034	0.0128541	CDH13/CFL1/STMN1/TAX1BP3/NRP1/F2R/ARHGDIB	7	Down
BP	GO:0030833	regulation of actin filament polymerization	7/210	130/18614	0.000689265	0.0161034	0.0128541	ARHGAP18/RDX/ARPC5/COTL1/ARPC2/TMSB4X/PFN1	7	Down
BP	GO:0010737	protein kinase A signaling	4/210	36/18614	0.000698815	0.0161034	0.0128541	RDX/RAB13/RAMP3/TCIM	4	Down
BP	GO:1903580	positive regulation of ATP metabolic process	4/210	36/18614	0.000698815	0.0161034	0.0128541	HIF1A/ENO1/INSR/TMSB4X	4	Down
BP	GO:0032535	regulation of cellular component size	12/210	354/18614	0.000716841	0.0162386	0.0129621	ARHGAP18/RDX/MAP1B/ARPC5/COTL1/NRP1/ARPC2/MSN/CXCL12/TMSB4X/PFN1/AQP1	12	Down
BP	GO:0001885	endothelial cell development	5/210	63/18614	0.000720116	0.0162386	0.0129621	CDH5/RDX/PECAM1/MSN/STC1	5	Down
BP	GO:0035904	aorta development	5/210	63/18614	0.000720116	0.0162386	0.0129621	ADAMTS9/PLXND1/ENG/APLNR/SOX4	5	Down
BP	GO:0007044	cell-substrate junction assembly	6/210	96/18614	0.000765756	0.0170891	0.013641	LAMC1/NRP1/ITGA5/ACTG1/THY1/KDR	6	Down
BP	GO:0030199	collagen fibril organization	5/210	64/18614	0.00077407	0.0170891	0.013641	COL5A2/COL18A1/PXDN/SERPINH1/ANXA2	5	Down
BP	GO:0050918	positive chemotaxis	5/210	64/18614	0.00077407	0.0170891	0.013641	CDH13/NRP1/CXCL12/ANGPT2/KDR	5	Down
BP	GO:1903321	negative regulation of protein modification by small protein conjugation or removal	6/210	97/18614	0.000808692	0.0177294	0.0141521	RPS3/PPIA/RPS20/IVNS1ABP/RPL23/SOX4	6	Down
BP	GO:0001822	kidney development	11/210	310/18614	0.000820507	0.0178243	0.0142278	ADAMTS1/ACE/PECAM1/NRP1/PLXND1/HYAL2/NID1/ANGPT2/SPRY1/AQP1/SOX4	11	Down
BP	GO:0009142	nucleoside triphosphate biosynthetic process	7/210	134/18614	0.000824667	0.0178243	0.0142278	NDUFB2/NME2/ATP5MF/ATP5F1E/NME1/ENO1/TMSB4X	7	Down
BP	GO:0001894	tissue homeostasis	10/210	263/18614	0.000835602	0.0178243	0.0142278	CDH5/CYTL1/TUBA1A/LAMC1/LDB2/PECAM1/F2R/ACTG1/GJA1/ACTB	10	Down
BP	GO:0060249	anatomical structure homeostasis	10/210	263/18614	0.000835602	0.0178243	0.0142278	CDH5/CYTL1/TUBA1A/LAMC1/LDB2/PECAM1/F2R/ACTG1/GJA1/ACTB	10	Down
BP	GO:1901163	regulation of trophoblast cell migration	3/210	17/18614	0.000856506	0.0181476	0.0144859	GJA1/TIMP1/ARHGDIB	3	Down
BP	GO:0050808	synapse organization	14/210	466/18614	0.000863162	0.0181667	0.0145011	FLNA/TUBA1A/SYNPO/MAP1B/CFL1/NRP1/PLXND1/F2R/ACTG1/INSR/ACTB/PFN1/PCDH17/COL4A1	14	Down
BP	GO:2001243	negative regulation of intrinsic apoptotic signaling pathway	6/210	99/18614	0.000900121	0.0187103	0.0149351	HIF1A/ACKR3/PPIA/ENO1/IVNS1ABP/CXCL12	6	Down
BP	GO:0007159	leukocyte cell-cell adhesion	13/210	415/18614	0.000900845	0.0187103	0.0149351	CD81/RPS3/LAPTM5/PECAM1/ITGA5/THY1/ETS1/MSN/CXCL12/LGALS1/ACTB/PNP/SOX4	13	Down
BP	GO:0051208	sequestering of calcium ion	7/210	137/18614	0.000939361	0.0193828	0.0154718	FLNA/GSTO1/F2R/THY1/HSP90B1/FKBP1A/APLNR	7	Down
BP	GO:0034446	substrate adhesion-dependent cell spreading	6/210	100/18614	0.000948719	0.0194487	0.0155245	FLNA/SPRY4/LAMC1/NRP1/ARPC2/LAMB1	6	Down
BP	GO:0050678	regulation of epithelial cell proliferation	13/210	419/18614	0.000983017	0.0199871	0.0159542	NME2/NME1/CDH13/HIF1A/GRN/LAMC1/NRP1/CXCL12/APLNR/KDR/LAMB1/HTRA1/SPARC	13	Down
BP	GO:0002693	positive regulation of cellular extravasation	3/210	18/18614	0.0010193	0.0199871	0.0159542	THY1/CD99/PLVAP	3	Down
BP	GO:0016264	gap junction assembly	3/210	18/18614	0.0010193	0.0199871	0.0159542	ACE/GJA1/APLNR	3	Down
BP	GO:0050965	detection of temperature stimulus involved in sensory perception of pain	3/210	18/18614	0.0010193	0.0199871	0.0159542	LXN/CXCR4/CXCL12	3	Down
BP	GO:0061298	retina vasculature development in camera-type eye	3/210	18/18614	0.0010193	0.0199871	0.0159542	HIF1A/NRP1/COL4A1	3	Down
BP	GO:0061450	trophoblast cell migration	3/210	18/18614	0.0010193	0.0199871	0.0159542	GJA1/TIMP1/ARHGDIB	3	Down
BP	GO:0072376	protein activation cascade	3/210	18/18614	0.0010193	0.0199871	0.0159542	FLNA/THBD/PRCP	3	Down
BP	GO:0008585	female gonad development	6/210	102/18614	0.00105195	0.0205001	0.0163637	ADAMTS1/A2M/HSPA5/INSR/MMP2/KDR	6	Down
BP	GO:0048771	tissue remodeling	8/210	181/18614	0.00106107	0.020551	0.0164043	FLNA/HIF1A/CTHRC1/ACE/F2R/GJA1/MMP2/TIMP1	8	Down
BP	GO:0034765	regulation of ion transmembrane transport	14/210	478/18614	0.00110052	0.0211748	0.0169023	CLIC1/FLNA/YWHAH/VMP1/FXYD5/GSTO1/ATP1B3/HECW2/F2R/THY1/FKBP1A/APLNR/RAMP3/TMSB4X	14	Down
BP	GO:0150115	cell-substrate junction organization	6/210	103/18614	0.0011067	0.0211748	0.0169023	LAMC1/NRP1/ITGA5/ACTG1/THY1/KDR	6	Down
BP	GO:0031647	regulation of protein stability	11/210	322/18614	0.00111611	0.0212263	0.0169434	FLNA/CD81/LMNA/GRN/ATP1B3/SERF2/PPIB/RPL23/PLPP3/PFN1/SOX4	11	Down
BP	GO:0071560	cellular response to transforming growth factor beta stimulus	10/210	274/18614	0.00113953	0.0213514	0.0170432	CDH5/NREP/HSPA5/HYAL2/PMEPA1/FKBP1A/ENG/SPRY1/HTRA1/COL4A2	10	Down
BP	GO:0016032	viral process	13/210	426/18614	0.00114194	0.0213514	0.0170432	CD81/IFITM2/CXCR4/PPIA/CFL1/DYNLT1/PPIB/NRP1/HYAL2/ITGA5/LGALS1/INSR/PABPC1	13	Down
BP	GO:0002691	regulation of cellular extravasation	4/210	41/18614	0.00114974	0.0213514	0.0170432	THY1/CXCL12/CD99/PLVAP	4	Down
BP	GO:0051281	positive regulation of release of sequestered calcium ion into cytosol	4/210	41/18614	0.00114974	0.0213514	0.0170432	GSTO1/F2R/THY1/APLNR	4	Down
BP	GO:0014823	response to activity	5/210	70/18614	0.00116354	0.0214812	0.0171469	CXCR4/HIF1A/ANGPT2/MMP2/COL4A2	5	Down
BP	GO:0045981	positive regulation of nucleotide metabolic process	4/210	42/18614	0.00125966	0.0229124	0.0182893	HIF1A/ENO1/INSR/TMSB4X	4	Down
BP	GO:1900544	positive regulation of purine nucleotide metabolic process	4/210	42/18614	0.00125966	0.0229124	0.0182893	HIF1A/ENO1/INSR/TMSB4X	4	Down
BP	GO:0055074	calcium ion homeostasis	11/210	327/18614	0.00126283	0.0229124	0.0182893	CDH5/FLNA/GSTO1/F2R/THY1/HSP90B1/CXCL12/FKBP1A/APLNR/KDR/STC1	11	Down
BP	GO:0046545	development of primary female sexual characteristics	6/210	106/18614	0.00128411	0.0231653	0.0184912	ADAMTS1/A2M/HSPA5/INSR/MMP2/KDR	6	Down
BP	GO:0071559	response to transforming growth factor beta	10/210	280/18614	0.00134011	0.0240383	0.019188	CDH5/NREP/HSPA5/HYAL2/PMEPA1/FKBP1A/ENG/SPRY1/HTRA1/COL4A2	10	Down
BP	GO:0051651	maintenance of location in cell	9/210	233/18614	0.00135392	0.0241487	0.0192761	FLNA/GSTO1/HSPA5/F2R/THY1/HSP90B1/FKBP1A/APLNR/TMSB4X	9	Down
BP	GO:0097709	connective tissue replacement	3/210	20/18614	0.00140055	0.0247834	0.0197828	HIF1A/F2R/TIMP1	3	Down
BP	GO:0070527	platelet aggregation	5/210	73/18614	0.0014052	0.0247834	0.0197828	CLIC1/FLNA/PPIA/ACTG1/ACTB	5	Down
BP	GO:0007265	Ras protein signal transduction	11/210	333/18614	0.00145949	0.0255978	0.0204328	CDH13/RASGRP3/RDX/SPRY4/CFL1/STMN1/TAX1BP3/NRP1/F2R/SPRY1/ARHGDIB	11	Down
BP	GO:0017015	regulation of transforming growth factor beta receptor signaling pathway	7/210	148/18614	0.00147125	0.025617	0.0204482	NREP/HSPA5/PMEPA1/FKBP1A/ENG/SPRY1/HTRA1	7	Down
BP	GO:0060840	artery development	6/210	109/18614	0.00148249	0.025617	0.0204482	ADAMTS9/NRP1/PLXND1/ENG/APLNR/SOX4	6	Down
BP	GO:0045123	cellular extravasation	5/210	74/18614	0.00149342	0.025617	0.0204482	PECAM1/THY1/CXCL12/CD99/PLVAP	5	Down
BP	GO:0050856	regulation of T cell receptor signaling pathway	4/210	44/18614	0.00150115	0.025617	0.0204482	CD81/RPS3/LAPTM5/THY1	4	Down
BP	GO:0071526	semaphorin-plexin signaling pathway	4/210	44/18614	0.00150115	0.025617	0.0204482	FLNA/NRP1/PLXND1/KDR	4	Down
BP	GO:0043536	positive regulation of blood vessel endothelial cell migration	5/210	75/18614	0.00158564	0.0269133	0.0214829	HIF1A/NRP1/ETS1/TMSB4X/KDR	5	Down
BP	GO:0038083	peptidyl-tyrosine autophosphorylation	3/210	21/18614	0.00162047	0.0273573	0.0218373	ACE/INSR/KDR	3	Down
BP	GO:0016525	negative regulation of angiogenesis	7/210	151/18614	0.00165076	0.0275738	0.0220101	ADAMTS1/ADAMTS9/ANGPT2/ECSCR/HSPG2/COL4A2/SPARC	7	Down
BP	GO:1903844	regulation of cellular response to transforming growth factor beta stimulus	7/210	151/18614	0.00165076	0.0275738	0.0220101	NREP/HSPA5/PMEPA1/FKBP1A/ENG/SPRY1/HTRA1	7	Down
BP	GO:0097529	myeloid leukocyte migration	9/210	241/18614	0.00170781	0.0283765	0.0226509	CD81/CD200/PPIA/PPIB/PECAM1/RPL13A/CXCL12/MMP2/CD99	9	Down
BP	GO:0008038	neuron recognition	4/210	46/18614	0.00177315	0.0292614	0.0233572	PCDH12/CXCR4/NRP1/PLXND1	4	Down
BP	GO:2000181	negative regulation of blood vessel morphogenesis	7/210	153/18614	0.0017796	0.0292614	0.0233572	ADAMTS1/ADAMTS9/ANGPT2/ECSCR/HSPG2/COL4A2/SPARC	7	Down
BP	GO:1901343	negative regulation of vasculature development	7/210	154/18614	0.00184687	0.0301263	0.0240476	ADAMTS1/ADAMTS9/ANGPT2/ECSCR/HSPG2/COL4A2/SPARC	7	Down
BP	GO:0009205	purine ribonucleoside triphosphate metabolic process	9/210	244/18614	0.00185822	0.0301263	0.0240476	NDUFB2/NME2/ATP5MF/ATP5F1E/NME1/HIF1A/ENO1/INSR/TMSB4X	9	Down
BP	GO:0050961	detection of temperature stimulus involved in sensory perception	3/210	22/18614	0.00186083	0.0301263	0.0240476	LXN/CXCR4/CXCL12	3	Down
BP	GO:0008037	cell recognition	7/210	155/18614	0.00191611	0.0306321	0.0244513	CD81/PCDH12/CXCR4/PECAM1/NRP1/PLXND1/MSN	7	Down
BP	GO:0016339	calcium-dependent cell-cell adhesion via plasma membrane cell adhesion molecules	4/210	47/18614	0.00192118	0.0306321	0.0244513	CDH5/PCDH12/CDH13/FXYD5	4	Down
BP	GO:0061383	trabecula morphogenesis	4/210	47/18614	0.00192118	0.0306321	0.0244513	ADAMTS1/FKBP1A/ENG/MMP2	4	Down
BP	GO:0001938	positive regulation of endothelial cell proliferation	6/210	115/18614	0.00194846	0.0309109	0.0246739	CDH13/HIF1A/NRP1/CXCL12/APLNR/KDR	6	Down
BP	GO:0043393	regulation of protein binding	8/210	201/18614	0.00206062	0.0325269	0.0259638	CTHRC1/ACE/SUB1/NRP1/PLXND1/FKBP1A/ACTB/ANXA2	8	Down
BP	GO:0060976	coronary vasculature development	4/210	48/18614	0.00207754	0.0326309	0.0260468	ACE/NRP1/PLXND1/APLNR	4	Down
BP	GO:0006936	muscle contraction	11/210	349/18614	0.00210959	0.0326784	0.0260847	FLNA/JUP/MYL6/CXCR4/TPM4/GSTO1/ENO1/F2R/GJA1/CALCRL/STC1	11	Down
BP	GO:0032272	negative regulation of protein polymerization	5/210	80/18614	0.00211074	0.0326784	0.0260847	CDH5/RDX/STMN1/TMSB4X/PFN1	5	Down
BP	GO:0009220	pyrimidine ribonucleotide biosynthetic process	3/210	23/18614	0.00212228	0.0326784	0.0260847	NME2/UPP1/NME1	3	Down
BP	GO:0061042	vascular wound healing	3/210	23/18614	0.00212228	0.0326784	0.0260847	CXCR4/KDR/MCAM	3	Down
BP	GO:0009144	purine nucleoside triphosphate metabolic process	9/210	249/18614	0.00213232	0.0326784	0.0260847	NDUFB2/NME2/ATP5MF/ATP5F1E/NME1/HIF1A/ENO1/INSR/TMSB4X	9	Down
BP	GO:0061028	establishment of endothelial barrier	4/210	49/18614	0.00224249	0.0341594	0.0272669	CDH5/RDX/PECAM1/MSN	4	Down
BP	GO:0009199	ribonucleoside triphosphate metabolic process	9/210	251/18614	0.0022506	0.0341594	0.0272669	NDUFB2/NME2/ATP5MF/ATP5F1E/NME1/HIF1A/ENO1/INSR/TMSB4X	9	Down
BP	GO:0090092	regulation of transmembrane receptor protein serine/threonine kinase signaling pathway	10/210	301/18614	0.00228042	0.0344463	0.0274959	CDH5/FSTL1/NREP/HSPA5/PMEPA1/FKBP1A/ENG/KDR/SPRY1/HTRA1	10	Down
BP	GO:0051279	regulation of release of sequestered calcium ion into cytosol	5/210	82/18614	0.00235269	0.0353688	0.0282323	GSTO1/F2R/THY1/FKBP1A/APLNR	5	Down
BP	GO:0006874	cellular calcium ion homeostasis	10/210	303/18614	0.00239234	0.0356525	0.0284588	CDH5/FLNA/GSTO1/F2R/THY1/HSP90B1/CXCL12/FKBP1A/APLNR/STC1	10	Down
BP	GO:0018279	protein N-linked glycosylation via asparagine	3/210	24/18614	0.00240544	0.0356525	0.0284588	OSTC/OST4/UBE2J1	3	Down
BP	GO:0061484	hematopoietic stem cell homeostasis	3/210	24/18614	0.00240544	0.0356525	0.0284588	EMCN/FSTL1/SOX4	3	Down
BP	GO:0030041	actin filament polymerization	7/210	162/18614	0.00245883	0.0362735	0.0289545	ARHGAP18/RDX/ARPC5/COTL1/ARPC2/TMSB4X/PFN1	7	Down
BP	GO:0001570	vasculogenesis	5/210	83/18614	0.00248095	0.0364295	0.029079	ACKR3/NRP1/ENG/APLNR/KDR	5	Down
BP	GO:0050730	regulation of peptidyl-tyrosine phosphorylation	9/210	255/18614	0.00250282	0.0365806	0.0291996	CD81/ACE/EHD4/PECAM1/NRP1/HYAL2/ITGA5/THY1/PLPP3	9	Down
BP	GO:1904707	positive regulation of vascular associated smooth muscle cell proliferation	4/210	51/18614	0.00259902	0.0378116	0.0301822	ADAMTS1/GJA1/MMP2/CALCRL	4	Down
BP	GO:0046660	female sex differentiation	6/210	122/18614	0.00262348	0.0379668	0.0303061	ADAMTS1/A2M/HSPA5/INSR/MMP2/KDR	6	Down
BP	GO:0051494	negative regulation of cytoskeleton organization	7/210	164/18614	0.00263374	0.0379668	0.0303061	CDH5/RDX/MAP1B/STMN1/GMFG/TMSB4X/PFN1	7	Down
BP	GO:0016048	detection of temperature stimulus	3/210	25/18614	0.00271091	0.0387255	0.0309117	LXN/CXCR4/CXCL12	3	Down
BP	GO:0050927	positive regulation of positive chemotaxis	3/210	25/18614	0.00271091	0.0387255	0.0309117	CDH13/CXCL12/KDR	3	Down
BP	GO:0051402	neuron apoptotic process	9/210	259/18614	0.002777	0.0394909	0.0315227	TUBA1A/HIF1A/GRN/NQO1/HSPA5/NRP1/PLXND1/F2R/KDR	9	Down
BP	GO:0022602	ovulation cycle process	4/210	52/18614	0.00279108	0.0395132	0.0315405	ADAMTS1/A2M/HSPA5/MMP2	4	Down
BP	GO:0031960	response to corticosteroid	7/210	166/18614	0.00281807	0.0397171	0.0317033	SGK1/A2M/ACE/ENG/AQP1/STC1/IGFBP7	7	Down
BP	GO:1902904	negative regulation of supramolecular fiber organization	7/210	167/18614	0.00291386	0.0408847	0.0326352	CDH5/RDX/MAP1B/STMN1/GMFG/TMSB4X/PFN1	7	Down
BP	GO:0050821	protein stabilization	8/210	213/18614	0.00294719	0.0410007	0.0327278	FLNA/GRN/ATP1B3/PPIB/RPL23/PLPP3/PFN1/SOX4	8	Down
BP	GO:0060326	cell chemotaxis	10/210	312/18614	0.00295189	0.0410007	0.0327278	CXCR4/PPIA/RAB13/PPIB/NRP1/RPL13A/CXCL12/TMSB4X/MMP2/KDR	10	Down
BP	GO:0001952	regulation of cell-matrix adhesion	6/210	125/18614	0.00296109	0.0410007	0.0327278	JUP/CDH13/NRP1/ACTG1/THY1/KDR	6	Down
BP	GO:0051894	positive regulation of focal adhesion assembly	3/210	26/18614	0.00303924	0.0416167	0.0332195	NRP1/THY1/KDR	3	Down
BP	GO:0060343	trabecula formation	3/210	26/18614	0.00303924	0.0416167	0.0332195	ADAMTS1/FKBP1A/MMP2	3	Down
BP	GO:0046785	microtubule polymerization	5/210	87/18614	0.00304512	0.0416167	0.0332195	CDH5/RPS3/TUBA1A/MAP1B/STMN1	5	Down
BP	GO:0001704	formation of primary germ layer	6/210	127/18614	0.00320355	0.0433922	0.0346368	COL5A2/ITGA5/GJA1/MMP2/LAMB1/COL4A2	6	Down
BP	GO:0031113	regulation of microtubule polymerization	4/210	54/18614	0.00320391	0.0433922	0.0346368	CDH5/RPS3/MAP1B/STMN1	4	Down
BP	GO:1903034	regulation of response to wounding	7/210	170/18614	0.00321627	0.0433922	0.0346368	FLNA/CXCR4/GRN/THBD/F2R/ACTG1/ANXA2	7	Down
BP	GO:0051098	regulation of binding	11/210	369/18614	0.00323488	0.0434575	0.0346889	NME1/CTHRC1/ACE/STMN1/SUB1/NRP1/PLXND1/FKBP1A/ACTB/TMSB4X/ANXA2	11	Down
BP	GO:0018108	peptidyl-tyrosine phosphorylation	11/210	370/18614	0.00330181	0.0441687	0.0352566	CD81/ACE/EHD4/PECAM1/NRP1/HYAL2/ITGA5/THY1/INSR/PLPP3/KDR	11	Down
BP	GO:0034643	establishment of mitochondrion localization, microtubule-mediated	3/210	27/18614	0.00339097	0.0444629	0.0354915	HSBP1/HIF1A/MAP1B	3	Down
BP	GO:0036010	protein localization to endosome	3/210	27/18614	0.00339097	0.0444629	0.0354915	RDX/NRP1/MSN	3	Down
BP	GO:0047497	mitochondrion transport along microtubule	3/210	27/18614	0.00339097	0.0444629	0.0354915	HSBP1/HIF1A/MAP1B	3	Down
BP	GO:0062149	detection of stimulus involved in sensory perception of pain	3/210	27/18614	0.00339097	0.0444629	0.0354915	LXN/CXCR4/CXCL12	3	Down
BP	GO:0007179	transforming growth factor beta receptor signaling pathway	8/210	218/18614	0.00339422	0.0444629	0.0354915	CDH5/NREP/HSPA5/PMEPA1/FKBP1A/ENG/SPRY1/HTRA1	8	Down
BP	GO:0018212	peptidyl-tyrosine modification	11/210	372/18614	0.003439	0.0448634	0.0358111	CD81/ACE/EHD4/PECAM1/NRP1/HYAL2/ITGA5/THY1/INSR/PLPP3/KDR	11	Down
BP	GO:0014910	regulation of smooth muscle cell migration	5/210	90/18614	0.00352509	0.0457972	0.0365565	ADAMTS1/ACE/IGFBP3/NRP1/S100A11	5	Down
BP	GO:2001242	regulation of intrinsic apoptotic signaling pathway	7/210	173/18614	0.0035421	0.0458295	0.0365823	RPS3/HIF1A/ACKR3/PPIA/ENO1/IVNS1ABP/CXCL12	7	Down
BP	GO:0009141	nucleoside triphosphate metabolic process	9/210	269/18614	0.00356717	0.0459441	0.0366738	NDUFB2/NME2/ATP5MF/ATP5F1E/NME1/HIF1A/ENO1/INSR/TMSB4X	9	Down
BP	GO:0006457	protein folding	8/210	220/18614	0.0035871	0.0459441	0.0366738	PDIA3/GRN/PPIA/PDIA6/PPIB/HSPA5/HSP90B1/FKBP1A	8	Down
BP	GO:0051209	release of sequestered calcium ion into cytosol	6/210	130/18614	0.00359462	0.0459441	0.0366738	FLNA/GSTO1/F2R/THY1/FKBP1A/APLNR	6	Down
BP	GO:0051293	establishment of spindle localization	4/210	56/18614	0.00365652	0.0465469	0.0371549	CFL1/DYNLT1/GJA1/SPRY1	4	Down
BP	GO:0030048	actin filament-based movement	6/210	131/18614	0.00373253	0.0471344	0.0376239	FLNA/JUP/MYL6/MYO1B/GJA1/STC1	6	Down
BP	GO:0051283	negative regulation of sequestering of calcium ion	6/210	131/18614	0.00373253	0.0471344	0.0376239	FLNA/GSTO1/F2R/THY1/FKBP1A/APLNR	6	Down
BP	GO:0050951	sensory perception of temperature stimulus	3/210	28/18614	0.00376661	0.0471873	0.0376661	LXN/CXCR4/CXCL12	3	Down
BP	GO:1903319	positive regulation of protein maturation	3/210	28/18614	0.00376661	0.0471873	0.0376661	ENO1/SOX4/ANXA2	3	Down
BP	GO:0032409	regulation of transporter activity	10/210	324/18614	0.00385563	0.0481116	0.0384039	SGK1/YWHAH/VMP1/FXYD5/GSTO1/ATP1B3/HECW2/FKBP1A/ACTB/TMSB4X	10	Down
BP	GO:0034332	adherens junction organization	4/210	57/18614	0.00389829	0.0484524	0.0386759	CDH5/CDH13/RDX/ACTB	4	Down
BP	GO:0022407	regulation of cell-cell adhesion	13/210	491/18614	0.00392371	0.0485771	0.0387755	CD81/RPS3/FXYD5/RDX/LAPTM5/THY1/ETS1/CXCL12/LGALS1/ACTB/PLPP3/PNP/SOX4	13	Down
BP	GO:0051282	regulation of sequestering of calcium ion	6/210	133/18614	0.00402011	0.0495761	0.0395729	FLNA/GSTO1/F2R/THY1/FKBP1A/APLNR	6	Down
BP	GO:0050767	regulation of neurogenesis	11/210	381/18614	0.00411413	0.049865	0.0398035	YWHAH/CXCR4/HIF1A/ACE/MAP1B/DYNLT1/NRP1/PLXND1/THY1/CXCL12/ANXA2	11	Down
BP	GO:2001233	regulation of apoptotic signaling pathway	11/210	381/18614	0.00411413	0.049865	0.0398035	RPS3/LMNA/PDIA3/HIF1A/ACKR3/PPIA/ENO1/NRP1/HYAL2/IVNS1ABP/CXCL12	11	Down
BP	GO:0061448	connective tissue development	9/210	275/18614	0.00411997	0.049865	0.0398035	BGN/CYTL1/HIF1A/RFLNB/HYAL2/SERPINH1/TIMP1/STC1/MGP	9	Down
BP	GO:0048010	vascular endothelial growth factor receptor signaling pathway	4/210	58/18614	0.00415066	0.049865	0.0398035	HIF1A/NRP1/ITGA5/KDR	4	Down
BP	GO:0000413	protein peptidyl-prolyl isomerization	3/210	29/18614	0.00416664	0.049865	0.0398035	PPIA/PPIB/FKBP1A	3	Down
BP	GO:0003094	glomerular filtration	3/210	29/18614	0.00416664	0.049865	0.0398035	F2R/AQP1/MCAM	3	Down
BP	GO:0072012	glomerulus vasculature development	3/210	29/18614	0.00416664	0.049865	0.0398035	PECAM1/ANGPT2/AQP1	3	Down
BP	GO:0009132	nucleoside diphosphate metabolic process	6/210	134/18614	0.00416989	0.049865	0.0398035	NME2/ENTPD1/NME1/HIF1A/ENO1/INSR	6	Down
CC	GO:0005925	focal adhesion	46/217	422/19518	2.52804e-32	8.82286e-30	6.65274e-30	ACTR3/ARPC1B/RPLP2/FLNA/RSU1/CD81/RPS11/JUP/RPS3/CDH13/PDIA3/RDX/PPIA/SPRY4/CFL1/TPM4/RPLP1/ARPC5/CD59/PPIB/RPL7/RPS17/HSPA5/RPS16/RPL31/NRP1/ARPC2/ITGA5/ACTG1/THY1/RPL13A/MSN/HSP90B1/RPL23/GJA1/RPLP0/ENG/ACTB/MARCKS/PABPC1/PFN1/CD99/RPS2/PDLIM1/MCAM/HSPG2	46	Down
CC	GO:0030055	cell-substrate junction	46/217	432/19518	7.22878e-32	1.26142e-29	9.51156e-30	ACTR3/ARPC1B/RPLP2/FLNA/RSU1/CD81/RPS11/JUP/RPS3/CDH13/PDIA3/RDX/PPIA/SPRY4/CFL1/TPM4/RPLP1/ARPC5/CD59/PPIB/RPL7/RPS17/HSPA5/RPS16/RPL31/NRP1/ARPC2/ITGA5/ACTG1/THY1/RPL13A/MSN/HSP90B1/RPL23/GJA1/RPLP0/ENG/ACTB/MARCKS/PABPC1/PFN1/CD99/RPS2/PDLIM1/MCAM/HSPG2	46	Down
CC	GO:0062023	collagen-containing extracellular matrix	35/217	415/19518	6.66031e-21	7.74816e-19	5.84238e-19	ADAMTS1/COL5A2/NID2/ANGPTL2/ADAMTS9/VWF/BGN/CDH13/COL18A1/CTHRC1/A2M/ADAMTS5/LAMC1/PXDN/HSP90B1/CXCL12/NID1/LGALS1/ANGPT2/SERPINH1/HAPLN1/MMP2/LAMB1/VWA1/TIMP1/LAMA4/IGFBP7/HTRA1/ANXA2/COL15A1/HSPG2/MGP/COL4A2/SPARC/COL4A1	35	Down
CC	GO:0022626	cytosolic ribosome	18/217	100/19518	4.54387e-17	3.96453e-15	2.98939e-15	RPL23A/RPLP2/RPS11/RPS3/RPS6/RPLP1/RPL15/RPL7/RPS17/RPS20/RPS4Y1/RPS16/RPL27A/RPL31/RPL13A/RPL23/RPLP0/RPS2	18	Down
CC	GO:0005604	basement membrane	16/217	84/19518	1.02394e-15	7.14707e-14	5.38914e-14	ADAMTS1/NID2/COL18A1/LAMC1/PXDN/NID1/LAMB1/VWA1/TIMP1/LAMA4/ANXA2/COL15A1/HSPG2/COL4A2/SPARC/COL4A1	16	Down
CC	GO:0044391	ribosomal subunit	19/217	185/19518	2.51973e-13	1.46564e-11	1.10514e-11	RPL23A/RPLP2/RPS11/RPS3/RPS6/RPLP1/RPL15/MRPL17/RPL7/RPS17/RPS20/RPS4Y1/RPS16/RPL27A/RPL31/RPL13A/RPL23/RPLP0/RPS2	19	Down
CC	GO:0005788	endoplasmic reticulum lumen	23/217	312/19518	8.38227e-13	4.17916e-11	3.15123e-11	COL5A2/COL18A1/PDIA3/CALU/FSTL1/ADAMTS5/PDIA6/PPIB/LAMC1/IGFBP3/HSPA5/APLP2/HSP90B1/LGALS1/IGFBP4/SERPINH1/LAMB1/VWA1/TIMP1/IGFBP7/COL15A1/COL4A2/COL4A1	23	Down
CC	GO:0005840	ribosome	19/217	229/19518	1.14309e-11	4.98675e-10	3.76018e-10	RPL23A/RPLP2/RPS11/RPS3/RPS6/RPLP1/RPL15/MRPL17/RPL7/RPS17/RPS20/RPS4Y1/RPS16/RPL27A/RPL31/RPL13A/RPL23/RPLP0/RPS2	19	Down
CC	GO:0022625	cytosolic large ribosomal subunit	10/217	58/19518	7.68152e-10	2.97872e-08	2.24606e-08	RPL23A/RPLP2/RPLP1/RPL15/RPL7/RPL27A/RPL31/RPL13A/RPL23/RPLP0	10	Down
CC	GO:0034774	secretory granule lumen	19/217	322/19518	3.75884e-09	1.31184e-07	9.89169e-08	SRP14/NME2/PSMA2/JUP/VWF/FABP5/A2M/GRN/PPIA/DYNLT1/ARPC5/COTL1/GMFG/S100A11/PNP/TMSB4X/TIMP1/ANXA2/SPARC	19	Down
CC	GO:0060205	cytoplasmic vesicle lumen	19/217	325/19518	4.37605e-09	1.3884e-07	1.0469e-07	SRP14/NME2/PSMA2/JUP/VWF/FABP5/A2M/GRN/PPIA/DYNLT1/ARPC5/COTL1/GMFG/S100A11/PNP/TMSB4X/TIMP1/ANXA2/SPARC	19	Down
CC	GO:0031983	vesicle lumen	19/217	327/19518	4.83822e-09	1.40712e-07	1.06101e-07	SRP14/NME2/PSMA2/JUP/VWF/FABP5/A2M/GRN/PPIA/DYNLT1/ARPC5/COTL1/GMFG/S100A11/PNP/TMSB4X/TIMP1/ANXA2/SPARC	19	Down
CC	GO:0031252	cell leading edge	21/217	422/19518	1.1282e-08	3.02877e-07	2.2838e-07	ARHGAP18/ACTR3/NME2/NME1/RPS3/CXCR4/RDX/SPRY4/CFL1/RAB13/ARPC5/LDB2/SH3BGRL3/PLXND1/ARPC2/ITGA5/THY1/INSR/S100A11/ACTB/PABPC1	21	Down
CC	GO:0022627	cytosolic small ribosomal subunit	8/217	41/19518	1.43018e-08	3.56524e-07	2.68831e-07	RPS11/RPS3/RPS6/RPS17/RPS20/RPS4Y1/RPS16/RPS2	8	Down
CC	GO:0015934	large ribosomal subunit	11/217	114/19518	5.8822e-08	1.36859e-06	1.03197e-06	RPL23A/RPLP2/RPLP1/RPL15/MRPL17/RPL7/RPL27A/RPL31/RPL13A/RPL23/RPLP0	11	Down
CC	GO:0015629	actin cytoskeleton	20/217	489/19518	6.04435e-07	1.31842e-05	9.94136e-06	ACTR3/ARPC1B/FLNA/JUP/AFAP1L1/MYL6/RDX/SYNPO/CFL1/TPM4/ARPC5/COTL1/MYO1B/RFLNB/TAX1BP3/ARPC2/ACTG1/ACTB/MARCKS/PDLIM1	20	Down
CC	GO:0101002	ficolin-1-rich granule	12/217	185/19518	1.13582e-06	2.33176e-05	1.75823e-05	SRP14/NME2/PSMA2/JUP/PPIA/DYNLT1/ARPC5/COTL1/GMFG/PNP/PRCP/CD93	12	Down
CC	GO:1904813	ficolin-1-rich granule lumen	10/217	124/19518	1.26959e-06	2.46159e-05	1.85612e-05	SRP14/NME2/PSMA2/JUP/PPIA/DYNLT1/ARPC5/COTL1/GMFG/PNP	10	Down
CC	GO:0015935	small ribosomal subunit	8/217	74/19518	1.64717e-06	3.02559e-05	2.2814e-05	RPS11/RPS3/RPS6/RPS17/RPS20/RPS4Y1/RPS16/RPS2	8	Down
CC	GO:0034663	endoplasmic reticulum chaperone complex	4/217	11/19518	4.61355e-06	8.05064e-05	6.07046e-05	PDIA6/PPIB/HSPA5/HSP90B1	4	Down
CC	GO:0140534	endoplasmic reticulum protein-containing complex	9/217	126/19518	1.1758e-05	0.000195407	0.000147344	OSTC/SSR4/OST4/PDIA3/PDIA6/PPIB/HSPA5/HSP90B1/FKBP1A	9	Down
CC	GO:0005903	brush border	8/217	105/19518	2.26967e-05	0.000360052	0.000271491	ACTR3/CLIC1/FLNA/MYL6/ACE/MYO1B/ACTB/AQP1	8	Down
CC	GO:0042470	melanosome	8/217	112/19518	3.62197e-05	0.000526695	0.000397146	PDIA3/CALU/PDIA6/ATP1B3/PPIB/HSPA5/HSP90B1/ANXA2	8	Down
CC	GO:0048770	pigment granule	8/217	112/19518	3.62197e-05	0.000526695	0.000397146	PDIA3/CALU/PDIA6/ATP1B3/PPIB/HSPA5/HSP90B1/ANXA2	8	Down
CC	GO:0005912	adherens junction	10/217	185/19518	4.3683e-05	0.000609815	0.000459822	CDH5/JUP/CDH13/RDX/MSN/S100A11/ACTB/PLPP3/PDLIM1/ANXA2	10	Down
CC	GO:0005839	proteasome core complex	4/217	20/19518	6.26121e-05	0.000840447	0.000633726	PSMA2/PSMA4/PSMB5/PSMA7	4	Down
CC	GO:0031091	platelet alpha granule	7/217	91/19518	6.99492e-05	0.000875262	0.000659978	VWF/A2M/PECAM1/APLP2/TMSB4X/TIMP1/SPARC	7	Down
CC	GO:0045121	membrane raft	13/217	323/19518	7.04929e-05	0.000875262	0.000659978	CDH13/PECAM1/HYAL2/F2R/THY1/GJA1/INSR/LDHB/PLPP3/SERPINH1/KDR/ANXA2/PLVAP	13	Down
CC	GO:0098857	membrane microdomain	13/217	324/19518	7.27295e-05	0.000875262	0.000659978	CDH13/PECAM1/HYAL2/F2R/THY1/GJA1/INSR/LDHB/PLPP3/SERPINH1/KDR/ANXA2/PLVAP	13	Down
CC	GO:0030027	lamellipodium	10/217	202/19518	9.12762e-05	0.00106185	0.000800668	ACTR3/NME2/RDX/CFL1/RAB13/ARPC5/PLXND1/ARPC2/ACTB/PABPC1	10	Down
CC	GO:0031253	cell projection membrane	13/217	349/19518	0.000152618	0.00171818	0.00129557	NME1/RPS3/ACE/SPRY4/CFL1/SH3BGRL3/PLXND1/ARPC2/ITGA5/THY1/MSN/INSR/AQP1	13	Down
CC	GO:0031256	leading edge membrane	9/217	180/19518	0.000190166	0.002074	0.00156387	NME1/RPS3/SPRY4/CFL1/SH3BGRL3/PLXND1/ITGA5/THY1/INSR	9	Down
CC	GO:0001726	ruffle	9/217	181/19518	0.000198218	0.00209631	0.00158069	ARHGAP18/NME2/NME1/RPS3/SPRY4/CFL1/SH3BGRL3/ITGA5/S100A11	9	Down
CC	GO:0032432	actin filament bundle	6/217	78/19518	0.000232463	0.00238616	0.00179925	FLNA/SYNPO/TPM4/RFLNB/MARCKS/PDLIM1	6	Down
CC	GO:0030016	myofibril	10/217	233/19518	0.000291404	0.00290571	0.00219101	FLNA/JUP/SYNPO/TPM4/RPL15/ENO1/ACTG1/FKBP1A/MMP2/PDLIM1	10	Down
CC	GO:0005581	collagen trimer	6/217	85/19518	0.000371146	0.00359806	0.00271306	COL5A2/COL18A1/CTHRC1/COL15A1/COL4A2/COL4A1	6	Down
CC	GO:0043292	contractile fiber	10/217	243/19518	0.000406384	0.00383319	0.00289035	FLNA/JUP/SYNPO/TPM4/RPL15/ENO1/ACTG1/FKBP1A/MMP2/PDLIM1	10	Down
CC	GO:0098636	protein complex involved in cell adhesion	5/217	57/19518	0.000424522	0.0038989	0.0029399	LAMC1/ITGA5/NID1/LGALS1/LAMB1	5	Down
CC	GO:0098862	cluster of actin-based cell projections	8/217	162/19518	0.000468568	0.00419309	0.00316173	ACTR3/CLIC1/FLNA/MYL6/ACE/MYO1B/ACTB/AQP1	8	Down
CC	GO:0030017	sarcomere	9/217	213/19518	0.000652447	0.0056926	0.00429242	FLNA/JUP/SYNPO/TPM4/RPL15/ENO1/FKBP1A/MMP2/PDLIM1	9	Down
CC	GO:0031092	platelet alpha granule membrane	3/217	17/19518	0.000821445	0.00682582	0.0051469	PECAM1/APLP2/SPARC	3	Down
CC	GO:0098637	protein complex involved in cell-matrix adhesion	3/217	17/19518	0.000821445	0.00682582	0.0051469	LAMC1/NID1/LAMB1	3	Down
CC	GO:0031093	platelet alpha granule lumen	5/217	67/19518	0.000895116	0.00726501	0.00547806	VWF/A2M/TMSB4X/TIMP1/SPARC	5	Down
CC	GO:0032587	ruffle membrane	6/217	101/19518	0.000928621	0.00736565	0.00555395	NME1/RPS3/SPRY4/CFL1/SH3BGRL3/ITGA5	6	Down
CC	GO:0009897	external side of plasma membrane	13/217	426/19518	0.00100689	0.007809	0.00588825	CDH5/CDH13/ACE/THBD/CD59/HYAL2/ITGA5/THY1/CXCL12/INSR/ENG/KDR/MCAM	13	Down
CC	GO:0072562	blood microparticle	7/217	144/19518	0.00115759	0.00878257	0.00662235	CLIC1/A2M/ACTG1/MSN/ENG/ACTB/PFN1	7	Down
CC	GO:0098644	complex of collagen trimers	3/217	21/19518	0.00155486	0.0115457	0.00870582	COL5A2/COL4A2/COL4A1	3	Down
CC	GO:0005938	cell cortex	10/217	302/19518	0.0021095	0.0153378	0.0115652	FLNA/RDX/GYPC/RAI14/TPM4/ENO1/COTL1/ACTB/MARCKS/PFN1	10	Down
CC	GO:0005769	early endosome	12/217	423/19518	0.00285238	0.0203159	0.0153189	DYSF/PTP4A3/CXCR4/ACKR3/LAPTM4B/EHD4/MYO1B/NRP1/F2R/PMEPA1/KDR/ANXA2	12	Down
CC	GO:1905369	endopeptidase complex	5/217	90/19518	0.00331659	0.0231498	0.0174558	PSMA2/PSMA4/PSMB5/PSMA7/THBD	5	Down
CC	GO:0005793	endoplasmic reticulum-Golgi intermediate compartment	6/217	132/19518	0.00361428	0.024733	0.0186495	VMP1/PDIA6/CD59/HSPA5/PLPP3/SERPINH1	6	Down
CC	GO:0000502	proteasome complex	4/217	60/19518	0.00445598	0.0299065	0.0225505	PSMA2/PSMA4/PSMB5/PSMA7	4	Down
CC	GO:0045178	basal part of cell	9/217	285/19518	0.00473795	0.0311989	0.0235251	CD81/ACE/ATP1B3/SLCO2A1/MSN/PLPP3/PRCP/AQP1/ANXA2	9	Down
CC	GO:0016342	catenin complex	3/217	31/19518	0.00484315	0.0313011	0.0236021	CDH5/JUP/CDH13	3	Down
CC	GO:0099571	postsynaptic cytoskeleton	2/217	10/19518	0.00522091	0.0331291	0.0249804	ACTG1/ACTB	2	Down
CC	GO:0030863	cortical cytoskeleton	5/217	104/19518	0.00612753	0.0381877	0.0287948	RDX/GYPC/TPM4/COTL1/ACTB	5	Down
CC	GO:0002116	semaphorin receptor complex	2/217	11/19518	0.00633458	0.0383724	0.0289341	NRP1/PLXND1	2	Down
CC	GO:0005884	actin filament	5/217	105/19518	0.00637707	0.0383724	0.0289341	TPM4/COTL1/MYO1B/ACTG1/PDLIM1	5	Down
CC	GO:0005844	polysome	4/217	67/19518	0.0065953	0.0389792	0.0293916	RPS3/RPS6/RPS4Y1/RPL31	4	Down
CC	GO:0043296	apical junction complex	6/217	150/19518	0.0067013	0.0389792	0.0293916	CDH5/JUP/SYNPO/RAB13/ACTG1/ACTB	6	Down
CC	GO:0090734	site of DNA damage	5/217	110/19518	0.0077325	0.04424	0.0333585	ACTR3/LMNA/CBX3/ARPC5/ARPC2	5	Down
MF	GO:0005201	extracellular matrix structural constituent	20/209	167/18369	4.37514e-15	1.99506e-12	1.69479e-12	COL5A2/NID2/VWF/BGN/COL18A1/CTHRC1/LAMC1/PXDN/NID1/HAPLN1/LAMB1/VWA1/LAMA4/IGFBP7/COL15A1/HSPG2/MGP/COL4A2/SPARC/COL4A1	20	Down
MF	GO:0003735	structural constituent of ribosome	19/209	177/18369	1.63909e-13	3.73712e-11	3.17465e-11	RPL23A/RPLP2/RPS11/RPS3/RPS6/RPLP1/RPL15/MRPL17/RPL7/RPS17/RPS20/RPS4Y1/RPS16/RPL27A/RPL31/RPL13A/RPL23/RPLP0/RPS2	19	Down
MF	GO:0003779	actin binding	23/209	434/18369	9.70776e-10	1.47558e-07	1.25349e-07	ACTR3/ARPC1B/FLNA/YWHAH/CXCR4/FXYD5/RDX/SYNPO/MAP1B/CFL1/RAI14/TPM4/ARPC5/COTL1/MYO1B/GMFG/ARPC2/MSN/MARCKS/TMSB4X/PFN1/PDLIM1/MARCKSL1	23	Down
MF	GO:0045296	cadherin binding	20/209	333/18369	1.52131e-09	1.73429e-07	1.47327e-07	ARHGAP18/CDH5/RPL23A/CLIC1/FLNA/JUP/CDH13/FXYD5/RDX/RPL15/EHD4/ENO1/HSPA5/MYO1B/S100A11/KDR/PFN1/RPS2/PDLIM1/ANXA2	20	Down
MF	GO:0019838	growth factor binding	13/209	132/18369	3.61739e-09	3.29906e-07	2.80252e-07	A2M/IGFBP3/PXDN/NRP1/HYAL2/INSR/ENG/IGFBP4/KDR/RPS2/IGFBP7/HTRA1/COL4A1	13	Down
MF	GO:0005200	structural constituent of cytoskeleton	9/209	111/18369	4.98795e-06	0.000379084	0.000322029	ACTR3/ARPC1B/LMNA/TUBA1A/ARPC5/ARPC2/ACTG1/MSN/ACTB	9	Down
MF	GO:0005178	integrin binding	10/209	151/18369	9.11539e-06	0.000593803	0.000504431	CD81/VWF/PPIA/ADAMTS5/ITGA5/THY1/CXCL12/PLPP3/KDR/ESM1	10	Down
MF	GO:0015026	coreceptor activity	6/209	48/18369	1.66368e-05	0.0009483	0.000805573	CXCR4/ACKR3/NRP1/ENG/RAMP3/KDR	6	Down
MF	GO:0051015	actin filament binding	11/209	202/18369	2.07492e-05	0.00105129	0.000893065	ACTR3/ARPC1B/FLNA/CFL1/TPM4/ARPC5/COTL1/MYO1B/ARPC2/MARCKS/MARCKSL1	11	Down
MF	GO:0050840	extracellular matrix binding	6/209	55/18369	3.6786e-05	0.00167744	0.00142497	BGN/ADAMTS5/PXDN/NID1/LGALS1/SPARC	6	Down
MF	GO:0005520	insulin-like growth factor binding	4/209	19/18369	5.51992e-05	0.00228826	0.00194386	IGFBP3/INSR/IGFBP4/IGFBP7	4	Down
MF	GO:0005539	glycosaminoglycan binding	11/209	232/18369	7.3402e-05	0.00278927	0.00236947	ADAMTS1/LXN/BGN/FSTL1/PPIA/ADAMTS5/NRP1/HYAL2/APLP2/ENG/HAPLN1	11	Down
MF	GO:0030020	extracellular matrix structural constituent conferring tensile strength	5/209	41/18369	9.76101e-05	0.00338502	0.00287555	COL5A2/COL18A1/COL15A1/COL4A2/COL4A1	5	Down
MF	GO:0005518	collagen binding	6/209	66/18369	0.000103926	0.00338502	0.00287555	NID2/VWF/PPIB/NID1/SERPINH1/SPARC	6	Down
MF	GO:0019843	rRNA binding	6/209	68/18369	0.000122857	0.00373485	0.00317273	RPL23A/RPS11/RPS3/RPS4Y1/RPL23/RPLP0	6	Down
MF	GO:0098632	cell-cell adhesion mediator activity	5/209	51/18369	0.00027904	0.00795264	0.0067557	JUP/CD200/S100A11/PDLIM1/ANXA2	5	Down
MF	GO:0031994	insulin-like growth factor I binding	3/209	13/18369	0.000381732	0.0102394	0.0086983	IGFBP3/INSR/IGFBP4	3	Down
MF	GO:0004222	metalloendopeptidase activity	7/209	122/18369	0.000495411	0.0125504	0.0106615	ADAMTS1/ADAMTS9/ACE/ADAMTS5/TAX1BP3/MMP2/HTRA1	7	Down
MF	GO:0098631	cell adhesion mediator activity	5/209	62/18369	0.000694782	0.016506	0.0140218	JUP/CD200/S100A11/PDLIM1/ANXA2	5	Down
MF	GO:0019955	cytokine binding	7/209	130/18369	0.000723949	0.016506	0.0140218	CXCR4/ACKR3/A2M/PXDN/NRP1/HYAL2/ENG	7	Down
MF	GO:0098641	cadherin binding involved in cell-cell adhesion	3/209	18/18369	0.00104437	0.0226778	0.0192646	S100A11/PDLIM1/ANXA2	3	Down
MF	GO:0019956	chemokine binding	3/209	22/18369	0.00190607	0.0363753	0.0309005	CXCR4/ACKR3/A2M	3	Down
MF	GO:0030021	extracellular matrix structural constituent conferring compression resistance	3/209	22/18369	0.00190607	0.0363753	0.0309005	BGN/HAPLN1/HSPG2	3	Down
MF	GO:0008237	metallopeptidase activity	8/209	197/18369	0.00191449	0.0363753	0.0309005	ADAMTS1/FOLH1/ADAMTS9/ACE/ADAMTS5/TAX1BP3/MMP2/HTRA1	8	Down
