# Supplementary material for: Immunological and pathological characteristics of brain parenchymal and leptomeningeal metastases from non-small cell lung cancer
Source: Cell Discov. 2025 Aug 29;11:72. doi: 10.1038/s41421-025-00828-7 (PMC12397330; doi:10.1038/s41421-025-00828-7)
Supplement: Supplementary file 9 — Supplementary Table S8 [file 41421_2025_828_MOESM9_ESM.xlsx]

## Sheet: Annotation
Supplementary Table S8: Differential expression analysis of BBB cells among HBVA, panBM and LC-CNSm, related to Fig. 6.
Sheet-1: Differential expression analysis results for endothelial cells, SMC, pericytes and fibroblasts among 3 BBB datasets. Sheet-2 to Sheet-5: Enriched GO terms of EC (sheet-2), SMC (sheet-3), Pericytes (sheet-4), fibroblasts (sheet-5) for LC-CNSm-LM versus HBVA.

## Sheet: DE_res
p_val	avg_log2FC	pct.1	pct.2	p_val_adj	gene	celltype	compar	SYMBOL
0	0.78393	0.373	0.037	0	ISG15	EC	CNSmvsHBVA	ISG15
0	0.286324	0.162	0.003	0	TNFRSF4	EC	CNSmvsHBVA	TNFRSF4
0	0.206734	0.182	0.029	0	SDF4	EC	CNSmvsHBVA	SDF4
0	0.307739	0.247	0.015	0	AURKAIP1	EC	CNSmvsHBVA	AURKAIP1
0	0.320432	0.265	0.026	0	MRPL20	EC	CNSmvsHBVA	MRPL20
0	0.935001	0.489	0.043	0	VWA1	EC	CNSmvsHBVA	VWA1
0	0.765445	0.553	0.014	0	RPL22	EC	CNSmvsHBVA	RPL22
0	0.264614	0.218	0.025	0	VAMP3	EC	CNSmvsHBVA	VAMP3
0	0.44153	0.347	0.016	0	PARK7	EC	CNSmvsHBVA	PARK7
0	-0.853747	0.049	0.496	0	RERE	EC	CNSmvsHBVA	RERE
0	0.424631	0.361	0.051	0	ENO1	EC	CNSmvsHBVA	ENO1
0	0.156167	0.126	0.015	0	SRM	EC	CNSmvsHBVA	SRM
0	0.14478	0.119	0.016	0	AGTRAP	EC	CNSmvsHBVA	AGTRAP
0	-0.375481	0.023	0.25	0	VPS13D	EC	CNSmvsHBVA	VPS13D
0	0.14242	0.127	0.025	0	DHRS3	EC	CNSmvsHBVA	DHRS3
0	0.141534	0.122	0.021	0	EFHD2	EC	CNSmvsHBVA	EFHD2
0	0.655259	0.32	0.079	0	SRARP	EC	CNSmvsHBVA	SRARP
0	0.191443	0.164	0.022	0	NECAP2	EC	CNSmvsHBVA	NECAP2
0	0.381918	0.328	0.074	0	CDA	EC	CNSmvsHBVA	CDA
0	0.285975	0.247	0.043	0	PINK1	EC	CNSmvsHBVA	PINK1
0	0.162219	0.133	0.015	0	DDOST	EC	CNSmvsHBVA	DDOST
0	-0.629579	0.081	0.417	0	EIF4G3	EC	CNSmvsHBVA	EIF4G3
0	0.914735	0.482	0.11	0	HSPG2	EC	CNSmvsHBVA	HSPG2
0	0.31919	0.392	0.128	0	CDC42	EC	CNSmvsHBVA	CDC42
0	0.938106	0.626	0.122	0	ID3	EC	CNSmvsHBVA	ID3
0	1.38716	0.864	0.018	0	RPL11	EC	CNSmvsHBVA	RPL11
0	0.280686	0.217	0.016	0	PNRC2	EC	CNSmvsHBVA	PNRC2
0	0.25705	0.251	0.06	0	SRRM1	EC	CNSmvsHBVA	SRRM1
0	0.276362	0.218	0.016	0	SYF2	EC	CNSmvsHBVA	SYF2
0	0.421701	0.34	0.032	0	TMEM50A	EC	CNSmvsHBVA	TMEM50A
0	0.471341	0.246	0.007	0	STMN1	EC	CNSmvsHBVA	STMN1
0	0.172692	0.145	0.03	0	FAM110D	EC	CNSmvsHBVA	FAM110D
0	0.133914	0.102	0.007	0	ZNF593	EC	CNSmvsHBVA	ZNF593
0	0.826226	0.589	0.047	0	SH3BGRL3	EC	CNSmvsHBVA	SH3BGRL3
0	0.296691	0.222	0.018	0	HMGN2	EC	CNSmvsHBVA	HMGN2
0	0.171362	0.171	0.041	0	NUDC	EC	CNSmvsHBVA	NUDC
0	0.560331	0.153	0.003	0	FCN3	EC	CNSmvsHBVA	FCN3
0	0.945812	0.491	0.074	0	IFI6	EC	CNSmvsHBVA	IFI6
0	0.301021	0.245	0.031	0	DNAJC8	EC	CNSmvsHBVA	DNAJC8
0	0.538282	0.345	0.011	0	ATP5IF1	EC	CNSmvsHBVA	ATP5IF1
0	0.356656	0.234	0.002	0	LAPTM5	EC	CNSmvsHBVA	LAPTM5
0	-0.339154	0.075	0.274	0	PUM1	EC	CNSmvsHBVA	PUM1
0	0.463687	0.365	0.025	0	EIF3I	EC	CNSmvsHBVA	EIF3I
0	0.508962	0.301	0.021	0	FAM167B	EC	CNSmvsHBVA	FAM167B
0	0.697012	0.403	0.013	0	MARCKSL1	EC	CNSmvsHBVA	MARCKSL1
0	0.186359	0.168	0.033	0	AK2	EC	CNSmvsHBVA	AK2
0	0.261261	0.22	0.029	0	PSMB2	EC	CNSmvsHBVA	PSMB2
0	0.169476	0.141	0.018	0	TRAPPC3	EC	CNSmvsHBVA	TRAPPC3
0	0.272278	0.226	0.035	0	EVA1B	EC	CNSmvsHBVA	EVA1B
0	0.189476	0.142	0.006	0	MRPS15	EC	CNSmvsHBVA	MRPS15
0	0.13729	0.107	0.01	0	C1orf122	EC	CNSmvsHBVA	C1orf122
0	0.146355	0.117	0.015	0	FHL3	EC	CNSmvsHBVA	FHL3
0	0.207122	0.151	0.014	0	UTP11	EC	CNSmvsHBVA	UTP11
0	0.464494	0.357	0.019	0	NDUFS5	EC	CNSmvsHBVA	NDUFS5
0	-1.09226	0.14	0.645	0	MACF1	EC	CNSmvsHBVA	MACF1
0	0.499321	0.352	0.151	0	MFSD2A	EC	CNSmvsHBVA	MFSD2A
0	0.224281	0.231	0.063	0	CAP1	EC	CNSmvsHBVA	CAP1
0	0.175827	0.132	0.009	0	PPT1	EC	CNSmvsHBVA	PPT1
0	-0.246764	0.008	0.149	0	SCMH1	EC	CNSmvsHBVA	SCMH1
0	0.183159	0.138	0.012	0	PPCS	EC	CNSmvsHBVA	PPCS
0	0.505955	0.428	0.04	0	YBX1	EC	CNSmvsHBVA	YBX1
0	0.14846	0.105	0.003	0	SVBP	EC	CNSmvsHBVA	SVBP
0	0.162198	0.118	0.004	0	EBNA1BP2	EC	CNSmvsHBVA	EBNA1BP2
0	0.215711	0.174	0.022	0	ELOVL1	EC	CNSmvsHBVA	ELOVL1
0	0.280689	0.266	0.052	0	ATP6V0B	EC	CNSmvsHBVA	ATP6V0B
0	-0.411629	0.024	0.243	0	RNF220	EC	CNSmvsHBVA	RNF220
0	1.2785	0.777	0.036	0	RPS8	EC	CNSmvsHBVA	RPS8
0	0.235864	0.177	0.019	0	PLK3	EC	CNSmvsHBVA	PLK3
0	0.13439	0.104	0.009	0	UROD	EC	CNSmvsHBVA	UROD
0	-0.414671	0.006	0.235	0	ZSWIM5	EC	CNSmvsHBVA	ZSWIM5
0	0.717218	0.565	0.043	0	PRDX1	EC	CNSmvsHBVA	PRDX1
0	0.177683	0.138	0.011	0	AKR1A1	EC	CNSmvsHBVA	AKR1A1
0	0.243724	0.231	0.055	0	NASP	EC	CNSmvsHBVA	NASP
0	0.355069	0.308	0.078	0	PIK3R3	EC	CNSmvsHBVA	PIK3R3
0	0.430261	0.328	0.013	0	UQCRH	EC	CNSmvsHBVA	UQCRH
0	-0.523856	0.017	0.327	0	FAF1	EC	CNSmvsHBVA	FAF1
0	-0.358377	0.044	0.257	0	EPS15	EC	CNSmvsHBVA	EPS15
0	0.189447	0.173	0.032	0	TXNDC12	EC	CNSmvsHBVA	TXNDC12
0	0.335668	0.33	0.079	0	SCP2	EC	CNSmvsHBVA	SCP2
0	0.262692	0.209	0.017	0	MAGOH	EC	CNSmvsHBVA	MAGOH
0	0.418382	0.37	0.055	0	TMEM59	EC	CNSmvsHBVA	TMEM59
0	0.431571	0.259	0.012	0	PLPP3	EC	CNSmvsHBVA	PLPP3
0	1.79085	0.639	0.063	0	JUN	EC	CNSmvsHBVA	JUN
0	-0.848505	0.083	0.473	0	NFIA	EC	CNSmvsHBVA	NFIA
0	0.316237	0.337	0.087	0	SERBP1	EC	CNSmvsHBVA	SERBP1
0	0.405057	0.263	0.005	0	GADD45A	EC	CNSmvsHBVA	GADD45A
0	-3.06156	0.029	0.956	0	ST6GALNAC3	EC	CNSmvsHBVA	ST6GALNAC3
0	-0.269133	0.032	0.193	0	AC118549.1	EC	CNSmvsHBVA	AC118549.1
0	0.334212	0.256	0.101	0	IFI44L	EC	CNSmvsHBVA	IFI44L
0	-0.769406	0.092	0.432	0	ADGRL2	EC	CNSmvsHBVA	ADGRL2
0	0.813968	0.602	0.041	0	GNG5	EC	CNSmvsHBVA	GNG5
0	0.138274	0.115	0.019	0	BCL10	EC	CNSmvsHBVA	BCL10
0	0.367776	0.186	0.026	0	CYR61	EC	CNSmvsHBVA	CYR61
0	0.219466	0.279	0.103	0	SH3GLB1	EC	CNSmvsHBVA	SH3GLB1
0	0.291419	0.251	0.063	0	SELENOF	EC	CNSmvsHBVA	SELENOF
0	0.196113	0.135	0.019	0	GBP1	EC	CNSmvsHBVA	GBP1
0	0.397642	0.283	0.05	0	GBP4	EC	CNSmvsHBVA	GBP4
0	0.906624	0.65	0.048	0	RPL5	EC	CNSmvsHBVA	RPL5
0	0.303641	0.213	0.014	0	DNTTIP2	EC	CNSmvsHBVA	DNTTIP2
0	-0.957154	0.182	0.574	0	ARHGAP29	EC	CNSmvsHBVA	ARHGAP29
0	-0.434336	0.036	0.219	0	ABCD3	EC	CNSmvsHBVA	ABCD3
0	-0.314772	0.045	0.231	0	PTBP2	EC	CNSmvsHBVA	PTBP2
0	-0.60149	0.02	0.35	0	DPYD	EC	CNSmvsHBVA	DPYD
0	-0.276942	0.039	0.201	0	CDC14A	EC	CNSmvsHBVA	CDC14A
0	0.283047	0.325	0.12	0	S1PR1	EC	CNSmvsHBVA	S1PR1
0	0.172075	0.172	0.044	0	PRPF38B	EC	CNSmvsHBVA	PRPF38B
0	-0.632618	0.101	0.4	0	SORT1	EC	CNSmvsHBVA	SORT1
0	0.164593	0.144	0.025	0	PSMA5	EC	CNSmvsHBVA	PSMA5
0	0.45077	0.359	0.017	0	LAMTOR5	EC	CNSmvsHBVA	LAMTOR5
0	0.289818	0.197	0.015	0	ATP5PB	EC	CNSmvsHBVA	ATP5PB
0	0.570417	0.527	0.101	0	RHOC	EC	CNSmvsHBVA	RHOC
0	-0.380057	0.017	0.227	0	SLC16A1-AS1	EC	CNSmvsHBVA	SLC16A1-AS1
0	-0.55163	0.025	0.326	0	MAGI3	EC	CNSmvsHBVA	MAGI3
0	0.13326	0.111	0.017	0	BCAS2	EC	CNSmvsHBVA	BCAS2
0	0.21544	0.264	0.1	0	CSDE1	EC	CNSmvsHBVA	CSDE1
0	-0.414867	0.082	0.309	0	RNF115	EC	CNSmvsHBVA	RNF115
0	0.510767	0.401	0.022	0	RBM8A	EC	CNSmvsHBVA	RBM8A
0	0.16812	0.12	0.003	0	POLR3GL	EC	CNSmvsHBVA	POLR3GL
0	0.143277	0.11	0.013	0	PLEKHO1	EC	CNSmvsHBVA	PLEKHO1
0	0.142151	0.117	0.019	0	ANP32E	EC	CNSmvsHBVA	ANP32E
0	0.231576	0.196	0.025	0	APH1A	EC	CNSmvsHBVA	APH1A
0	0.5074	0.328	0.03	0	C1orf54	EC	CNSmvsHBVA	C1orf54
0	0.277832	0.226	0.025	0	MRPS21	EC	CNSmvsHBVA	MRPS21
0	0.434958	0.408	0.137	0	MCL1	EC	CNSmvsHBVA	MCL1
0	0.149647	0.108	0.012	0	CTSS	EC	CNSmvsHBVA	CTSS
0	0.186538	0.151	0.017	0	CERS2	EC	CNSmvsHBVA	CERS2
0	0.197393	0.181	0.033	0	PSMD4	EC	CNSmvsHBVA	PSMD4
0	0.278657	0.214	0.015	0	PSMB4	EC	CNSmvsHBVA	PSMB4
0	0.17279	0.128	0.005	0	MRPL9	EC	CNSmvsHBVA	MRPL9
0	1.34225	0.724	0.057	0	S100A10	EC	CNSmvsHBVA	S100A10
0	0.716925	0.508	0.057	0	S100A11	EC	CNSmvsHBVA	S100A11
0	0.941646	0.452	0.046	0	S100A6	EC	CNSmvsHBVA	S100A6
0	0.801634	0.534	0.029	0	S100A16	EC	CNSmvsHBVA	S100A16
0	0.692808	0.526	0.042	0	S100A13	EC	CNSmvsHBVA	S100A13
0	0.149435	0.109	0.006	0	SNAPIN	EC	CNSmvsHBVA	SNAPIN
0	0.290868	0.226	0.012	0	ILF2	EC	CNSmvsHBVA	ILF2
0	-0.302188	0.036	0.218	0	GATAD2B	EC	CNSmvsHBVA	GATAD2B
0	0.145173	0.129	0.022	0	SLC39A1	EC	CNSmvsHBVA	SLC39A1
0	0.306689	0.263	0.031	0	JTB	EC	CNSmvsHBVA	JTB
0	0.564876	0.424	0.016	0	RAB13	EC	CNSmvsHBVA	RAB13
0	1.68089	0.863	0.007	0	RPS27	EC	CNSmvsHBVA	RPS27
0	0.725301	0.674	0.132	0	TPM3	EC	CNSmvsHBVA	TPM3
0	0.313845	0.263	0.038	0	C1orf43	EC	CNSmvsHBVA	C1orf43
0	0.187801	0.144	0.01	0	HAX1	EC	CNSmvsHBVA	HAX1
0	0.280278	0.208	0.006	0	SHC1	EC	CNSmvsHBVA	SHC1
0	0.2711	0.308	0.113	0	ADAM15	EC	CNSmvsHBVA	ADAM15
0	0.534925	0.398	0.075	0	EFNA1	EC	CNSmvsHBVA	EFNA1
0	0.242576	0.191	0.015	0	DPM3	EC	CNSmvsHBVA	DPM3
0	0.583357	0.417	0.008	0	KRTCAP2	EC	CNSmvsHBVA	KRTCAP2
0	0.312838	0.346	0.1	0	FDPS	EC	CNSmvsHBVA	FDPS
0	-0.478195	0.064	0.337	0	ASH1L	EC	CNSmvsHBVA	ASH1L
0	0.361213	0.291	0.025	0	SSR2	EC	CNSmvsHBVA	SSR2
0	0.347756	0.266	0.009	0	LAMTOR2	EC	CNSmvsHBVA	LAMTOR2
0	0.403598	0.319	0.063	0	LMNA	EC	CNSmvsHBVA	LMNA
0	0.281969	0.273	0.077	0	NES	EC	CNSmvsHBVA	NES
0	1.05974	0.194	0.06	0	ACKR1	EC	CNSmvsHBVA	ACKR1
0	0.572441	0.349	0.05	0	DUSP23	EC	CNSmvsHBVA	DUSP23
0	0.421643	0.538	0.217	0	TAGLN2	EC	CNSmvsHBVA	TAGLN2
0	0.373801	0.322	0.044	0	PEA15	EC	CNSmvsHBVA	PEA15
0	0.216873	0.192	0.048	0	F11R	EC	CNSmvsHBVA	F11R
0	0.28705	0.246	0.029	0	PFDN2	EC	CNSmvsHBVA	PFDN2
0	0.327598	0.25	0.011	0	UFC1	EC	CNSmvsHBVA	UFC1
0	-0.434723	0.03	0.25	0	PBX1	EC	CNSmvsHBVA	PBX1
0	0.429583	0.359	0.056	0	MGST3	EC	CNSmvsHBVA	MGST3
0	0.183332	0.155	0.022	0	ALDH9A1	EC	CNSmvsHBVA	ALDH9A1
0	0.28181	0.242	0.034	0	TMCO1	EC	CNSmvsHBVA	TMCO1
0	-0.277952	0.018	0.181	0	POU2F1	EC	CNSmvsHBVA	POU2F1
0	0.220124	0.163	0.011	0	CREG1	EC	CNSmvsHBVA	CREG1
0	0.227173	0.171	0.008	0	MPC2	EC	CNSmvsHBVA	MPC2
0	0.545931	0.162	0.018	0	SELE	EC	CNSmvsHBVA	SELE
0	-0.809708	0.035	0.454	0	DNM3	EC	CNSmvsHBVA	DNM3
0	0.337063	0.307	0.048	0	PRDX6	EC	CNSmvsHBVA	PRDX6
0	-0.661707	0.021	0.374	0	RABGAP1L	EC	CNSmvsHBVA	RABGAP1L
0	0.274829	0.221	0.03	0	CACYBP	EC	CNSmvsHBVA	CACYBP
0	0.151447	0.112	0.007	0	MRPS14	EC	CNSmvsHBVA	MRPS14
0	-0.503187	0.017	0.318	0	COP1	EC	CNSmvsHBVA	COP1
0	-1.04347	0.029	0.529	0	RASAL2	EC	CNSmvsHBVA	RASAL2
0	-0.466609	0.037	0.304	0	XPR1	EC	CNSmvsHBVA	XPR1
0	0.290284	0.204	0.014	0	IER5	EC	CNSmvsHBVA	IER5
0	0.359683	0.213	0.047	0	GLUL	EC	CNSmvsHBVA	GLUL
0	0.284418	0.245	0.043	0	ARPC5	EC	CNSmvsHBVA	ARPC5
0	0.355109	0.292	0.079	0	IVNS1ABP	EC	CNSmvsHBVA	IVNS1ABP
0	-0.500345	0.003	0.235	0	KCNT2	EC	CNSmvsHBVA	KCNT2
0	-0.461157	0.043	0.294	0	NEK7	EC	CNSmvsHBVA	NEK7
0	-0.34409	0.03	0.205	0	MIR181A1HG	EC	CNSmvsHBVA	MIR181A1HG
0	-0.281927	0.053	0.22	0	CAMSAP2	EC	CNSmvsHBVA	CAMSAP2
0	0.127523	0.101	0.01	0	TIMM17A	EC	CNSmvsHBVA	TIMM17A
0	0.16833	0.136	0.014	0	ADIPOR1	EC	CNSmvsHBVA	ADIPOR1
0	0.695373	0.327	0.055	0	BTG2	EC	CNSmvsHBVA	BTG2
0	0.375506	0.275	0.008	0	SNRPE	EC	CNSmvsHBVA	SNRPE
0	0.154709	0.131	0.025	0	PPP1R15B	EC	CNSmvsHBVA	PPP1R15B
0	-0.382146	0.087	0.306	0	SRGAP2	EC	CNSmvsHBVA	SRGAP2
0	-0.310378	0.008	0.196	0	MIR29B2CHG	EC	CNSmvsHBVA	MIR29B2CHG
0	0.592296	0.568	0.181	0	CD34	EC	CNSmvsHBVA	CD34
0	0.167949	0.115	0.001	0	SERTAD4-AS1	EC	CNSmvsHBVA	SERTAD4-AS1
0	0.56167	0.256	0.006	0	ATF3	EC	CNSmvsHBVA	ATF3
0	-0.316376	0.019	0.209	0	RPS6KC1	EC	CNSmvsHBVA	RPS6KC1
0	-0.485152	0.073	0.34	0	PTPN14	EC	CNSmvsHBVA	PTPN14
0	0.169227	0.127	0.01	0	C1orf115	EC	CNSmvsHBVA	C1orf115
0	0.17879	0.137	0.014	0	DEGS1	EC	CNSmvsHBVA	DEGS1
0	0.239171	0.194	0.022	0	CNIH4	EC	CNSmvsHBVA	CNIH4
0	0.426573	0.334	0.035	0	SRP9	EC	CNSmvsHBVA	SRP9
0	0.175754	0.164	0.04	0	EPHX1	EC	CNSmvsHBVA	EPHX1
0	0.824959	0.56	0.023	0	H3F3A	EC	CNSmvsHBVA	H3F3A
0	0.174623	0.148	0.023	0	PARP1	EC	CNSmvsHBVA	PARP1
0	-0.829119	0.053	0.491	0	CDC42BPA	EC	CNSmvsHBVA	CDC42BPA
0	0.370895	0.359	0.07	0	ARF1	EC	CNSmvsHBVA	ARF1
0	0.167985	0.132	0.014	0	MRPL55	EC	CNSmvsHBVA	MRPL55
0	0.57804	0.559	0.1	0	GUK1	EC	CNSmvsHBVA	GUK1
0	-0.320505	0.018	0.189	0	DISC1	EC	CNSmvsHBVA	DISC1
0	0.27109	0.232	0.03	0	TOMM20	EC	CNSmvsHBVA	TOMM20
0	-0.373072	0.121	0.323	0	ARID4B	EC	CNSmvsHBVA	ARID4B
0	-0.444791	0.042	0.284	0	LYST	EC	CNSmvsHBVA	LYST
0	-1.37405	0.029	0.678	0	AKT3	EC	CNSmvsHBVA	AKT3
0	0.154821	0.124	0.014	0	COX20	EC	CNSmvsHBVA	COX20
0	-0.815013	0.015	0.401	0	SMYD3	EC	CNSmvsHBVA	SMYD3
0	0.18901	0.154	0.017	0	ACP1	EC	CNSmvsHBVA	ACP1
0	-0.544562	0.002	0.166	0	SNTG2	EC	CNSmvsHBVA	SNTG2
0	0.192422	0.133	0.015	0	PXDN	EC	CNSmvsHBVA	PXDN
0	0.137325	0.107	0.01	0	ADI1	EC	CNSmvsHBVA	ADI1
0	1.12843	0.789	0.022	0	RPS7	EC	CNSmvsHBVA	RPS7
0	0.657965	0.374	0.015	0	ID2	EC	CNSmvsHBVA	ID2
0	0.197304	0.229	0.077	0	YWHAQ	EC	CNSmvsHBVA	YWHAQ
0	0.16395	0.111	0.002	0	ODC1	EC	CNSmvsHBVA	ODC1
0	0.417941	0.33	0.035	0	PDIA6	EC	CNSmvsHBVA	PDIA6
0	-0.30005	0.026	0.209	0	NBAS	EC	CNSmvsHBVA	NBAS
0	0.59033	0.46	0.089	0	LAPTM4A	EC	CNSmvsHBVA	LAPTM4A
0	-0.355011	0.054	0.267	0	PUM2	EC	CNSmvsHBVA	PUM2
0	0.893461	0.505	0.096	0	RHOB	EC	CNSmvsHBVA	RHOB
0	-0.31023	0.025	0.216	0	ATAD2B	EC	CNSmvsHBVA	ATAD2B
0	0.483947	0.354	0.011	0	SF3B6	EC	CNSmvsHBVA	SF3B6
0	-1.29236	0.039	0.65	0	NCOA1	EC	CNSmvsHBVA	NCOA1
0	0.210225	0.15	0.002	0	PTRHD1	EC	CNSmvsHBVA	PTRHD1
0	0.671368	0.493	0.01	0	OST4	EC	CNSmvsHBVA	OST4
0	0.285918	0.218	0.011	0	ATRAID	EC	CNSmvsHBVA	ATRAID
0	0.168052	0.13	0.014	0	MPV17	EC	CNSmvsHBVA	MPV17
0	0.12958	0.115	0.02	0	SNX17	EC	CNSmvsHBVA	SNX17
0	0.176675	0.18	0.047	0	PPM1G	EC	CNSmvsHBVA	PPM1G
0	0.493733	0.396	0.043	0	MRPL33	EC	CNSmvsHBVA	MRPL33
0	-0.527036	0.032	0.328	0	BABAM2	EC	CNSmvsHBVA	BABAM2
0	-0.370751	0.131	0.327	0	FOSL2	EC	CNSmvsHBVA	FOSL2
0	0.1759	0.167	0.039	0	YPEL5	EC	CNSmvsHBVA	YPEL5
0	0.463045	0.23	0.003	0	LBH	EC	CNSmvsHBVA	LBH
0	0.196613	0.158	0.02	0	DPY30	EC	CNSmvsHBVA	DPY30
0	-0.582938	0.05	0.382	0	BIRC6	EC	CNSmvsHBVA	BIRC6
0	-1.30538	0.161	0.626	0	CRIM1	EC	CNSmvsHBVA	CRIM1
0	0.304597	0.22	0.009	0	QPCT	EC	CNSmvsHBVA	QPCT
0	0.28283	0.21	0.037	0	CDC42EP3	EC	CNSmvsHBVA	CDC42EP3
0	0.638275	0.384	0.064	0	SRSF7	EC	CNSmvsHBVA	SRSF7
0	-0.430503	0.154	0.385	0	SOS1	EC	CNSmvsHBVA	SOS1
0	-0.49472	0.038	0.324	0	MAP4K3	EC	CNSmvsHBVA	MAP4K3
0	0.263302	0.227	0.029	0	COX7A2L	EC	CNSmvsHBVA	COX7A2L
0	0.411291	0.295	0.034	0	ZFP36L2	EC	CNSmvsHBVA	ZFP36L2
0	-0.271859	0.015	0.178	0	THADA	EC	CNSmvsHBVA	THADA
0	-0.553949	0.007	0.288	0	CAMKMT	EC	CNSmvsHBVA	CAMKMT
0	-0.497032	0.014	0.29	0	PRKCE	EC	CNSmvsHBVA	PRKCE
0	-1.06836	0.331	0.716	0	EPAS1	EC	CNSmvsHBVA	EPAS1
0	-0.45674	0.034	0.294	0	FBXO11	EC	CNSmvsHBVA	FBXO11
0	0.192999	0.161	0.022	0	ERLEC1	EC	CNSmvsHBVA	ERLEC1
0	-0.638405	0.301	0.559	0	SPTBN1	EC	CNSmvsHBVA	SPTBN1
0	1.40031	0.874	0.039	0	RPS27A	EC	CNSmvsHBVA	RPS27A
0	0.664051	0.127	0.021	0	EFEMP1	EC	CNSmvsHBVA	EFEMP1
0	-0.853765	0.017	0.415	0	CCDC85A	EC	CNSmvsHBVA	CCDC85A
0	-0.862554	0.054	0.497	0	USP34	EC	CNSmvsHBVA	USP34
0	-0.283883	0.023	0.188	0	EHBP1	EC	CNSmvsHBVA	EHBP1
0	-0.239948	0.019	0.166	0	VPS54	EC	CNSmvsHBVA	VPS54
0	-0.425263	0.091	0.294	0	PELI1	EC	CNSmvsHBVA	PELI1
0	-0.518187	0.068	0.356	0	AAK1	EC	CNSmvsHBVA	AAK1
0	0.145051	0.104	0.001	0	SNRNP27	EC	CNSmvsHBVA	SNRNP27
0	0.28437	0.262	0.047	0	PCBP1	EC	CNSmvsHBVA	PCBP1
0	0.514686	0.395	0.019	0	SNRPG	EC	CNSmvsHBVA	SNRPG
0	-0.610979	0.068	0.409	0	ZNF638	EC	CNSmvsHBVA	ZNF638
0	-1.15795	0.02	0.6	0	EXOC6B	EC	CNSmvsHBVA	EXOC6B
0	0.190604	0.166	0.026	0	CCT7	EC	CNSmvsHBVA	CCT7
0	0.19241	0.14	0.008	0	TPRKB	EC	CNSmvsHBVA	TPRKB
0	0.17406	0.151	0.028	0	DGUOK	EC	CNSmvsHBVA	DGUOK
0	0.182093	0.132	0.003	0	BOLA3	EC	CNSmvsHBVA	BOLA3
0	0.144443	0.11	0.01	0	DCTN1	EC	CNSmvsHBVA	DCTN1
0	0.199649	0.167	0.025	0	POLE4	EC	CNSmvsHBVA	POLE4
0	-0.48965	0.003	0.161	0	CTNNA2	EC	CNSmvsHBVA	CTNNA2
0	0.22351	0.178	0.04	0	SUCLG1	EC	CNSmvsHBVA	SUCLG1
0	1.98028	0.985	0.341	0	TMSB10	EC	CNSmvsHBVA	TMSB10
0	0.225273	0.233	0.063	0	TGOLN2	EC	CNSmvsHBVA	TGOLN2
0	0.201085	0.14	0.006	0	VAMP8	EC	CNSmvsHBVA	VAMP8
0	0.80599	0.593	0.038	0	VAMP5	EC	CNSmvsHBVA	VAMP5
0	0.307125	0.227	0.005	0	RNF181	EC	CNSmvsHBVA	RNF181
0	0.317553	0.239	0.007	0	CHMP3	EC	CNSmvsHBVA	CHMP3
0	0.126357	0.104	0.014	0	CIAO1	EC	CNSmvsHBVA	CIAO1
0	0.646891	0.487	0.024	0	COX5B	EC	CNSmvsHBVA	COX5B
0	-0.280506	0.033	0.205	0	TMEM131	EC	CNSmvsHBVA	TMEM131
0	0.165052	0.132	0.015	0	TXNDC9	EC	CNSmvsHBVA	TXNDC9
0	0.240287	0.234	0.062	0	EIF5B	EC	CNSmvsHBVA	EIF5B
0	-1.75003	0.01	0.446	0	AFF3	EC	CNSmvsHBVA	AFF3
0	-0.784612	0.026	0.419	0	NPAS2	EC	CNSmvsHBVA	NPAS2
0	1.30633	0.652	0.025	0	RPL31	EC	CNSmvsHBVA	RPL31
0	-0.264967	0.01	0.164	0	TBC1D8	EC	CNSmvsHBVA	TBC1D8
0	-0.367049	0.122	0.312	0	MAP4K4	EC	CNSmvsHBVA	MAP4K4
0	0.237517	0.159	0.018	0	MALL	EC	CNSmvsHBVA	MALL
0	-0.308152	0.06	0.232	0	TMEM87B	EC	CNSmvsHBVA	TMEM87B
0	0.141521	0.104	0.004	0	CHCHD5	EC	CNSmvsHBVA	CHCHD5
0	0.256169	0.22	0.033	0	DDX18	EC	CNSmvsHBVA	DDX18
0	0.570474	0.403	0.004	0	DBI	EC	CNSmvsHBVA	DBI
0	-0.509844	0.016	0.314	0	CLASP1	EC	CNSmvsHBVA	CLASP1
0	0.13466	0.1	0.008	0	NIFK	EC	CNSmvsHBVA	NIFK
0	0.289809	0.186	0.003	0	GYPC	EC	CNSmvsHBVA	GYPC
0	0.40382	0.322	0.022	0	MZT2B	EC	CNSmvsHBVA	MZT2B
0	0.22013	0.174	0.014	0	MZT2A	EC	CNSmvsHBVA	MZT2A
0	-0.922883	0.02	0.479	0	MGAT5	EC	CNSmvsHBVA	MGAT5
0	-0.306709	0.053	0.234	0	RAB3GAP1	EC	CNSmvsHBVA	RAB3GAP1
0	0.266421	0.13	0.001	0	CXCR4	EC	CNSmvsHBVA	CXCR4
0	-0.764931	0.017	0.424	0	MBD5	EC	CNSmvsHBVA	MBD5
0	0.196242	0.165	0.024	0	MMADHC	EC	CNSmvsHBVA	MMADHC
0	0.143891	0.123	0.022	0	NMI	EC	CNSmvsHBVA	NMI
0	-0.594306	0.026	0.296	0	FMNL2	EC	CNSmvsHBVA	FMNL2
0	0.22536	0.144	0.016	0	NR4A2	EC	CNSmvsHBVA	NR4A2
0	-0.37567	0.085	0.285	0	ACVR1	EC	CNSmvsHBVA	ACVR1
0	-0.851891	0.082	0.479	0	PKP4	EC	CNSmvsHBVA	PKP4
0	-0.846238	0.051	0.495	0	TANC1	EC	CNSmvsHBVA	TANC1
0	-0.669366	0.084	0.438	0	BAZ2B	EC	CNSmvsHBVA	BAZ2B
0	-0.65151	0.053	0.385	0	RBMS1	EC	CNSmvsHBVA	RBMS1
0	-1.44126	0.111	0.703	0	COBLL1	EC	CNSmvsHBVA	COBLL1
0	-0.380163	0.018	0.17	0	AC019197.1	EC	CNSmvsHBVA	AC019197.1
0	-0.292634	0.01	0.177	0	STK39	EC	CNSmvsHBVA	STK39
0	0.317458	0.243	0.018	0	SSB	EC	CNSmvsHBVA	SSB
0	0.168188	0.129	0.011	0	METTL5	EC	CNSmvsHBVA	METTL5
0	-0.393825	0.023	0.261	0	UBR3	EC	CNSmvsHBVA	UBR3
0	-0.930668	0.046	0.502	0	RAPGEF4	EC	CNSmvsHBVA	RAPGEF4
0	-0.317449	0.052	0.234	0	MAP3K20	EC	CNSmvsHBVA	MAP3K20
0	-0.261395	0.02	0.17	0	CHN1	EC	CNSmvsHBVA	CHN1
0	0.458586	0.302	0.01	0	ATP5MC3	EC	CNSmvsHBVA	ATP5MC3
0	-0.523217	0.07	0.356	0	SESTD1	EC	CNSmvsHBVA	SESTD1
0	-0.371004	0.111	0.32	0	NCKAP1	EC	CNSmvsHBVA	NCKAP1
0	0.20833	0.203	0.048	0	ZC3H15	EC	CNSmvsHBVA	ZC3H15
0	-0.592216	0.043	0.359	0	ITGAV	EC	CNSmvsHBVA	ITGAV
0	0.370437	0.418	0.183	0	CALCRL	EC	CNSmvsHBVA	CALCRL
0	0.936952	0.365	0.12	0	CAVIN2	EC	CNSmvsHBVA	CAVIN2
0	0.187362	0.167	0.044	0	HECW2	EC	CNSmvsHBVA	HECW2
0	-0.36714	0.015	0.219	0	ANKRD44	EC	CNSmvsHBVA	ANKRD44
0	0.23394	0.276	0.107	0	SF3B1	EC	CNSmvsHBVA	SF3B1
0	0.404299	0.31	0.058	0	HSPD1	EC	CNSmvsHBVA	HSPD1
0	0.190126	0.147	0.015	0	MOB4	EC	CNSmvsHBVA	MOB4
0	0.344215	0.287	0.03	0	BZW1	EC	CNSmvsHBVA	BZW1
0	0.400433	0.279	0.004	0	NDUFB3	EC	CNSmvsHBVA	NDUFB3
0	-0.622486	0.214	0.516	0	CFLAR	EC	CNSmvsHBVA	CFLAR
0	0.331948	0.285	0.032	0	SUMO1	EC	CNSmvsHBVA	SUMO1
0	-0.96405	0.21	0.608	0	BMPR2	EC	CNSmvsHBVA	BMPR2
0	-0.456514	0.006	0.241	0	PARD3B	EC	CNSmvsHBVA	PARD3B
0	0.307393	0.353	0.139	0	NRP2	EC	CNSmvsHBVA	NRP2
0	0.673187	0.504	0.014	0	EEF1B2	EC	CNSmvsHBVA	EEF1B2
0	-0.318489	0.066	0.239	0	KLF7	EC	CNSmvsHBVA	KLF7
0	-0.279365	0.013	0.157	0	MAP2	EC	CNSmvsHBVA	MAP2
0	-0.2735	0.019	0.177	0	KANSL1L	EC	CNSmvsHBVA	KANSL1L
0	1.09088	0.692	0.058	0	RPL37A	EC	CNSmvsHBVA	RPL37A
0	-0.472929	0.065	0.313	0	TNS1	EC	CNSmvsHBVA	TNS1
0	0.293699	0.35	0.126	0	ARPC2	EC	CNSmvsHBVA	ARPC2
0	0.224846	0.172	0.01	0	PNKD	EC	CNSmvsHBVA	PNKD
0	0.144972	0.113	0.017	0	TUBA4A	EC	CNSmvsHBVA	TUBA4A
0	-0.501219	0.062	0.323	0	EPHA4	EC	CNSmvsHBVA	EPHA4
0	-0.601496	0.068	0.363	0	SGPP2	EC	CNSmvsHBVA	SGPP2
0	-0.655394	0.107	0.454	0	AGFG1	EC	CNSmvsHBVA	AGFG1
0	-0.313849	0.091	0.27	0	TRIP12	EC	CNSmvsHBVA	TRIP12
0	0.532469	0.408	0.043	0	NCL	EC	CNSmvsHBVA	NCL
0	1.7131	0.958	0.193	0	PTMA	EC	CNSmvsHBVA	PTMA
0	-0.290292	0.043	0.218	0	GIGYF2	EC	CNSmvsHBVA	GIGYF2
0	-0.36911	0.057	0.255	0	INPP5D	EC	CNSmvsHBVA	INPP5D
0	-0.635095	0.011	0.361	0	AGAP1	EC	CNSmvsHBVA	AGAP1
0	0.150397	0.123	0.017	0	COPS8	EC	CNSmvsHBVA	COPS8
0	-0.227391	0.009	0.149	0	HDAC4	EC	CNSmvsHBVA	HDAC4
0	0.378255	0.254	0.011	0	COPS9	EC	CNSmvsHBVA	COPS9
0	-0.333135	0.055	0.243	0	SNED1	EC	CNSmvsHBVA	SNED1
0	-0.319791	0.023	0.19	0	SUMF1	EC	CNSmvsHBVA	SUMF1
0	-0.309314	0.007	0.18	0	AC018816.1	EC	CNSmvsHBVA	AC018816.1
0	-0.469815	0.064	0.337	0	SETD5	EC	CNSmvsHBVA	SETD5
0	0.164354	0.147	0.029	0	EMC3	EC	CNSmvsHBVA	EMC3
0	0.463925	0.368	0.023	0	BRK1	EC	CNSmvsHBVA	BRK1
0	0.174684	0.144	0.023	0	SEC13	EC	CNSmvsHBVA	SEC13
0	-0.365099	0.02	0.232	0	ATG7	EC	CNSmvsHBVA	ATG7
0	-0.382093	0.109	0.298	0	VGLL4	EC	CNSmvsHBVA	VGLL4
0	1.36696	0.846	0.049	0	RPL32	EC	CNSmvsHBVA	RPL32
0	0.278819	0.202	0.006	0	LSM3	EC	CNSmvsHBVA	LSM3
0	0.166078	0.143	0.027	0	FGD5-AS1	EC	CNSmvsHBVA	FGD5-AS1
0	0.230373	0.217	0.046	0	SH3BP5	EC	CNSmvsHBVA	SH3BP5
0	-0.397614	0.026	0.222	0	RFTN1	EC	CNSmvsHBVA	RFTN1
0	-0.654242	0.024	0.371	0	TBC1D5	EC	CNSmvsHBVA	TBC1D5
0	-0.4636	0.017	0.241	0	UBE2E2	EC	CNSmvsHBVA	UBE2E2
0	1.27261	0.807	0.05	0	RPL15	EC	CNSmvsHBVA	RPL15
0	-0.698093	0.043	0.382	0	RBMS3	EC	CNSmvsHBVA	RBMS3
0	-0.242068	0.007	0.151	0	RBMS3-AS3	EC	CNSmvsHBVA	RBMS3-AS3
0	-0.5001	0.161	0.379	0	CMTM8	EC	CNSmvsHBVA	CMTM8
0	-0.342144	0.041	0.241	0	CLASP2	EC	CNSmvsHBVA	CLASP2
0	0.226747	0.205	0.066	0	CSRNP1	EC	CNSmvsHBVA	CSRNP1
0	0.634466	0.495	0.034	0	RPSA	EC	CNSmvsHBVA	RPSA
0	-1.38353	0.053	0.651	0	MYRIP	EC	CNSmvsHBVA	MYRIP
0	0.283325	0.212	0.013	0	EIF1B	EC	CNSmvsHBVA	EIF1B
0	0.863266	0.641	0.035	0	RPL14	EC	CNSmvsHBVA	RPL14
0	-0.246668	0.018	0.165	0	TRAK1	EC	CNSmvsHBVA	TRAK1
0	0.156533	0.118	0.009	0	SS18L2	EC	CNSmvsHBVA	SS18L2
0	-0.595396	0.132	0.444	0	NKTR	EC	CNSmvsHBVA	NKTR
0	0.241026	0.142	0.018	0	CLEC3B	EC	CNSmvsHBVA	CLEC3B
0	-0.293731	0.072	0.246	0	SETD2	EC	CNSmvsHBVA	SETD2
0	-0.441632	0.105	0.337	0	MAP4	EC	CNSmvsHBVA	MAP4
0	0.26629	0.141	0.011	0	SPINK8	EC	CNSmvsHBVA	SPINK8
0	0.757648	0.58	0.019	0	TMA7	EC	CNSmvsHBVA	TMA7
0	0.294194	0.217	0.012	0	NDUFAF3	EC	CNSmvsHBVA	NDUFAF3
0	0.43288	0.458	0.157	0	RHOA	EC	CNSmvsHBVA	RHOA
0	-0.452155	0.081	0.335	0	RBM6	EC	CNSmvsHBVA	RBM6
0	0.498914	0.593	0.209	0	GNAI2	EC	CNSmvsHBVA	GNAI2
0	0.87677	0.591	0.097	0	HYAL2	EC	CNSmvsHBVA	HYAL2
0	0.128505	0.101	0.009	0	TUSC2	EC	CNSmvsHBVA	TUSC2
0	0.185963	0.145	0.014	0	MANF	EC	CNSmvsHBVA	MANF
0	0.280517	0.224	0.017	0	TEX264	EC	CNSmvsHBVA	TEX264
0	1.01645	0.726	0.046	0	RPL29	EC	CNSmvsHBVA	RPL29
0	0.184063	0.168	0.039	0	STAB1	EC	CNSmvsHBVA	STAB1
0	0.40508	0.307	0.012	0	SPCS1	EC	CNSmvsHBVA	SPCS1
0	0.168002	0.145	0.024	0	TKT	EC	CNSmvsHBVA	TKT
0	0.396104	0.266	0.013	0	SELENOK	EC	CNSmvsHBVA	SELENOK
0	-0.297367	0.052	0.216	0	ARHGEF3	EC	CNSmvsHBVA	ARHGEF3
0	0.293211	0.253	0.039	0	ARF4	EC	CNSmvsHBVA	ARF4
0	-0.2726	0.028	0.192	0	SLMAP	EC	CNSmvsHBVA	SLMAP
0	0.148553	0.112	0.008	0	PDHB	EC	CNSmvsHBVA	PDHB
0	-0.648851	0.007	0.3	0	FHIT	EC	CNSmvsHBVA	FHIT
0	-2.75059	0.051	0.926	0	PTPRG	EC	CNSmvsHBVA	PTPRG
0	0.152868	0.135	0.024	0	THOC7	EC	CNSmvsHBVA	THOC7
0	0.152768	0.125	0.016	0	PSMD6	EC	CNSmvsHBVA	PSMD6
0	-0.842087	0.013	0.393	0	PRICKLE2	EC	CNSmvsHBVA	PRICKLE2
0	-1.89784	0.027	0.552	0	ADAMTS9	EC	CNSmvsHBVA	ADAMTS9
0	-1.07699	0.006	0.446	0	ADAMTS9-AS2	EC	CNSmvsHBVA	ADAMTS9-AS2
0	-1.22794	0.024	0.542	0	MAGI1	EC	CNSmvsHBVA	MAGI1
0	0.334335	0.25	0.023	0	ARL6IP5	EC	CNSmvsHBVA	ARL6IP5
0	-1.29956	0.097	0.655	0	FOXP1	EC	CNSmvsHBVA	FOXP1
0	-1.26413	0.009	0.499	0	PDZRN3	EC	CNSmvsHBVA	PDZRN3
0	-0.353926	0.027	0.21	0	GBE1	EC	CNSmvsHBVA	GBE1
0	0.14999	0.136	0.028	0	CHMP2B	EC	CNSmvsHBVA	CHMP2B
0	-0.32607	0.013	0.18	0	EPHA3	EC	CNSmvsHBVA	EPHA3
0	0.171219	0.171	0.048	0	CLDND1	EC	CNSmvsHBVA	CLDND1
0	0.150524	0.109	0.006	0	TRMT10C	EC	CNSmvsHBVA	TRMT10C
0	1.06013	0.744	0.012	0	RPL24	EC	CNSmvsHBVA	RPL24
0	-0.358895	0.036	0.229	0	CBLB	EC	CNSmvsHBVA	CBLB
0	0.32209	0.209	0.008	0	CD200	EC	CNSmvsHBVA	CD200
0	0.198229	0.171	0.028	0	ATG3	EC	CNSmvsHBVA	ATG3
0	-1.70151	0.032	0.752	0	ZBTB20	EC	CNSmvsHBVA	ZBTB20
0	-0.630686	0.063	0.404	0	ARHGAP31	EC	CNSmvsHBVA	ARHGAP31
0	0.375764	0.29	0.026	0	COX17	EC	CNSmvsHBVA	COX17
0	-0.538738	0.038	0.348	0	GSK3B	EC	CNSmvsHBVA	GSK3B
0	0.522691	0.384	0.012	0	NDUFB4	EC	CNSmvsHBVA	NDUFB4
0	0.135796	0.102	0.006	0	HCLS1	EC	CNSmvsHBVA	HCLS1
0	-0.349665	0.012	0.196	0	KALRN	EC	CNSmvsHBVA	KALRN
0	-0.317339	0.068	0.25	0	ZNF148	EC	CNSmvsHBVA	ZNF148
0	0.189683	0.187	0.046	0	RPN1	EC	CNSmvsHBVA	RPN1
0	0.359397	0.312	0.051	0	CNBP	EC	CNSmvsHBVA	CNBP
0	0.304625	0.237	0.039	0	H1FX	EC	CNSmvsHBVA	H1FX
0	0.293224	0.279	0.087	0	PLXND1	EC	CNSmvsHBVA	PLXND1
0	-0.318148	0.016	0.199	0	TMCC1	EC	CNSmvsHBVA	TMCC1
0	0.385855	0.259	0.043	0	SLCO2A1	EC	CNSmvsHBVA	SLCO2A1
0	0.171321	0.121	0.004	0	ANAPC13	EC	CNSmvsHBVA	ANAPC13
0	-0.754918	0.028	0.437	0	STAG1	EC	CNSmvsHBVA	STAG1
0	0.247619	0.165	0.004	0	RBP1	EC	CNSmvsHBVA	RBP1
0	-0.41319	0.03	0.271	0	RASA2	EC	CNSmvsHBVA	RASA2
0	0.486229	0.365	0.011	0	RNF7	EC	CNSmvsHBVA	RNF7
0	-0.588317	0.024	0.241	0	PLOD2	EC	CNSmvsHBVA	PLOD2
0	-0.570609	0.041	0.344	0	PLSCR4	EC	CNSmvsHBVA	PLSCR4
0	-0.425615	0.002	0.201	0	AC092957.1	EC	CNSmvsHBVA	AC092957.1
0	-0.739945	0.056	0.317	0	CP	EC	CNSmvsHBVA	CP
0	0.824511	0.573	0.075	0	TM4SF18	EC	CNSmvsHBVA	TM4SF18
0	1.38622	0.747	0.169	0	TM4SF1	EC	CNSmvsHBVA	TM4SF1
0	-0.880845	0.21	0.549	0	WWTR1	EC	CNSmvsHBVA	WWTR1
0	0.186202	0.15	0.018	0	COMMD2	EC	CNSmvsHBVA	COMMD2
0	0.386222	0.328	0.034	0	SERP1	EC	CNSmvsHBVA	SERP1
0	-1.21578	0.073	0.609	0	MBNL1	EC	CNSmvsHBVA	MBNL1
0	0.230868	0.214	0.043	0	SSR3	EC	CNSmvsHBVA	SSR3
0	0.52052	0.444	0.149	0	CCNL1	EC	CNSmvsHBVA	CCNL1
0	0.337257	0.227	0.012	0	LXN	EC	CNSmvsHBVA	LXN
0	-2.0612	0.081	0.808	0	MECOM	EC	CNSmvsHBVA	MECOM
0	0.567853	0.461	0.061	0	SEC62	EC	CNSmvsHBVA	SEC62
0	-0.27922	0.029	0.2	0	PHC3	EC	CNSmvsHBVA	PHC3
0	0.33248	0.232	0.004	0	RPL22L1	EC	CNSmvsHBVA	RPL22L1
0	-0.691362	0.057	0.425	0	FNDC3B	EC	CNSmvsHBVA	FNDC3B
0	0.838414	0.447	0.032	0	TNFSF10	EC	CNSmvsHBVA	TNFSF10
0	-0.442407	0.057	0.295	0	TBL1XR1	EC	CNSmvsHBVA	TBL1XR1
0	0.161044	0.122	0.008	0	MRPL47	EC	CNSmvsHBVA	MRPL47
0	0.249951	0.191	0.011	0	NDUFB5	EC	CNSmvsHBVA	NDUFB5
0	0.214728	0.157	0.006	0	DNAJC19	EC	CNSmvsHBVA	DNAJC19
0	0.2404	0.245	0.056	0	AP2M1	EC	CNSmvsHBVA	AP2M1
0	0.148186	0.129	0.021	0	PSMD2	EC	CNSmvsHBVA	PSMD2
0	0.191333	0.154	0.014	0	DNAJB11	EC	CNSmvsHBVA	DNAJB11
0	0.489654	0.415	0.085	0	EIF4A2	EC	CNSmvsHBVA	EIF4A2
0	-0.608179	0.126	0.416	0	ST6GAL1	EC	CNSmvsHBVA	ST6GAL1
0	-0.775991	0.029	0.389	0	LPP	EC	CNSmvsHBVA	LPP
0	1.06497	0.491	0.074	0	HES1	EC	CNSmvsHBVA	HES1
0	0.293383	0.234	0.041	0	FAM43A	EC	CNSmvsHBVA	FAM43A
0	-0.239399	0	0.154	0	MUC20-OT1	EC	CNSmvsHBVA	MUC20-OT1
0	0.129175	0.103	0.011	0	NCBP2	EC	CNSmvsHBVA	NCBP2
0	-0.495612	0.032	0.307	0	DLG1	EC	CNSmvsHBVA	DLG1
0	-0.277958	0.022	0.192	0	LRCH3	EC	CNSmvsHBVA	LRCH3
0	1.17939	0.791	0.015	0	RPL35A	EC	CNSmvsHBVA	RPL35A
0	0.398134	0.264	0.006	0	ATP5ME	EC	CNSmvsHBVA	ATP5ME
0	0.394068	0.269	0.005	0	C4orf48	EC	CNSmvsHBVA	C4orf48
0	-0.446129	0.018	0.278	0	ZFYVE28	EC	CNSmvsHBVA	ZFYVE28
0	-0.567996	0.127	0.415	0	ADD1	EC	CNSmvsHBVA	ADD1
0	0.214775	0.165	0.014	0	LRPAP1	EC	CNSmvsHBVA	LRPAP1
0	0.272665	0.192	0.024	0	MSX1	EC	CNSmvsHBVA	MSX1
0	0.305228	0.15	0	0	CYTL1	EC	CNSmvsHBVA	CYTL1
0	0.334636	0.268	0.016	0	MRFAP1	EC	CNSmvsHBVA	MRFAP1
0	0.168337	0.13	0.009	0	GRPEL1	EC	CNSmvsHBVA	GRPEL1
0	0.183916	0.185	0.045	0	WDR1	EC	CNSmvsHBVA	WDR1
0	-0.699025	0.185	0.379	0	LDB2	EC	CNSmvsHBVA	LDB2
0	0.369546	0.293	0.051	0	LAP3	EC	CNSmvsHBVA	LAP3
0	-0.30638	0.06	0.232	0	TBC1D1	EC	CNSmvsHBVA	TBC1D1
0	-0.353986	0.11	0.297	0	KLHL5	EC	CNSmvsHBVA	KLHL5
0	1.10881	0.757	0.008	0	RPL9	EC	CNSmvsHBVA	RPL9
0	-0.330116	0.05	0.248	0	PDS5A	EC	CNSmvsHBVA	PDS5A
0	-0.997341	0.035	0.528	0	APBB2	EC	CNSmvsHBVA	APBB2
0	-0.987228	0.172	0.564	0	LIMCH1	EC	CNSmvsHBVA	LIMCH1
0	-1.22213	0.002	0.402	0	KCTD8	EC	CNSmvsHBVA	KCTD8
0	-0.733865	0.082	0.479	0	FRYL	EC	CNSmvsHBVA	FRYL
0	0.222994	0.252	0.082	0	OCIAD1	EC	CNSmvsHBVA	OCIAD1
0	0.550396	0.379	0.009	0	OCIAD2	EC	CNSmvsHBVA	OCIAD2
0	-0.25498	0.01	0.15	0	SCFD2	EC	CNSmvsHBVA	SCFD2
0	0.479385	0.297	0.041	0	KDR	EC	CNSmvsHBVA	KDR
0	0.171118	0.171	0.046	0	SRP72	EC	CNSmvsHBVA	SRP72
0	0.603959	0.349	0.015	0	HOPX	EC	CNSmvsHBVA	HOPX
0	1.29454	0.807	0.33	0	IGFBP7	EC	CNSmvsHBVA	IGFBP7
0	-0.749303	0.005	0.224	0	ADGRL3	EC	CNSmvsHBVA	ADGRL3
0	-0.300687	0.032	0.209	0	RUFY3	EC	CNSmvsHBVA	RUFY3
0	-0.780244	0.041	0.456	0	ANKRD17	EC	CNSmvsHBVA	ANKRD17
0	0.584052	0.182	0.006	0	CXCL8	EC	CNSmvsHBVA	CXCL8
0	0.454458	0.153	0.034	0	CXCL1	EC	CNSmvsHBVA	CXCL1
0	0.371585	0.139	0.005	0	CXCL3	EC	CNSmvsHBVA	CXCL3
0	1.05774	0.302	0.034	0	CXCL2	EC	CNSmvsHBVA	CXCL2
0	-0.641582	0.093	0.418	0	CNOT6L	EC	CNSmvsHBVA	CNOT6L
0	0.26482	0.324	0.116	0	HNRNPDL	EC	CNSmvsHBVA	HNRNPDL
0	0.231403	0.167	0.011	0	MRPS18C	EC	CNSmvsHBVA	MRPS18C
0	-0.494967	0.023	0.31	0	WDFY3	EC	CNSmvsHBVA	WDFY3
0	-0.779131	0.051	0.468	0	AFF1	EC	CNSmvsHBVA	AFF1
0	0.959323	0.646	0.36	0	SPARCL1	EC	CNSmvsHBVA	SPARCL1
0	0.365193	0.278	0.008	0	PYURF	EC	CNSmvsHBVA	PYURF
0	-0.33104	0.015	0.159	0	FAM13A	EC	CNSmvsHBVA	FAM13A
0	0.352671	0.171	0.02	0	MMRN1	EC	CNSmvsHBVA	MMRN1
0	-0.744878	0.003	0.33	0	CCSER1	EC	CNSmvsHBVA	CCSER1
0	-0.513072	0.084	0.341	0	PDLIM5	EC	CNSmvsHBVA	PDLIM5
0	-0.463441	0.107	0.329	0	TSPAN5	EC	CNSmvsHBVA	TSPAN5
0	0.129255	0.1	0.01	0	ADH5	EC	CNSmvsHBVA	ADH5
0	0.831303	0.563	0.017	0	H2AFZ	EC	CNSmvsHBVA	H2AFZ
0	-0.992707	0.065	0.542	0	PPP3CA	EC	CNSmvsHBVA	PPP3CA
0	0.141595	0.106	0.006	0	BDH2	EC	CNSmvsHBVA	BDH2
0	-0.348353	0.015	0.22	0	TBCK	EC	CNSmvsHBVA	TBCK
0	0.186978	0.154	0.021	0	AIMP1	EC	CNSmvsHBVA	AIMP1
0	-0.768144	0.102	0.441	0	LEF1	EC	CNSmvsHBVA	LEF1
0	1.47822	0.833	0.02	0	RPL34	EC	CNSmvsHBVA	RPL34
0	0.280578	0.216	0.016	0	OSTC	EC	CNSmvsHBVA	OSTC
0	-0.30954	0.025	0.218	0	SEC24B	EC	CNSmvsHBVA	SEC24B
0	0.323279	0.213	0.006	0	CFI	EC	CNSmvsHBVA	CFI
0	0.19852	0.156	0.027	0	LARP7	EC	CNSmvsHBVA	LARP7
0	-0.902388	0.017	0.451	0	CAMK2D	EC	CNSmvsHBVA	CAMK2D
0	0.674223	0.434	0.014	0	SNHG8	EC	CNSmvsHBVA	SNHG8
0	0.499811	0.39	0.028	0	C4orf3	EC	CNSmvsHBVA	C4orf3
0	0.399188	0.366	0.068	0	ANXA5	EC	CNSmvsHBVA	ANXA5
0	-0.381863	0.054	0.274	0	KIAA1109	EC	CNSmvsHBVA	KIAA1109
0	0.818652	0.372	0.009	0	SPRY1	EC	CNSmvsHBVA	SPRY1
0	-0.446129	0.029	0.248	0	FAT4	EC	CNSmvsHBVA	FAT4
0	-0.748273	0.059	0.468	0	ELF2	EC	CNSmvsHBVA	ELF2
0	0.478864	0.36	0.015	0	NDUFC1	EC	CNSmvsHBVA	NDUFC1
0	0.516426	0.526	0.139	0	MGST2	EC	CNSmvsHBVA	MGST2
0	-0.292259	0.018	0.162	0	MAML3	EC	CNSmvsHBVA	MAML3
0	0.148082	0.123	0.017	0	SCOC	EC	CNSmvsHBVA	SCOC
0	-0.447867	0.026	0.26	0	GAB1	EC	CNSmvsHBVA	GAB1
0	0.147549	0.129	0.023	0	LSM6	EC	CNSmvsHBVA	LSM6
0	-1.20242	0.015	0.527	0	NR3C2	EC	CNSmvsHBVA	NR3C2
0	-0.574664	0.016	0.339	0	LRBA	EC	CNSmvsHBVA	LRBA
0	1.22445	0.761	0.006	0	RPS3A	EC	CNSmvsHBVA	RPS3A
0	-0.435716	0.036	0.273	0	FBXW7	EC	CNSmvsHBVA	FBXW7
0	-1.25921	0.043	0.636	0	RAPGEF2	EC	CNSmvsHBVA	RAPGEF2
0	-0.246323	0.024	0.173	0	KLHL2	EC	CNSmvsHBVA	KLHL2
0	0.303914	0.198	0.012	0	HMGB2	EC	CNSmvsHBVA	HMGB2
0	0.201494	0.256	0.094	0	SPCS3	EC	CNSmvsHBVA	SPCS3
0	-0.588567	0.061	0.382	0	WWC2	EC	CNSmvsHBVA	WWC2
0	0.173131	0.121	0.008	0	CDKN2AIP	EC	CNSmvsHBVA	CDKN2AIP
0	-0.439317	0.014	0.24	0	STOX2	EC	CNSmvsHBVA	STOX2
0	-0.243707	0.013	0.159	0	SNX25	EC	CNSmvsHBVA	SNX25
0	-1.22509	0.094	0.578	0	SORBS2	EC	CNSmvsHBVA	SORBS2
0	0.158783	0.124	0.012	0	FRG1	EC	CNSmvsHBVA	FRG1
0	0.291527	0.259	0.035	0	PDCD6	EC	CNSmvsHBVA	PDCD6
0	0.176105	0.12	0.001	0	MRPL36	EC	CNSmvsHBVA	MRPL36
0	0.296975	0.239	0.023	0	NDUFS6	EC	CNSmvsHBVA	NDUFS6
0	0.242676	0.202	0.024	0	MED10	EC	CNSmvsHBVA	MED10
0	0.212873	0.187	0.032	0	CCT5	EC	CNSmvsHBVA	CCT5
0	-1.27354	0.039	0.634	0	TRIO	EC	CNSmvsHBVA	TRIO
0	-0.354379	0.039	0.225	0	ANKH	EC	CNSmvsHBVA	ANKH
0	-0.86077	0.008	0.404	0	FBXL7	EC	CNSmvsHBVA	FBXL7
0	-1.00046	0.017	0.494	0	PDZD2	EC	CNSmvsHBVA	PDZD2
0	0.468993	0.405	0.055	0	SUB1	EC	CNSmvsHBVA	SUB1
0	-0.512088	0.066	0.351	0	NIPBL	EC	CNSmvsHBVA	NIPBL
0	-0.353914	0.03	0.239	0	WDR70	EC	CNSmvsHBVA	WDR70
0	-0.587809	0.055	0.377	0	OSMR	EC	CNSmvsHBVA	OSMR
0	-0.34574	0.037	0.242	0	RICTOR	EC	CNSmvsHBVA	RICTOR
0	1.15071	0.734	0.025	0	RPL37	EC	CNSmvsHBVA	RPL37
0	0.355953	0.248	0.031	0	SELENOP	EC	CNSmvsHBVA	SELENOP
0	0.166492	0.113	0.004	0	ANXA2R	EC	CNSmvsHBVA	ANXA2R
0	-0.843767	0.13	0.474	0	ITGA1	EC	CNSmvsHBVA	ITGA1
0	0.178733	0.141	0.014	0	MOCS2	EC	CNSmvsHBVA	MOCS2
0	-2.04572	0.04	0.733	0	ARL15	EC	CNSmvsHBVA	ARL15
0	-0.613136	0.223	0.456	0	PLPP1	EC	CNSmvsHBVA	PLPP1
0	0.623361	0.382	0.012	0	PLK2	EC	CNSmvsHBVA	PLK2
0	-1.76231	0.014	0.553	0	PDE4D	EC	CNSmvsHBVA	PDE4D
0	-2.08494	0.083	0.849	0	ELOVL7	EC	CNSmvsHBVA	ELOVL7
0	-0.723093	0.02	0.397	0	ZSWIM6	EC	CNSmvsHBVA	ZSWIM6
0	-0.497236	0.07	0.343	0	ERBIN	EC	CNSmvsHBVA	ERBIN
0	-0.549324	0.09	0.331	0	MAST4	EC	CNSmvsHBVA	MAST4
0	0.174831	0.128	0.011	0	MRPS36	EC	CNSmvsHBVA	MRPS36
0	-0.441777	0.051	0.243	0	ZNF366	EC	CNSmvsHBVA	ZNF366
0	0.744416	0.578	0.019	0	BTF3	EC	CNSmvsHBVA	BTF3
0	0.169701	0.144	0.023	0	HEXB	EC	CNSmvsHBVA	HEXB
0	0.190345	0.152	0.014	0	NSA2	EC	CNSmvsHBVA	NSA2
0	-0.262229	0.004	0.168	0	COL4A3BP	EC	CNSmvsHBVA	COL4A3BP
0	0.230782	0.147	0	0	F2R	EC	CNSmvsHBVA	F2R
0	-0.340107	0.053	0.252	0	AP3B1	EC	CNSmvsHBVA	AP3B1
0	-0.313887	0.035	0.213	0	LHFPL2	EC	CNSmvsHBVA	LHFPL2
0	-0.329485	0.032	0.233	0	TENT2	EC	CNSmvsHBVA	TENT2
0	-0.521759	0.068	0.316	0	SERINC5	EC	CNSmvsHBVA	SERINC5
0	-0.854414	0.038	0.479	0	RASGRF2	EC	CNSmvsHBVA	RASGRF2
0	-0.600429	0.015	0.331	0	SSBP2	EC	CNSmvsHBVA	SSBP2
0	1.77298	0.903	0.037	0	RPS23	EC	CNSmvsHBVA	RPS23
0	0.203355	0.166	0.02	0	TMEM167A	EC	CNSmvsHBVA	TMEM167A
0	0.690996	0.503	0.008	0	COX7C	EC	CNSmvsHBVA	COX7C
0	-0.311027	0.031	0.214	0	RASA1	EC	CNSmvsHBVA	RASA1
0	-0.442955	0.054	0.286	0	CCNH	EC	CNSmvsHBVA	CCNH
0	-0.53482	0.147	0.381	0	MEF2C	EC	CNSmvsHBVA	MEF2C
0	-0.309198	0.005	0.171	0	MEF2C-AS1	EC	CNSmvsHBVA	MEF2C-AS1
0	-0.591898	0.028	0.351	0	FAM172A	EC	CNSmvsHBVA	FAM172A
0	-0.825379	0.05	0.338	0	MCTP1	EC	CNSmvsHBVA	MCTP1
0	0.19534	0.158	0.022	0	GLRX	EC	CNSmvsHBVA	GLRX
0	-0.631538	0.021	0.298	0	ELL2	EC	CNSmvsHBVA	ELL2
0	-0.876317	0.102	0.517	0	PAM	EC	CNSmvsHBVA	PAM
0	-0.568063	0.015	0.319	0	FBXL17	EC	CNSmvsHBVA	FBXL17
0	-0.543826	0.022	0.322	0	FER	EC	CNSmvsHBVA	FER
0	-0.436609	0.024	0.257	0	MAN2A1	EC	CNSmvsHBVA	MAN2A1
0	-0.780177	0.043	0.448	0	EPB41L4A	EC	CNSmvsHBVA	EPB41L4A
0	0.140074	0.101	0.002	0	EPB41L4A-AS1	EC	CNSmvsHBVA	EPB41L4A-AS1
0	0.170451	0.144	0.023	0	SRP19	EC	CNSmvsHBVA	SRP19
0	0.318797	0.279	0.04	0	REEP5	EC	CNSmvsHBVA	REEP5
0	-0.704204	0.042	0.371	0	MCC	EC	CNSmvsHBVA	MCC
0	-0.387848	0.13	0.322	0	AP3S1	EC	CNSmvsHBVA	AP3S1
0	-0.420624	0.049	0.274	0	COMMD10	EC	CNSmvsHBVA	COMMD10
0	-0.343401	0.08	0.254	0	SEMA6A	EC	CNSmvsHBVA	SEMA6A
0	-0.855345	0.013	0.221	0	LINC02147	EC	CNSmvsHBVA	LINC02147
0	0.284655	0.224	0.016	0	PPIC	EC	CNSmvsHBVA	PPIC
0	0.698752	0.527	0.018	0	HINT1	EC	CNSmvsHBVA	HINT1
0	0.627012	0.294	0.025	0	IRF1	EC	CNSmvsHBVA	IRF1
0	0.65077	0.477	0.014	0	UQCRQ	EC	CNSmvsHBVA	UQCRQ
0	0.206374	0.187	0.035	0	VDAC1	EC	CNSmvsHBVA	VDAC1
0	0.627898	0.469	0.048	0	SKP1	EC	CNSmvsHBVA	SKP1
0	0.156579	0.137	0.025	0	CAMLG	EC	CNSmvsHBVA	CAMLG
0	0.280806	0.237	0.027	0	HNRNPA0	EC	CNSmvsHBVA	HNRNPA0
0	0.957458	0.439	0.01	0	EGR1	EC	CNSmvsHBVA	EGR1
0	-0.465739	0.15	0.386	0	CTNNA1	EC	CNSmvsHBVA	CTNNA1
0	0.278707	0.252	0.048	0	PAIP2	EC	CNSmvsHBVA	PAIP2
0	0.344919	0.268	0.023	0	TMEM173	EC	CNSmvsHBVA	TMEM173
0	0.198498	0.172	0.028	0	PFDN1	EC	CNSmvsHBVA	PFDN1
0	0.579659	0.347	0.023	0	HBEGF	EC	CNSmvsHBVA	HBEGF
0	0.139438	0.112	0.013	0	SRA1	EC	CNSmvsHBVA	SRA1
0	0.364829	0.276	0.012	0	NDUFA2	EC	CNSmvsHBVA	NDUFA2
0	0.261087	0.189	0.008	0	IK	EC	CNSmvsHBVA	IK
0	0.158406	0.133	0.018	0	ZMAT2	EC	CNSmvsHBVA	ZMAT2
0	0.24713	0.196	0.023	0	TAF7	EC	CNSmvsHBVA	TAF7
0	0.24252	0.171	0.01	0	PCDH12	EC	CNSmvsHBVA	PCDH12
0	0.20272	0.138	0.009	0	SPRY4	EC	CNSmvsHBVA	SPRY4
0	-1.32575	0.019	0.609	0	ARHGAP26	EC	CNSmvsHBVA	ARHGAP26
0	-0.547541	0.021	0.284	0	PRELID2	EC	CNSmvsHBVA	PRELID2
0	-0.466693	0.193	0.415	0	CSNK1A1	EC	CNSmvsHBVA	CSNK1A1
0	1.41435	0.526	0.057	0	CD74	EC	CNSmvsHBVA	CD74
0	1.37733	0.823	0.031	0	RPS14	EC	CNSmvsHBVA	RPS14
0	0.274595	0.213	0.036	0	SYNPO	EC	CNSmvsHBVA	SYNPO
0	0.181083	0.151	0.023	0	RBM22	EC	CNSmvsHBVA	RBM22
0	1.2636	0.592	0.146	0	SPARC	EC	CNSmvsHBVA	SPARC
0	0.554739	0.436	0.03	0	ATOX1	EC	CNSmvsHBVA	ATOX1
0	0.185501	0.161	0.029	0	MRPL22	EC	CNSmvsHBVA	MRPL22
0	-1.00207	0.018	0.46	0	EBF1	EC	CNSmvsHBVA	EBF1
0	0.158747	0.126	0.016	0	SLU7	EC	CNSmvsHBVA	SLU7
0	0.152787	0.116	0.007	0	CCNG1	EC	CNSmvsHBVA	CCNG1
0	0.17164	0.124	0.005	0	NUDCD2	EC	CNSmvsHBVA	NUDCD2
0	0.63209	0.486	0.032	0	NPM1	EC	CNSmvsHBVA	NPM1
0	-0.29484	0.042	0.214	0	FBXW11	EC	CNSmvsHBVA	FBXW11
0	0.925591	0.556	0.226	0	DUSP1	EC	CNSmvsHBVA	DUSP1
0	0.212553	0.155	0.004	0	RPL26L1	EC	CNSmvsHBVA	RPL26L1
0	0.497474	0.451	0.071	0	ATP6V0E1	EC	CNSmvsHBVA	ATP6V0E1
0	0.274089	0.239	0.031	0	CLTB	EC	CNSmvsHBVA	CLTB
0	0.438948	0.346	0.021	0	PRELID1	EC	CNSmvsHBVA	PRELID1
0	0.256558	0.222	0.027	0	LMAN2	EC	CNSmvsHBVA	LMAN2
0	0.389942	0.319	0.023	0	TMED9	EC	CNSmvsHBVA	TMED9
0	0.337085	0.253	0.01	0	NHP2	EC	CNSmvsHBVA	NHP2
0	0.236906	0.196	0.021	0	HNRNPAB	EC	CNSmvsHBVA	HNRNPAB
0	0.368659	0.339	0.07	0	CANX	EC	CNSmvsHBVA	CANX
0	0.328567	0.325	0.097	0	SQSTM1	EC	CNSmvsHBVA	SQSTM1
0	0.951861	0.523	0.049	0	RACK1	EC	CNSmvsHBVA	RACK1
0	-0.344147	0.033	0.238	0	EXOC2	EC	CNSmvsHBVA	EXOC2
0	-0.64094	0.078	0.401	0	GMDS	EC	CNSmvsHBVA	GMDS
0	-0.356859	0.014	0.209	0	GMDS-DT	EC	CNSmvsHBVA	GMDS-DT
0	0.317718	0.236	0.041	0	SERPINB1	EC	CNSmvsHBVA	SERPINB1
0	-0.458646	0.016	0.26	0	SLC22A23	EC	CNSmvsHBVA	SLC22A23
0	0.302096	0.241	0.05	0	ECI2	EC	CNSmvsHBVA	ECI2
0	-0.33545	0.015	0.209	0	FARS2	EC	CNSmvsHBVA	FARS2
0	0.249367	0.188	0.016	0	NRN1	EC	CNSmvsHBVA	NRN1
0	-0.265476	0.024	0.175	0	RREB1	EC	CNSmvsHBVA	RREB1
0	0.34255	0.26	0.013	0	TMEM14C	EC	CNSmvsHBVA	TMEM14C
0	-0.537992	0.038	0.294	0	HIVEP1	EC	CNSmvsHBVA	HIVEP1
0	0.747994	0.354	0.125	0	EDN1	EC	CNSmvsHBVA	EDN1
0	-0.603375	0.021	0.336	0	PHACTR1	EC	CNSmvsHBVA	PHACTR1
0	0.295861	0.23	0.016	0	NOL7	EC	CNSmvsHBVA	NOL7
0	-0.337736	0.04	0.223	0	JARID2	EC	CNSmvsHBVA	JARID2
0	-0.606768	0.024	0.337	0	ATXN1	EC	CNSmvsHBVA	ATXN1
0	-0.401845	0.019	0.246	0	KIF13A	EC	CNSmvsHBVA	KIF13A
0	-0.932393	0.099	0.454	0	RNF144B	EC	CNSmvsHBVA	RNF144B
0	-0.660009	0.012	0.382	0	CDKAL1	EC	CNSmvsHBVA	CDKAL1
0	0.559594	0.316	0.002	0	SOX4	EC	CNSmvsHBVA	SOX4
0	0.267849	0.159	0.001	0	HIST1H1C	EC	CNSmvsHBVA	HIST1H1C
0	0.450109	0.265	0.004	0	HIST1H4C	EC	CNSmvsHBVA	HIST1H4C
0	0.301799	0.245	0.035	0	HLA-F	EC	CNSmvsHBVA	HLA-F
0	0.897692	0.713	0.174	0	HLA-A	EC	CNSmvsHBVA	HLA-A
0	0.156536	0.115	0.006	0	ZNRD1	EC	CNSmvsHBVA	ZNRD1
0	0.146372	0.102	0.002	0	RPP21	EC	CNSmvsHBVA	RPP21
0	1.15403	0.73	0.327	0	HLA-E	EC	CNSmvsHBVA	HLA-E
0	0.127551	0.107	0.017	0	ABCF1	EC	CNSmvsHBVA	ABCF1
0	0.290391	0.22	0.062	0	PPP1R10	EC	CNSmvsHBVA	PPP1R10
0	0.145448	0.113	0.012	0	MRPS18B	EC	CNSmvsHBVA	MRPS18B
0	0.290823	0.264	0.069	0	TUBB	EC	CNSmvsHBVA	TUBB
0	0.968376	0.426	0.114	0	IER3	EC	CNSmvsHBVA	IER3
0	1.21432	0.754	0.076	0	HLA-C	EC	CNSmvsHBVA	HLA-C
0	1.44876	0.787	0.154	0	HLA-B	EC	CNSmvsHBVA	HLA-B
0	0.265545	0.223	0.024	0	DDAH2	EC	CNSmvsHBVA	DDAH2
0	0.590783	0.494	0.05	0	CLIC1	EC	CNSmvsHBVA	CLIC1
0	0.232981	0.18	0.012	0	LSM2	EC	CNSmvsHBVA	LSM2
0	1.66857	0.585	0.162	0	HSPA1A	EC	CNSmvsHBVA	HSPA1A
0	0.985009	0.463	0.122	0	HSPA1B	EC	CNSmvsHBVA	HSPA1B
0	0.19304	0.135	0.007	0	C6orf48	EC	CNSmvsHBVA	C6orf48
0	0.227632	0.165	0.006	0	NEU1	EC	CNSmvsHBVA	NEU1
0	0.173991	0.129	0.004	0	RNF5	EC	CNSmvsHBVA	RNF5
0	0.641776	0.29	0.011	0	HLA-DRA	EC	CNSmvsHBVA	HLA-DRA
0	0.427601	0.202	0.019	0	HLA-DRB5	EC	CNSmvsHBVA	HLA-DRB5
0	1.03535	0.532	0.051	0	HLA-DRB1	EC	CNSmvsHBVA	HLA-DRB1
0	0.183887	0.127	0.016	0	HLA-DQB1	EC	CNSmvsHBVA	HLA-DQB1
0	0.471931	0.353	0.019	0	PSMB8	EC	CNSmvsHBVA	PSMB8
0	0.427264	0.319	0.04	0	PSMB9	EC	CNSmvsHBVA	PSMB9
0	0.192638	0.175	0.04	0	TAP1	EC	CNSmvsHBVA	TAP1
0	0.164799	0.11	0.004	0	HLA-DMA	EC	CNSmvsHBVA	HLA-DMA
0	0.472703	0.316	0.041	0	BRD2	EC	CNSmvsHBVA	BRD2
0	0.493654	0.294	0.013	0	HLA-DPA1	EC	CNSmvsHBVA	HLA-DPA1
0	0.325552	0.215	0.019	0	HLA-DPB1	EC	CNSmvsHBVA	HLA-DPB1
0	0.13735	0.108	0.01	0	SLC39A7	EC	CNSmvsHBVA	SLC39A7
0	1.78651	0.9	0.007	0	RPS18	EC	CNSmvsHBVA	RPS18
0	0.256312	0.199	0.014	0	CUTA	EC	CNSmvsHBVA	CUTA
0	0.169193	0.136	0.013	0	UQCC2	EC	CNSmvsHBVA	UQCC2
0	0.133814	0.121	0.022	0	NUDT3	EC	CNSmvsHBVA	NUDT3
0	0.303202	0.215	0.01	0	SNRPC	EC	CNSmvsHBVA	SNRPC
0	-0.785125	0.078	0.465	0	ANKS1A	EC	CNSmvsHBVA	ANKS1A
0	0.812133	0.537	0.019	0	RPL10A	EC	CNSmvsHBVA	RPL10A
0	-0.829312	0.037	0.42	0	FKBP5	EC	CNSmvsHBVA	FKBP5
0	0.475927	0.384	0.071	0	SRSF3	EC	CNSmvsHBVA	SRSF3
0	0.511882	0.341	0.073	0	CDKN1A	EC	CNSmvsHBVA	CDKN1A
0	0.210987	0.219	0.054	0	MTCH1	EC	CNSmvsHBVA	MTCH1
0	-1.09668	0.013	0.583	0	ZFAND3	EC	CNSmvsHBVA	ZFAND3
0	-0.573212	0.005	0.296	0	BTBD9	EC	CNSmvsHBVA	BTBD9
0	0.17912	0.18	0.047	0	GLO1	EC	CNSmvsHBVA	GLO1
0	0.162676	0.118	0.005	0	MDFI	EC	CNSmvsHBVA	MDFI
0	0.134216	0.105	0.011	0	MRPS10	EC	CNSmvsHBVA	MRPS10
0	-0.279394	0.047	0.215	0	UBR2	EC	CNSmvsHBVA	UBR2
0	0.156195	0.138	0.025	0	RPL7L1	EC	CNSmvsHBVA	RPL7L1
0	0.177265	0.128	0.004	0	MEA1	EC	CNSmvsHBVA	MEA1
0	0.230917	0.189	0.02	0	YIPF3	EC	CNSmvsHBVA	YIPF3
0	0.195295	0.164	0.024	0	MRPL14	EC	CNSmvsHBVA	MRPL14
0	0.146966	0.107	0.008	0	SLC29A1	EC	CNSmvsHBVA	SLC29A1
0	0.939541	0.672	0.139	0	HSP90AB1	EC	CNSmvsHBVA	HSP90AB1
0	-0.276645	0.006	0.156	0	SUPT3H	EC	CNSmvsHBVA	SUPT3H
0	0.160725	0.113	0.004	0	TMEM14A	EC	CNSmvsHBVA	TMEM14A
0	-0.244928	0	0.139	0	AL136164.2	EC	CNSmvsHBVA	AL136164.2
0	1.66849	0.927	0.145	0	EEF1A1	EC	CNSmvsHBVA	EEF1A1
0	0.599694	0.437	0.015	0	COX7A2	EC	CNSmvsHBVA	COX7A2
0	-0.383269	0.07	0.279	0	PHIP	EC	CNSmvsHBVA	PHIP
0	0.31989	0.288	0.059	0	HMGN3	EC	CNSmvsHBVA	HMGN3
0	0.216494	0.194	0.038	0	SYNCRIP	EC	CNSmvsHBVA	SYNCRIP
0	-0.255804	0.017	0.169	0	RNGTT	EC	CNSmvsHBVA	RNGTT
0	0.431473	0.326	0.038	0	PNRC1	EC	CNSmvsHBVA	PNRC1
0	-0.257861	0.015	0.165	0	HACE1	EC	CNSmvsHBVA	HACE1
0	0.172853	0.141	0.026	0	PRDM1	EC	CNSmvsHBVA	PRDM1
0	-0.258817	0.018	0.169	0	PDSS2	EC	CNSmvsHBVA	PDSS2
0	0.538831	0.508	0.087	0	SNX3	EC	CNSmvsHBVA	SNX3
0	-0.606627	0.031	0.336	0	FOXO3	EC	CNSmvsHBVA	FOXO3
0	0.224678	0.167	0.005	0	GTF3C6	EC	CNSmvsHBVA	GTF3C6
0	-0.406347	0.042	0.262	0	REV3L	EC	CNSmvsHBVA	REV3L
0	-0.570379	0.099	0.385	0	FYN	EC	CNSmvsHBVA	FYN
0	0.249824	0.24	0.083	0	LAMA4	EC	CNSmvsHBVA	LAMA4
0	0.398472	0.296	0.043	0	MARCKS	EC	CNSmvsHBVA	MARCKS
0	0.267174	0.212	0.017	0	RWDD1	EC	CNSmvsHBVA	RWDD1
0	0.133914	0.102	0.011	0	ASF1A	EC	CNSmvsHBVA	ASF1A
0	0.324792	0.283	0.095	0	GJA1	EC	CNSmvsHBVA	GJA1
0	0.25172	0.253	0.073	0	SERINC1	EC	CNSmvsHBVA	SERINC1
0	-0.303374	0.025	0.198	0	RNF217	EC	CNSmvsHBVA	RNF217
0	-0.991625	0.021	0.488	0	PTPRK	EC	CNSmvsHBVA	PTPRK
0	0.563557	0.207	0.07	0	CTGF	EC	CNSmvsHBVA	CTGF
0	1.54586	0.848	0.01	0	RPS12	EC	CNSmvsHBVA	RPS12
0	0.625994	0.38	0.03	0	SGK1	EC	CNSmvsHBVA	SGK1
0	-0.3061	0.012	0.183	0	MAP3K5	EC	CNSmvsHBVA	MAP3K5
0	0.286088	0.186	0.029	0	TNFAIP3	EC	CNSmvsHBVA	TNFAIP3
0	0.326648	0.243	0.046	0	PERP	EC	CNSmvsHBVA	PERP
0	0.228045	0.205	0.04	0	HEBP2	EC	CNSmvsHBVA	HEBP2
0	0.316921	0.224	0.004	0	ABRACL	EC	CNSmvsHBVA	ABRACL
0	0.40705	0.232	0.002	0	CITED2	EC	CNSmvsHBVA	CITED2
0	-0.468617	0.018	0.265	0	HIVEP2	EC	CNSmvsHBVA	HIVEP2
0	0.348558	0.266	0.011	0	SF3B5	EC	CNSmvsHBVA	SF3B5
0	-1.22853	0.101	0.647	0	UTRN	EC	CNSmvsHBVA	UTRN
0	0.16184	0.126	0.01	0	RAB32	EC	CNSmvsHBVA	RAB32
0	-0.271494	0.015	0.176	0	STXBP5	EC	CNSmvsHBVA	STXBP5
0	-0.826912	0.051	0.472	0	SASH1	EC	CNSmvsHBVA	SASH1
0	0.216265	0.193	0.037	0	GINM1	EC	CNSmvsHBVA	GINM1
0	-1.30868	0.065	0.652	0	PLEKHG1	EC	CNSmvsHBVA	PLEKHG1
0	-0.563543	0.103	0.303	0	AKAP12	EC	CNSmvsHBVA	AKAP12
0	-1.4457	0.124	0.718	0	SYNE1	EC	CNSmvsHBVA	SYNE1
0	0.32994	0.338	0.087	0	MYCT1	EC	CNSmvsHBVA	MYCT1
0	-0.62142	0.064	0.339	0	CNKSR3	EC	CNSmvsHBVA	CNKSR3
0	-0.284935	0.021	0.193	0	SCAF8	EC	CNSmvsHBVA	SCAF8
0	-0.223525	0.005	0.14	0	TIAM2	EC	CNSmvsHBVA	TIAM2
0	-1.01509	0.038	0.559	0	ARID1B	EC	CNSmvsHBVA	ARID1B
0	0.222214	0.164	0.006	0	GTF2H5	EC	CNSmvsHBVA	GTF2H5
0	-0.298256	0.038	0.203	0	TULP4	EC	CNSmvsHBVA	TULP4
0	0.393252	0.29	0.013	0	DYNLT1	EC	CNSmvsHBVA	DYNLT1
0	0.71089	0.322	0.02	0	SOD2	EC	CNSmvsHBVA	SOD2
0	0.306983	0.244	0.029	0	TCP1	EC	CNSmvsHBVA	TCP1
0	0.279749	0.201	0.013	0	MRPL18	EC	CNSmvsHBVA	MRPL18
0	-0.412933	0.001	0.221	0	PRKN	EC	CNSmvsHBVA	PRKN
0	-1.03049	0.127	0.601	0	QKI	EC	CNSmvsHBVA	QKI
0	-1.13026	0.015	0.55	0	PDE10A	EC	CNSmvsHBVA	PDE10A
0	-0.783329	0.071	0.467	0	RPS6KA2	EC	CNSmvsHBVA	RPS6KA2
0	-0.672315	0.152	0.475	0	AFDN	EC	CNSmvsHBVA	AFDN
0	0.363928	0.321	0.048	0	PSMB1	EC	CNSmvsHBVA	PSMB1
0	0.190203	0.164	0.041	0	GPR146	EC	CNSmvsHBVA	GPR146
0	0.351487	0.2	0.009	0	ZFAND2A	EC	CNSmvsHBVA	ZFAND2A
0	-0.498411	0.001	0.178	0	SDK1	EC	CNSmvsHBVA	SDK1
0	0.987673	0.758	0.31	0	ACTB	EC	CNSmvsHBVA	ACTB
0	0.543897	0.398	0.027	0	FSCN1	EC	CNSmvsHBVA	FSCN1
0	0.350582	0.52	0.205	0	RAC1	EC	CNSmvsHBVA	RAC1
0	-0.295893	0.013	0.177	0	UMAD1	EC	CNSmvsHBVA	UMAD1
0	1.02081	0.717	0.012	0	NDUFA4	EC	CNSmvsHBVA	NDUFA4
0	-0.949205	0.09	0.449	0	THSD7A	EC	CNSmvsHBVA	THSD7A
0	0.582658	0.401	0.039	0	ARL4A	EC	CNSmvsHBVA	ARL4A
0	0.222767	0.157	0.011	0	TSPAN13	EC	CNSmvsHBVA	TSPAN13
0	0.183261	0.126	0.003	0	AHR	EC	CNSmvsHBVA	AHR
0	-0.529436	0.098	0.306	0	RAPGEF5	EC	CNSmvsHBVA	RAPGEF5
0	0.557748	0.42	0.019	0	TOMM7	EC	CNSmvsHBVA	TOMM7
0	0.289667	0.212	0.01	0	CYCS	EC	CNSmvsHBVA	CYCS
0	0.325801	0.479	0.249	0	HNRNPA2B1	EC	CNSmvsHBVA	HNRNPA2B1
0	0.386534	0.295	0.031	0	CBX3	EC	CNSmvsHBVA	CBX3
0	0.187446	0.134	0.002	0	GGCT	EC	CNSmvsHBVA	GGCT
0	0.623857	0.207	0.004	0	AQP1	EC	CNSmvsHBVA	AQP1
0	0.182588	0.137	0.008	0	LSM5	EC	CNSmvsHBVA	LSM5
0	-0.34022	0.022	0.224	0	AVL9	EC	CNSmvsHBVA	AVL9
0	-0.89147	0.017	0.465	0	BBS9	EC	CNSmvsHBVA	BBS9
0	-0.70787	0.042	0.414	0	ELMO1	EC	CNSmvsHBVA	ELMO1
0	-0.419174	0.039	0.289	0	CDK13	EC	CNSmvsHBVA	CDK13
0	0.158524	0.136	0.022	0	MPLKIP	EC	CNSmvsHBVA	MPLKIP
0	0.204566	0.153	0.01	0	MRPL32	EC	CNSmvsHBVA	MRPL32
0	0.757367	0.576	0.055	0	PPIA	EC	CNSmvsHBVA	PPIA
0	0.242297	0.217	0.04	0	H2AFV	EC	CNSmvsHBVA	H2AFV
0	0.752706	0.487	0.149	0	RAMP3	EC	CNSmvsHBVA	RAMP3
0	0.859756	0.299	0.08	0	IGFBP3	EC	CNSmvsHBVA	IGFBP3
0	0.300933	0.326	0.113	0	UPP1	EC	CNSmvsHBVA	UPP1
0	-0.801088	0.141	0.48	0	GRB10	EC	CNSmvsHBVA	GRB10
0	0.494174	0.374	0.011	0	SEC61G	EC	CNSmvsHBVA	SEC61G
0	-0.589734	0.021	0.329	0	EGFR	EC	CNSmvsHBVA	EGFR
0	0.240323	0.215	0.038	0	CCT6A	EC	CNSmvsHBVA	CCT6A
0	0.619248	0.476	0.023	0	CHCHD2	EC	CNSmvsHBVA	CHCHD2
0	0.37907	0.289	0.017	0	SBDS	EC	CNSmvsHBVA	SBDS
0	-0.884238	0.041	0.459	0	AUTS2	EC	CNSmvsHBVA	AUTS2
0	-0.398719	0.003	0.187	0	GALNT17	EC	CNSmvsHBVA	GALNT17
0	0.174003	0.172	0.041	0	EIF4H	EC	CNSmvsHBVA	EIF4H
0	-0.354426	0.044	0.234	0	HIP1	EC	CNSmvsHBVA	HIP1
0	0.223411	0.166	0.006	0	MDH2	EC	CNSmvsHBVA	MDH2
0	-0.456914	0.122	0.367	0	PTPN12	EC	CNSmvsHBVA	PTPN12
0	-0.59106	0.003	0.272	0	MAGI2	EC	CNSmvsHBVA	MAGI2
0	0.159889	0.117	0.004	0	TP53TG1	EC	CNSmvsHBVA	TP53TG1
0	-1.70808	0.241	0.808	0	ABCB1	EC	CNSmvsHBVA	ABCB1
0	0.3476	0.265	0.019	0	SRI	EC	CNSmvsHBVA	SRI
0	0.134426	0.103	0.013	0	SAMD9	EC	CNSmvsHBVA	SAMD9
0	1.40674	0.835	0.048	0	GNG11	EC	CNSmvsHBVA	GNG11
0	0.260916	0.316	0.136	0	SEM1	EC	CNSmvsHBVA	SEM1
0	0.4128	0.341	0.039	0	BRI3	EC	CNSmvsHBVA	BRI3
0	-0.260582	0.01	0.163	0	SMURF1	EC	CNSmvsHBVA	SMURF1
0	0.555733	0.504	0.071	0	ARPC1B	EC	CNSmvsHBVA	ARPC1B
0	0.198197	0.159	0.016	0	PDAP1	EC	CNSmvsHBVA	PDAP1
0	0.276286	0.212	0.014	0	BUD31	EC	CNSmvsHBVA	BUD31
0	0.213456	0.175	0.018	0	COPS6	EC	CNSmvsHBVA	COPS6
0	0.391391	0.32	0.025	0	LAMTOR4	EC	CNSmvsHBVA	LAMTOR4
0	0.255596	0.254	0.052	0	GNB2	EC	CNSmvsHBVA	GNB2
0	0.336669	0.205	0.032	0	SERPINE1	EC	CNSmvsHBVA	SERPINE1
0	0.155081	0.12	0.008	0	AP1S1	EC	CNSmvsHBVA	AP1S1
0	0.363405	0.307	0.03	0	ZNHIT1	EC	CNSmvsHBVA	ZNHIT1
0	0.471777	0.375	0.019	0	FIS1	EC	CNSmvsHBVA	FIS1
0	-0.542286	0.062	0.365	0	CUX1	EC	CNSmvsHBVA	CUX1
0	0.264563	0.207	0.012	0	POLR2J	EC	CNSmvsHBVA	POLR2J
0	-0.500274	0.166	0.416	0	KMT2E	EC	CNSmvsHBVA	KMT2E
0	-0.746491	0.057	0.442	0	SRPK2	EC	CNSmvsHBVA	SRPK2
0	0.241057	0.261	0.088	0	SYPL1	EC	CNSmvsHBVA	SYPL1
0	-0.388759	0.021	0.249	0	COG5	EC	CNSmvsHBVA	COG5
0	0.317237	0.203	0.01	0	LAMB1	EC	CNSmvsHBVA	LAMB1
0	0.164516	0.119	0.007	0	DNAJB9	EC	CNSmvsHBVA	DNAJB9
0	-1.09271	0.009	0.474	0	IMMP2L	EC	CNSmvsHBVA	IMMP2L
0	-0.792449	0.044	0.44	0	DOCK4	EC	CNSmvsHBVA	DOCK4
0	0.232845	0.159	0.008	0	SMIM30	EC	CNSmvsHBVA	SMIM30
0	0.277287	0.237	0.046	0	CAV2	EC	CNSmvsHBVA	CAV2
0	0.342639	0.258	0.056	0	CAV1	EC	CNSmvsHBVA	CAV1
0	-0.280459	0.018	0.174	0	ST7	EC	CNSmvsHBVA	ST7
0	0.241464	0.207	0.029	0	LSM8	EC	CNSmvsHBVA	LSM8
0	-1.24458	0.037	0.593	0	CADPS2	EC	CNSmvsHBVA	CADPS2
0	0.170546	0.138	0.019	0	NDUFA5	EC	CNSmvsHBVA	NDUFA5
0	0.213408	0.156	0.003	0	ARF5	EC	CNSmvsHBVA	ARF5
0	-0.285218	0.038	0.209	0	SND1	EC	CNSmvsHBVA	SND1
0	0.430997	0.327	0.01	0	ATP6V1F	EC	CNSmvsHBVA	ATP6V1F
0	-0.429412	0.026	0.266	0	AHCYL2	EC	CNSmvsHBVA	AHCYL2
0	-0.249069	0.008	0.162	0	NRF1	EC	CNSmvsHBVA	NRF1
0	-0.383751	0.074	0.288	0	UBE2H	EC	CNSmvsHBVA	UBE2H
0	-1.21306	0	0.594	0	AC016831.7	EC	CNSmvsHBVA	AC016831.7
0	-0.698283	0.03	0.422	0	MKLN1	EC	CNSmvsHBVA	MKLN1
0	-0.295221	0.046	0.216	0	CHCHD3	EC	CNSmvsHBVA	CHCHD3
0	-0.839891	0.025	0.463	0	EXOC4	EC	CNSmvsHBVA	EXOC4
0	0.206733	0.16	0.015	0	AKR1B1	EC	CNSmvsHBVA	AKR1B1
0	0.163394	0.148	0.033	0	LUC7L2	EC	CNSmvsHBVA	LUC7L2
0	0.545225	0.403	0.012	0	NDUFB2	EC	CNSmvsHBVA	NDUFB2
0	-0.488583	0.022	0.308	0	BRAF	EC	CNSmvsHBVA	BRAF
0	0.149739	0.107	0.004	0	MRPS33	EC	CNSmvsHBVA	MRPS33
0	0.283896	0.266	0.058	0	SSBP1	EC	CNSmvsHBVA	SSBP1
0	0.273601	0.212	0.017	0	GSTK1	EC	CNSmvsHBVA	GSTK1
0	0.161082	0.135	0.022	0	ZYX	EC	CNSmvsHBVA	ZYX
0	-0.256529	0.006	0.156	0	TCAF2	EC	CNSmvsHBVA	TCAF2
0	0.191663	0.158	0.018	0	PDIA4	EC	CNSmvsHBVA	PDIA4
0	0.973138	0.588	0.059	0	GIMAP7	EC	CNSmvsHBVA	GIMAP7
0	0.616098	0.458	0.039	0	GIMAP4	EC	CNSmvsHBVA	GIMAP4
0	0.265776	0.207	0.017	0	GIMAP6	EC	CNSmvsHBVA	GIMAP6
0	0.278118	0.189	0.013	0	GIMAP5	EC	CNSmvsHBVA	GIMAP5
0	-0.50564	0.061	0.353	0	KMT2C	EC	CNSmvsHBVA	KMT2C
0	0.278555	0.188	0.028	0	INSIG1	EC	CNSmvsHBVA	INSIG1
0	-0.697431	0.076	0.449	0	LMBR1	EC	CNSmvsHBVA	LMBR1
0	-0.258912	0.034	0.193	0	UBE3C	EC	CNSmvsHBVA	UBE3C
0	-1.2052	0.128	0.646	0	ESYT2	EC	CNSmvsHBVA	ESYT2
0	0.357487	0.292	0.027	0	SLC25A6	EC	CNSmvsHBVA	SLC25A6
0	-0.383299	0.028	0.245	0	DHRSX	EC	CNSmvsHBVA	DHRSX
0	0.368555	0.392	0.118	0	CD99	EC	CNSmvsHBVA	CD99
0	2.57823	0.973	0.106	0	TMSB4X	EC	CNSmvsHBVA	TMSB4X
0	0.273657	0.271	0.071	0	AP1S2	EC	CNSmvsHBVA	AP1S2
0	0.147052	0.132	0.025	0	SYAP1	EC	CNSmvsHBVA	SYAP1
0	0.205489	0.228	0.067	0	EIF1AX	EC	CNSmvsHBVA	EIF1AX
0	-0.414245	0.092	0.314	0	RPS6KA3	EC	CNSmvsHBVA	RPS6KA3
0	0.219586	0.158	0.004	0	PRDX4	EC	CNSmvsHBVA	PRDX4
0	1.14274	0.664	0.3	0	SAT1	EC	CNSmvsHBVA	SAT1
0	0.127528	0.104	0.016	0	DYNLT3	EC	CNSmvsHBVA	DYNLT3
0	-0.623565	0.096	0.406	0	RPGR	EC	CNSmvsHBVA	RPGR
0	0.258959	0.155	0.005	0	TSPAN7	EC	CNSmvsHBVA	TSPAN7
0	0.214782	0.173	0.022	0	ATP6AP2	EC	CNSmvsHBVA	ATP6AP2
0	0.42496	0.37	0.111	0	DDX3X	EC	CNSmvsHBVA	DDX3X
0	-0.480306	0.019	0.299	0	KDM6A	EC	CNSmvsHBVA	KDM6A
0	0.38775	0.298	0.014	0	NDUFB11	EC	CNSmvsHBVA	NDUFB11
0	0.467205	0.253	0.045	0	TIMP1	EC	CNSmvsHBVA	TIMP1
0	0.256076	0.193	0.009	0	UXT	EC	CNSmvsHBVA	UXT
0	0.53853	0.326	0.119	0	SLC38A5	EC	CNSmvsHBVA	SLC38A5
0	0.370348	0.309	0.031	0	RBM3	EC	CNSmvsHBVA	RBM3
0	0.161101	0.121	0.01	0	PRAF2	EC	CNSmvsHBVA	PRAF2
0	0.16956	0.123	0.006	0	PLP2	EC	CNSmvsHBVA	PLP2
0	0.172895	0.13	0.006	0	HSD17B10	EC	CNSmvsHBVA	HSD17B10
0	0.142988	0.105	0.005	0	TSR2	EC	CNSmvsHBVA	TSR2
0	0.310328	0.23	0.015	0	MAGED2	EC	CNSmvsHBVA	MAGED2
0	0.167982	0.158	0.034	0	NONO	EC	CNSmvsHBVA	NONO
0	0.170347	0.148	0.027	0	PIN4	EC	CNSmvsHBVA	PIN4
0	1.25715	0.745	0.033	0	RPS4X	EC	CNSmvsHBVA	RPS4X
0	-0.29871	0.024	0.198	0	HDAC8	EC	CNSmvsHBVA	HDAC8
0	-1.26868	0.024	0.641	0	FTX	EC	CNSmvsHBVA	FTX
0	0.383816	0.286	0.012	0	COX7B	EC	CNSmvsHBVA	COX7B
0	0.287549	0.352	0.12	0	PGK1	EC	CNSmvsHBVA	PGK1
0	2.03985	0.818	0.155	0	ITM2A	EC	CNSmvsHBVA	ITM2A
0	0.145004	0.102	0.004	0	TSPAN6	EC	CNSmvsHBVA	TSPAN6
0	0.137005	0.116	0.018	0	HNRNPH2	EC	CNSmvsHBVA	HNRNPH2
0	0.294231	0.17	0.008	0	BEX5	EC	CNSmvsHBVA	BEX5
0	0.250418	0.189	0.008	0	BEX4	EC	CNSmvsHBVA	BEX4
0	0.21916	0.158	0.003	0	TCEAL8	EC	CNSmvsHBVA	TCEAL8
0	0.369196	0.238	0.016	0	TCEAL9	EC	CNSmvsHBVA	TCEAL9
0	0.585081	0.347	0.01	0	BEX3	EC	CNSmvsHBVA	BEX3
0	0.380559	0.285	0.017	0	TCEAL4	EC	CNSmvsHBVA	TCEAL4
0	0.153828	0.115	0.007	0	TCEAL3	EC	CNSmvsHBVA	TCEAL3
0	0.192146	0.213	0.065	0	MORF4L2	EC	CNSmvsHBVA	MORF4L2
0	0.35797	0.341	0.09	0	TSC22D3	EC	CNSmvsHBVA	TSC22D3
0	0.22146	0.173	0.018	0	PGRMC1	EC	CNSmvsHBVA	PGRMC1
0	0.526376	0.371	0.006	0	SLC25A5	EC	CNSmvsHBVA	SLC25A5
0	1.19286	0.691	0.016	0	RPL39	EC	CNSmvsHBVA	RPL39
0	0.465855	0.343	0.01	0	NDUFA1	EC	CNSmvsHBVA	NDUFA1
0	0.180142	0.15	0.019	0	MCTS1	EC	CNSmvsHBVA	MCTS1
0	0.432807	0.171	0.003	0	APLN	EC	CNSmvsHBVA	APLN
0	0.189407	0.13	0.005	0	SMIM10	EC	CNSmvsHBVA	SMIM10
0	0.172486	0.122	0.008	0	RTL8A	EC	CNSmvsHBVA	RTL8A
0	0.522493	0.482	0.086	0	BCAP31	EC	CNSmvsHBVA	BCAP31
0	0.578724	0.448	0.02	0	SSR4	EC	CNSmvsHBVA	SSR4
0	1.56248	0.869	0.081	0	RPL10	EC	CNSmvsHBVA	RPL10
0	0.226052	0.198	0.032	0	ATP6AP1	EC	CNSmvsHBVA	ATP6AP1
0	0.220095	0.162	0.004	0	LAGE3	EC	CNSmvsHBVA	LAGE3
0	0.133203	0.101	0.011	0	MPP1	EC	CNSmvsHBVA	MPP1
0	0.199353	0.164	0.022	0	FUNDC2	EC	CNSmvsHBVA	FUNDC2
0	0.142875	0.11	0.009	0	VBP1	EC	CNSmvsHBVA	VBP1
0	0.165455	0.124	0.009	0	ARHGEF10	EC	CNSmvsHBVA	ARHGEF10
0	-0.291699	0.031	0.199	0	MCPH1	EC	CNSmvsHBVA	MCPH1
0	-0.472802	0.026	0.301	0	TNKS	EC	CNSmvsHBVA	TNKS
0	-0.306039	0.059	0.227	0	MSRA	EC	CNSmvsHBVA	MSRA
0	0.180478	0.161	0.041	0	SOX7	EC	CNSmvsHBVA	SOX7
0	-0.521805	0.004	0.267	0	XKR6	EC	CNSmvsHBVA	XKR6
0	0.384134	0.324	0.055	0	CTSB	EC	CNSmvsHBVA	CTSB
0	-0.680124	0.038	0.342	0	DLC1	EC	CNSmvsHBVA	DLC1
0	-0.607808	0.272	0.493	0	MTUS1	EC	CNSmvsHBVA	MTUS1
0	0.205586	0.163	0.021	0	ASAH1	EC	CNSmvsHBVA	ASAH1
0	-0.55084	0.066	0.269	0	CSGALNACT1	EC	CNSmvsHBVA	CSGALNACT1
0	-0.465888	0.032	0.302	0	PPP3CC	EC	CNSmvsHBVA	PPP3CC
0	0.759108	0.228	0.049	0	STC1	EC	CNSmvsHBVA	STC1
0	0.827963	0.335	0.096	0	CLU	EC	CNSmvsHBVA	CLU
0	0.16892	0.137	0.017	0	CCDC25	EC	CNSmvsHBVA	CCDC25
0	-0.29353	0.035	0.211	0	HMBOX1	EC	CNSmvsHBVA	HMBOX1
0	0.314438	0.299	0.069	0	SARAF	EC	CNSmvsHBVA	SARAF
0	0.137044	0.105	0.008	0	DCTN6	EC	CNSmvsHBVA	DCTN6
0	-0.566729	0.037	0.318	0	RBPMS	EC	CNSmvsHBVA	RBPMS
0	0.281853	0.197	0.006	0	EIF4EBP1	EC	CNSmvsHBVA	EIF4EBP1
0	0.160829	0.122	0.007	0	LSM1	EC	CNSmvsHBVA	LSM1
0	-1.36438	0.148	0.672	0	TACC1	EC	CNSmvsHBVA	TACC1
0	0.161993	0.119	0.004	0	TM2D2	EC	CNSmvsHBVA	TM2D2
0	0.511602	0.155	0.006	0	TCIM	EC	CNSmvsHBVA	TCIM
0	0.15898	0.141	0.024	0	GOLGA7	EC	CNSmvsHBVA	GOLGA7
0	-0.648241	0.054	0.421	0	KAT6A	EC	CNSmvsHBVA	KAT6A
0	0.172309	0.148	0.024	0	VDAC3	EC	CNSmvsHBVA	VDAC3
0	-0.871188	0.018	0.471	0	SPIDR	EC	CNSmvsHBVA	SPIDR
0	0.399146	0.25	0.014	0	SOX17	EC	CNSmvsHBVA	SOX17
0	0.978953	0.619	0.034	0	RPS20	EC	CNSmvsHBVA	RPS20
0	0.13717	0.105	0.008	0	CHCHD7	EC	CNSmvsHBVA	CHCHD7
0	-0.292205	0.01	0.149	0	TOX	EC	CNSmvsHBVA	TOX
0	0.176564	0.133	0.007	0	COPS5	EC	CNSmvsHBVA	COPS5
0	-0.291637	0.041	0.216	0	ARFGEF1	EC	CNSmvsHBVA	ARFGEF1
0	-0.563832	0.096	0.367	0	PREX2	EC	CNSmvsHBVA	PREX2
0	-0.519916	0.014	0.301	0	NCOA2	EC	CNSmvsHBVA	NCOA2
0	0.284524	0.287	0.075	0	TRAM1	EC	CNSmvsHBVA	TRAM1
0	1.02901	0.605	0.018	0	RPL7	EC	CNSmvsHBVA	RPL7
0	-0.562143	0.038	0.334	0	STAU2	EC	CNSmvsHBVA	STAU2
0	0.38633	0.28	0.045	0	ELOC	EC	CNSmvsHBVA	ELOC
0	0.165494	0.123	0.016	0	TMEM70	EC	CNSmvsHBVA	TMEM70
0	0.234344	0.218	0.071	0	LY96	EC	CNSmvsHBVA	LY96
0	0.265033	0.173	0.022	0	HEY1	EC	CNSmvsHBVA	HEY1
0	0.161542	0.111	0.001	0	MRPS28	EC	CNSmvsHBVA	MRPS28
0	0.373565	0.134	0.001	0	FABP5	EC	CNSmvsHBVA	FABP5
0	0.137754	0.11	0.012	0	C8orf59	EC	CNSmvsHBVA	C8orf59
0	0.734471	0.365	0.026	0	CA2	EC	CNSmvsHBVA	CA2
0	0.184783	0.17	0.042	0	DECR1	EC	CNSmvsHBVA	DECR1
0	0.158822	0.124	0.011	0	OTUD6B-AS1	EC	CNSmvsHBVA	OTUD6B-AS1
0	-0.456867	0.033	0.264	0	RUNX1T1	EC	CNSmvsHBVA	RUNX1T1
0	0.570894	0.427	0.012	0	UQCRB	EC	CNSmvsHBVA	UQCRB
0	0.244519	0.192	0.025	0	LAPTM4B	EC	CNSmvsHBVA	LAPTM4B
0	1.25754	0.798	0.02	0	RPL30	EC	CNSmvsHBVA	RPL30
0	-0.749367	0.024	0.436	0	STK3	EC	CNSmvsHBVA	STK3
0	-0.610784	0.018	0.371	0	VPS13B	EC	CNSmvsHBVA	VPS13B
0	0.696504	0.504	0.02	0	COX6C	EC	CNSmvsHBVA	COX6C
0	0.288526	0.212	0.006	0	POLR2K	EC	CNSmvsHBVA	POLR2K
0	0.498152	0.416	0.135	0	PABPC1	EC	CNSmvsHBVA	PABPC1
0	-0.668658	0.037	0.409	0	UBR5	EC	CNSmvsHBVA	UBR5
0	0.426518	0.294	0.043	0	KLF10	EC	CNSmvsHBVA	KLF10
0	0.303751	0.189	0.002	0	CTHRC1	EC	CNSmvsHBVA	CTHRC1
0	-0.702998	0.008	0.363	0	ZFPM2	EC	CNSmvsHBVA	ZFPM2
0	0.22933	0.259	0.083	0	EIF3E	EC	CNSmvsHBVA	EIF3E
0	0.381271	0.324	0.034	0	ENY2	EC	CNSmvsHBVA	ENY2
0	0.160382	0.122	0.014	0	EBAG9	EC	CNSmvsHBVA	EBAG9
0	-0.428242	0.011	0.235	0	TRPS1	EC	CNSmvsHBVA	TRPS1
0	-0.401204	0.03	0.21	0	EXT1	EC	CNSmvsHBVA	EXT1
0	-0.894015	0.038	0.453	0	SAMD12	EC	CNSmvsHBVA	SAMD12
0	0.182484	0.142	0.016	0	MRPL13	EC	CNSmvsHBVA	MRPL13
0	-0.400389	0.008	0.237	0	ZHX2	EC	CNSmvsHBVA	ZHX2
0	0.362597	0.274	0.017	0	NDUFB9	EC	CNSmvsHBVA	NDUFB9
0	-0.395489	0.026	0.245	0	NSMCE2	EC	CNSmvsHBVA	NSMCE2
0	0.25722	0.173	0.014	0	TRIB1	EC	CNSmvsHBVA	TRIB1
0	-1.30004	0.053	0.652	0	ASAP1	EC	CNSmvsHBVA	ASAP1
0	-0.319055	0.01	0.199	0	TRAPPC9	EC	CNSmvsHBVA	TRAPPC9
0	-0.744629	0.032	0.437	0	PTK2	EC	CNSmvsHBVA	PTK2
0	0.690064	0.424	0.114	0	LY6E	EC	CNSmvsHBVA	LY6E
0	0.193944	0.211	0.061	0	GSDMD	EC	CNSmvsHBVA	GSDMD
0	0.497395	0.438	0.057	0	EEF1D	EC	CNSmvsHBVA	EEF1D
0	0.172633	0.166	0.04	0	TSTA3	EC	CNSmvsHBVA	TSTA3
0	0.173192	0.147	0.02	0	PUF60	EC	CNSmvsHBVA	PUF60
0	0.183128	0.14	0.008	0	CYC1	EC	CNSmvsHBVA	CYC1
0	0.131212	0.115	0.019	0	MAF1	EC	CNSmvsHBVA	MAF1
0	0.142079	0.122	0.02	0	SLC52A2	EC	CNSmvsHBVA	SLC52A2
0	0.274652	0.25	0.043	0	VPS28	EC	CNSmvsHBVA	VPS28
0	0.982295	0.751	0.087	0	RPL8	EC	CNSmvsHBVA	RPL8
0	-0.535656	0.104	0.377	0	SMARCA2	EC	CNSmvsHBVA	SMARCA2
0	-0.932114	0.017	0.499	0	RFX3	EC	CNSmvsHBVA	RFX3
0	-0.982161	0.005	0.435	0	GLIS3	EC	CNSmvsHBVA	GLIS3
0	-0.791862	0.059	0.449	0	SLC1A1	EC	CNSmvsHBVA	SLC1A1
0	-0.322418	0.02	0.208	0	JAK2	EC	CNSmvsHBVA	JAK2
0	-0.549605	0.014	0.332	0	KDM4C	EC	CNSmvsHBVA	KDM4C
0	-0.443249	0.058	0.303	0	MPDZ	EC	CNSmvsHBVA	MPDZ
0	-1.09604	0.181	0.589	0	NFIB	EC	CNSmvsHBVA	NFIB
0	-0.320401	0.013	0.161	0	BNC2	EC	CNSmvsHBVA	BNC2
0	0.256455	0.187	0.009	0	RRAGA	EC	CNSmvsHBVA	RRAGA
0	-0.424244	0.038	0.289	0	DENND4C	EC	CNSmvsHBVA	DENND4C
0	1.48372	0.847	0.051	0	RPS6	EC	CNSmvsHBVA	RPS6
0	-0.509141	0.013	0.288	0	ACER2	EC	CNSmvsHBVA	ACER2
0	-0.470056	0.026	0.257	0	MLLT3	EC	CNSmvsHBVA	MLLT3
0	-0.360164	0.026	0.224	0	MOB3B	EC	CNSmvsHBVA	MOB3B
0	0.296901	0.223	0.02	0	NDUFB6	EC	CNSmvsHBVA	NDUFB6
0	0.873504	0.531	0.08	0	DNAJA1	EC	CNSmvsHBVA	DNAJA1
0	0.230342	0.181	0.011	0	BAG1	EC	CNSmvsHBVA	BAG1
0	0.372274	0.299	0.03	0	CHMP5	EC	CNSmvsHBVA	CHMP5
0	0.212262	0.157	0.004	0	DCTN3	EC	CNSmvsHBVA	DCTN3
0	0.229138	0.24	0.066	0	VCP	EC	CNSmvsHBVA	VCP
0	0.178476	0.135	0.008	0	STOML2	EC	CNSmvsHBVA	STOML2
0	-0.552005	0.037	0.349	0	UNC13B	EC	CNSmvsHBVA	UNC13B
0	0.178484	0.167	0.039	0	TLN1	EC	CNSmvsHBVA	TLN1
0	0.161849	0.116	0.004	0	HINT2	EC	CNSmvsHBVA	HINT2
0	0.206422	0.14	0.012	0	HRCT1	EC	CNSmvsHBVA	HRCT1
0	0.338821	0.322	0.059	0	CLTA	EC	CNSmvsHBVA	CLTA
0	-0.263391	0.035	0.191	0	RNF38	EC	CNSmvsHBVA	RNF38
0	-0.577212	0.02	0.322	0	ZCCHC7	EC	CNSmvsHBVA	ZCCHC7
0	0.13868	0.116	0.018	0	GRHPR	EC	CNSmvsHBVA	GRHPR
0	-0.673176	0.021	0.371	0	CNTNAP3B	EC	CNSmvsHBVA	CNTNAP3B
0	-0.551114	0.164	0.409	0	CEMIP2	EC	CNSmvsHBVA	CEMIP2
0	0.286947	0.278	0.07	0	ZFAND5	EC	CNSmvsHBVA	ZFAND5
0	0.796224	0.504	0.033	0	ANXA1	EC	CNSmvsHBVA	ANXA1
0	0.133665	0.107	0.011	0	RFK	EC	CNSmvsHBVA	RFK
0	-1.10258	0.061	0.611	0	GNAQ	EC	CNSmvsHBVA	GNAQ
0	0.264578	0.346	0.131	0	HNRNPK	EC	CNSmvsHBVA	HNRNPK
0	-0.343888	0.027	0.227	0	AGTPBP1	EC	CNSmvsHBVA	AGTPBP1
0	0.163694	0.118	0.004	0	CTSL	EC	CNSmvsHBVA	CTSL
0	0.255609	0.153	0.002	0	CKS2	EC	CNSmvsHBVA	CKS2
0	0.482818	0.231	0.006	0	GADD45G	EC	CNSmvsHBVA	GADD45G
0	0.133196	0.105	0.01	0	CARD19	EC	CNSmvsHBVA	CARD19
0	0.147484	0.107	0.005	0	NINJ1	EC	CNSmvsHBVA	NINJ1
0	-0.347338	0.01	0.212	0	C9orf3	EC	CNSmvsHBVA	C9orf3
0	0.223075	0.206	0.043	0	ANP32B	EC	CNSmvsHBVA	ANP32B
0	0.145377	0.117	0.012	0	NANS	EC	CNSmvsHBVA	NANS
0	0.626392	0.286	0.001	0	COL15A1	EC	CNSmvsHBVA	COL15A1
0	0.442406	0.356	0.023	0	SEC61B	EC	CNSmvsHBVA	SEC61B
0	-0.28984	0.01	0.176	0	INVS	EC	CNSmvsHBVA	INVS
0	0.137439	0.103	0.007	0	MRPL50	EC	CNSmvsHBVA	MRPL50
0	-0.342637	0.035	0.192	0	ABCA1	EC	CNSmvsHBVA	ABCA1
0	1.04736	0.483	0.048	0	KLF4	EC	CNSmvsHBVA	KLF4
0	0.296459	0.198	0.004	0	PALM2-AKAP2	EC	CNSmvsHBVA	PALM2-AKAP2
0	0.700727	0.482	0.017	0	TXN	EC	CNSmvsHBVA	TXN
0	-0.279711	0.037	0.206	0	ECPAS	EC	CNSmvsHBVA	ECPAS
0	0.306947	0.199	0.001	0	GNG10	EC	CNSmvsHBVA	GNG10
0	0.168861	0.133	0.01	0	CDC26	EC	CNSmvsHBVA	CDC26
0	0.397027	0.331	0.038	0	ATP6V1G1	EC	CNSmvsHBVA	ATP6V1G1
0	0.466058	0.374	0.087	0	GSN	EC	CNSmvsHBVA	GSN
0	-0.378749	0.066	0.28	0	DAB2IP	EC	CNSmvsHBVA	DAB2IP
0	0.353629	0.275	0.021	0	NDUFA8	EC	CNSmvsHBVA	NDUFA8
0	0.167378	0.148	0.026	0	PDCL	EC	CNSmvsHBVA	PDCL
0	-0.864587	0.01	0.476	0	DENND1A	EC	CNSmvsHBVA	DENND1A
0	0.818771	0.626	0.071	0	RPL35	EC	CNSmvsHBVA	RPL35
0	0.36642	0.29	0.021	0	ARPC5L	EC	CNSmvsHBVA	ARPC5L
0	0.472614	0.336	0.039	0	HSPA5	EC	CNSmvsHBVA	HSPA5
0	0.185841	0.12	0.004	0	ANGPTL2	EC	CNSmvsHBVA	ANGPTL2
0	1.12602	0.683	0.008	0	RPL12	EC	CNSmvsHBVA	RPL12
0	0.631902	0.68	0.282	0	ENG	EC	CNSmvsHBVA	ENG
0	0.204254	0.155	0.009	0	AK1	EC	CNSmvsHBVA	AK1
0	0.129584	0.103	0.011	0	DPM2	EC	CNSmvsHBVA	DPM2
0	0.45031	0.356	0.019	0	C9orf16	EC	CNSmvsHBVA	C9orf16
0	0.181959	0.152	0.018	0	URM1	EC	CNSmvsHBVA	URM1
0	0.403048	0.338	0.037	0	SET	EC	CNSmvsHBVA	SET
0	0.170747	0.134	0.014	0	C9orf78	EC	CNSmvsHBVA	C9orf78
0	-0.302781	0.024	0.197	0	ABL1	EC	CNSmvsHBVA	ABL1
0	-0.756431	0.068	0.439	0	RAPGEF1	EC	CNSmvsHBVA	RAPGEF1
0	1.03111	0.72	0.02	0	RPL7A	EC	CNSmvsHBVA	RPL7A
0	0.408861	0.287	0.022	0	SNHG7	EC	CNSmvsHBVA	SNHG7
0	0.345584	0.248	0.013	0	PHPT1	EC	CNSmvsHBVA	PHPT1
0	0.484919	0.421	0.042	0	EDF1	EC	CNSmvsHBVA	EDF1
0	0.174304	0.158	0.04	0	PAXX	EC	CNSmvsHBVA	PAXX
0	1.05166	0.626	0.013	0	NPDC1	EC	CNSmvsHBVA	NPDC1
0	0.165691	0.173	0.048	0	DPP7	EC	CNSmvsHBVA	DPP7
0	0.193533	0.157	0.013	0	SSNA1	EC	CNSmvsHBVA	SSNA1
0	0.363088	0.299	0.068	0	TUBB4B	EC	CNSmvsHBVA	TUBB4B
0	0.238068	0.14	0.002	0	NRARP	EC	CNSmvsHBVA	NRARP
0	0.270264	0.229	0.026	0	MRPL41	EC	CNSmvsHBVA	MRPL41
0	-0.26724	0.045	0.206	0	EHMT1	EC	CNSmvsHBVA	EHMT1
0	0.164335	0.169	0.044	0	PSMD13	EC	CNSmvsHBVA	PSMD13
0	0.938614	0.642	0.175	0	IFITM2	EC	CNSmvsHBVA	IFITM2
0	1.24724	0.817	0.308	0	IFITM3	EC	CNSmvsHBVA	IFITM3
0	0.204268	0.215	0.058	0	SIGIRR	EC	CNSmvsHBVA	SIGIRR
0	0.186604	0.152	0.016	0	RNH1	EC	CNSmvsHBVA	RNH1
0	0.278365	0.215	0.014	0	TALDO1	EC	CNSmvsHBVA	TALDO1
0	1.23105	0.739	0.034	0	RPLP2	EC	CNSmvsHBVA	RPLP2
0	0.221064	0.251	0.081	0	CD151	EC	CNSmvsHBVA	CD151
0	0.581032	0.46	0.028	0	POLR2L	EC	CNSmvsHBVA	POLR2L
0	0.241097	0.22	0.042	0	TSPAN4	EC	CNSmvsHBVA	TSPAN4
0	0.500133	0.417	0.093	0	CD81	EC	CNSmvsHBVA	CD81
0	0.277874	0.174	0.011	0	CAVIN3	EC	CNSmvsHBVA	CAVIN3
0	0.199789	0.15	0.011	0	TAF10	EC	CNSmvsHBVA	TAF10
0	0.452273	0.296	0.004	0	MRPL17	EC	CNSmvsHBVA	MRPL17
0	0.300495	0.257	0.028	0	EIF3F	EC	CNSmvsHBVA	EIF3F
0	1.26829	0.716	0.048	0	RPL27A	EC	CNSmvsHBVA	RPL27A
0	0.229829	0.185	0.018	0	TMEM9B	EC	CNSmvsHBVA	TMEM9B
0	-0.291163	0.045	0.218	0	DENND5A	EC	CNSmvsHBVA	DENND5A
0	-0.931416	0.02	0.497	0	SBF2	EC	CNSmvsHBVA	SBF2
0	0.516429	0.282	0.028	0	ADM	EC	CNSmvsHBVA	ADM
0	0.568413	0.491	0.078	0	EIF4G2	EC	CNSmvsHBVA	EIF4G2
0	-1.72286	0.057	0.741	0	GALNT18	EC	CNSmvsHBVA	GALNT18
0	-0.672699	0.023	0.394	0	TEAD1	EC	CNSmvsHBVA	TEAD1
0	0.26709	0.261	0.054	0	PSMA1	EC	CNSmvsHBVA	PSMA1
0	0.354092	0.319	0.063	0	C11orf58	EC	CNSmvsHBVA	C11orf58
0	1.26445	0.797	0.004	0	RPS13	EC	CNSmvsHBVA	RPS13
0	0.387437	0.325	0.059	0	NUCB2	EC	CNSmvsHBVA	NUCB2
0	0.496755	0.406	0.054	0	LDHA	EC	CNSmvsHBVA	LDHA
0	-0.582093	0.013	0.316	0	NAV2	EC	CNSmvsHBVA	NAV2
0	0.214257	0.2	0.046	0	SVIP	EC	CNSmvsHBVA	SVIP
0	-0.27347	0.018	0.177	0	METTL15	EC	CNSmvsHBVA	METTL15
0	0.231024	0.182	0.016	0	RCN1	EC	CNSmvsHBVA	RCN1
0	0.178842	0.157	0.029	0	EIF3M	EC	CNSmvsHBVA	EIF3M
0	-0.800493	0.082	0.441	0	HIPK3	EC	CNSmvsHBVA	HIPK3
0	1.14836	0.703	0.055	0	CD59	EC	CNSmvsHBVA	CD59
0	0.867878	0.555	0.087	0	LMO2	EC	CNSmvsHBVA	LMO2
0	-1.0603	0.029	0.527	0	LDLRAD3	EC	CNSmvsHBVA	LDLRAD3
0	-0.367537	0.049	0.261	0	TTC17	EC	CNSmvsHBVA	TTC17
0	0.365107	0.182	0.004	0	TP53I11	EC	CNSmvsHBVA	TP53I11
0	-0.478248	0.015	0.274	0	PHF21A	EC	CNSmvsHBVA	PHF21A
0	0.353453	0.229	0.007	0	MDK	EC	CNSmvsHBVA	MDK
0	-0.264501	0.007	0.173	0	AMBRA1	EC	CNSmvsHBVA	AMBRA1
0	0.172665	0.143	0.017	0	PSMC3	EC	CNSmvsHBVA	PSMC3
0	-0.365067	0.055	0.269	0	CELF1	EC	CNSmvsHBVA	CELF1
0	0.170825	0.132	0.01	0	NDUFS3	EC	CNSmvsHBVA	NDUFS3
0	0.403296	0.199	0.003	0	APLNR	EC	CNSmvsHBVA	APLNR
0	0.169092	0.122	0.004	0	TIMM10	EC	CNSmvsHBVA	TIMM10
0	0.288548	0.211	0.018	0	UBE2L6	EC	CNSmvsHBVA	UBE2L6
0	0.143776	0.107	0.006	0	MED19	EC	CNSmvsHBVA	MED19
0	0.279183	0.227	0.023	0	TMEM109	EC	CNSmvsHBVA	TMEM109
0	0.518361	0.386	0.005	0	TMEM258	EC	CNSmvsHBVA	TMEM258
0	1.17933	0.669	0.06	0	FTH1	EC	CNSmvsHBVA	FTH1
0	0.147162	0.11	0.007	0	UQCC3	EC	CNSmvsHBVA	UQCC3
0	0.329882	0.259	0.011	0	UBXN1	EC	CNSmvsHBVA	UBXN1
0	0.259388	0.195	0.012	0	POLR2G	EC	CNSmvsHBVA	POLR2G
0	0.141954	0.106	0.007	0	TMEM223	EC	CNSmvsHBVA	TMEM223
0	0.305843	0.236	0.02	0	TMEM179B	EC	CNSmvsHBVA	TMEM179B
0	0.125738	0.1	0.011	0	NXF1	EC	CNSmvsHBVA	NXF1
0	0.807625	0.472	0.068	0	SLC3A2	EC	CNSmvsHBVA	SLC3A2
0	0.139126	0.119	0.02	0	OTUB1	EC	CNSmvsHBVA	OTUB1
0	0.209322	0.172	0.021	0	FKBP2	EC	CNSmvsHBVA	FKBP2
0	0.20297	0.15	0.011	0	PPP1R14B	EC	CNSmvsHBVA	PPP1R14B
0	0.180139	0.141	0.01	0	BAD	EC	CNSmvsHBVA	BAD
0	0.496218	0.375	0.013	0	TRMT112	EC	CNSmvsHBVA	TRMT112
0	0.390285	0.3	0.016	0	PRDX5	EC	CNSmvsHBVA	PRDX5
0	1.00003	0.722	0.036	0	FAU	EC	CNSmvsHBVA	FAU
0	-2.4201	0.303	0.971	0	NEAT1	EC	CNSmvsHBVA	NEAT1
0	0.221424	0.172	0.009	0	RNASEH2C	EC	CNSmvsHBVA	RNASEH2C
0	0.753065	0.646	0.099	0	CFL1	EC	CNSmvsHBVA	CFL1
0	0.186315	0.142	0.007	0	FIBP	EC	CNSmvsHBVA	FIBP
0	0.885099	0.631	0.086	0	CCDC85B	EC	CNSmvsHBVA	CCDC85B
0	0.28943	0.224	0.011	0	DRAP1	EC	CNSmvsHBVA	DRAP1
0	0.360886	0.277	0.012	0	BANF1	EC	CNSmvsHBVA	BANF1
0	0.191294	0.174	0.033	0	SF3B2	EC	CNSmvsHBVA	SF3B2
0	-0.399067	0.022	0.251	0	PACS1	EC	CNSmvsHBVA	PACS1
0	0.167943	0.154	0.03	0	RAB1B	EC	CNSmvsHBVA	RAB1B
0	0.137567	0.107	0.009	0	YIF1A	EC	CNSmvsHBVA	YIF1A
0	0.137276	0.101	0.004	0	MRPL11	EC	CNSmvsHBVA	MRPL11
0	0.141116	0.116	0.014	0	ZDHHC24	EC	CNSmvsHBVA	ZDHHC24
0	0.190534	0.154	0.018	0	RBM4	EC	CNSmvsHBVA	RBM4
0	-0.287411	0.052	0.222	0	KDM2A	EC	CNSmvsHBVA	KDM2A
0	0.245041	0.225	0.037	0	PPP1CA	EC	CNSmvsHBVA	PPP1CA
0	0.15832	0.13	0.016	0	CORO1B	EC	CNSmvsHBVA	CORO1B
0	0.137786	0.107	0.008	0	TMEM134	EC	CNSmvsHBVA	TMEM134
0	0.133711	0.113	0.016	0	AIP	EC	CNSmvsHBVA	AIP
0	0.246504	0.189	0.022	0	CDK2AP2	EC	CNSmvsHBVA	CDK2AP2
0	0.726232	0.549	0.043	0	GSTP1	EC	CNSmvsHBVA	GSTP1
0	0.252283	0.208	0.023	0	NDUFS8	EC	CNSmvsHBVA	NDUFS8
0	-0.593034	0.035	0.381	0	PPP6R3	EC	CNSmvsHBVA	PPP6R3
0	0.180844	0.125	0.003	0	MRPL21	EC	CNSmvsHBVA	MRPL21
0	0.333971	0.215	0.013	0	CCND1	EC	CNSmvsHBVA	CCND1
0	0.338997	0.275	0.02	0	LAMTOR1	EC	CNSmvsHBVA	LAMTOR1
0	-0.714227	0.053	0.436	0	FCHSD2	EC	CNSmvsHBVA	FCHSD2
0	0.165431	0.124	0.006	0	COA4	EC	CNSmvsHBVA	COA4
0	0.167015	0.134	0.021	0	PGM2L1	EC	CNSmvsHBVA	PGM2L1
0	0.248105	0.242	0.049	0	SPCS2	EC	CNSmvsHBVA	SPCS2
0	1.28446	0.812	0.033	0	RPS3	EC	CNSmvsHBVA	RPS3
0	0.229462	0.274	0.095	0	SERPINH1	EC	CNSmvsHBVA	SERPINH1
0	-0.569751	0.06	0.375	0	UVRAG	EC	CNSmvsHBVA	UVRAG
0	-0.335659	0.025	0.209	0	ACER3	EC	CNSmvsHBVA	ACER3
0	0.717615	0.358	0.028	0	PRCP	EC	CNSmvsHBVA	PRCP
0	0.158854	0.136	0.023	0	CCDC90B	EC	CNSmvsHBVA	CCDC90B
0	-0.607217	0.013	0.291	0	DLG2	EC	CNSmvsHBVA	DLG2
0	-1.25729	0.105	0.68	0	PICALM	EC	CNSmvsHBVA	PICALM
0	0.331172	0.318	0.103	0	PRSS23	EC	CNSmvsHBVA	PRSS23
0	-0.284262	0.014	0.182	0	TMEM135	EC	CNSmvsHBVA	TMEM135
0	0.276887	0.195	0.021	0	CTSC	EC	CNSmvsHBVA	CTSC
0	0.261651	0.193	0.017	0	CWC15	EC	CNSmvsHBVA	CWC15
0	-0.456964	0.017	0.231	0	MAML2	EC	CNSmvsHBVA	MAML2
0	-0.322263	0.028	0.218	0	YAP1	EC	CNSmvsHBVA	YAP1
0	0.44069	0.279	0.002	0	CARD16	EC	CNSmvsHBVA	CARD16
0	0.223773	0.2	0.041	0	LAYN	EC	CNSmvsHBVA	LAYN
0	-0.317547	0.013	0.195	0	SIK2	EC	CNSmvsHBVA	SIK2
0	0.342492	0.252	0.004	0	TIMM8B	EC	CNSmvsHBVA	TIMM8B
0	-1.02097	0.062	0.54	0	ZBTB16	EC	CNSmvsHBVA	ZBTB16
0	0.285861	0.171	0.019	0	NNMT	EC	CNSmvsHBVA	NNMT
0	0.26766	0.213	0.021	0	REXO2	EC	CNSmvsHBVA	REXO2
0	-0.766716	0.012	0.435	0	SIK3	EC	CNSmvsHBVA	SIK3
0	0.441454	0.312	0.041	0	MPZL2	EC	CNSmvsHBVA	MPZL2
0	0.652377	0.407	0.03	0	ATP5MG	EC	CNSmvsHBVA	ATP5MG
0	1.00795	0.699	0.008	0	RPS25	EC	CNSmvsHBVA	RPS25
0	0.171786	0.133	0.011	0	TRAPPC4	EC	CNSmvsHBVA	TRAPPC4
0	0.32522	0.183	0.008	0	H2AFX	EC	CNSmvsHBVA	H2AFX
0	0.245675	0.191	0.05	0	MCAM	EC	CNSmvsHBVA	MCAM
0	0.179735	0.129	0.004	0	OAF	EC	CNSmvsHBVA	OAF
0	-0.671637	0.075	0.428	0	ARHGEF12	EC	CNSmvsHBVA	ARHGEF12
0	1.13821	0.601	0.026	0	HSPA8	EC	CNSmvsHBVA	HSPA8
0	0.859162	0.687	0.105	0	ESAM	EC	CNSmvsHBVA	ESAM
0	0.499804	0.447	0.093	0	ROBO4	EC	CNSmvsHBVA	ROBO4
0	0.158735	0.156	0.037	0	EI24	EC	CNSmvsHBVA	EI24
0	0.174381	0.132	0.008	0	SRPRA	EC	CNSmvsHBVA	SRPRA
0	-1.36375	0.092	0.673	0	FLI1	EC	CNSmvsHBVA	FLI1
0	0.518655	0.428	0.085	0	APLP2	EC	CNSmvsHBVA	APLP2
0	0.145177	0.105	0.004	0	THYN1	EC	CNSmvsHBVA	THYN1
0	-0.25986	0.009	0.163	0	DIP2C	EC	CNSmvsHBVA	DIP2C
0	-0.24532	0.03	0.182	0	LARP4B	EC	CNSmvsHBVA	LARP4B
0	0.2001	0.145	0.01	0	IDI1	EC	CNSmvsHBVA	IDI1
0	0.273444	0.188	0.022	0	AKR1C3	EC	CNSmvsHBVA	AKR1C3
0	0.422025	0.27	0.116	0	NET1	EC	CNSmvsHBVA	NET1
0	-0.283284	0.006	0.177	0	FAM208B	EC	CNSmvsHBVA	FAM208B
0	-0.529865	0.013	0.295	0	SFMBT2	EC	CNSmvsHBVA	SFMBT2
0	0.369094	0.277	0.042	0	ATP5F1C	EC	CNSmvsHBVA	ATP5F1C
0	-0.559003	0.019	0.314	0	CELF2	EC	CNSmvsHBVA	CELF2
0	-0.600001	0.042	0.378	0	USP6NL	EC	CNSmvsHBVA	USP6NL
0	0.168616	0.149	0.027	0	NUDT5	EC	CNSmvsHBVA	NUDT5
0	-0.394402	0.025	0.233	0	CAMK1D	EC	CNSmvsHBVA	CAMK1D
0	1.48713	0.866	0.098	0	VIM	EC	CNSmvsHBVA	VIM
0	-0.928281	0.061	0.484	0	ST8SIA6	EC	CNSmvsHBVA	ST8SIA6
0	-1.16661	0.035	0.581	0	NEBL	EC	CNSmvsHBVA	NEBL
0	-0.314018	0.036	0.222	0	MLLT10	EC	CNSmvsHBVA	MLLT10
0	-0.364377	0.024	0.227	0	PIP4K2A	EC	CNSmvsHBVA	PIP4K2A
0	0.216453	0.218	0.074	0	YME1L1	EC	CNSmvsHBVA	YME1L1
0	-0.460595	0.087	0.342	0	WAC	EC	CNSmvsHBVA	WAC
0	0.196086	0.124	0.011	0	BAMBI	EC	CNSmvsHBVA	BAMBI
0	-0.609495	0.066	0.377	0	SVIL	EC	CNSmvsHBVA	SVIL
0	-0.89259	0.065	0.496	0	ZEB1	EC	CNSmvsHBVA	ZEB1
0	-0.826309	0.006	0.43	0	PARD3	EC	CNSmvsHBVA	PARD3
0	-1.61335	0.069	0.735	0	CCNY	EC	CNSmvsHBVA	CCNY
0	0.256944	0.269	0.075	0	HNRNPF	EC	CNSmvsHBVA	HNRNPF
0	0.775555	0.295	0.01	0	CXCL12	EC	CNSmvsHBVA	CXCL12
0	0.17395	0.138	0.013	0	ZNF22	EC	CNSmvsHBVA	ZNF22
0	-0.295571	0.029	0.191	0	MAPK8	EC	CNSmvsHBVA	MAPK8
0	-0.77658	0.066	0.467	0	SGMS1	EC	CNSmvsHBVA	SGMS1
0	0.168413	0.137	0.021	0	CISD1	EC	CNSmvsHBVA	CISD1
0	0.126943	0.103	0.015	0	TFAM	EC	CNSmvsHBVA	TFAM
0	-1.42567	0.08	0.692	0	JMJD1C	EC	CNSmvsHBVA	JMJD1C
0	-0.670146	0.029	0.4	0	HERC4	EC	CNSmvsHBVA	HERC4
0	0.252364	0.241	0.06	0	DDX21	EC	CNSmvsHBVA	DDX21
0	0.99768	0.754	0.215	0	SRGN	EC	CNSmvsHBVA	SRGN
0	0.151344	0.123	0.017	0	TSPAN15	EC	CNSmvsHBVA	TSPAN15
0	0.339422	0.321	0.101	0	PPA1	EC	CNSmvsHBVA	PPA1
0	0.215869	0.159	0.01	0	PCBD1	EC	CNSmvsHBVA	PCBD1
0	0.354862	0.355	0.103	0	PSAP	EC	CNSmvsHBVA	PSAP
0	0.621771	0.387	0.042	0	DDIT4	EC	CNSmvsHBVA	DDIT4
0	-0.360111	0.046	0.219	0	P4HA1	EC	CNSmvsHBVA	P4HA1
0	0.164029	0.127	0.011	0	MRPS16	EC	CNSmvsHBVA	MRPS16
0	-0.35474	0.078	0.282	0	USP54	EC	CNSmvsHBVA	USP54
0	0.182082	0.133	0.006	0	CHCHD1	EC	CNSmvsHBVA	CHCHD1
0	-0.325086	0.019	0.199	0	ADK	EC	CNSmvsHBVA	ADK
0	0.225888	0.193	0.025	0	VDAC2	EC	CNSmvsHBVA	VDAC2
0	-1.25639	0.023	0.557	0	LRMDA	EC	CNSmvsHBVA	LRMDA
0	1.15652	0.758	0.031	0	RPS24	EC	CNSmvsHBVA	RPS24
0	0.24844	0.197	0.018	0	GHITM	EC	CNSmvsHBVA	GHITM
0	-0.480293	0.099	0.353	0	CCSER2	EC	CNSmvsHBVA	CCSER2
0	0.299166	0.294	0.078	0	MMRN2	EC	CNSmvsHBVA	MMRN2
0	0.244396	0.181	0.01	0	SNCG	EC	CNSmvsHBVA	SNCG
0	0.847319	0.367	0.053	0	ADIRF	EC	CNSmvsHBVA	ADIRF
0	-0.422862	0.089	0.298	0	PAPSS2	EC	CNSmvsHBVA	PAPSS2
0	-0.460667	0.033	0.289	0	PTEN	EC	CNSmvsHBVA	PTEN
0	0.337916	0.184	0.013	0	IFIT3	EC	CNSmvsHBVA	IFIT3
0	0.279022	0.156	0.009	0	IFIT1	EC	CNSmvsHBVA	IFIT1
0	0.248012	0.181	0.012	0	HHEX	EC	CNSmvsHBVA	HHEX
0	-0.559538	0.055	0.353	0	EXOC6	EC	CNSmvsHBVA	EXOC6
0	-0.506162	0.047	0.304	0	MYOF	EC	CNSmvsHBVA	MYOF
0	0.299177	0.319	0.124	0	PDLIM1	EC	CNSmvsHBVA	PDLIM1
0	-1.32946	0.037	0.644	0	SORBS1	EC	CNSmvsHBVA	SORBS1
0	-0.289126	0.032	0.205	0	LCOR	EC	CNSmvsHBVA	LCOR
0	0.164992	0.148	0.026	0	PGAM1	EC	CNSmvsHBVA	PGAM1
0	0.169208	0.131	0.01	0	BLOC1S2	EC	CNSmvsHBVA	BLOC1S2
0	0.191068	0.139	0.007	0	MRPL43	EC	CNSmvsHBVA	MRPL43
0	-0.31551	0.014	0.204	0	BTRC	EC	CNSmvsHBVA	BTRC
0	0.156573	0.118	0.011	0	NOLC1	EC	CNSmvsHBVA	NOLC1
0	0.150766	0.119	0.011	0	CUEDC2	EC	CNSmvsHBVA	CUEDC2
0	-0.305523	0.028	0.209	0	NT5C2	EC	CNSmvsHBVA	NT5C2
0	0.464483	0.304	0.013	0	ATP5MD	EC	CNSmvsHBVA	ATP5MD
0	0.451823	0.344	0.03	0	GSTO1	EC	CNSmvsHBVA	GSTO1
0	-0.923728	0.015	0.509	0	VTI1A	EC	CNSmvsHBVA	VTI1A
0	-0.667743	0.037	0.382	0	TCF7L2	EC	CNSmvsHBVA	TCF7L2
0	-0.522304	0.226	0.47	0	ABLIM1	EC	CNSmvsHBVA	ABLIM1
0	0.281872	0.2	0.011	0	PRDX3	EC	CNSmvsHBVA	PRDX3
0	0.855807	0.426	0.017	0	HTRA1	EC	CNSmvsHBVA	HTRA1
0	0.1265	0.101	0.012	0	OAT	EC	CNSmvsHBVA	OAT
0	-0.421427	0.061	0.289	0	CTBP2	EC	CNSmvsHBVA	CTBP2
0	-0.97049	0.049	0.559	0	DOCK1	EC	CNSmvsHBVA	DOCK1
0	0.21241	0.17	0.015	0	ECHS1	EC	CNSmvsHBVA	ECHS1
0	-0.348298	0.072	0.269	0	WNK1	EC	CNSmvsHBVA	WNK1
0	-0.719013	0.038	0.431	0	ERC1	EC	CNSmvsHBVA	ERC1
0	-1.19187	0.094	0.643	0	ADIPOR2	EC	CNSmvsHBVA	ADIPOR2
0	-0.59398	0.003	0.233	0	CACNA1C	EC	CNSmvsHBVA	CACNA1C
0	-0.338049	0.063	0.252	0	TSPAN9	EC	CNSmvsHBVA	TSPAN9
0	-1.69507	0.005	0.697	0	ANO2	EC	CNSmvsHBVA	ANO2
0	0.37376	0.248	0.043	0	CD9	EC	CNSmvsHBVA	CD9
0	0.326903	0.248	0.008	0	MRPL51	EC	CNSmvsHBVA	MRPL51
0	1.20084	0.819	0.111	0	GAPDH	EC	CNSmvsHBVA	GAPDH
0	0.194315	0.149	0.011	0	CHD4	EC	CNSmvsHBVA	CHD4
0	0.154755	0.143	0.027	0	MLF2	EC	CNSmvsHBVA	MLF2
0	0.188272	0.211	0.064	0	PTMS	EC	CNSmvsHBVA	PTMS
0	0.521892	0.432	0.073	0	TPI1	EC	CNSmvsHBVA	TPI1
0	0.44504	0.333	0.028	0	C12orf57	EC	CNSmvsHBVA	C12orf57
0	0.210975	0.164	0.013	0	PHB2	EC	CNSmvsHBVA	PHB2
0	-0.589073	0.065	0.312	0	RIMKLB	EC	CNSmvsHBVA	RIMKLB
0	1.02728	0.724	0.379	0	A2M	EC	CNSmvsHBVA	A2M
0	0.60873	0.459	0.078	0	CLEC2B	EC	CNSmvsHBVA	CLEC2B
0	0.164773	0.122	0.006	0	SMIM10L1	EC	CNSmvsHBVA	SMIM10L1
0	-0.730611	0.024	0.405	0	ETV6	EC	CNSmvsHBVA	ETV6
0	0.151048	0.133	0.026	0	MANSC1	EC	CNSmvsHBVA	MANSC1
0	0.157738	0.132	0.017	0	HEBP1	EC	CNSmvsHBVA	HEBP1
0	0.662056	0.441	0.114	0	EMP1	EC	CNSmvsHBVA	EMP1
0	0.314337	0.266	0.039	0	H2AFJ	EC	CNSmvsHBVA	H2AFJ
0	1.23983	0.365	0.007	0	MGP	EC	CNSmvsHBVA	MGP
0	0.733971	0.48	0.006	0	ARHGDIB	EC	CNSmvsHBVA	ARHGDIB
0	-0.531748	0.024	0.27	0	EPS8	EC	CNSmvsHBVA	EPS8
0	0.182354	0.184	0.046	0	STRAP	EC	CNSmvsHBVA	STRAP
0	0.432752	0.31	0.014	0	LDHB	EC	CNSmvsHBVA	LDHB
0	-1.39064	0.005	0.571	0	SOX5	EC	CNSmvsHBVA	SOX5
0	0.146743	0.111	0.013	0	ETFRF1	EC	CNSmvsHBVA	ETFRF1
0	-0.307826	0.031	0.203	0	ITPR2	EC	CNSmvsHBVA	ITPR2
0	-0.997713	0.204	0.629	0	PPFIBP1	EC	CNSmvsHBVA	PPFIBP1
0	-0.692743	0.016	0.282	0	TMTC1	EC	CNSmvsHBVA	TMTC1
0	-0.279467	0.018	0.18	0	DENND5B	EC	CNSmvsHBVA	DENND5B
0	-0.353265	0.034	0.233	0	BICD1	EC	CNSmvsHBVA	BICD1
0	-0.423382	0.02	0.246	0	FGD4	EC	CNSmvsHBVA	FGD4
0	-0.944657	0.064	0.538	0	CPNE8	EC	CNSmvsHBVA	CPNE8
0	0.224187	0.162	0.007	0	ZCRB1	EC	CNSmvsHBVA	ZCRB1
0	-0.32402	0.054	0.235	0	ANO6	EC	CNSmvsHBVA	ANO6
0	-0.41348	0.023	0.269	0	ARID2	EC	CNSmvsHBVA	ARID2
0	0.301369	0.154	0.01	0	RND1	EC	CNSmvsHBVA	RND1
0	0.623172	0.449	0.089	0	TUBA1B	EC	CNSmvsHBVA	TUBA1B
0	0.409751	0.254	0.022	0	TUBA1A	EC	CNSmvsHBVA	TUBA1A
0	0.203471	0.176	0.046	0	TUBA1C	EC	CNSmvsHBVA	TUBA1C
0	0.425004	0.434	0.114	0	TMBIM6	EC	CNSmvsHBVA	TMBIM6
0	-0.296838	0.016	0.196	0	DIP2B	EC	CNSmvsHBVA	DIP2B
0	0.378498	0.304	0.04	0	DAZAP2	EC	CNSmvsHBVA	DAZAP2
0	0.156313	0.121	0.01	0	SMAGP	EC	CNSmvsHBVA	SMAGP
0	0.339522	0.377	0.117	0	ACVRL1	EC	CNSmvsHBVA	ACVRL1
0	0.543084	0.299	0.065	0	NR4A1	EC	CNSmvsHBVA	NR4A1
0	0.125833	0.103	0.012	0	ATG101	EC	CNSmvsHBVA	ATG101
0	0.182959	0.116	0.005	0	KRT18	EC	CNSmvsHBVA	KRT18
0	0.268025	0.263	0.06	0	EIF4B	EC	CNSmvsHBVA	EIF4B
0	0.563512	0.462	0.037	0	PFDN5	EC	CNSmvsHBVA	PFDN5
0	0.212254	0.176	0.022	0	PRR13	EC	CNSmvsHBVA	PRR13
0	0.510486	0.354	0.041	0	ATP5MC2	EC	CNSmvsHBVA	ATP5MC2
0	0.573666	0.466	0.036	0	HNRNPA1	EC	CNSmvsHBVA	HNRNPA1
0	0.179755	0.15	0.019	0	COPZ1	EC	CNSmvsHBVA	COPZ1
0	0.616547	0.496	0.061	0	CD63	EC	CNSmvsHBVA	CD63
0	0.183484	0.13	0.008	0	SARNP	EC	CNSmvsHBVA	SARNP
0	0.18288	0.135	0.008	0	ORMDL2	EC	CNSmvsHBVA	ORMDL2
0	1.00692	0.638	0.004	0	RPS26	EC	CNSmvsHBVA	RPS26
0	0.292678	0.228	0.015	0	PA2G4	EC	CNSmvsHBVA	PA2G4
0	1.49992	0.747	0.044	0	RPL41	EC	CNSmvsHBVA	RPL41
0	0.955898	0.685	0.081	0	MYL6	EC	CNSmvsHBVA	MYL6
0	-0.584609	0.11	0.423	0	RBMS2	EC	CNSmvsHBVA	RBMS2
0	0.435858	0.312	0.033	0	ATP5F1B	EC	CNSmvsHBVA	ATP5F1B
0	0.770091	0.59	0.024	0	NACA	EC	CNSmvsHBVA	NACA
0	0.381289	0.185	0.005	0	DDIT3	EC	CNSmvsHBVA	DDIT3
0	0.162089	0.165	0.042	0	OS9	EC	CNSmvsHBVA	OS9
0	0.137315	0.11	0.013	0	CDK4	EC	CNSmvsHBVA	CDK4
0	-0.345174	0.069	0.27	0	USP15	EC	CNSmvsHBVA	USP15
0	-0.316492	0.031	0.224	0	MON2	EC	CNSmvsHBVA	MON2
0	-0.726884	0.066	0.431	0	IRAK3	EC	CNSmvsHBVA	IRAK3
0	-0.410529	0.128	0.34	0	RAP1B	EC	CNSmvsHBVA	RAP1B
0	0.256457	0.212	0.025	0	CCT2	EC	CNSmvsHBVA	CCT2
0	0.173747	0.136	0.016	0	ATXN7L3B	EC	CNSmvsHBVA	ATXN7L3B
0	0.365287	0.241	0.042	0	CSRP2	EC	CNSmvsHBVA	CSRP2
0	-0.370149	0.064	0.268	0	PPP1R12A	EC	CNSmvsHBVA	PPP1R12A
0	0.158211	0.135	0.023	0	CCDC59	EC	CNSmvsHBVA	CCDC59
0	-0.553347	0.014	0.289	0	TMTC2	EC	CNSmvsHBVA	TMTC2
0	0.688801	0.485	0.124	0	DUSP6	EC	CNSmvsHBVA	DUSP6
0	0.679723	0.511	0.071	0	BTG1	EC	CNSmvsHBVA	BTG1
0	0.196337	0.192	0.048	0	UBE2N	EC	CNSmvsHBVA	UBE2N
0	-0.43435	0.02	0.242	0	CRADD	EC	CNSmvsHBVA	CRADD
0	0.447491	0.382	0.051	0	NDUFA12	EC	CNSmvsHBVA	NDUFA12
0	0.320798	0.247	0.013	0	SNRPF	EC	CNSmvsHBVA	SNRPF
0	0.333911	0.308	0.075	0	ELK3	EC	CNSmvsHBVA	ELK3
0	-0.489413	0.075	0.344	0	CDK17	EC	CNSmvsHBVA	CDK17
0	0.362724	0.309	0.036	0	SLC25A3	EC	CNSmvsHBVA	SLC25A3
0	0.143087	0.117	0.016	0	ARL1	EC	CNSmvsHBVA	ARL1
0	0.631579	0.475	0.069	0	HSP90B1	EC	CNSmvsHBVA	HSP90B1
0	0.387088	0.287	0.01	0	ISCU	EC	CNSmvsHBVA	ISCU
0	0.168713	0.156	0.034	0	GLTP	EC	CNSmvsHBVA	GLTP
0	0.554163	0.471	0.057	0	ARPC3	EC	CNSmvsHBVA	ARPC3
0	0.228083	0.205	0.039	0	VPS29	EC	CNSmvsHBVA	VPS29
0	-0.331611	0.047	0.243	0	ATXN2	EC	CNSmvsHBVA	ATXN2
0	0.266133	0.211	0.014	0	ERP29	EC	CNSmvsHBVA	ERP29
0	0.959173	0.665	0.027	0	RPL6	EC	CNSmvsHBVA	RPL6
0	-0.917718	0.038	0.516	0	MED13L	EC	CNSmvsHBVA	MED13L
0	0.265614	0.223	0.031	0	PEBP1	EC	CNSmvsHBVA	PEBP1
0	0.868093	0.601	0.038	0	RPLP0	EC	CNSmvsHBVA	RPLP0
0	0.159437	0.114	0.001	0	TRIAP1	EC	CNSmvsHBVA	TRIAP1
0	0.360946	0.293	0.02	0	SRSF9	EC	CNSmvsHBVA	SRSF9
0	0.737266	0.551	0.026	0	DYNLL1	EC	CNSmvsHBVA	DYNLL1
0	0.233028	0.282	0.11	0	MLEC	EC	CNSmvsHBVA	MLEC
0	-0.325705	0.034	0.223	0	SPPL3	EC	CNSmvsHBVA	SPPL3
0	0.163482	0.153	0.034	0	ORAI1	EC	CNSmvsHBVA	ORAI1
0	0.285701	0.266	0.057	0	RSRC2	EC	CNSmvsHBVA	RSRC2
0	0.303512	0.299	0.055	0	ARL6IP4	EC	CNSmvsHBVA	ARL6IP4
0	-0.326126	0.01	0.194	0	PITPNM2	EC	CNSmvsHBVA	PITPNM2
0	0.272684	0.183	0.002	0	CDK2AP1	EC	CNSmvsHBVA	CDK2AP1
0	0.231762	0.212	0.045	0	RILPL2	EC	CNSmvsHBVA	RILPL2
0	0.206787	0.173	0.021	0	TMED2	EC	CNSmvsHBVA	TMED2
0	-0.637319	0.137	0.433	0	SCARB1	EC	CNSmvsHBVA	SCARB1
0	0.898271	0.752	0.234	0	UBC	EC	CNSmvsHBVA	UBC
0	-0.73425	0.021	0.352	0	TMEM132C	EC	CNSmvsHBVA	TMEM132C
0	0.453472	0.349	0.016	0	RAN	EC	CNSmvsHBVA	RAN
0	-0.334455	0.039	0.239	0	PSPC1	EC	CNSmvsHBVA	PSPC1
0	-0.30259	0.05	0.228	0	ZMYM2	EC	CNSmvsHBVA	ZMYM2
0	0.530407	0.39	0.017	0	SAP18	EC	CNSmvsHBVA	SAP18
0	0.367794	0.273	0.008	0	MRPL57	EC	CNSmvsHBVA	MRPL57
0	1.33041	0.747	0.015	0	RPL21	EC	CNSmvsHBVA	RPL21
0	0.200816	0.166	0.021	0	GTF3A	EC	CNSmvsHBVA	GTF3A
0	0.207873	0.188	0.04	0	MTIF3	EC	CNSmvsHBVA	MTIF3
0	0.227514	0.201	0.031	0	POLR1D	EC	CNSmvsHBVA	POLR1D
0	-0.436763	0.015	0.267	0	PAN3	EC	CNSmvsHBVA	PAN3
0	-2.46667	0.375	0.922	0	FLT1	EC	CNSmvsHBVA	FLT1
0	0.831921	0.63	0.093	0	POMP	EC	CNSmvsHBVA	POMP
0	-0.460254	0.002	0.181	0	MTUS2	EC	CNSmvsHBVA	MTUS2
0	-0.528592	0.202	0.417	0	SLC7A1	EC	CNSmvsHBVA	SLC7A1
0	0.72225	0.598	0.089	0	HMGB1	EC	CNSmvsHBVA	HMGB1
0	-0.462947	0.141	0.383	0	N4BP2L2	EC	CNSmvsHBVA	N4BP2L2
0	-0.470053	0.042	0.307	0	PDS5B	EC	CNSmvsHBVA	PDS5B
0	-0.56651	0.021	0.326	0	STARD13	EC	CNSmvsHBVA	STARD13
0	-0.369299	0.046	0.247	0	SMAD9	EC	CNSmvsHBVA	SMAD9
0	0.147306	0.135	0.029	0	ALG5	EC	CNSmvsHBVA	ALG5
0	0.139208	0.104	0.01	0	EXOSC8	EC	CNSmvsHBVA	EXOSC8
0	0.267169	0.269	0.062	0	UFM1	EC	CNSmvsHBVA	UFM1
0	-1.41891	0.091	0.633	0	LHFPL6	EC	CNSmvsHBVA	LHFPL6
0	-0.672141	0.053	0.392	0	FOXO1	EC	CNSmvsHBVA	FOXO1
0	1.72973	0.687	0.07	0	RGCC	EC	CNSmvsHBVA	RGCC
0	-0.434705	0.057	0.293	0	DGKH	EC	CNSmvsHBVA	DGKH
0	1.28932	0.899	0.163	0	TPT1	EC	CNSmvsHBVA	TPT1
0	-0.838082	0.03	0.474	0	LRCH1	EC	CNSmvsHBVA	LRCH1
0	0.186215	0.167	0.033	0	ESD	EC	CNSmvsHBVA	ESD
0	0.81744	0.687	0.157	0	ITM2B	EC	CNSmvsHBVA	ITM2B
0	-0.410619	0.072	0.299	0	RB1	EC	CNSmvsHBVA	RB1
0	0.491964	0.389	0.075	0	LPAR6	EC	CNSmvsHBVA	LPAR6
0	0.226177	0.192	0.024	0	EBPL	EC	CNSmvsHBVA	EBPL
0	-0.67656	0.022	0.388	0	DLEU2	EC	CNSmvsHBVA	DLEU2
0	-0.2995	0.017	0.181	0	ATP7B	EC	CNSmvsHBVA	ATP7B
0	0.795103	0.382	0.006	0	PCDH17	EC	CNSmvsHBVA	PCDH17
0	-0.313094	0.007	0.176	0	PCDH9	EC	CNSmvsHBVA	PCDH9
0	-0.521758	0.021	0.271	0	DACH1	EC	CNSmvsHBVA	DACH1
0	-0.34115	0.012	0.195	0	KLF12	EC	CNSmvsHBVA	KLF12
0	-1.11563	0.125	0.615	0	TBC1D4	EC	CNSmvsHBVA	TBC1D4
0	0.439041	0.323	0.009	0	COMMD6	EC	CNSmvsHBVA	COMMD6
0	-0.335923	0.064	0.257	0	MYCBP2	EC	CNSmvsHBVA	MYCBP2
0	-0.540342	0.021	0.279	0	ABCC4	EC	CNSmvsHBVA	ABCC4
0	-1.59978	0.13	0.783	0	DOCK9	EC	CNSmvsHBVA	DOCK9
0	-0.677988	0.046	0.437	0	PCCA	EC	CNSmvsHBVA	PCCA
0	-0.85126	0.014	0.262	0	FAM155A	EC	CNSmvsHBVA	FAM155A
0	0.680463	0.334	0.082	0	COL4A1	EC	CNSmvsHBVA	COL4A1
0	-0.317779	0.083	0.266	0	ANKRD10	EC	CNSmvsHBVA	ANKRD10
0	-0.299986	0.042	0.209	0	ARHGEF7	EC	CNSmvsHBVA	ARHGEF7
0	-0.509707	0.064	0.334	0	ATP11A	EC	CNSmvsHBVA	ATP11A
0	0.176563	0.202	0.062	0	LAMP1	EC	CNSmvsHBVA	LAMP1
0	0.415863	0.293	0.022	0	TMEM255B	EC	CNSmvsHBVA	TMEM255B
0	0.264236	0.232	0.067	0	GAS6	EC	CNSmvsHBVA	GAS6
0	0.179784	0.133	0.005	0	APEX1	EC	CNSmvsHBVA	APEX1
0	0.62636	0.418	0.042	0	PNP	EC	CNSmvsHBVA	PNP
0	1.67426	0.835	0.071	0	RNASE1	EC	CNSmvsHBVA	RNASE1
0	0.161607	0.141	0.025	0	TOX4	EC	CNSmvsHBVA	TOX4
0	0.585941	0.452	0.021	0	DAD1	EC	CNSmvsHBVA	DAD1
0	0.134976	0.111	0.014	0	OXA1L	EC	CNSmvsHBVA	OXA1L
0	0.365375	0.281	0.015	0	MRPL52	EC	CNSmvsHBVA	MRPL52
0	0.180503	0.166	0.033	0	LRP10	EC	CNSmvsHBVA	LRP10
0	0.402021	0.311	0.024	0	PSMB5	EC	CNSmvsHBVA	PSMB5
0	0.256608	0.188	0.01	0	C14orf119	EC	CNSmvsHBVA	C14orf119
0	0.400916	0.295	0.019	0	PSME1	EC	CNSmvsHBVA	PSME1
0	0.435121	0.306	0.006	0	PSME2	EC	CNSmvsHBVA	PSME2
0	-0.374639	0.008	0.193	0	PRKD1	EC	CNSmvsHBVA	PRKD1
0	-0.356701	0.032	0.245	0	STRN3	EC	CNSmvsHBVA	STRN3
0	0.980194	0.552	0.215	0	NFKBIA	EC	CNSmvsHBVA	NFKBIA
0	-1.08077	0.052	0.563	0	RALGAPA1	EC	CNSmvsHBVA	RALGAPA1
0	1.00879	0.645	0.033	0	CLEC14A	EC	CNSmvsHBVA	CLEC14A
0	0.246434	0.214	0.033	0	PNN	EC	CNSmvsHBVA	PNN
0	0.159193	0.139	0.024	0	FKBP3	EC	CNSmvsHBVA	FKBP3
0	1.11491	0.694	0.022	0	RPS29	EC	CNSmvsHBVA	RPS29
0	0.556474	0.428	0.01	0	RPL36AL	EC	CNSmvsHBVA	RPL36AL
0	0.219263	0.189	0.028	0	ARF6	EC	CNSmvsHBVA	ARF6
0	0.366056	0.266	0.023	0	RTRAF	EC	CNSmvsHBVA	RTRAF
0	0.192631	0.163	0.026	0	CNIH1	EC	CNSmvsHBVA	CNIH1
0	-0.312474	0.015	0.168	0	SAMD4A	EC	CNSmvsHBVA	SAMD4A
0	0.593683	0.385	0.095	0	LGALS3	EC	CNSmvsHBVA	LGALS3
0	-0.314896	0.037	0.21	0	FBXO34	EC	CNSmvsHBVA	FBXO34
0	-0.512472	0.014	0.266	0	PELI2	EC	CNSmvsHBVA	PELI2
0	0.29455	0.246	0.035	0	PSMA3	EC	CNSmvsHBVA	PSMA3
0	-0.428781	0.02	0.248	0	RTN1	EC	CNSmvsHBVA	RTN1
0	0.280956	0.211	0.013	0	DHRS7	EC	CNSmvsHBVA	DHRS7
0	-1.13851	0.091	0.617	0	PRKCH	EC	CNSmvsHBVA	PRKCH
0	-0.854579	0	0.341	0	HIF1A-AS2	EC	CNSmvsHBVA	HIF1A-AS2
0	-0.729113	0.167	0.525	0	SYNE2	EC	CNSmvsHBVA	SYNE2
0	-0.411481	0.041	0.266	0	FUT8	EC	CNSmvsHBVA	FUT8
0	-0.655949	0.01	0.374	0	GPHN	EC	CNSmvsHBVA	GPHN
0	0.192565	0.17	0.033	0	ATP6V1D	EC	CNSmvsHBVA	ATP6V1D
0	0.180855	0.138	0.01	0	VTI1B	EC	CNSmvsHBVA	VTI1B
0	0.170024	0.123	0.005	0	RDH11	EC	CNSmvsHBVA	RDH11
0	-0.637738	0.007	0.319	0	RAD51B	EC	CNSmvsHBVA	RAD51B
0	0.420322	0.323	0.02	0	ERH	EC	CNSmvsHBVA	ERH
0	-0.428803	0.042	0.29	0	SUSD6	EC	CNSmvsHBVA	SUSD6
0	0.479456	0.413	0.099	0	SRSF5	EC	CNSmvsHBVA	SRSF5
0	0.315091	0.212	0.001	0	COX16	EC	CNSmvsHBVA	COX16
0	-0.380677	0.03	0.258	0	PCNX1	EC	CNSmvsHBVA	PCNX1
0	-0.444125	0.024	0.263	0	SIPA1L1	EC	CNSmvsHBVA	SIPA1L1
0	-0.346098	0.08	0.282	0	NUMB	EC	CNSmvsHBVA	NUMB
0	0.557675	0.369	0.021	0	NPC2	EC	CNSmvsHBVA	NPC2
0	1.89692	0.648	0.092	0	FOS	EC	CNSmvsHBVA	FOS
0	-0.274882	0.018	0.177	0	TTLL5	EC	CNSmvsHBVA	TTLL5
0	0.346607	0.275	0.021	0	SLIRP	EC	CNSmvsHBVA	SLIRP
0	-0.864422	0.057	0.481	0	FOXN3	EC	CNSmvsHBVA	FOXN3
0	0.145759	0.131	0.023	0	PSMC1	EC	CNSmvsHBVA	PSMC1
0	1.17811	0.776	0.118	0	CALM1	EC	CNSmvsHBVA	CALM1
0	-0.399461	0.027	0.231	0	RPS6KA5	EC	CNSmvsHBVA	RPS6KA5
0	0.418981	0.31	0.014	0	NDUFB1	EC	CNSmvsHBVA	NDUFB1
0	0.315651	0.271	0.041	0	DDX24	EC	CNSmvsHBVA	DDX24
0	2.28679	0.915	0.126	0	IFI27	EC	CNSmvsHBVA	IFI27
0	0.167318	0.128	0.012	0	IFI27L2	EC	CNSmvsHBVA	IFI27L2
0	-0.345105	0.046	0.24	0	DICER1	EC	CNSmvsHBVA	DICER1
0	0.126551	0.1	0.009	0	GLRX5	EC	CNSmvsHBVA	GLRX5
0	0.257618	0.172	0.034	0	DEGS2	EC	CNSmvsHBVA	DEGS2
0	0.749131	0.615	0.255	0	HSP90AA1	EC	CNSmvsHBVA	HSP90AA1
0	0.508583	0.4	0.041	0	EIF5	EC	CNSmvsHBVA	EIF5
0	-0.408231	0.053	0.292	0	MARK3	EC	CNSmvsHBVA	MARK3
0	0.172782	0.146	0.023	0	ZFYVE21	EC	CNSmvsHBVA	ZFYVE21
0	-0.298129	0.05	0.226	0	PPP1R13B	EC	CNSmvsHBVA	PPP1R13B
0	0.411698	0.257	0.013	0	ATP5MPL	EC	CNSmvsHBVA	ATP5MPL
0	0.265277	0.206	0.015	0	SIVA1	EC	CNSmvsHBVA	SIVA1
0	0.320639	0.245	0.014	0	NUDT14	EC	CNSmvsHBVA	NUDT14
0	0.361054	0.558	0.252	0	CRIP2	EC	CNSmvsHBVA	CRIP2
0	0.300876	0.218	0.002	0	SNRPN	EC	CNSmvsHBVA	SNRPN
0	-1.95552	0.091	0.788	0	ATP10A	EC	CNSmvsHBVA	ATP10A
0	-0.369234	0.246	0.485	0	HERC2	EC	CNSmvsHBVA	HERC2
0	-0.982083	0.145	0.586	0	TJP1	EC	CNSmvsHBVA	TJP1
0	0.211728	0.158	0.01	0	EMC7	EC	CNSmvsHBVA	EMC7
0	0.291935	0.214	0.006	0	EMC4	EC	CNSmvsHBVA	EMC4
0	0.655421	0.478	0.006	0	NOP10	EC	CNSmvsHBVA	NOP10
0	0.221004	0.112	0.003	0	THBS1	EC	CNSmvsHBVA	THBS1
0	1.05194	0.708	0.035	0	SRP14	EC	CNSmvsHBVA	SRP14
0	0.203256	0.189	0.038	0	RTF1	EC	CNSmvsHBVA	RTF1
0	0.349911	0.3	0.048	0	EHD4	EC	CNSmvsHBVA	EHD4
0	-0.295587	0.045	0.225	0	UBR1	EC	CNSmvsHBVA	UBR1
0	0.473231	0.405	0.071	0	PDIA3	EC	CNSmvsHBVA	PDIA3
0	0.978874	0.74	0.095	0	SERF2	EC	CNSmvsHBVA	SERF2
0	0.24003	0.221	0.044	0	EIF3J	EC	CNSmvsHBVA	EIF3J
0	2.95985	0.972	0.307	0	B2M	EC	CNSmvsHBVA	B2M
0	0.237739	0.198	0.032	0	DUT	EC	CNSmvsHBVA	DUT
0	0.553733	0.423	0.014	0	EID1	EC	CNSmvsHBVA	EID1
0	0.21811	0.161	0.007	0	LYSMD2	EC	CNSmvsHBVA	LYSMD2
0	0.232097	0.182	0.016	0	RSL24D1	EC	CNSmvsHBVA	RSL24D1
0	0.18991	0.181	0.044	0	CCPG1	EC	CNSmvsHBVA	CCPG1
0	-0.36346	0.046	0.255	0	NEDD4	EC	CNSmvsHBVA	NEDD4
0	-1.23403	0.03	0.646	0	TCF12	EC	CNSmvsHBVA	TCF12
0	-0.717049	0.165	0.495	0	CGNL1	EC	CNSmvsHBVA	CGNL1
0	-0.687442	0.049	0.401	0	MYO1E	EC	CNSmvsHBVA	MYO1E
0	0.303221	0.254	0.03	0	GTF2A2	EC	CNSmvsHBVA	GTF2A2
0	0.206723	0.256	0.098	0	BNIP2	EC	CNSmvsHBVA	BNIP2
0	0.82674	0.53	0.111	0	ANXA2	EC	CNSmvsHBVA	ANXA2
0	-0.845681	0.019	0.411	0	RORA	EC	CNSmvsHBVA	RORA
0	0.446537	0.198	0.015	0	C2CD4B	EC	CNSmvsHBVA	C2CD4B
0	0.649511	0.436	0.021	0	RPS27L	EC	CNSmvsHBVA	RPS27L
0	-0.357548	0.04	0.252	0	HERC1	EC	CNSmvsHBVA	HERC1
0	0.49362	0.37	0.019	0	PPIB	EC	CNSmvsHBVA	PPIB
0	-0.481562	0.015	0.298	0	ZNF609	EC	CNSmvsHBVA	ZNF609
0	0.211241	0.171	0.034	0	OAZ2	EC	CNSmvsHBVA	OAZ2
0	0.16049	0.15	0.033	0	HACD3	EC	CNSmvsHBVA	HACD3
0	-0.438136	0.024	0.28	0	DENND4A	EC	CNSmvsHBVA	DENND4A
0	0.485489	0.493	0.148	0	RAB11A	EC	CNSmvsHBVA	RAB11A
0	0.604164	0.469	0.024	0	RPL4	EC	CNSmvsHBVA	RPL4
0	-0.394783	0.065	0.257	0	SMAD6	EC	CNSmvsHBVA	SMAD6
0	-0.325636	0.012	0.207	0	MAP2K5	EC	CNSmvsHBVA	MAP2K5
0	-0.504637	0.048	0.335	0	PIAS1	EC	CNSmvsHBVA	PIAS1
0	0.180725	0.172	0.043	0	ANP32A	EC	CNSmvsHBVA	ANP32A
0	1.88774	0.931	0.029	0	RPLP1	EC	CNSmvsHBVA	RPLP1
0	-0.464546	0.103	0.332	0	UACA	EC	CNSmvsHBVA	UACA
0	-1.55077	0.055	0.65	0	THSD4	EC	CNSmvsHBVA	THSD4
0	-0.573969	0.033	0.349	0	MYO9A	EC	CNSmvsHBVA	MYO9A
0	0.237502	0.302	0.117	0	PKM	EC	CNSmvsHBVA	PKM
0	-0.42623	0.044	0.292	0	ARIH1	EC	CNSmvsHBVA	ARIH1
0	0.431691	0.337	0.014	0	COX5A	EC	CNSmvsHBVA	COX5A
0	0.127924	0.105	0.013	0	COMMD4	EC	CNSmvsHBVA	COMMD4
0	0.227019	0.169	0.006	0	IMP3	EC	CNSmvsHBVA	IMP3
0	-0.385498	0.034	0.258	0	SCAPER	EC	CNSmvsHBVA	SCAPER
0	0.171178	0.152	0.028	0	RCN2	EC	CNSmvsHBVA	RCN2
0	-0.464936	0.021	0.279	0	PEAK1	EC	CNSmvsHBVA	PEAK1
0	-0.302446	0.001	0.167	0	LINGO1	EC	CNSmvsHBVA	LINGO1
0	0.356693	0.28	0.023	0	PSMA4	EC	CNSmvsHBVA	PSMA4
0	0.311197	0.339	0.104	0	MORF4L1	EC	CNSmvsHBVA	MORF4L1
0	0.294093	0.216	0.017	0	CTSH	EC	CNSmvsHBVA	CTSH
0	-0.347662	0.035	0.229	0	ARNT2	EC	CNSmvsHBVA	ARNT2
0	0.187819	0.155	0.026	0	MESD	EC	CNSmvsHBVA	MESD
0	0.991818	0.564	0.013	0	RPS17	EC	CNSmvsHBVA	RPS17
0	0.279632	0.26	0.044	0	SEC11A	EC	CNSmvsHBVA	SEC11A
0	-0.409272	0.024	0.257	0	PDE8A	EC	CNSmvsHBVA	PDE8A
0	-0.413578	0.08	0.275	0	AKAP13	EC	CNSmvsHBVA	AKAP13
0	0.242969	0.181	0.023	0	ISG20	EC	CNSmvsHBVA	ISG20
0	0.209839	0.168	0.016	0	CIB1	EC	CNSmvsHBVA	CIB1
0	-0.620722	0.03	0.373	0	SLCO3A1	EC	CNSmvsHBVA	SLCO3A1
0	-0.207746	0	0.134	0	AC013394.1	EC	CNSmvsHBVA	AC013394.1
0	-1.45796	0.059	0.708	0	IGF1R	EC	CNSmvsHBVA	IGF1R
0	-1.24916	0.102	0.617	0	MEF2A	EC	CNSmvsHBVA	MEF2A
0	-0.917233	0.055	0.488	0	CHSY1	EC	CNSmvsHBVA	CHSY1
0	0.216384	0.171	0.022	0	SELENOS	EC	CNSmvsHBVA	SELENOS
0	0.152795	0.131	0.02	0	MPG	EC	CNSmvsHBVA	MPG
0	0.192101	0.15	0.012	0	NME4	EC	CNSmvsHBVA	NME4
0	0.154189	0.127	0.019	0	METTL26	EC	CNSmvsHBVA	METTL26
0	0.155092	0.145	0.028	0	STUB1	EC	CNSmvsHBVA	STUB1
0	0.185779	0.183	0.042	0	UBE2I	EC	CNSmvsHBVA	UBE2I
0	0.494714	0.401	0.057	0	TMEM204	EC	CNSmvsHBVA	TMEM204
0	0.26144	0.218	0.028	0	NME3	EC	CNSmvsHBVA	NME3
0	0.172954	0.137	0.012	0	MRPS34	EC	CNSmvsHBVA	MRPS34
0	0.147282	0.125	0.019	0	SPSB3	EC	CNSmvsHBVA	SPSB3
0	0.30474	0.244	0.02	0	NDUFB10	EC	CNSmvsHBVA	NDUFB10
0	1.20092	0.68	0.066	0	RPS2	EC	CNSmvsHBVA	RPS2
0	0.229086	0.162	0.008	0	SNHG9	EC	CNSmvsHBVA	SNHG9
0	1.31075	0.65	0.122	0	SLC9A3R2	EC	CNSmvsHBVA	SLC9A3R2
0	0.624623	0.403	0.026	0	ELOB	EC	CNSmvsHBVA	ELOB
0	0.164503	0.131	0.013	0	FLYWCH2	EC	CNSmvsHBVA	FLYWCH2
0	0.598622	0.349	0.044	0	IL32	EC	CNSmvsHBVA	IL32
0	-0.312045	0.047	0.236	0	CREBBP	EC	CNSmvsHBVA	CREBBP
0	0.147001	0.119	0.016	0	HMOX2	EC	CNSmvsHBVA	HMOX2
0	0.302161	0.316	0.096	0	CARHSP1	EC	CNSmvsHBVA	CARHSP1
0	-0.23316	0.011	0.155	0	CLEC16A	EC	CNSmvsHBVA	CLEC16A
0	0.244469	0.188	0.016	0	RSL1D1	EC	CNSmvsHBVA	RSL1D1
0	-1.57427	0.007	0.69	0	MKL2	EC	CNSmvsHBVA	MKL2
0	0.161571	0.132	0.015	0	NTAN1	EC	CNSmvsHBVA	NTAN1
0	1.2941	0.794	0.008	0	RPS15A	EC	CNSmvsHBVA	RPS15A
0	0.201191	0.225	0.067	0	METTL9	EC	CNSmvsHBVA	METTL9
0	-0.407268	0.029	0.271	0	MOSMO	EC	CNSmvsHBVA	MOSMO
0	-0.505502	0.073	0.284	0	NPIPB5	EC	CNSmvsHBVA	NPIPB5
0	0.328531	0.247	0.01	0	NDUFAB1	EC	CNSmvsHBVA	NDUFAB1
0	-0.322028	0.052	0.241	0	TNRC6A	EC	CNSmvsHBVA	TNRC6A
0	-0.642026	0.077	0.394	0	IL4R	EC	CNSmvsHBVA	IL4R
0	0.229534	0.199	0.027	0	TUFM	EC	CNSmvsHBVA	TUFM
0	0.12125	0.104	0.015	0	CDIPT	EC	CNSmvsHBVA	CDIPT
0	0.39802	0.318	0.022	0	TMEM219	EC	CNSmvsHBVA	TMEM219
0	0.224619	0.191	0.022	0	PPP4C	EC	CNSmvsHBVA	PPP4C
0	0.124114	0.105	0.015	0	CD2BP2	EC	CNSmvsHBVA	CD2BP2
0	0.165473	0.119	0.003	0	DCTPP1	EC	CNSmvsHBVA	DCTPP1
0	0.154736	0.109	0.008	0	SEPHS2	EC	CNSmvsHBVA	SEPHS2
0	0.164855	0.118	0.002	0	PYCARD	EC	CNSmvsHBVA	PYCARD
0	-0.345806	0.071	0.26	0	ITFG1	EC	CNSmvsHBVA	ITFG1
0	-0.3998	0.075	0.299	0	PHKB	EC	CNSmvsHBVA	PHKB
0	-0.569344	0.018	0.342	0	FTO	EC	CNSmvsHBVA	FTO
0	0.396611	0.214	0.001	0	MMP2	EC	CNSmvsHBVA	MMP2
0	0.958476	0.332	0.121	0	MT1E	EC	CNSmvsHBVA	MT1E
0	0.42642	0.196	0.019	0	MT1F	EC	CNSmvsHBVA	MT1F
0	0.598089	0.295	0.106	0	MT1X	EC	CNSmvsHBVA	MT1X
0	0.475211	0.414	0.217	0	HERPUD1	EC	CNSmvsHBVA	HERPUD1
0	0.165126	0.156	0.034	0	ARL2BP	EC	CNSmvsHBVA	ARL2BP
0	0.365683	0.323	0.087	0	PLLP	EC	CNSmvsHBVA	PLLP
0	0.150701	0.116	0.01	0	POLR2C	EC	CNSmvsHBVA	POLR2C
0	0.160465	0.113	0.006	0	CFAP20	EC	CNSmvsHBVA	CFAP20
0	-0.518493	0.072	0.264	0	CDH11	EC	CNSmvsHBVA	CDH11
0	0.437473	0.451	0.132	0	CDH5	EC	CNSmvsHBVA	CDH5
0	0.211969	0.164	0.012	0	FAM96B	EC	CNSmvsHBVA	FAM96B
0	0.165208	0.126	0.009	0	TMEM208	EC	CNSmvsHBVA	TMEM208
0	0.234975	0.182	0.013	0	NUTF2	EC	CNSmvsHBVA	NUTF2
0	-0.308871	0.028	0.207	0	NFATC3	EC	CNSmvsHBVA	NFATC3
0	-0.660459	0.036	0.408	0	NFAT5	EC	CNSmvsHBVA	NFAT5
0	0.491798	0.314	0.022	0	NQO1	EC	CNSmvsHBVA	NQO1
0	-0.353647	0.027	0.201	0	ZFHX3	EC	CNSmvsHBVA	ZFHX3
0	0.201508	0.168	0.023	0	PSMD7	EC	CNSmvsHBVA	PSMD7
0	0.621159	0.473	0.025	0	GABARAPL2	EC	CNSmvsHBVA	GABARAPL2
0	-0.848568	0.008	0.377	0	WWOX	EC	CNSmvsHBVA	WWOX
0	-0.728423	0.039	0.43	0	CDYL2	EC	CNSmvsHBVA	CDYL2
0	-0.598944	0.114	0.381	0	CMIP	EC	CNSmvsHBVA	CMIP
0	0.157455	0.106	0.013	0	CDH13	EC	CNSmvsHBVA	CDH13
0	0.499538	0.395	0.021	0	HSBP1	EC	CNSmvsHBVA	HSBP1
0	0.531967	0.278	0.004	0	COTL1	EC	CNSmvsHBVA	COTL1
0	0.624993	0.497	0.04	0	COX4I1	EC	CNSmvsHBVA	COX4I1
0	0.490973	0.393	0.038	0	MAP1LC3B	EC	CNSmvsHBVA	MAP1LC3B
0	-0.659272	0.284	0.577	0	SLC7A5	EC	CNSmvsHBVA	SLC7A5
0	0.467558	0.354	0.033	0	CYBA	EC	CNSmvsHBVA	CYBA
0	0.374213	0.287	0.013	0	APRT	EC	CNSmvsHBVA	APRT
0	0.187517	0.14	0.006	0	TRAPPC2L	EC	CNSmvsHBVA	TRAPPC2L
0	1.19476	0.867	0.194	0	RPL13	EC	CNSmvsHBVA	RPL13
0	-1.18978	0.052	0.604	0	NXN	EC	CNSmvsHBVA	NXN
0	0.400907	0.456	0.126	0	YWHAE	EC	CNSmvsHBVA	YWHAE
0	0.179497	0.166	0.034	0	SCARF1	EC	CNSmvsHBVA	SCARF1
0	0.410003	0.294	0.015	0	TAX1BP3	EC	CNSmvsHBVA	TAX1BP3
0	0.180909	0.134	0.005	0	EMC6	EC	CNSmvsHBVA	EMC6
0	0.128794	0.1	0.01	0	ITGAE	EC	CNSmvsHBVA	ITGAE
0	0.371483	0.285	0.012	0	PSMB6	EC	CNSmvsHBVA	PSMB6
0	0.869203	0.598	0.057	0	PFN1	EC	CNSmvsHBVA	PFN1
0	0.136255	0.111	0.013	0	SPAG7	EC	CNSmvsHBVA	SPAG7
0	0.160357	0.144	0.028	0	RPAIN	EC	CNSmvsHBVA	RPAIN
0	0.255952	0.193	0.006	0	C1QBP	EC	CNSmvsHBVA	C1QBP
0	0.365385	0.268	0.004	0	TXNDC17	EC	CNSmvsHBVA	TXNDC17
0	0.318742	0.215	0.001	0	C17orf49	EC	CNSmvsHBVA	C17orf49
0	0.544926	0.381	0.014	0	GABARAP	EC	CNSmvsHBVA	GABARAP
0	0.248153	0.193	0.024	0	EIF5A	EC	CNSmvsHBVA	EIF5A
0	0.60413	0.443	0.056	0	EIF4A1	EC	CNSmvsHBVA	EIF4A1
0	0.143242	0.118	0.014	0	SAT2	EC	CNSmvsHBVA	SAT2
0	0.231939	0.154	0.023	0	KDM6B	EC	CNSmvsHBVA	KDM6B
0	0.562027	0.345	0.009	0	TMEM88	EC	CNSmvsHBVA	TMEM88
0	0.509863	0.414	0.041	0	NAA38	EC	CNSmvsHBVA	NAA38
0	0.343127	0.254	0.003	0	TRAPPC1	EC	CNSmvsHBVA	TRAPPC1
0	-0.276854	0.022	0.185	0	MAP2K4	EC	CNSmvsHBVA	MAP2K4
0	1.29175	0.744	0.029	0	UBB	EC	CNSmvsHBVA	UBB
0	0.242537	0.198	0.031	0	LGALS9	EC	CNSmvsHBVA	LGALS9
0	-0.77543	0.023	0.426	0	NLK	EC	CNSmvsHBVA	NLK
0	0.18625	0.142	0.009	0	IFT20	EC	CNSmvsHBVA	IFT20
0	0.192678	0.154	0.015	0	SDF2	EC	CNSmvsHBVA	SDF2
0	1.14959	0.686	0.01	0	RPL23A	EC	CNSmvsHBVA	RPL23A
0	-0.390703	0.022	0.236	0	SSH2	EC	CNSmvsHBVA	SSH2
0	-0.720792	0.023	0.424	0	NF1	EC	CNSmvsHBVA	NF1
0	0.632757	0.14	0.001	0	CCL2	EC	CNSmvsHBVA	CCL2
0	0.248908	0.226	0.056	0	SLFN5	EC	CNSmvsHBVA	SLFN5
0	0.170289	0.138	0.022	0	MMP28	EC	CNSmvsHBVA	MMP28
0	0.436969	0.334	0.016	0	PSMB3	EC	CNSmvsHBVA	PSMB3
0	0.915417	0.619	0.03	0	RPL23	EC	CNSmvsHBVA	RPL23
0	1.24317	0.808	0.028	0	RPL19	EC	CNSmvsHBVA	RPL19
0	0.258595	0.19	0.007	0	MIEN1	EC	CNSmvsHBVA	MIEN1
0	0.277801	0.234	0.042	0	IGFBP4	EC	CNSmvsHBVA	IGFBP4
0	0.264452	0.185	0	0	SMARCE1	EC	CNSmvsHBVA	SMARCE1
0	0.47934	0.37	0.012	0	KRT10	EC	CNSmvsHBVA	KRT10
0	1.35142	0.85	0.098	0	EIF1	EC	CNSmvsHBVA	EIF1
0	0.241018	0.167	0.005	0	JUP	EC	CNSmvsHBVA	JUP
0	-0.49639	0.182	0.431	0	STAT3	EC	CNSmvsHBVA	STAT3
0	0.344749	0.341	0.121	0	CAVIN1	EC	CNSmvsHBVA	CAVIN1
0	1.60926	0.846	0.063	0	RAMP2	EC	CNSmvsHBVA	RAMP2
0	0.205734	0.15	0.006	0	COA3	EC	CNSmvsHBVA	COA3
0	0.934559	0.656	0.007	0	RPL27	EC	CNSmvsHBVA	RPL27
0	0.21018	0.152	0.018	0	IFI35	EC	CNSmvsHBVA	IFI35
0	0.214646	0.195	0.04	0	VAT1	EC	CNSmvsHBVA	VAT1
0	0.142972	0.116	0.014	0	G6PC3	EC	CNSmvsHBVA	G6PC3
0	0.150836	0.136	0.023	0	SLC25A39	EC	CNSmvsHBVA	SLC25A39
0	0.435443	0.381	0.058	0	GRN	EC	CNSmvsHBVA	GRN
0	-0.270952	0.038	0.196	0	GPATCH8	EC	CNSmvsHBVA	GPATCH8
0	0.32785	0.172	0.007	0	HEXIM1	EC	CNSmvsHBVA	HEXIM1
0	-0.686202	0.032	0.413	0	KANSL1	EC	CNSmvsHBVA	KANSL1
0	0.127632	0.104	0.013	0	CBX1	EC	CNSmvsHBVA	CBX1
0	0.261156	0.186	0.012	0	ATP5MC1	EC	CNSmvsHBVA	ATP5MC1
0	0.139956	0.125	0.022	0	SNF8	EC	CNSmvsHBVA	SNF8
0	0.202676	0.152	0.009	0	ABI3	EC	CNSmvsHBVA	ABI3
0	0.241275	0.19	0.013	0	PHB	EC	CNSmvsHBVA	PHB
0	0.157926	0.118	0.008	0	SLC35B1	EC	CNSmvsHBVA	SLC35B1
0	0.15906	0.121	0.008	0	MRPL27	EC	CNSmvsHBVA	MRPL27
0	0.142537	0.101	0.012	0	TOB1	EC	CNSmvsHBVA	TOB1
0	0.782682	0.441	0	0	NME2	EC	CNSmvsHBVA	NME2
0	-0.97129	0.042	0.535	0	MSI2	EC	CNSmvsHBVA	MSI2
0	0.213024	0.155	0.004	0	SRSF1	EC	CNSmvsHBVA	SRSF1
0	0.242294	0.181	0.008	0	SUPT4H1	EC	CNSmvsHBVA	SUPT4H1
0	0.366423	0.147	0.016	0	CA4	EC	CNSmvsHBVA	CA4
0	-0.786273	0.013	0.405	0	BCAS3	EC	CNSmvsHBVA	BCAS3
0	-0.317506	0.054	0.245	0	MED13	EC	CNSmvsHBVA	MED13
0	0.242605	0.189	0.018	0	CCDC47	EC	CNSmvsHBVA	CCDC47
0	0.271916	0.206	0.005	0	PSMC5	EC	CNSmvsHBVA	PSMC5
0	0.713872	0.583	0.143	0	ICAM2	EC	CNSmvsHBVA	ICAM2
0	0.590952	0.595	0.231	0	DDX5	EC	CNSmvsHBVA	DDX5
0	-0.680943	0.044	0.408	0	CEP112	EC	CNSmvsHBVA	CEP112
0	-0.406837	0.011	0.233	0	PRKCA	EC	CNSmvsHBVA	PRKCA
0	-1.11862	0.016	0.486	0	PITPNC1	EC	CNSmvsHBVA	PITPNC1
0	0.919423	0.623	0.007	0	RPL38	EC	CNSmvsHBVA	RPL38
0	0.528079	0.319	0.007	0	ATP5PD	EC	CNSmvsHBVA	ATP5PD
0	0.201888	0.143	0.012	0	JPT1	EC	CNSmvsHBVA	JPT1
0	0.533592	0.404	0.014	0	SUMO2	EC	CNSmvsHBVA	SUMO2
0	0.165568	0.13	0.011	0	MRPS7	EC	CNSmvsHBVA	MRPS7
0	1.24453	0.737	0.122	0	H3F3B	EC	CNSmvsHBVA	H3F3B
0	0.143933	0.136	0.03	0	WBP2	EC	CNSmvsHBVA	WBP2
0	0.408551	0.323	0.043	0	SRSF2	EC	CNSmvsHBVA	SRSF2
0	-0.563506	0.35	0.536	0	SEC14L1	EC	CNSmvsHBVA	SEC14L1
0	0.25753	0.262	0.083	0	SYNGR2	EC	CNSmvsHBVA	SYNGR2
0	0.904384	0.445	0.097	0	SOCS3	EC	CNSmvsHBVA	SOCS3
0	-0.432937	0.07	0.31	0	CYTH1	EC	CNSmvsHBVA	CYTH1
0	0.244437	0.169	0.009	0	EIF4A3	EC	CNSmvsHBVA	EIF4A3
0	0.966013	0.71	0.128	0	ACTG1	EC	CNSmvsHBVA	ACTG1
0	0.135795	0.105	0.01	0	ARL16	EC	CNSmvsHBVA	ARL16
0	0.196269	0.223	0.067	0	P4HB	EC	CNSmvsHBVA	P4HB
0	0.331808	0.246	0.008	0	ANAPC11	EC	CNSmvsHBVA	ANAPC11
0	-0.503491	0.1	0.368	0	SMCHD1	EC	CNSmvsHBVA	SMCHD1
0	0.926933	0.677	0.029	0	MYL12A	EC	CNSmvsHBVA	MYL12A
0	1.19123	0.777	0.059	0	MYL12B	EC	CNSmvsHBVA	MYL12B
0	0.128678	0.101	0.013	0	TGIF1	EC	CNSmvsHBVA	TGIF1
0	-1.87307	0.06	0.788	0	PTPRM	EC	CNSmvsHBVA	PTPRM
0	-0.627597	0.112	0.44	0	ANKRD12	EC	CNSmvsHBVA	ANKRD12
0	0.218885	0.176	0.046	0	APCDD1	EC	CNSmvsHBVA	APCDD1
0	0.179177	0.157	0.032	0	PSMG2	EC	CNSmvsHBVA	PSMG2
0	-0.370559	0.016	0.219	0	LDLRAD4	EC	CNSmvsHBVA	LDLRAD4
0	0.353069	0.268	0.012	0	SNRPD1	EC	CNSmvsHBVA	SNRPD1
0	-0.354825	0.026	0.221	0	LAMA3	EC	CNSmvsHBVA	LAMA3
0	-0.537995	0.075	0.314	0	CDH2	EC	CNSmvsHBVA	CDH2
0	-0.298097	0.013	0.153	0	SETBP1	EC	CNSmvsHBVA	SETBP1
0	0.298381	0.216	0.024	0	ATP5F1A	EC	CNSmvsHBVA	ATP5F1A
0	-0.390397	0.061	0.265	0	PIAS2	EC	CNSmvsHBVA	PIAS2
0	-0.533841	0.02	0.33	0	DYM	EC	CNSmvsHBVA	DYM
0	0.260198	0.186	0.007	0	C18orf32	EC	CNSmvsHBVA	C18orf32
0	-1.86279	0.182	0.833	0	TCF4	EC	CNSmvsHBVA	TCF4
0	-0.258426	0.013	0.169	0	WDR7	EC	CNSmvsHBVA	WDR7
0	0.146755	0.122	0.019	0	NARS	EC	CNSmvsHBVA	NARS
0	-0.280298	0.024	0.176	0	NEDD4L	EC	CNSmvsHBVA	NEDD4L
0	0.225579	0.164	0.007	0	SEC11C	EC	CNSmvsHBVA	SEC11C
0	0.229872	0.219	0.049	0	LMAN1	EC	CNSmvsHBVA	LMAN1
0	0.427493	0.235	0.017	0	PMAIP1	EC	CNSmvsHBVA	PMAIP1
0	-0.238643	0.001	0.152	0	KIAA1468	EC	CNSmvsHBVA	KIAA1468
0	-0.370841	0.009	0.219	0	PHLPP1	EC	CNSmvsHBVA	PHLPP1
0	0.387873	0.283	0.014	0	CYB5A	EC	CNSmvsHBVA	CYB5A
0	0.179157	0.196	0.061	0	CNDP2	EC	CNSmvsHBVA	CNDP2
0	-0.613556	0.016	0.343	0	ZNF407	EC	CNSmvsHBVA	ZNF407
0	0.176306	0.159	0.03	0	TXNL4A	EC	CNSmvsHBVA	TXNL4A
0	-0.314376	0	0.183	0	AL136531.2	EC	CNSmvsHBVA	AL136531.2
0	0.432454	0.344	0.017	0	SNRPB	EC	CNSmvsHBVA	SNRPB
0	0.172546	0.138	0.015	0	NOP56	EC	CNSmvsHBVA	NOP56
0	0.130382	0.102	0.011	0	IDH3B	EC	CNSmvsHBVA	IDH3B
0	0.16638	0.141	0.019	0	DDRGK1	EC	CNSmvsHBVA	DDRGK1
0	0.240962	0.213	0.033	0	TMEM230	EC	CNSmvsHBVA	TMEM230
0	0.137496	0.118	0.022	0	TMX4	EC	CNSmvsHBVA	TMX4
0	-0.788617	0.049	0.408	0	PLCB1	EC	CNSmvsHBVA	PLCB1
0	-0.78867	0.029	0.394	0	PLCB4	EC	CNSmvsHBVA	PLCB4
0	0.308196	0.241	0.016	0	SNRPB2	EC	CNSmvsHBVA	SNRPB2
0	0.324849	0.34	0.107	0	DSTN	EC	CNSmvsHBVA	DSTN
0	0.189034	0.209	0.066	0	RRBP1	EC	CNSmvsHBVA	RRBP1
0	0.177469	0.132	0.005	0	DTD1	EC	CNSmvsHBVA	DTD1
0	-0.637671	0.084	0.413	0	RIN2	EC	CNSmvsHBVA	RIN2
0	0.208017	0.175	0.027	0	NAA20	EC	CNSmvsHBVA	NAA20
0	-0.892117	0.032	0.367	0	RALGAPA2	EC	CNSmvsHBVA	RALGAPA2
0	0.519884	0.309	0.016	0	THBD	EC	CNSmvsHBVA	THBD
0	0.755673	0.455	0.06	0	CD93	EC	CNSmvsHBVA	CD93
0	0.17902	0.132	0.006	0	NXT1	EC	CNSmvsHBVA	NXT1
0	0.439393	0.335	0.066	0	CST3	EC	CNSmvsHBVA	CST3
0	0.131027	0.106	0.013	0	APMAP	EC	CNSmvsHBVA	APMAP
0	1.14143	0.646	0.151	0	ID1	EC	CNSmvsHBVA	ID1
0	0.164964	0.141	0.022	0	MAPRE1	EC	CNSmvsHBVA	MAPRE1
0	-0.225959	0.009	0.146	0	CBFA2T2	EC	CNSmvsHBVA	CBFA2T2
0	0.405636	0.342	0.049	0	EIF2S2	EC	CNSmvsHBVA	EIF2S2
0	-0.290066	0.029	0.208	0	ITCH	EC	CNSmvsHBVA	ITCH
0	0.260562	0.245	0.048	0	DYNLRB1	EC	CNSmvsHBVA	DYNLRB1
0	0.473354	0.301	0.01	0	PROCR	EC	CNSmvsHBVA	PROCR
0	0.272848	0.197	0.001	0	EIF6	EC	CNSmvsHBVA	EIF6
0	0.237024	0.196	0.023	0	ERGIC3	EC	CNSmvsHBVA	ERGIC3
0	0.443385	0.334	0.012	0	ROMO1	EC	CNSmvsHBVA	ROMO1
0	0.321365	0.273	0.029	0	SCAND1	EC	CNSmvsHBVA	SCAND1
0	0.224401	0.217	0.07	0	NORAD	EC	CNSmvsHBVA	NORAD
0	0.21454	0.149	0.005	0	RAB5IF	EC	CNSmvsHBVA	RAB5IF
0	0.295683	0.258	0.043	0	RPN2	EC	CNSmvsHBVA	RPN2
0	0.150774	0.119	0.013	0	OSER1	EC	CNSmvsHBVA	OSER1
0	0.239384	0.254	0.078	0	SERINC3	EC	CNSmvsHBVA	SERINC3
0	0.522302	0.483	0.082	0	YWHAB	EC	CNSmvsHBVA	YWHAB
0	0.151451	0.137	0.026	0	CTSA	EC	CNSmvsHBVA	CTSA
0	0.182688	0.147	0.016	0	CD40	EC	CNSmvsHBVA	CD40
0	-0.349105	0.073	0.264	0	ZMYND8	EC	CNSmvsHBVA	ZMYND8
0	-0.31157	0.057	0.23	0	NCOA3	EC	CNSmvsHBVA	NCOA3
0	-0.443014	0.055	0.312	0	ARFGEF2	EC	CNSmvsHBVA	ARFGEF2
0	0.510986	0.366	0.02	0	ZFAS1	EC	CNSmvsHBVA	ZFAS1
0	-0.314223	0.034	0.213	0	B4GALT5	EC	CNSmvsHBVA	B4GALT5
0	0.244724	0.16	0.002	0	SNAI1	EC	CNSmvsHBVA	SNAI1
0	-1.54054	0.068	0.396	0	TSHZ2	EC	CNSmvsHBVA	TSHZ2
0	0.224298	0.164	0.007	0	PFDN4	EC	CNSmvsHBVA	PFDN4
0	0.198148	0.178	0.039	0	RTF2	EC	CNSmvsHBVA	RTF2
0	0.209023	0.152	0.028	0	PMEPA1	EC	CNSmvsHBVA	PMEPA1
0	0.337586	0.513	0.259	0	GNAS	EC	CNSmvsHBVA	GNAS
0	0.190295	0.161	0.022	0	CTSZ	EC	CNSmvsHBVA	CTSZ
0	1.05856	0.525	0.032	0	ATP5F1E	EC	CNSmvsHBVA	ATP5F1E
0	0.772464	0.516	0.023	0	PSMA7	EC	CNSmvsHBVA	PSMA7
0	0.314136	0.258	0.022	0	ADRM1	EC	CNSmvsHBVA	ADRM1
0	0.97315	0.639	0.004	0	RPS21	EC	CNSmvsHBVA	RPS21
0	-0.649077	0.086	0.43	0	SLCO4A1	EC	CNSmvsHBVA	SLCO4A1
0	0.460575	0.354	0.028	0	PPDPF	EC	CNSmvsHBVA	PPDPF
0	-0.282921	0.022	0.189	0	ZBTB46	EC	CNSmvsHBVA	ZBTB46
0	0.437194	0.34	0.085	0	SOX18	EC	CNSmvsHBVA	SOX18
0	0.167609	0.142	0.023	0	PLPP2	EC	CNSmvsHBVA	PLPP2
0	0.198672	0.152	0.008	0	POLR2E	EC	CNSmvsHBVA	POLR2E
0	0.441713	0.355	0.028	0	GPX4	EC	CNSmvsHBVA	GPX4
0	0.305441	0.224	0.023	0	ATP5F1D	EC	CNSmvsHBVA	ATP5F1D
0	0.30332	0.339	0.089	0	CIRBP	EC	CNSmvsHBVA	CIRBP
0	0.181077	0.164	0.03	0	NDUFS7	EC	CNSmvsHBVA	NDUFS7
0	1.22784	0.794	0.041	0	RPS15	EC	CNSmvsHBVA	RPS15
0	0.237548	0.257	0.083	0	ABHD17A	EC	CNSmvsHBVA	ABHD17A
0	0.293178	0.236	0.017	0	LSM7	EC	CNSmvsHBVA	LSM7
0	0.295183	0.227	0.01	0	TIMM13	EC	CNSmvsHBVA	TIMM13
0	1.62093	0.495	0.057	0	GADD45B	EC	CNSmvsHBVA	GADD45B
0	0.205301	0.151	0.004	0	MRPL54	EC	CNSmvsHBVA	MRPL54
0	0.329434	0.327	0.072	0	EEF2	EC	CNSmvsHBVA	EEF2
0	0.163421	0.135	0.022	0	TNFAIP8L1	EC	CNSmvsHBVA	TNFAIP8L1
0	0.357696	0.282	0.018	0	MYDGF	EC	CNSmvsHBVA	MYDGF
0	1.13122	0.777	0.064	0	RPL36	EC	CNSmvsHBVA	RPL36
0	0.144964	0.119	0.015	0	C19orf70	EC	CNSmvsHBVA	C19orf70
0	0.166831	0.132	0.012	0	CLPP	EC	CNSmvsHBVA	CLPP
0	0.156055	0.116	0.007	0	ALKBH7	EC	CNSmvsHBVA	ALKBH7
0	0.275928	0.187	0.003	0	TRAPPC5	EC	CNSmvsHBVA	TRAPPC5
0	0.715378	0.44	0.058	0	CD320	EC	CNSmvsHBVA	CD320
0	1.72369	0.863	0.027	0	RPS28	EC	CNSmvsHBVA	RPS28
0	0.629617	0.481	0.011	0	UBL5	EC	CNSmvsHBVA	UBL5
0	0.160931	0.13	0.013	0	PIN1	EC	CNSmvsHBVA	PIN1
0	0.300505	0.235	0.01	0	EIF3G	EC	CNSmvsHBVA	EIF3G
0	0.16485	0.14	0.025	0	DNMT1	EC	CNSmvsHBVA	DNMT1
0	0.133818	0.104	0.009	0	MRPL4	EC	CNSmvsHBVA	MRPL4
0	0.816533	0.354	0.038	0	ICAM1	EC	CNSmvsHBVA	ICAM1
0	0.515893	0.503	0.093	0	CDC37	EC	CNSmvsHBVA	CDC37
0	0.295168	0.244	0.046	0	TRIR	EC	CNSmvsHBVA	TRIR
0	1.59194	0.596	0.067	0	JUNB	EC	CNSmvsHBVA	JUNB
0	0.511677	0.416	0.047	0	CALR	EC	CNSmvsHBVA	CALR
0	0.243475	0.208	0.027	0	RAD23A	EC	CNSmvsHBVA	RAD23A
0	0.377708	0.301	0.02	0	GADD45GIP1	EC	CNSmvsHBVA	GADD45GIP1
[truncated: 55,779 more rows]

## Sheet: LC-CNSm-LMvsHBVA.EC.enriched_GO
ONTOLOGY	ID	Description	GeneRatio	BgRatio	pvalue	p.adjust	qvalue	geneID	Count	threshold
BP	GO:0002181	cytoplasmic translation	81/377	159/18614	9.63883e-96	3.74276e-92	2.83179e-92	RPS23/RPS28/RPS27/RPLP1/RPL10/RPL3/RPS18/RPL34/RPS27A/RPL11/RPL41/RPS12/RPL30/RPS19/RPL32/RPS13/RPL31/RPL19/RPS14/RPL21/RPS8/RPS15A/RPS6/RACK1/RPL26/RPL35A/RPS7/RPS3A/RPL37/RPS3/RPS4X/FAU/RPS15/RPL15/RPS21/RPL13/RPL23A/RPL17/RPL9/RPL24/RPL36/RPS24/RPL27A/RPL39/RPL7A/RPL18/RPLP2/RPL28/RPL8/RPS25/RPL29/RPL14/RPL18A/RPS26/RPL13A/RPL5/RPL12/RPS29/RPL37A/RPS9/RPL36A/RPL6/RPS10/RPL27/RPS5/RPL23/EIF4A2/…	81	Up
BP	GO:0042254	ribosome biogenesis	32/377	298/18614	1.34401e-14	1.73217e-11	1.31057e-11	RPS28/RPS27/RPL10/RPL11/RPS19/RPS14/RPS8/RPS6/RPL26/RPL35A/RPS7/RPS15/RPS21/RPL23A/RPS24/RPS25/RPL14/RPL5/RPS9/RPL6/RPL27/RPS5/RPL38/RPLP0/RPL35/DDX3X/RPS16/RPL7/NPM1/GLUL/SBDS/TRMT112	32	Up
BP	GO:0009205	purine ribonucleoside triphosphate metabolic process	29/377	244/18614	1.74678e-14	1.73217e-11	1.31057e-11	TMSB4X/HSPA1A/HSPA1B/IER3/ATP5F1E/HSPA8/GAPDH/GIMAP7/NME2/ATP5PF/ATP5MG/DDIT4/ATP5PD/TPI1/ATP5IF1/ATP5MC2/ATP6V0C/LDHA/ATP5MK/RHOA/ATP5ME/ATP5MC3/NDUFC2/ATP5F1B/NDUFC1/NDUFA13/ATP5PO/ATP5MJ/NDUFB4	29	Up
BP	GO:0097193	intrinsic apoptotic signaling pathway	32/377	301/18614	1.78436e-14	1.73217e-11	1.31057e-11	HSPA1A/RPL11/CLU/TPT1/UBB/IER3/PPP1R15A/CD74/RACK1/RPL26/RPS7/RPS3/DNAJA1/IFI6/HERPUD1/SOD2/MIF/DDIT4/DDX5/PPIA/HINT1/DDX3X/PTTG1IP/CDKN1A/DDIT3/PMAIP1/TMBIM6/SOD1/CAV1/NDUFA13/SELENOK/PERP	32	Up
BP	GO:0009144	purine nucleoside triphosphate metabolic process	29/377	249/18614	2.97535e-14	2.15513e-11	1.63058e-11	TMSB4X/HSPA1A/HSPA1B/IER3/ATP5F1E/HSPA8/GAPDH/GIMAP7/NME2/ATP5PF/ATP5MG/DDIT4/ATP5PD/TPI1/ATP5IF1/ATP5MC2/ATP6V0C/LDHA/ATP5MK/RHOA/ATP5ME/ATP5MC3/NDUFC2/ATP5F1B/NDUFC1/NDUFA13/ATP5PO/ATP5MJ/NDUFB4	29	Up
BP	GO:0009199	ribonucleoside triphosphate metabolic process	29/377	251/18614	3.66808e-14	2.15513e-11	1.63058e-11	TMSB4X/HSPA1A/HSPA1B/IER3/ATP5F1E/HSPA8/GAPDH/GIMAP7/NME2/ATP5PF/ATP5MG/DDIT4/ATP5PD/TPI1/ATP5IF1/ATP5MC2/ATP6V0C/LDHA/ATP5MK/RHOA/ATP5ME/ATP5MC3/NDUFC2/ATP5F1B/NDUFC1/NDUFA13/ATP5PO/ATP5MJ/NDUFB4	29	Up
BP	GO:0042255	ribosome assembly	16/377	60/18614	3.88512e-14	2.15513e-11	1.63058e-11	RPS28/RPS27/RPL10/RPL11/RPS19/RPS14/RPS15/RPL23A/RPL5/RPL6/RPS5/RPL38/RPLP0/DDX3X/NPM1/SBDS	16	Up
BP	GO:0031396	regulation of protein ubiquitination	26/377	213/18614	2.19391e-13	9.52058e-11	7.20331e-11	HSPA1A/RPL11/HSPA1B/UBB/RPS7/RPL37/RPS3/RPS15/DNAJA1/HSP90AB1/FKBP1A/HSP90AA1/HERPUD1/RPL5/PPIA/SKP1/RPL23/FAM107A/GABARAP/ISG15/RPS20/DDX3X/PTTG1IP/CAV1/RPS2/UBE2S	26	Up
BP	GO:0009141	nucleoside triphosphate metabolic process	29/377	269/18614	2.20668e-13	9.52058e-11	7.20331e-11	TMSB4X/HSPA1A/HSPA1B/IER3/ATP5F1E/HSPA8/GAPDH/GIMAP7/NME2/ATP5PF/ATP5MG/DDIT4/ATP5PD/TPI1/ATP5IF1/ATP5MC2/ATP6V0C/LDHA/ATP5MK/RHOA/ATP5ME/ATP5MC3/NDUFC2/ATP5F1B/NDUFC1/NDUFA13/ATP5PO/ATP5MJ/NDUFB4	29	Up
BP	GO:0046034	ATP metabolic process	26/377	219/18614	4.23247e-13	1.64347e-10	1.24346e-10	TMSB4X/HSPA1A/HSPA1B/IER3/ATP5F1E/HSPA8/GAPDH/ATP5PF/ATP5MG/DDIT4/ATP5PD/TPI1/ATP5IF1/ATP5MC2/ATP6V0C/LDHA/ATP5MK/ATP5ME/ATP5MC3/NDUFC2/ATP5F1B/NDUFC1/NDUFA13/ATP5PO/ATP5MJ/NDUFB4	26	Up
BP	GO:2001242	regulation of intrinsic apoptotic signaling pathway	23/377	173/18614	9.01036e-13	3.18066e-10	2.4065e-10	HSPA1A/RPL11/CLU/TPT1/UBB/CD74/RACK1/RPL26/RPS7/RPS3/DNAJA1/HERPUD1/SOD2/MIF/PPIA/DDX3X/PTTG1IP/DDIT3/PMAIP1/TMBIM6/SOD1/CAV1/NDUFA13	23	Up
BP	GO:0015986	ATP synthesis coupled proton transport	16/377	76/18614	2.09448e-12	6.31802e-10	4.78024e-10	ATP5F1E/ATP5PF/ATP5MG/ATP5PD/ATP5MC2/ATP6V0C/ATP5MK/ATP5ME/ATP5MC3/NDUFC2/ATP5F1B/NDUFC1/NDUFA13/ATP5PO/ATP5MJ/NDUFB4	16	Up
BP	GO:2001233	regulation of apoptotic signaling pathway	33/377	381/18614	2.26759e-12	6.31802e-10	4.78024e-10	HSPA1A/RPL11/HSPA1B/CLU/TPT1/UBB/IER3/CD74/RACK1/RPL26/RPS7/RPS3/DNAJA1/TNFSF10/LGALS3/IFI6/HERPUD1/GSTP1/SOD2/MIF/ICAM1/PPIA/ATF3/DDX3X/PTTG1IP/HYAL2/DDIT3/PMAIP1/TMBIM6/SOD1/GNAI2/CAV1/NDUFA13	33	Up
BP	GO:1903320	regulation of protein modification by small protein conjugation or removal	27/377	255/18614	2.34248e-12	6.31802e-10	4.78024e-10	HSPA1A/RPL11/HSPA1B/UBB/RPS7/RPL37/RPS3/RPS15/DNAJA1/HSP90AB1/FKBP1A/EGR1/HSP90AA1/HERPUD1/RPL5/PPIA/SKP1/RPL23/FAM107A/GABARAP/ISG15/RPS20/DDX3X/PTTG1IP/CAV1/RPS2/UBE2S	27	Up
BP	GO:0022613	ribonucleoprotein complex biogenesis	37/377	475/18614	2.44065e-12	6.31802e-10	4.78024e-10	RPS28/RPS27/RPL10/RPL11/RPS19/RPS14/RPS8/RPS6/RPL26/RPL35A/RPS7/RPS15/RPS21/HSP90AB1/RPL23A/RPS24/HSP90AA1/RPS25/RPL14/RPL13A/RPL5/RPS9/RPL6/RPL27/RPS5/SRSF5/RPL38/RPLP0/RPL35/DDX3X/EIF5/RPS16/RPL7/NPM1/GLUL/SBDS/TRMT112	37	Up
BP	GO:0042274	ribosomal small subunit biogenesis	16/377	78/18614	3.20585e-12	7.78019e-10	5.88653e-10	RPS28/RPS27/RPS19/RPS14/RPS8/RPS6/RPS7/RPS15/RPS21/RPS24/RPS25/RPS9/RPS5/RPL38/RPS16/NPM1	16	Up
BP	GO:1901798	positive regulation of signal transduction by p53 class mediator	11/377	30/18614	7.87395e-12	1.7985e-09	1.36076e-09	RPL11/UBB/RPL26/RPS7/RPL37/RPS15/DDX5/RPL23/RPS20/PMAIP1/HEXIM1	11	Up
BP	GO:0006119	oxidative phosphorylation	20/377	148/18614	2.09307e-11	4.51522e-09	3.41624e-09	ATP5F1E/NDUFA4/ATP5PF/ATP5MG/ATP5PD/COX6C/COX7C/COX5B/COX4I1/RHOA/CHCHD2/ATP5ME/NDUFC2/ATP5F1B/NDUFC1/NDUFA13/ATP5PO/COX7A2/UQCRQ/NDUFB4	20	Up
BP	GO:0009206	purine ribonucleoside triphosphate biosynthetic process	18/377	117/18614	2.34708e-11	4.7967e-09	3.6292e-09	TMSB4X/ATP5F1E/NME2/ATP5PF/ATP5MG/ATP5PD/ATP5MC2/ATP6V0C/ATP5MK/ATP5ME/ATP5MC3/NDUFC2/ATP5F1B/NDUFC1/NDUFA13/ATP5PO/ATP5MJ/NDUFB4	18	Up
BP	GO:0009145	purine nucleoside triphosphate biosynthetic process	18/377	118/18614	2.71894e-11	5.27881e-09	3.99397e-09	TMSB4X/ATP5F1E/NME2/ATP5PF/ATP5MG/ATP5PD/ATP5MC2/ATP6V0C/ATP5MK/ATP5ME/ATP5MC3/NDUFC2/ATP5F1B/NDUFC1/NDUFA13/ATP5PO/ATP5MJ/NDUFB4	18	Up
BP	GO:0006754	ATP biosynthetic process	17/377	106/18614	4.28894e-11	7.93046e-09	6.00022e-09	TMSB4X/ATP5F1E/ATP5PF/ATP5MG/ATP5PD/ATP5MC2/ATP6V0C/ATP5MK/ATP5ME/ATP5MC3/NDUFC2/ATP5F1B/NDUFC1/NDUFA13/ATP5PO/ATP5MJ/NDUFB4	17	Up
BP	GO:0009201	ribonucleoside triphosphate biosynthetic process	18/377	123/18614	5.54803e-11	9.79227e-09	7.40888e-09	TMSB4X/ATP5F1E/NME2/ATP5PF/ATP5MG/ATP5PD/ATP5MC2/ATP6V0C/ATP5MK/ATP5ME/ATP5MC3/NDUFC2/ATP5F1B/NDUFC1/NDUFA13/ATP5PO/ATP5MJ/NDUFB4	18	Up
BP	GO:0009142	nucleoside triphosphate biosynthetic process	18/377	134/18614	2.36843e-10	3.99852e-08	3.0253e-08	TMSB4X/ATP5F1E/NME2/ATP5PF/ATP5MG/ATP5PD/ATP5MC2/ATP6V0C/ATP5MK/ATP5ME/ATP5MC3/NDUFC2/ATP5F1B/NDUFC1/NDUFA13/ATP5PO/ATP5MJ/NDUFB4	18	Up
BP	GO:0072331	signal transduction by p53 class mediator	20/377	173/18614	3.6628e-10	5.9261e-08	4.48372e-08	RPL11/UBB/CD74/RPL26/RPS7/RPL37/RPS15/RPL5/MIF/DDIT4/DDX5/RPL23/HINT1/RPS20/PTTG1IP/CDKN1A/PMAIP1/HEXIM1/PLK2/PERP	20	Up
BP	GO:0016072	rRNA metabolic process	24/377	257/18614	5.45135e-10	8.46704e-08	6.4062e-08	RPS28/RPS27/RPL11/RPS19/RPS14/RPS8/RPS6/RPL26/RPL35A/RPS7/RPS15/RPS21/RPS24/RPS25/RPL14/RPL5/RPL27/RPL35/NCL/RPS16/RPL7/CAVIN1/SBDS/TRMT112	24	Up
BP	GO:0006364	rRNA processing	22/377	218/18614	6.68874e-10	9.98937e-08	7.558e-08	RPS28/RPS27/RPL11/RPS19/RPS14/RPS8/RPS6/RPL26/RPL35A/RPS7/RPS15/RPS21/RPS24/RPS25/RPL14/RPL5/RPL27/RPL35/RPS16/RPL7/SBDS/TRMT112	22	Up
BP	GO:1904667	negative regulation of ubiquitin protein ligase activity	7/377	12/18614	9.6006e-10	1.38071e-07	1.04465e-07	RPL11/RPS7/RPL37/RPS15/RPL5/RPL23/RPS20	7	Up
BP	GO:0042273	ribosomal large subunit biogenesis	13/377	69/18614	1.08955e-09	1.51098e-07	1.14321e-07	RPL10/RPL11/RPL26/RPL35A/RPL23A/RPL14/RPL5/RPL6/RPL38/RPLP0/RPL35/RPL7/NPM1	13	Up
BP	GO:0031397	negative regulation of protein ubiquitination	14/377	85/18614	1.58737e-09	2.12543e-07	1.60811e-07	HSPA1A/RPL11/HSPA1B/RPS7/RPL37/RPS3/RPS15/DNAJA1/RPL5/PPIA/RPL23/ISG15/RPS20/CAV1	14	Up
BP	GO:1904666	regulation of ubiquitin protein ligase activity	9/377	27/18614	1.77092e-09	2.29216e-07	1.73425e-07	RPL11/RPS7/RPL37/RPS15/RPL5/SKP1/RPL23/RPS20/UBE2S	9	Up
BP	GO:0009060	aerobic respiration	20/377	196/18614	3.34103e-09	4.18491e-07	3.16632e-07	ATP5F1E/NDUFA4/ATP5PF/ATP5MG/ATP5PD/COX6C/COX7C/COX5B/COX4I1/RHOA/CHCHD2/ATP5ME/NDUFC2/ATP5F1B/NDUFC1/NDUFA13/ATP5PO/COX7A2/UQCRQ/NDUFB4	20	Up
BP	GO:1901796	regulation of signal transduction by p53 class mediator	15/377	106/18614	3.65055e-09	4.42971e-07	3.35154e-07	RPL11/UBB/CD74/RPL26/RPS7/RPL37/RPS15/RPL5/MIF/DDX5/RPL23/RPS20/PTTG1IP/PMAIP1/HEXIM1	15	Up
BP	GO:1903321	negative regulation of protein modification by small protein conjugation or removal	14/377	97/18614	9.37708e-09	1.05167e-06	7.95697e-07	HSPA1A/RPL11/HSPA1B/RPS7/RPL37/RPS3/RPS15/DNAJA1/RPL5/PPIA/RPL23/ISG15/RPS20/CAV1	14	Up
BP	GO:0019058	viral life cycle	25/377	320/18614	9.44503e-09	1.05167e-06	7.95697e-07	IFI27/HSPA1A/EEF1A1/IFITM3/HSPA1B/HSPA8/CD74/SLC3A2/HSP90AB1/LY6E/IFITM2/BSG/BST2/HLA-DRB1/RNASEK/ICAM1/HMGB1/IFITM1/PPIA/ISG15/DDX3X/CCL2/HYAL2/CAV1/PABPC1	25	Up
BP	GO:0009150	purine ribonucleotide metabolic process	30/377	445/18614	9.47938e-09	1.05167e-06	7.95697e-07	TMSB4X/HSPA1A/HSPA1B/IER3/ATP5F1E/HSPA8/GAPDH/GIMAP7/NME2/ATP5PF/ATP5MG/DDIT4/ATP5PD/TPI1/HINT1/ATP5IF1/ATP5MC2/ATP6V0C/LDHA/ATP5MK/RHOA/ATP5ME/ATP5MC3/NDUFC2/ATP5F1B/NDUFC1/NDUFA13/ATP5PO/ATP5MJ/NDUFB4	30	Up
BP	GO:0072332	intrinsic apoptotic signaling pathway by p53 class mediator	13/377	83/18614	1.15446e-08	1.24521e-06	9.42133e-07	RPL11/UBB/CD74/RPL26/RPS7/MIF/DDIT4/DDX5/HINT1/PTTG1IP/CDKN1A/PMAIP1/PERP	13	Up
BP	GO:0016032	viral process	29/377	426/18614	1.36192e-08	1.42928e-06	1.0814e-06	IFI27/HSPA1A/JUN/ZFP36/EEF1A1/IFITM3/HSPA1B/HSPA8/CD74/SLC3A2/HSP90AB1/LY6E/IFITM2/BSG/BST2/HLA-DRB1/RNASEK/ICAM1/HMGB1/IFITM1/PPIA/ISG15/DDX3X/CCL2/HYAL2/HEXIM1/CFL1/CAV1/PABPC1	29	Up
BP	GO:0009259	ribonucleotide metabolic process	30/377	464/18614	2.44064e-08	2.4837e-06	1.87918e-06	TMSB4X/HSPA1A/HSPA1B/IER3/ATP5F1E/HSPA8/GAPDH/GIMAP7/NME2/ATP5PF/ATP5MG/DDIT4/ATP5PD/TPI1/HINT1/ATP5IF1/ATP5MC2/ATP6V0C/LDHA/ATP5MK/RHOA/ATP5ME/ATP5MC3/NDUFC2/ATP5F1B/NDUFC1/NDUFA13/ATP5PO/ATP5MJ/NDUFB4	30	Up
BP	GO:0052548	regulation of endopeptidase activity	25/377	336/18614	2.49458e-08	2.4837e-06	1.87918e-06	CCN2/KLF4/A2M/GAPDH/RACK1/RPS3/TNFSF10/IFI6/HMGB1/CCN1/NR4A1/ARL6IP1/BEX3/HSPE1/AQP1/PSMB9/SPOCK2/DDX3X/PSMB8/PMAIP1/VSIR/RHOA/CST3/NDUFA13/PERP	25	Up
BP	GO:0045333	cellular respiration	21/377	243/18614	2.61907e-08	2.54246e-06	1.92364e-06	ATP5F1E/NDUFA4/SOD2/ATP5PF/ATP5MG/ATP5PD/COX6C/COX7C/COX5B/COX4I1/RHOA/CHCHD2/ATP5ME/NDUFC2/ATP5F1B/NDUFC1/NDUFA13/ATP5PO/COX7A2/UQCRQ/NDUFB4	21	Up
BP	GO:0045862	positive regulation of proteolysis	26/377	365/18614	3.1597e-08	2.99247e-06	2.26411e-06	HSPA1A/S100A10/HSPA1B/CLU/CCN2/RACK1/RPS3/TNFSF10/HERPUD1/ELOB/ANXA2/HMGB1/CCN1/ECSCR/GABARAP/BEX3/HSPE1/ATP5IF1/DDX3X/SUMO2/PMAIP1/VSIR/RHOA/CAV1/NDUFA13/PERP	26	Up
BP	GO:0019693	ribose phosphate metabolic process	30/377	473/18614	3.74781e-08	3.46494e-06	2.62159e-06	TMSB4X/HSPA1A/HSPA1B/IER3/ATP5F1E/HSPA8/GAPDH/GIMAP7/NME2/ATP5PF/ATP5MG/DDIT4/ATP5PD/TPI1/HINT1/ATP5IF1/ATP5MC2/ATP6V0C/LDHA/ATP5MK/RHOA/ATP5ME/ATP5MC3/NDUFC2/ATP5F1B/NDUFC1/NDUFA13/ATP5PO/ATP5MJ/NDUFB4	30	Up
BP	GO:0000028	ribosomal small subunit assembly	7/377	19/18614	5.40308e-08	4.87911e-06	3.69155e-06	RPS28/RPS27/RPS19/RPS14/RPS15/RPS5/RPL38	7	Up
BP	GO:2001234	negative regulation of apoptotic signaling pathway	20/377	233/18614	6.31728e-08	5.575e-06	4.21807e-06	HSPA1A/HSPA1B/CLU/TPT1/IER3/CD74/DNAJA1/LGALS3/IFI6/HERPUD1/GSTP1/SOD2/MIF/ICAM1/PPIA/DDX3X/PTTG1IP/TMBIM6/GNAI2/NDUFA13	20	Up
BP	GO:2000116	regulation of cysteine-type endopeptidase activity	20/377	234/18614	6.78138e-08	5.85157e-06	4.42733e-06	CCN2/KLF4/RACK1/RPS3/TNFSF10/IFI6/HMGB1/CCN1/NR4A1/ARL6IP1/BEX3/HSPE1/AQP1/PSMB9/DDX3X/PMAIP1/RHOA/CST3/NDUFA13/PERP	20	Up
BP	GO:0002262	myeloid cell homeostasis	17/377	171/18614	7.49294e-08	6.32502e-06	4.78554e-06	B2M/HSPA1A/ZFP36/HSPA1B/RPS19/RPS14/RPS6/KLF2/RPS24/ANXA1/HMGB1/PRDX1/ISG15/ATP5IF1/SOD1/ID2/ZFP36L1	17	Up
BP	GO:0042776	mitochondrial ATP synthesis coupled proton transport	11/377	67/18614	9.46675e-08	7.82115e-06	5.91751e-06	ATP5F1E/ATP5PF/ATP5MG/ATP5PD/ATP5ME/NDUFC2/ATP5F1B/NDUFC1/NDUFA13/ATP5PO/NDUFB4	11	Up
BP	GO:2001243	negative regulation of intrinsic apoptotic signaling pathway	13/377	99/18614	1.00808e-07	8.15492e-06	6.17005e-06	HSPA1A/CLU/TPT1/CD74/DNAJA1/HERPUD1/SOD2/MIF/PPIA/DDX3X/PTTG1IP/TMBIM6/NDUFA13	13	Up
BP	GO:0044403	biological process involved in symbiotic interaction	23/377	313/18614	1.14588e-07	9.08052e-06	6.87036e-06	IFI27/HSPA1A/JUN/EEF1A1/IFITM3/HSPA1B/HSPA8/GAPDH/CD74/SLC3A2/HSP90AB1/LY6E/IFITM2/BSG/HLA-DRB1/RNASEK/ICAM1/HMGB1/IFITM1/PPIA/HYAL2/CFL1/CAV1	23	Up
BP	GO:0051098	regulation of binding	25/377	369/18614	1.53386e-07	1.19119e-05	9.01261e-06	B2M/TMSB4X/JUN/S100A10/RPL11/CALM1/KLF4/NFKBIA/RACK1/CLDN5/ID1/FKBP1A/ACTB/HES1/ANXA2/CALM2/HMGB1/TXN/HOPX/C4orf3/CDKN1A/DDIT3/TMBIM6/STMN1/CAV1	25	Up
BP	GO:0042026	protein refolding	7/377	22/18614	1.73522e-07	1.29574e-05	9.80362e-06	B2M/HSPA1A/HSPA1B/HSPA8/DNAJA1/FKBP1A/HSP90AA1	7	Up
BP	GO:0051444	negative regulation of ubiquitin-protein transferase activity	7/377	22/18614	1.73522e-07	1.29574e-05	9.80362e-06	RPL11/RPS7/RPL37/RPS15/RPL5/RPL23/RPS20	7	Up
BP	GO:0052547	regulation of peptidase activity	27/377	425/18614	1.7803e-07	1.29993e-05	9.83533e-06	CCN2/KLF4/A2M/GAPDH/RACK1/RPS3/TNFSF10/IFI6/CSTB/HMGB1/CCN1/NR4A1/ARL6IP1/BEX3/HSPE1/AQP1/PSMB9/SPOCK2/DDX3X/PSMB8/PMAIP1/VSIR/RHOA/CAV1/CST3/NDUFA13/PERP	27	Up
BP	GO:0019883	antigen processing and presentation of endogenous antigen	8/377	32/18614	1.80778e-07	1.29993e-05	9.83533e-06	B2M/HLA-B/HLA-E/HLA-C/CD74/HLA-A/HLA-DRB1/HLA-DRA	8	Up
BP	GO:0043484	regulation of RNA splicing	17/377	182/18614	1.8591e-07	1.31252e-05	9.9306e-06	HSPA1A/RPS13/HSPA8/SRSF7/RPS26/DDX5/SRSF5/SRSF3/SAP18/NCL/CCNL1/TMBIM6/HNRNPA2B1/HNRNPH1/HNRNPA1/AHNAK/RBM8A	17	Up
BP	GO:0062197	cellular response to chemical stress	24/377	349/18614	2.07848e-07	1.4412e-05	1.09042e-05	FOS/HSPA1A/JUN/HSPA1B/RHOB/RACK1/KLF2/RPS3/DNAJA1/EDN1/NET1/SOD2/ANXA1/SLC2A1/PPIA/PRDX1/TXN/AQP1/DDX3X/DDIT3/CHCHD2/SOD1/CAV1/ZFP36L1	24	Up
BP	GO:1902600	proton transmembrane transport	15/377	143/18614	2.18251e-07	1.48679e-05	1.12491e-05	TMSB4X/ATP5F1E/RNASEK/NDUFA4/ATP5PF/ATP5MG/ATP5PD/ATP5MC2/ATP6V0C/COX5B/COX4I1/ATP5ME/ATP5MC3/ATP5F1B/ATP5PO	15	Up
BP	GO:0051438	regulation of ubiquitin-protein transferase activity	10/377	59/18614	2.67836e-07	1.79312e-05	1.35668e-05	RPL11/RPS7/RPL37/RPS15/RPL5/SKP1/RPL23/RPS20/RPS2/UBE2S	10	Up
BP	GO:0031960	response to corticosteroid	16/377	166/18614	2.78198e-07	1.83092e-05	1.38528e-05	FOS/ZFP36/CCN2/FOSB/A2M/EDN1/ANXA1/RPL27/DDIT4/PTGDS/FAM107A/IGFBP7/AQP1/RHOA/ANXA3/ZFP36L1	16	Up
BP	GO:0000027	ribosomal large subunit assembly	7/377	25/18614	4.641e-07	2.95426e-05	2.23521e-05	RPL10/RPL11/RPL23A/RPL5/RPL6/RPL38/RPLP0	7	Up
BP	GO:0002483	antigen processing and presentation of endogenous peptide antigen	7/377	25/18614	4.641e-07	2.95426e-05	2.23521e-05	B2M/HLA-B/HLA-E/HLA-C/HLA-A/HLA-DRB1/HLA-DRA	7	Up
BP	GO:0048545	response to steroid hormone	23/377	339/18614	4.74092e-07	2.96845e-05	2.24595e-05	FOS/HSPA1A/ZFP36/HSPA1B/CCN2/FOSB/A2M/HSPA8/SRARP/DNAJA1/EDN1/ANXA1/RPL27/DDIT4/PTGDS/DDX5/FAM107A/IGFBP7/AQP1/RHOA/ANXA3/CAV1/ZFP36L1	23	Up
BP	GO:0009152	purine ribonucleotide biosynthetic process	18/377	217/18614	4.81619e-07	2.96845e-05	2.24595e-05	TMSB4X/ATP5F1E/NME2/ATP5PF/ATP5MG/ATP5PD/ATP5MC2/ATP6V0C/ATP5MK/ATP5ME/ATP5MC3/NDUFC2/ATP5F1B/NDUFC1/NDUFA13/ATP5PO/ATP5MJ/NDUFB4	18	Up
BP	GO:2001244	positive regulation of intrinsic apoptotic signaling pathway	10/377	63/18614	5.07001e-07	3.07607e-05	2.32737e-05	RPL11/UBB/RACK1/RPL26/RPS7/RPS3/DDIT3/PMAIP1/SOD1/CAV1	10	Up
BP	GO:0046718	viral entry into host cell	15/377	153/18614	5.27215e-07	3.1495e-05	2.38293e-05	HSPA1A/IFITM3/HSPA1B/CD74/SLC3A2/LY6E/IFITM2/BSG/HLA-DRB1/RNASEK/ICAM1/HMGB1/IFITM1/HYAL2/CAV1	15	Up
BP	GO:0034470	ncRNA processing	26/377	432/18614	8.46646e-07	4.9811e-05	3.76872e-05	RPS28/RPS27/RPL11/RPS19/RPS14/RPS8/RPS6/RPL26/RPL35A/RPS7/RPS15/RPS21/RPS24/RPS25/RPL14/RPL5/RPL27/DDX5/SRSF3/RPL35/DDX3X/RPS16/RPL7/HNRNPA2B1/SBDS/TRMT112	26	Up
BP	GO:0034101	erythrocyte homeostasis	14/377	139/18614	9.1083e-07	5.20111e-05	3.93518e-05	B2M/HSPA1A/ZFP36/HSPA1B/RPS19/RPS14/RPS6/KLF2/RPS24/PRDX1/ISG15/ATP5IF1/ID2/ZFP36L1	14	Up
BP	GO:0034341	response to interferon-gamma	14/377	139/18614	9.1083e-07	5.20111e-05	3.93518e-05	VIM/IFITM3/GAPDH/CD74/IFITM2/EDN1/IRF1/BST2/RPL13A/ACTG1/CCL14/IFITM1/CCL2/GBP4	14	Up
BP	GO:0044409	entry into host	15/377	160/18614	9.36731e-07	5.21535e-05	3.94596e-05	HSPA1A/IFITM3/HSPA1B/CD74/SLC3A2/LY6E/IFITM2/BSG/HLA-DRB1/RNASEK/ICAM1/HMGB1/IFITM1/HYAL2/CAV1	15	Up
BP	GO:0043281	regulation of cysteine-type endopeptidase activity involved in apoptotic process	17/377	204/18614	9.40187e-07	5.21535e-05	3.94596e-05	CCN2/KLF4/RACK1/RPS3/TNFSF10/IFI6/HMGB1/CCN1/NR4A1/ARL6IP1/BEX3/HSPE1/AQP1/DDX3X/PMAIP1/RHOA/NDUFA13	17	Up
BP	GO:0051701	biological process involved in interaction with host	17/377	206/18614	1.07708e-06	5.89056e-05	4.45682e-05	HSPA1A/IFITM3/HSPA1B/CD74/SLC3A2/HSP90AB1/LY6E/IFITM2/BSG/HLA-DRB1/RNASEK/ICAM1/HMGB1/IFITM1/PPIA/HYAL2/CAV1	17	Up
BP	GO:1903050	regulation of proteolysis involved in cellular protein catabolic process	18/377	230/18614	1.12682e-06	5.98717e-05	4.52992e-05	HSPA1A/RPL11/HSPA1B/CLU/UBB/RACK1/RPS7/HSP90AB1/HERPUD1/RPL5/ELOB/ECSCR/GABARAPL2/RPL23/GABARAP/ATP5IF1/SUMO2/CAV1	18	Up
BP	GO:0051348	negative regulation of transferase activity	20/377	279/18614	1.14421e-06	5.98717e-05	4.52992e-05	GADD45B/ZFP36/RPL11/DUSP1/RACK1/RPS7/RPL37/RPS15/DNAJA1/RPL5/GSTP1/PPIA/RPL23/EIF4A2/RPS20/CDKN1A/NPM1/HYAL2/HEXIM1/CAV1	20	Up
BP	GO:0006986	response to unfolded protein	14/377	142/18614	1.17999e-06	5.98717e-05	4.52992e-05	HSPA1A/HSPA1B/DNAJB1/PPP1R15A/HSPA8/RACK1/DNAJA1/HSP90AB1/HSP90AA1/HERPUD1/HSPE1/ATF3/DDIT3/TMBIM6	14	Up
BP	GO:0051384	response to glucocorticoid	14/377	142/18614	1.17999e-06	5.98717e-05	4.52992e-05	FOS/ZFP36/FOSB/A2M/EDN1/ANXA1/DDIT4/PTGDS/FAM107A/IGFBP7/AQP1/RHOA/ANXA3/ZFP36L1	14	Up
BP	GO:0009260	ribonucleotide biosynthetic process	18/377	231/18614	1.19976e-06	5.98717e-05	4.52992e-05	TMSB4X/ATP5F1E/NME2/ATP5PF/ATP5MG/ATP5PD/ATP5MC2/ATP6V0C/ATP5MK/ATP5ME/ATP5MC3/NDUFC2/ATP5F1B/NDUFC1/NDUFA13/ATP5PO/ATP5MJ/NDUFB4	18	Up
BP	GO:0022618	ribonucleoprotein complex assembly	18/377	231/18614	1.19976e-06	5.98717e-05	4.52992e-05	RPS28/RPS27/RPL10/RPL11/RPS19/RPS14/RPS15/HSP90AB1/RPL23A/HSP90AA1/RPL13A/RPL5/RPL6/RPS5/SRSF5/RPL38/RPLP0/EIF5	18	Up
BP	GO:0044000	movement in host	16/377	185/18614	1.20268e-06	5.98717e-05	4.52992e-05	HSPA1A/IFITM3/HSPA1B/CD74/SLC3A2/LY6E/IFITM2/BSG/HLA-DRB1/RNASEK/ICAM1/HMGB1/IFITM1/PPIA/HYAL2/CAV1	16	Up
BP	GO:0035966	response to topologically incorrect protein	15/377	164/18614	1.28247e-06	6.30356e-05	4.7693e-05	HSPA1A/HSPA1B/DNAJB1/CLU/PPP1R15A/HSPA8/RACK1/DNAJA1/HSP90AB1/HSP90AA1/HERPUD1/HSPE1/ATF3/DDIT3/TMBIM6	15	Up
BP	GO:0042176	regulation of protein catabolic process	23/377	361/18614	1.40637e-06	6.82615e-05	5.1647e-05	HSPA1A/EEF1A1/RPL11/HSPA1B/CLU/UBB/IER3/RACK1/HSP90AB1/HSP90AA1/OAZ1/HERPUD1/ELOB/ANXA2/ECSCR/GABARAPL2/GABARAP/SUMO2/PLK2/CAV1/CST3/NDUFA13/SOX17	23	Up
BP	GO:0140694	non-membrane-bounded organelle assembly	24/377	390/18614	1.52838e-06	7.32679e-05	5.54348e-05	HSPA1A/RPS23/RPS28/RPS27/RPL10/RPL11/HSPA1B/RPS19/RPS14/RPS3/RPS15/RPL23A/EDN1/RPL5/ACTG1/RPL6/RPS5/RPL38/RPLP0/DDX3X/NPM1/RHOA/PLK2/SBDS	24	Up
BP	GO:0046390	ribose phosphate biosynthetic process	18/377	238/18614	1.84254e-06	8.72511e-05	6.60146e-05	TMSB4X/ATP5F1E/NME2/ATP5PF/ATP5MG/ATP5PD/ATP5MC2/ATP6V0C/ATP5MK/ATP5ME/ATP5MC3/NDUFC2/ATP5F1B/NDUFC1/NDUFA13/ATP5PO/ATP5MJ/NDUFB4	18	Up
BP	GO:0071826	ribonucleoprotein complex subunit organization	18/377	239/18614	1.95628e-06	9.15209e-05	6.92451e-05	RPS28/RPS27/RPL10/RPL11/RPS19/RPS14/RPS15/HSP90AB1/RPL23A/HSP90AA1/RPL13A/RPL5/RPL6/RPS5/SRSF5/RPL38/RPLP0/EIF5	18	Up
BP	GO:0034614	cellular response to reactive oxygen species	14/377	152/18614	2.66579e-06	0.000123229	9.32358e-05	FOS/JUN/RHOB/RACK1/KLF2/RPS3/EDN1/NET1/SOD2/ANXA1/PRDX1/TXN/AQP1/SOD1	14	Up
BP	GO:0045428	regulation of nitric oxide biosynthetic process	9/377	62/18614	4.10104e-06	0.000187345	0.000141746	CLU/KLF4/KLF2/HSP90AB1/EDN1/HSP90AA1/SOD2/CD34/CAV1	9	Up
BP	GO:0048872	homeostasis of number of cells	20/377	304/18614	4.25774e-06	0.000192242	0.000145451	B2M/HSPA1A/ZFP36/HSPA1B/RPS19/RPS14/RPS6/CD74/KLF2/RPS24/MIF/ANXA1/HMGB1/PRDX1/ISG15/ATP5IF1/PMAIP1/SOD1/ID2/ZFP36L1	20	Up
BP	GO:0000302	response to reactive oxygen species	16/377	205/18614	4.60418e-06	0.000205495	0.000155478	FOS/JUN/RHOB/RACK1/KLF2/RPS3/EDN1/NET1/GSTP1/SOD2/ANXA1/PRDX1/TXN/AQP1/HYAL2/SOD1	16	Up
BP	GO:1902253	regulation of intrinsic apoptotic signaling pathway by p53 class mediator	7/377	35/18614	5.45243e-06	0.000240589	0.00018203	RPL11/UBB/CD74/RPL26/RPS7/MIF/PTTG1IP	7	Up
BP	GO:2001235	positive regulation of apoptotic signaling pathway	13/377	140/18614	5.53923e-06	0.000241672	0.00018285	RPL11/UBB/RACK1/RPL26/RPS7/RPS3/TNFSF10/ATF3/HYAL2/DDIT3/PMAIP1/SOD1/CAV1	13	Up
BP	GO:0015980	energy derivation by oxidation of organic compounds	21/377	337/18614	5.71794e-06	0.000246697	0.000186652	ATP5F1E/NDUFA4/SOD2/ATP5PF/ATP5MG/ATP5PD/COX6C/COX7C/COX5B/COX4I1/RHOA/CHCHD2/ATP5ME/NDUFC2/ATP5F1B/NDUFC1/NDUFA13/ATP5PO/COX7A2/UQCRQ/NDUFB4	21	Up
BP	GO:0045732	positive regulation of protein catabolic process	16/377	209/18614	5.89796e-06	0.000251668	0.000190413	HSPA1A/HSPA1B/CLU/IER3/RACK1/HSP90AA1/OAZ1/HERPUD1/ELOB/ECSCR/GABARAP/SUMO2/PLK2/CAV1/NDUFA13/SOX17	16	Up
BP	GO:0080164	regulation of nitric oxide metabolic process	9/377	65/18614	6.12593e-06	0.000258554	0.000195623	CLU/KLF4/KLF2/HSP90AB1/EDN1/HSP90AA1/SOD2/CD34/CAV1	9	Up
BP	GO:2001056	positive regulation of cysteine-type endopeptidase activity	13/377	142/18614	6.4767e-06	0.00027042	0.000204601	CCN2/RACK1/RPS3/TNFSF10/HMGB1/CCN1/BEX3/HSPE1/DDX3X/PMAIP1/RHOA/NDUFA13/PERP	13	Up
BP	GO:0042773	ATP synthesis coupled electron transport	11/377	102/18614	6.9713e-06	0.000282067	0.000213413	NDUFA4/COX6C/COX7C/COX5B/COX4I1/CHCHD2/NDUFC2/NDUFC1/COX7A2/UQCRQ/NDUFB4	11	Up
BP	GO:0042775	mitochondrial ATP synthesis coupled electron transport	11/377	102/18614	6.9713e-06	0.000282067	0.000213413	NDUFA4/COX6C/COX7C/COX5B/COX4I1/CHCHD2/NDUFC2/NDUFC1/COX7A2/UQCRQ/NDUFB4	11	Up
BP	GO:0050792	regulation of viral process	14/377	165/18614	6.97358e-06	0.000282067	0.000213413	ZFP36/IFITM3/CD74/LY6E/IFITM2/BST2/HLA-DRB1/HMGB1/IFITM1/PPIA/ISG15/DDX3X/HEXIM1/PABPC1	14	Up
BP	GO:0006164	purine nucleotide biosynthetic process	18/377	262/18614	7.10475e-06	0.00028441	0.000215186	TMSB4X/ATP5F1E/NME2/ATP5PF/ATP5MG/ATP5PD/ATP5MC2/ATP6V0C/ATP5MK/ATP5ME/ATP5MC3/NDUFC2/ATP5F1B/NDUFC1/NDUFA13/ATP5PO/ATP5MJ/NDUFB4	18	Up
BP	GO:0072593	reactive oxygen species metabolic process	17/377	237/18614	7.2335e-06	0.000286609	0.00021685	CCN2/IER3/EDN1/IFI6/GSTP1/SOD2/CCN1/DDIT4/PRDX1/ATP5IF1/CDKN1A/PMAIP1/RHOA/SOD1/GNAI2/NDUFC2/NDUFA13	17	Up
BP	GO:0006413	translational initiation	12/377	123/18614	7.63728e-06	0.000297643	0.000225198	EIF1/PPP1R15A/RPS3A/RPS3/RPL13A/RPS5/EIF4A2/EIF4A1/DDX3X/EIF5/NPM1/EIF4G2	12	Up
BP	GO:0048144	fibroblast proliferation	11/377	103/18614	7.66529e-06	0.000297643	0.000225198	JUN/FTH1/CD74/S100A6/GSTP1/SOD2/MIF/PRDX1/AQP1/CDKN1A/CAV1	11	Up
BP	GO:0022904	respiratory electron transport chain	12/377	124/18614	8.30372e-06	0.000316111	0.000239171	NDUFA4/SOD2/COX6C/COX7C/COX5B/COX4I1/CHCHD2/NDUFC2/NDUFC1/COX7A2/UQCRQ/NDUFB4	12	Up
BP	GO:0043280	positive regulation of cysteine-type endopeptidase activity involved in apoptotic process	12/377	124/18614	8.30372e-06	0.000316111	0.000239171	CCN2/RACK1/RPS3/TNFSF10/HMGB1/CCN1/BEX3/HSPE1/DDX3X/PMAIP1/RHOA/NDUFA13	12	Up
BP	GO:0006123	mitochondrial electron transport, cytochrome c to oxygen	6/377	25/18614	8.48002e-06	0.000319688	0.000241878	NDUFA4/COX6C/COX7C/COX5B/COX4I1/COX7A2	6	Up
BP	GO:0006979	response to oxidative stress	24/377	434/18614	9.50235e-06	0.000354785	0.000268432	FOS/HSPA1A/JUN/HSPA1B/RHOB/RACK1/KLF2/RPS3/EDN1/NET1/GSTP1/SOD2/ANXA1/BTG1/PPIA/PRDX1/TXN/AQP1/SELENOP/HYAL2/CHCHD2/SOD1/SELENOK/NDUFB4	24	Up
BP	GO:0048145	regulation of fibroblast proliferation	10/377	87/18614	1.03139e-05	0.000381419	0.000288583	JUN/FTH1/CD74/S100A6/GSTP1/SOD2/MIF/AQP1/CDKN1A/CAV1	10	Up
BP	GO:0010950	positive regulation of endopeptidase activity	14/377	171/18614	1.05189e-05	0.00038533	0.000291543	CCN2/RACK1/RPS3/TNFSF10/HMGB1/CCN1/BEX3/HSPE1/DDX3X/PMAIP1/VSIR/RHOA/NDUFA13/PERP	14	Up
BP	GO:1903901	negative regulation of viral life cycle	6/377	26/18614	1.08368e-05	0.000393264	0.000297546	IFITM3/LY6E/IFITM2/BST2/IFITM1/PPIA	6	Up
BP	GO:0072522	purine-containing compound biosynthetic process	18/377	271/18614	1.12854e-05	0.000405654	0.000306919	TMSB4X/ATP5F1E/NME2/ATP5PF/ATP5MG/ATP5PD/ATP5MC2/ATP6V0C/ATP5MK/ATP5ME/ATP5MC3/NDUFC2/ATP5F1B/NDUFC1/NDUFA13/ATP5PO/ATP5MJ/NDUFB4	18	Up
BP	GO:0035304	regulation of protein dephosphorylation	10/377	88/18614	1.14295e-05	0.000405654	0.000306919	CALM1/PPP1R15A/HSP90AB1/FKBP1A/LGALS3/CALM2/PPIA/GNAI2/HSP90B1/YWHAB	10	Up
BP	GO:0045936	negative regulation of phosphate metabolic process	24/377	439/18614	1.14916e-05	0.000405654	0.000306919	GADD45B/JUN/CALM1/DUSP1/IER3/PPP1R15A/SOCS3/RACK1/DNAJA1/FKBP1A/LGALS3/GSTP1/CALM2/DDIT4/PPIA/DYNLL1/IGFBP3/CDKN1A/NPM1/HYAL2/HEXIM1/GNAI2/CAV1/YWHAB	24	Up
BP	GO:0010563	negative regulation of phosphorus metabolic process	24/377	440/18614	1.19321e-05	0.000416485	0.000315115	GADD45B/JUN/CALM1/DUSP1/IER3/PPP1R15A/SOCS3/RACK1/DNAJA1/FKBP1A/LGALS3/GSTP1/CALM2/DDIT4/PPIA/DYNLL1/IGFBP3/CDKN1A/NPM1/HYAL2/HEXIM1/GNAI2/CAV1/YWHAB	24	Up
BP	GO:2000058	regulation of ubiquitin-dependent protein catabolic process	14/377	173/18614	1.2013e-05	0.000416485	0.000315115	HSPA1A/RPL11/HSPA1B/CLU/RACK1/RPS7/HSP90AB1/HERPUD1/RPL5/ELOB/RPL23/GABARAP/SUMO2/CAV1	14	Up
BP	GO:0019079	viral genome replication	12/377	129/18614	1.24593e-05	0.000428137	0.00032393	IFI27/EEF1A1/IFITM3/HSPA8/IFITM2/BST2/IFITM1/PPIA/ISG15/DDX3X/CCL2/PABPC1	12	Up
BP	GO:0030218	erythrocyte differentiation	12/377	130/18614	1.348e-05	0.000458478	0.000346886	B2M/HSPA1A/ZFP36/HSPA1B/RPS19/RPS14/RPS6/KLF2/ISG15/ATP5IF1/ID2/ZFP36L1	12	Up
BP	GO:0033119	negative regulation of RNA splicing	6/377	27/18614	1.36965e-05	0.000458478	0.000346886	RPS13/SRSF7/RPS26/SAP18/TMBIM6/HNRNPA2B1	6	Up
BP	GO:0071280	cellular response to copper ion	6/377	27/18614	1.36965e-05	0.000458478	0.000346886	MT2A/MT1E/MT1X/MT1M/MT1F/AQP1	6	Up
BP	GO:0001916	positive regulation of T cell mediated cytotoxicity	7/377	40/18614	1.38557e-05	0.000458673	0.000347034	B2M/HLA-B/HLA-E/HLA-C/HLA-A/HLA-DRB1/HLA-DRA	7	Up
BP	GO:0052372	modulation by symbiont of entry into host	8/377	55/18614	1.39386e-05	0.000458673	0.000347034	IFITM3/CD74/LY6E/IFITM2/HLA-DRB1/HMGB1/IFITM1/CAV1	8	Up
BP	GO:1903706	regulation of hemopoiesis	23/377	415/18614	1.40828e-05	0.000459525	0.000347679	B2M/FOS/HSPA1A/ZFP36/JUNB/HLA-B/HSPA1B/NFKBIA/CD74/ACTB/IRF1/HLA-DRB1/ANXA1/HMGB1/TCIM/ISG15/PRXL2A/VSIR/RHOA/SOD1/ID2/ZFP36L1/HLA-DRA	23	Up
BP	GO:0051099	positive regulation of binding	14/377	176/18614	1.4606e-05	0.000472626	0.000357591	B2M/S100A10/RPL11/CALM1/KLF4/CLDN5/FKBP1A/HES1/ANXA2/CALM2/HMGB1/TXN/STMN1/CAV1	14	Up
BP	GO:0097191	extrinsic apoptotic signaling pathway	16/377	227/18614	1.66833e-05	0.000535384	0.000405074	IFI27/HSPA1A/HSPA1B/TNFSF10/LGALS3/IFI6/GSTP1/ICAM1/GABARAP/BEX3/ATF3/DDX3X/HYAL2/PMAIP1/CAV1/NDUFA13	16	Up
BP	GO:0043666	regulation of phosphoprotein phosphatase activity	8/377	57/18614	1.82615e-05	0.000581226	0.000439758	CALM1/PPP1R15A/HSP90AB1/FKBP1A/LGALS3/CALM2/GNAI2/HSP90B1	8	Up
BP	GO:0006458	'de novo' protein folding	7/377	42/18614	1.93641e-05	0.000601526	0.000455117	HSPA1A/HSPA1B/DNAJB1/HSPA8/CD74/FKBP1A/HSPE1	7	Up
BP	GO:0045429	positive regulation of nitric oxide biosynthetic process	7/377	42/18614	1.93641e-05	0.000601526	0.000455117	CLU/KLF4/KLF2/HSP90AB1/EDN1/HSP90AA1/SOD2	7	Up
BP	GO:0046688	response to copper ion	7/377	42/18614	1.93641e-05	0.000601526	0.000455117	MT2A/MT1E/MT1X/MT1M/MT1F/AQP1/SOD1	7	Up
BP	GO:0019646	aerobic electron transport chain	10/377	94/18614	2.05606e-05	0.000633624	0.000479403	NDUFA4/COX6C/COX7C/COX5B/COX4I1/NDUFC2/NDUFC1/COX7A2/UQCRQ/NDUFB4	10	Up
BP	GO:0002428	antigen processing and presentation of peptide antigen via MHC class Ib	5/377	18/18614	2.28805e-05	0.000699568	0.000529296	B2M/HLA-B/HLA-E/HLA-C/HLA-A	5	Up
BP	GO:0006809	nitric oxide biosynthetic process	9/377	77/18614	2.49712e-05	0.000757526	0.000573147	CLU/KLF4/KLF2/HSP90AB1/EDN1/HSP90AA1/SOD2/CD34/CAV1	9	Up
BP	GO:0071356	cellular response to tumor necrosis factor	16/377	235/18614	2.55571e-05	0.000764259	0.000578241	TMSB4X/FOS/HSPA1A/ZFP36/HSPA1B/NFKBIA/KLF2/RPS3/EDN1/HES1/GSTP1/CCL14/PLVAP/CCL2/HYAL2/ZFP36L1	16	Up
BP	GO:0010952	positive regulation of peptidase activity	14/377	185/18614	2.55868e-05	0.000764259	0.000578241	CCN2/RACK1/RPS3/TNFSF10/HMGB1/CCN1/BEX3/HSPE1/DDX3X/PMAIP1/VSIR/RHOA/NDUFA13/PERP	14	Up
BP	GO:0043620	regulation of DNA-templated transcription in response to stress	7/377	44/18614	2.65647e-05	0.000781444	0.000591244	JUN/KLF2/EGR1/TCIM/ATF3/DDIT3/TMBIM6	7	Up
BP	GO:1904407	positive regulation of nitric oxide metabolic process	7/377	44/18614	2.65647e-05	0.000781444	0.000591244	CLU/KLF4/KLF2/HSP90AB1/EDN1/HSP90AA1/SOD2	7	Up
BP	GO:0034599	cellular response to oxidative stress	18/377	290/18614	2.80132e-05	0.000817859	0.000618796	FOS/HSPA1A/JUN/HSPA1B/RHOB/RACK1/KLF2/RPS3/EDN1/NET1/SOD2/ANXA1/PPIA/PRDX1/TXN/AQP1/CHCHD2/SOD1	18	Up
BP	GO:0043903	regulation of biological process involved in symbiotic interaction	8/377	61/18614	3.03311e-05	0.000878922	0.000664996	IFITM3/CD74/LY6E/IFITM2/HLA-DRB1/HMGB1/IFITM1/CAV1	8	Up
BP	GO:0070661	leukocyte proliferation	20/377	348/18614	3.06899e-05	0.000882733	0.00066788	JUNB/HLA-E/CLU/RPS6/CD74/RPS3/HLA-A/LGALS3/CD320/HES1/IRF1/BST2/HLA-DRB1/GSTP1/MIF/ANXA1/HMGB1/CDKN1A/VSIR/SELENOK	20	Up
BP	GO:0071276	cellular response to cadmium ion	6/377	31/18614	3.18145e-05	0.000908352	0.000687263	FOS/JUN/MT1E/MT1X/MT1F/SOD1	6	Up
BP	GO:0009615	response to virus	22/377	408/18614	3.28206e-05	0.00092394	0.000699057	IFI27/IFITM3/CLU/TPT1/RPS15A/IFITM2/HSP90AA1/IFI6/IRF1/BST2/EEF1G/IFITM1/DDIT4/ISG15/DDX3X/HYAL2/PMAIP1/STMN1/CFL1/IFIT3/SELENOK/NPC2	22	Up
BP	GO:0051101	regulation of DNA binding	11/377	120/18614	3.28364e-05	0.00092394	0.000699057	TMSB4X/JUN/CALM1/KLF4/NFKBIA/ID1/HES1/CALM2/HMGB1/TXN/DDIT3	11	Up
BP	GO:0031647	regulation of protein stability	19/377	322/18614	3.38282e-05	0.000944998	0.00071499	HSPA1A/RPL11/HSPA1B/CLU/HSPA8/GAPDH/RPS7/HSP90AB1/HSP90AA1/RPL5/SERF2/RPL23/FAM107A/TMEM88/PFDN5/PFN1/TOMM7/DAD1/SOX17	19	Up
BP	GO:0030595	leukocyte chemotaxis	16/377	241/18614	3.47352e-05	0.000953473	0.000721402	RPS19/DUSP1/CD74/CXCL2/EDN1/LGALS3/BSG/RPL13A/MIF/ANXA1/HMGB1/CCL14/PPIA/CCL2/CXCL1/SBDS	16	Up
BP	GO:0097529	myeloid leukocyte migration	16/377	241/18614	3.47352e-05	0.000953473	0.000721402	RPS19/DUSP1/CD74/CXCL2/EDN1/LGALS3/BSG/RPL13A/MIF/ANXA1/HMGB1/CCL14/PPIA/CCL2/CXCL1/SELENOK	16	Up
BP	GO:0009165	nucleotide biosynthetic process	18/377	295/18614	3.50877e-05	0.000953473	0.000721402	TMSB4X/ATP5F1E/NME2/ATP5PF/ATP5MG/ATP5PD/ATP5MC2/ATP6V0C/ATP5MK/ATP5ME/ATP5MC3/NDUFC2/ATP5F1B/NDUFC1/NDUFA13/ATP5PO/ATP5MJ/NDUFB4	18	Up
BP	GO:1903900	regulation of viral life cycle	12/377	143/18614	3.51137e-05	0.000953473	0.000721402	IFITM3/CD74/LY6E/IFITM2/BST2/HLA-DRB1/HMGB1/IFITM1/PPIA/ISG15/DDX3X/PABPC1	12	Up
BP	GO:0070663	regulation of leukocyte proliferation	17/377	268/18614	3.5483e-05	0.000956808	0.000723925	HLA-E/CD74/RPS3/HLA-A/LGALS3/CD320/HES1/IRF1/BST2/HLA-DRB1/GSTP1/MIF/ANXA1/HMGB1/CDKN1A/VSIR/SELENOK	17	Up
BP	GO:1901293	nucleoside phosphate biosynthetic process	18/377	297/18614	3.83355e-05	0.00102375	0.000774573	TMSB4X/ATP5F1E/NME2/ATP5PF/ATP5MG/ATP5PD/ATP5MC2/ATP6V0C/ATP5MK/ATP5ME/ATP5MC3/NDUFC2/ATP5F1B/NDUFC1/NDUFA13/ATP5PO/ATP5MJ/NDUFB4	18	Up
BP	GO:0035456	response to interferon-beta	6/377	32/18614	3.84927e-05	0.00102375	0.000774573	IFITM3/IFITM2/IRF1/BST2/IFITM1/NDUFA13	6	Up
BP	GO:0071294	cellular response to zinc ion	5/377	20/18614	4.00432e-05	0.00105774	0.00080029	MT2A/MT1E/MT1X/MT1M/MT1F	5	Up
BP	GO:1905897	regulation of response to endoplasmic reticulum stress	9/377	82/18614	4.1506e-05	0.00108677	0.000822257	HSPA1A/CLU/PPP1R15A/RACK1/HERPUD1/DDIT3/PMAIP1/TMBIM6/CAV1	9	Up
BP	GO:0051251	positive regulation of lymphocyte activation	19/377	327/18614	4.17021e-05	0.00108677	0.000822257	B2M/HLA-E/CD74/RPS3/ACTB/HLA-A/CD320/HES1/HLA-DRB1/MIF/ANXA1/HMGB1/CDKN1A/CCL2/VSIR/RHOA/CAV1/SELENOK/HLA-DRA	19	Up
BP	GO:0061136	regulation of proteasomal protein catabolic process	14/377	194/18614	4.32562e-05	0.00111976	0.000847215	HSPA1A/RPL11/HSPA1B/CLU/UBB/RACK1/HSP90AB1/HERPUD1/ELOB/ECSCR/GABARAPL2/GABARAP/SUMO2/CAV1	14	Up
BP	GO:0006457	protein folding	15/377	220/18614	4.48326e-05	0.00115288	0.000872275	B2M/HSPA1A/HSPA1B/DNAJB1/CLU/HSPA8/CD74/DNAJA1/HSP90AB1/FKBP1A/HSP90AA1/PPIA/HSPE1/PFDN5/HSP90B1	15	Up
BP	GO:0008630	intrinsic apoptotic signaling pathway in response to DNA damage	10/377	103/18614	4.56666e-05	0.0011607	0.000878193	CLU/TPT1/IER3/CD74/RPL26/RPS3/SOD2/MIF/DDIT4/CDKN1A	10	Up
BP	GO:0046209	nitric oxide metabolic process	9/377	83/18614	4.57346e-05	0.0011607	0.000878193	CLU/KLF4/KLF2/HSP90AB1/EDN1/HSP90AA1/SOD2/CD34/CAV1	9	Up
BP	GO:0051085	chaperone cofactor-dependent protein refolding	6/377	33/18614	4.62496e-05	0.00116615	0.000882315	HSPA1A/HSPA1B/DNAJB1/HSPA8/CD74/HSPE1	6	Up
BP	GO:0046596	regulation of viral entry into host cell	7/377	48/18614	4.76132e-05	0.00119279	0.000902468	IFITM3/CD74/LY6E/IFITM2/HLA-DRB1/HMGB1/IFITM1	7	Up
BP	GO:2001057	reactive nitrogen species metabolic process	9/377	84/18614	5.03214e-05	0.00125255	0.000947686	CLU/KLF4/KLF2/HSP90AB1/EDN1/HSP90AA1/SOD2/CD34/CAV1	9	Up
BP	GO:0001906	cell killing	14/377	197/18614	5.11545e-05	0.00126437	0.000956628	B2M/HLA-B/HLA-E/HLA-C/RPL30/RPS19/GAPDH/HLA-A/CD59/HLA-DRB1/ICAM1/PRDX1/TUBB4B/HLA-DRA	14	Up
BP	GO:0050870	positive regulation of T cell activation	16/377	249/18614	5.14475e-05	0.00126437	0.000956628	B2M/HLA-E/CD74/RPS3/ACTB/HLA-A/HES1/HLA-DRB1/ANXA1/HMGB1/CCL2/VSIR/RHOA/CAV1/SELENOK/HLA-DRA	16	Up
BP	GO:0050900	leukocyte migration	21/377	393/18614	5.6363e-05	0.00137118	0.00103744	RPS19/DUSP1/CD74/CXCL2/EDN1/LGALS3/BSG/RPL13A/MIF/ANXA1/ICAM1/HMGB1/CCL14/PPIA/PLVAP/CD34/CCL2/RHOA/CXCL1/SELENOK/SBDS	21	Up
BP	GO:0036293	response to decreased oxygen levels	18/377	306/18614	5.65e-05	0.00137118	0.00103744	FOS/JUND/RGCC/CCN2/EDN1/EGR1/SOD2/SLC2A1/DDIT4/AQP1/CD34/PMAIP1/RHOA/TMBIM6/CHCHD2/CAV1/HSP90B1/ZFP36L1	18	Up
BP	GO:0050867	positive regulation of cell activation	21/377	394/18614	5.84495e-05	0.00140969	0.00106657	B2M/HLA-E/JUND/CCN2/CD74/RPS3/ACTB/HLA-A/CD320/HES1/HLA-DRB1/MIF/ANXA1/HMGB1/CDKN1A/CCL2/VSIR/RHOA/CAV1/SELENOK/HLA-DRA	21	Up
BP	GO:0045926	negative regulation of growth	16/377	252/18614	5.93401e-05	0.00142233	0.00107614	HSPA1A/MT2A/MT1E/HSPA1B/RACK1/MT1X/BST2/MT1M/MT1F/BTG1/DDX3X/CDKN1A/HYAL2/CCDC85B/NDUFA13/SOX17	16	Up
BP	GO:0071248	cellular response to metal ion	14/377	200/18614	6.02857e-05	0.00143613	0.00108658	B2M/FOS/JUN/JUNB/MT2A/MT1E/JUND/FOSB/EDN1/MT1X/MT1M/MT1F/AQP1/SOD1	14	Up
BP	GO:0001914	regulation of T cell mediated cytotoxicity	7/377	50/18614	6.23866e-05	0.00147712	0.00111759	B2M/HLA-B/HLA-E/HLA-C/HLA-A/HLA-DRB1/HLA-DRA	7	Up
BP	GO:0042542	response to hydrogen peroxide	11/377	129/18614	6.40101e-05	0.00150637	0.00113973	RHOB/RACK1/KLF2/RPS3/EDN1/NET1/SOD2/ANXA1/TXN/AQP1/SOD1	11	Up
BP	GO:0010038	response to metal ion	20/377	367/18614	6.45026e-05	0.00150882	0.00114158	B2M/FOS/JUN/JUNB/MT2A/MT1E/JUND/CALM1/FOSB/EDN1/BSG/MT1X/SOD2/ACTG1/MT1M/CALM2/MT1F/AQP1/SOD1/CAV1	20	Up
BP	GO:0001819	positive regulation of cytokine production	24/377	489/18614	6.49481e-05	0.00151014	0.00114258	B2M/HSPA1A/HLA-E/HSPA1B/CLU/RGCC/GAPDH/CD74/RPS3/HLA-A/EGR1/HSP90AA1/IRF1/MIF/ANXA1/HMGB1/ISG15/CD34/DDX3X/HYAL2/DDIT3/S100A13/SOD1/SELENOK	24	Up
BP	GO:0032069	regulation of nuclease activity	5/377	22/18614	6.57829e-05	0.00152045	0.00115038	HSPA1A/RPS3/HMGB1/NPM1/TMBIM6	5	Up
BP	GO:0060326	cell chemotaxis	18/377	312/18614	7.25028e-05	0.00166585	0.00126039	TMSB4X/RPS19/DUSP1/CD74/CXCL2/EDN1/LGALS3/BSG/RPL13A/MIF/ANXA1/HMGB1/CCL14/NR4A1/PPIA/CCL2/CXCL1/SBDS	18	Up
BP	GO:0034612	response to tumor necrosis factor	16/377	257/18614	7.48772e-05	0.00171028	0.00129401	TMSB4X/FOS/HSPA1A/ZFP36/HSPA1B/NFKBIA/KLF2/RPS3/EDN1/HES1/GSTP1/CCL14/PLVAP/CCL2/HYAL2/ZFP36L1	16	Up
BP	GO:0009408	response to heat	10/377	110/18614	8.01035e-05	0.00181896	0.00137623	HSPA1A/HSPA1B/DNAJB1/DNAJA1/HSP90AB1/HSP90AA1/IGFBP7/TCIM/CD34/SOD1	10	Up
BP	GO:2001236	regulation of extrinsic apoptotic signaling pathway	12/377	156/18614	8.21334e-05	0.00184167	0.00139342	HSPA1A/HSPA1B/TNFSF10/LGALS3/IFI6/GSTP1/ICAM1/ATF3/DDX3X/HYAL2/PMAIP1/CAV1	12	Up
BP	GO:0019885	antigen processing and presentation of endogenous peptide antigen via MHC class I	5/377	23/18614	8.26665e-05	0.00184167	0.00139342	B2M/HLA-B/HLA-E/HLA-C/HLA-A	5	Up
BP	GO:0051131	chaperone-mediated protein complex assembly	5/377	23/18614	8.26665e-05	0.00184167	0.00139342	HSPA1A/CLU/HSP90AB1/HSP90AA1/HOPX	5	Up
BP	GO:0051881	regulation of mitochondrial membrane potential	8/377	70/18614	8.3001e-05	0.00184167	0.00139342	UBB/RACK1/IFI6/SOD2/ATP5IF1/PMAIP1/SOD1/NDUFC2	8	Up
BP	GO:0048525	negative regulation of viral process	9/377	90/18614	8.67905e-05	0.00191482	0.00144876	ZFP36/IFITM3/LY6E/IFITM2/BST2/IFITM1/PPIA/ISG15/HEXIM1	9	Up
BP	GO:0043516	regulation of DNA damage response, signal transduction by p53 class mediator	6/377	37/18614	9.06699e-05	0.0019891	0.00150496	CD74/RPL26/MIF/DDX5/PTTG1IP/PMAIP1	6	Up
BP	GO:0048002	antigen processing and presentation of peptide antigen	8/377	71/18614	9.19121e-05	0.00200503	0.00151701	B2M/HLA-B/HLA-E/HLA-C/CD74/HLA-A/HLA-DRB1/HLA-DRA	8	Up
BP	GO:0002696	positive regulation of leukocyte activation	20/377	377/18614	9.31866e-05	0.00201024	0.00152096	B2M/HLA-E/JUND/CD74/RPS3/ACTB/HLA-A/CD320/HES1/HLA-DRB1/MIF/ANXA1/HMGB1/CDKN1A/CCL2/VSIR/RHOA/CAV1/SELENOK/HLA-DRA	20	Up
BP	GO:0050863	regulation of T cell activation	20/377	377/18614	9.31866e-05	0.00201024	0.00152096	B2M/JUNB/HLA-E/CD74/RPS3/ACTB/HLA-A/LGALS3/HES1/IRF1/HLA-DRB1/ANXA1/HMGB1/CCL2/VSIR/RHOA/SOD1/CAV1/SELENOK/HLA-DRA	20	Up
BP	GO:0009266	response to temperature stimulus	13/377	183/18614	9.4733e-05	0.00203231	0.00153766	FOS/HSPA1A/HSPA1B/DNAJB1/NFKBIA/DNAJA1/HSP90AB1/HSP90AA1/SOD2/IGFBP7/TCIM/CD34/SOD1	13	Up
BP	GO:0071383	cellular response to steroid hormone stimulus	14/377	209/18614	9.67462e-05	0.0020641	0.0015617	HSPA1A/ZFP36/HSPA1B/HSPA8/SRARP/DNAJA1/EDN1/ANXA1/DDIT4/DDX5/FAM107A/AQP1/RHOA/ZFP36L1	14	Up
BP	GO:0030330	DNA damage response, signal transduction by p53 class mediator	8/377	72/18614	0.000101601	0.00215583	0.00163111	CD74/RPL26/MIF/DDX5/PTTG1IP/CDKN1A/PMAIP1/PLK2	8	Up
BP	GO:0046686	response to cadmium ion	7/377	54/18614	0.000103198	0.00216604	0.00163883	FOS/JUN/MT1E/MT1X/SOD2/MT1F/SOD1	7	Up
BP	GO:0071385	cellular response to glucocorticoid stimulus	7/377	54/18614	0.000103198	0.00216604	0.00163883	ZFP36/EDN1/ANXA1/DDIT4/FAM107A/AQP1/ZFP36L1	7	Up
BP	GO:0043618	regulation of transcription from RNA polymerase II promoter in response to stress	6/377	38/18614	0.00010585	0.00218624	0.00165412	JUN/KLF2/EGR1/ATF3/DDIT3/TMBIM6	6	Up
BP	GO:0051084	'de novo' posttranslational protein folding	6/377	38/18614	0.00010585	0.00218624	0.00165412	HSPA1A/HSPA1B/DNAJB1/HSPA8/CD74/HSPE1	6	Up
BP	GO:1902229	regulation of intrinsic apoptotic signaling pathway in response to DNA damage	6/377	38/18614	0.00010585	0.00218624	0.00165412	CLU/TPT1/CD74/RPL26/RPS3/MIF	6	Up
BP	GO:0001666	response to hypoxia	17/377	293/18614	0.000106926	0.00219679	0.0016621	FOS/JUND/RGCC/EDN1/EGR1/SOD2/SLC2A1/DDIT4/AQP1/CD34/PMAIP1/RHOA/TMBIM6/CHCHD2/CAV1/HSP90B1/ZFP36L1	17	Up
BP	GO:0046634	regulation of alpha-beta T cell activation	10/377	114/18614	0.000108232	0.00221192	0.00167355	JUNB/HLA-E/HLA-A/IRF1/HLA-DRB1/ANXA1/HMGB1/VSIR/RHOA/HLA-DRA	10	Up
BP	GO:1903052	positive regulation of proteolysis involved in cellular protein catabolic process	11/377	137/18614	0.000110323	0.00224285	0.00169695	HSPA1A/HSPA1B/CLU/RACK1/HERPUD1/ELOB/ECSCR/GABARAP/ATP5IF1/SUMO2/CAV1	11	Up
BP	GO:0032436	positive regulation of proteasomal ubiquitin-dependent protein catabolic process	9/377	93/18614	0.000112077	0.0022549	0.00170606	HSPA1A/HSPA1B/CLU/RACK1/HERPUD1/ELOB/GABARAP/SUMO2/CAV1	9	Up
BP	GO:0070301	cellular response to hydrogen peroxide	9/377	93/18614	0.000112077	0.0022549	0.00170606	RHOB/RACK1/KLF2/RPS3/EDN1/NET1/ANXA1/TXN/AQP1	9	Up
BP	GO:0050670	regulation of lymphocyte proliferation	15/377	239/18614	0.000114256	0.00228689	0.00173027	HLA-E/CD74/RPS3/HLA-A/LGALS3/CD320/HES1/IRF1/HLA-DRB1/MIF/ANXA1/HMGB1/CDKN1A/VSIR/SELENOK	15	Up
BP	GO:0050821	protein stabilization	14/377	213/18614	0.00011831	0.00235589	0.00178248	HSPA1A/RPL11/HSPA1B/CLU/GAPDH/RPS7/HSP90AB1/HSP90AA1/RPL5/RPL23/TMEM88/PFDN5/PFN1/SOX17	14	Up
BP	GO:0051100	negative regulation of binding	12/377	163/18614	0.000124936	0.00247513	0.00187269	B2M/TMSB4X/JUN/NFKBIA/RACK1/ID1/ACTB/C4orf3/CDKN1A/DDIT3/TMBIM6/CAV1	12	Up
BP	GO:0002475	antigen processing and presentation via MHC class Ib	5/377	25/18614	0.000126249	0.00248846	0.00188278	B2M/HLA-B/HLA-E/HLA-C/HLA-A	5	Up
BP	GO:1901800	positive regulation of proteasomal protein catabolic process	10/377	117/18614	0.000134449	0.0026367	0.00199494	HSPA1A/HSPA1B/CLU/RACK1/HERPUD1/ELOB/ECSCR/GABARAP/SUMO2/CAV1	10	Up
BP	GO:0032944	regulation of mononuclear cell proliferation	15/377	243/18614	0.000137281	0.0026787	0.00202671	HLA-E/CD74/RPS3/HLA-A/LGALS3/CD320/HES1/IRF1/HLA-DRB1/MIF/ANXA1/HMGB1/CDKN1A/VSIR/SELENOK	15	Up
BP	GO:1902947	regulation of tau-protein kinase activity	4/377	14/18614	0.00014114	0.00274024	0.00207327	CLU/HSP90AB1/EGR1/HSP90AA1	4	Up
BP	GO:0002478	antigen processing and presentation of exogenous peptide antigen	6/377	40/18614	0.000142237	0.00274145	0.0020742	B2M/HLA-E/CD74/HLA-A/HLA-DRB1/HLA-DRA	6	Up
BP	GO:0032434	regulation of proteasomal ubiquitin-dependent protein catabolic process	11/377	141/18614	0.000142615	0.00274145	0.0020742	HSPA1A/RPL11/HSPA1B/CLU/RACK1/HSP90AB1/HERPUD1/ELOB/GABARAP/SUMO2/CAV1	11	Up
BP	GO:0070665	positive regulation of leukocyte proliferation	12/377	166/18614	0.000148443	0.00283943	0.00214832	HLA-E/CD74/RPS3/HLA-A/CD320/HES1/BST2/MIF/ANXA1/HMGB1/CDKN1A/SELENOK	12	Up
BP	GO:1903039	positive regulation of leukocyte cell-cell adhesion	16/377	273/18614	0.000151142	0.00287689	0.00217667	B2M/HLA-E/CD74/RPS3/ACTB/HLA-A/HES1/HLA-DRB1/ANXA1/HMGB1/CCL2/VSIR/RHOA/CAV1/SELENOK/HLA-DRA	16	Up
BP	GO:0006414	translational elongation	7/377	58/18614	0.000163469	0.003086	0.00233488	EEF1A1/RPLP1/RACK1/RPLP2/EEF1G/EEF1B2/EEF1D	7	Up
BP	GO:0140467	integrated stress response signaling	6/377	41/18614	0.000163806	0.003086	0.00233488	FOS/JUN/JUNB/PPP1R15A/CEBPD/DDIT3	6	Up
BP	GO:0070482	response to oxygen levels	18/377	333/18614	0.000164513	0.003086	0.00233488	FOS/JUND/RGCC/CCN2/EDN1/EGR1/SOD2/SLC2A1/DDIT4/AQP1/CD34/PMAIP1/RHOA/TMBIM6/CHCHD2/CAV1/HSP90B1/ZFP36L1	18	Up
BP	GO:0032642	regulation of chemokine production	9/377	98/18614	0.000167827	0.00311806	0.00235914	KLF4/CD74/EGR1/ACKR1/GSTP1/MIF/HMGB1/DDX3X/SELENOK	9	Up
BP	GO:0034620	cellular response to unfolded protein	9/377	98/18614	0.000167827	0.00311806	0.00235914	HSPA1A/HSPA1B/PPP1R15A/HSPA8/RACK1/HERPUD1/ATF3/DDIT3/TMBIM6	9	Up
BP	GO:0034250	positive regulation of cellular amide metabolic process	12/377	169/18614	0.000175638	0.00324762	0.00245716	VIM/CLU/PPP1R15A/RPL26/RPS4X/RPL5/CCN1/DDX3X/NPM1/RHOA/CNBP/PABPC1	12	Up
BP	GO:0031398	positive regulation of protein ubiquitination	10/377	121/18614	0.00017758	0.00326798	0.00247257	UBB/FKBP1A/SKP1/FAM107A/GABARAP/DDX3X/PTTG1IP/CAV1/RPS2/UBE2S	10	Up
BP	GO:0032602	chemokine production	9/377	99/18614	0.000181371	0.00331355	0.00250704	KLF4/CD74/EGR1/ACKR1/GSTP1/MIF/HMGB1/DDX3X/SELENOK	9	Up
BP	GO:0001913	T cell mediated cytotoxicity	7/377	59/18614	0.00018229	0.00331355	0.00250704	B2M/HLA-B/HLA-E/HLA-C/HLA-A/HLA-DRB1/HLA-DRA	7	Up
BP	GO:0050671	positive regulation of lymphocyte proliferation	11/377	145/18614	0.000182616	0.00331355	0.00250704	HLA-E/CD74/RPS3/HLA-A/CD320/HES1/MIF/ANXA1/HMGB1/CDKN1A/SELENOK	11	Up
BP	GO:0006959	humoral immune response	15/377	250/18614	0.000187364	0.00338389	0.00256027	HLA-E/RPL30/CLU/RPS19/RGCC/A2M/GAPDH/FAU/CXCL2/HLA-A/RPL39/CD59/HLA-DRB1/CCL2/CXCL1	15	Up
BP	GO:0002698	negative regulation of immune effector process	10/377	122/18614	0.000190016	0.00341589	0.00258448	HLA-B/HLA-E/RPS19/A2M/HLA-A/LGALS3/CD59/BST2/ANXA1/TMBIM6	10	Up
BP	GO:0071453	cellular response to oxygen levels	12/377	172/18614	0.000206979	0.00370368	0.00280222	FOS/JUND/RGCC/EDN1/EGR1/AQP1/CD34/PMAIP1/TMBIM6/CHCHD2/CAV1/ZFP36L1	12	Up
BP	GO:0071364	cellular response to epidermal growth factor stimulus	6/377	43/18614	0.000214661	0.00382352	0.00289289	FOS/ZFP36/EEF1A1/ID1/NCL/ZFP36L1	6	Up
BP	GO:0032946	positive regulation of mononuclear cell proliferation	11/377	148/18614	0.000218527	0.00387462	0.00293155	HLA-E/CD74/RPS3/HLA-A/CD320/HES1/MIF/ANXA1/HMGB1/CDKN1A/SELENOK	11	Up
BP	GO:0043542	endothelial cell migration	16/377	283/18614	0.000227542	0.00399848	0.00302527	TMSB4X/RGCC/KLF4/RHOB/ID1/EDN1/CLEC14A/ANXA1/HMGB1/NR4A1/SPARC/RHOA/PLK2/ATP5F1B/ANXA3/GLUL	16	Up
BP	GO:1990830	cellular response to leukemia inhibitory factor	9/377	102/18614	0.000227573	0.00399848	0.00302527	KLF4/SOCS3/SRSF7/EIF4A2/SRSF3/SPOCK2/NCL/RPS16/SOX17	9	Up
BP	GO:0071456	cellular response to hypoxia	11/377	149/18614	0.000231752	0.00405358	0.00306695	FOS/JUND/RGCC/EDN1/EGR1/AQP1/CD34/PMAIP1/TMBIM6/CHCHD2/ZFP36L1	11	Up
BP	GO:0021762	substantia nigra development	6/377	44/18614	0.00024436	0.00420926	0.00318474	CALM1/ACTB/ATP5PF/CALM2/DYNLL1/RHOA	6	Up
BP	GO:1903573	negative regulation of response to endoplasmic reticulum stress	6/377	44/18614	0.00024436	0.00420926	0.00318474	HSPA1A/CLU/PPP1R15A/RACK1/HERPUD1/TMBIM6	6	Up
BP	GO:0032677	regulation of interleukin-8 production	9/377	103/18614	0.000244989	0.00420926	0.00318474	TMSB4X/HSPA1A/HSPA1B/KLF4/CD74/ANXA1/HMGB1/HYAL2/DDIT3	9	Up
BP	GO:1990823	response to leukemia inhibitory factor	9/377	103/18614	0.000244989	0.00420926	0.00318474	KLF4/SOCS3/SRSF7/EIF4A2/SRSF3/SPOCK2/NCL/RPS16/SOX17	9	Up
BP	GO:0002486	antigen processing and presentation of endogenous peptide antigen via MHC class I via ER pathway, TAP-independent	4/377	16/18614	0.00024851	0.0042323	0.00320218	HLA-B/HLA-E/HLA-C/HLA-A	4	Up
BP	GO:0061684	chaperone-mediated autophagy	4/377	16/18614	0.00024851	0.0042323	0.00320218	EEF1A1/CLU/HSPA8/HSP90AA1	4	Up
BP	GO:0051346	negative regulation of hydrolase activity	18/377	345/18614	0.000253868	0.00426759	0.00322888	KLF4/PPP1R15A/A2M/GAPDH/FKBP1A/LGALS3/IFI6/CSTB/ANXA1/NR4A1/ARL6IP1/AQP1/ATP5IF1/SPOCK2/DDX3X/TMBIM6/GNAI2/CST3	18	Up
BP	GO:0006446	regulation of translational initiation	8/377	82/18614	0.000253879	0.00426759	0.00322888	EIF1/PPP1R15A/RPL13A/EIF4A2/DDX3X/EIF5/NPM1/EIF4G2	8	Up
BP	GO:0010921	regulation of phosphatase activity	8/377	82/18614	0.000253879	0.00426759	0.00322888	CALM1/PPP1R15A/HSP90AB1/FKBP1A/LGALS3/CALM2/GNAI2/HSP90B1	8	Up
BP	GO:0032637	interleukin-8 production	9/377	104/18614	0.000263497	0.00439521	0.00332543	TMSB4X/HSPA1A/HSPA1B/KLF4/CD74/ANXA1/HMGB1/HYAL2/DDIT3	9	Up
BP	GO:0035303	regulation of dephosphorylation	10/377	127/18614	0.000263735	0.00439521	0.00332543	CALM1/PPP1R15A/HSP90AB1/FKBP1A/LGALS3/CALM2/PPIA/GNAI2/HSP90B1/YWHAB	10	Up
BP	GO:0022900	electron transport chain	12/377	177/18614	0.000269809	0.00447722	0.00338748	NDUFA4/SOD2/COX6C/COX7C/COX5B/COX4I1/CHCHD2/NDUFC2/NDUFC1/COX7A2/UQCRQ/NDUFB4	12	Up
BP	GO:0071241	cellular response to inorganic substance	14/377	231/18614	0.000275001	0.00452261	0.00342182	B2M/FOS/JUN/JUNB/MT2A/MT1E/JUND/FOSB/EDN1/MT1X/MT1M/MT1F/AQP1/SOD1	14	Up
BP	GO:0070059	intrinsic apoptotic signaling pathway in response to endoplasmic reticulum stress	7/377	63/18614	0.000275861	0.00452261	0.00342182	HSPA1A/PPP1R15A/HERPUD1/DDIT3/PMAIP1/TMBIM6/SELENOK	7	Up
BP	GO:1903037	regulation of leukocyte cell-cell adhesion	19/377	378/18614	0.000276039	0.00452261	0.00342182	B2M/HLA-E/KLF4/CD74/RPS3/ACTB/HLA-A/LGALS3/HES1/IRF1/HLA-DRB1/ANXA1/HMGB1/CCL2/VSIR/RHOA/CAV1/SELENOK/HLA-DRA	19	Up
BP	GO:1990266	neutrophil migration	10/377	128/18614	0.000281034	0.0045851	0.0034691	CD74/CXCL2/EDN1/LGALS3/BSG/CCL14/PPIA/CCL2/CXCL1/SELENOK	10	Up
BP	GO:0071384	cellular response to corticosteroid stimulus	7/377	64/18614	0.000304428	0.004946	0.00374217	ZFP36/EDN1/ANXA1/DDIT4/FAM107A/AQP1/ZFP36L1	7	Up
BP	GO:0002476	antigen processing and presentation of endogenous peptide antigen via MHC class Ib	4/377	17/18614	0.000319804	0.00512302	0.0038761	HLA-B/HLA-E/HLA-C/HLA-A	4	Up
BP	GO:0002484	antigen processing and presentation of endogenous peptide antigen via MHC class I via ER pathway	4/377	17/18614	0.000319804	0.00512302	0.0038761	HLA-B/HLA-E/HLA-C/HLA-A	4	Up
BP	GO:0031053	primary miRNA processing	4/377	17/18614	0.000319804	0.00512302	0.0038761	DDX5/SRSF3/DDX3X/HNRNPA2B1	4	Up
BP	GO:0042594	response to starvation	13/377	207/18614	0.000320601	0.00512302	0.0038761	FOS/ZFP36/HSPA8/SLC2A1/MFSD2A/GABARAPL2/GABARAP/ATF3/CDKN1A/DDIT3/PMAIP1/GLUL/HNRNPA1	13	Up
BP	GO:0042326	negative regulation of phosphorylation	19/377	383/18614	0.000325244	0.00514735	0.00389451	GADD45B/JUN/CALM1/DUSP1/IER3/SOCS3/RACK1/DNAJA1/GSTP1/CALM2/DDIT4/PPIA/DYNLL1/IGFBP3/CDKN1A/NPM1/HYAL2/HEXIM1/CAV1	19	Up
BP	GO:1902074	response to salt	19/377	383/18614	0.000325244	0.00514735	0.00389451	B2M/FOS/JUN/JUNB/JUND/CALM1/FOSB/EDN1/EGR1/HSP90AA1/SOD2/ACTG1/CALM2/TMBIM6/SOD1/GNAI2/CAV1/HNRNPA1/HSP90B1	19	Up
BP	GO:0030593	neutrophil chemotaxis	9/377	107/18614	0.000326101	0.00514735	0.00389451	CD74/CXCL2/EDN1/LGALS3/BSG/CCL14/PPIA/CCL2/CXCL1	9	Up
BP	GO:0007159	leukocyte cell-cell adhesion	20/377	415/18614	0.000331749	0.0052153	0.00394592	B2M/HLA-E/KLF4/CD74/RPS3/ACTB/HLA-A/LGALS3/HES1/IRF1/HLA-DRB1/ANXA1/ICAM1/HMGB1/CCL2/VSIR/RHOA/CAV1/SELENOK/HLA-DRA	20	Up
BP	GO:0002697	regulation of immune effector process	19/377	384/18614	0.000335954	0.00526012	0.00397983	B2M/JUNB/HLA-B/HLA-E/HLA-C/RPS19/A2M/CD74/HLA-A/LGALS3/CD59/BST2/HLA-DRB1/MIF/ANXA1/ICAM1/HMGB1/TMBIM6/HLA-DRA	19	Up
BP	GO:0071621	granulocyte chemotaxis	10/377	131/18614	0.000338722	0.00528216	0.0039965	CD74/CXCL2/EDN1/LGALS3/BSG/ANXA1/CCL14/PPIA/CCL2/CXCL1	10	Up
BP	GO:0097530	granulocyte migration	11/377	156/18614	0.000344665	0.00535334	0.00405036	CD74/CXCL2/EDN1/LGALS3/BSG/ANXA1/CCL14/PPIA/CCL2/CXCL1/SELENOK	11	Up
BP	GO:0048024	regulation of mRNA splicing, via spliceosome	9/377	108/18614	0.000349514	0.00539965	0.0040854	HSPA8/SRSF7/DDX5/SRSF3/SAP18/NCL/HNRNPA2B1/HNRNPA1/RBM8A	9	Up
BP	GO:0045069	regulation of viral genome replication	8/377	86/18614	0.000352391	0.00539965	0.0040854	IFITM3/IFITM2/BST2/IFITM1/PPIA/ISG15/DDX3X/PABPC1	8	Up
BP	GO:0045646	regulation of erythrocyte differentiation	6/377	47/18614	0.000353209	0.00539965	0.0040854	B2M/HSPA1A/ZFP36/HSPA1B/ISG15/ZFP36L1	6	Up
BP	GO:0070849	response to epidermal growth factor	6/377	47/18614	0.000353209	0.00539965	0.0040854	FOS/ZFP36/EEF1A1/ID1/NCL/ZFP36L1	6	Up
BP	GO:0036294	cellular response to decreased oxygen levels	11/377	157/18614	0.000364053	0.00554359	0.00419431	FOS/JUND/RGCC/EDN1/EGR1/AQP1/CD34/PMAIP1/TMBIM6/CHCHD2/ZFP36L1	11	Up
BP	GO:0030099	myeloid cell differentiation	20/377	421/18614	0.00039861	0.00592912	0.004486	B2M/FOS/HSPA1A/JUN/ZFP36/JUNB/HSPA1B/RPS19/NFKBIA/RPS14/RPS6/CD74/KLF2/HLA-DRB1/ANXA2/ISG15/ATP5IF1/PRXL2A/ID2/ZFP36L1	20	Up
BP	GO:0031341	regulation of cell killing	9/377	110/18614	0.000400514	0.00592912	0.004486	B2M/HLA-B/HLA-E/HLA-C/HLA-A/CD59/HLA-DRB1/ICAM1/HLA-DRA	9	Up
BP	GO:1901222	regulation of NIK/NF-kappaB signaling	9/377	110/18614	0.000400514	0.00592912	0.004486	TMSB4X/NFKBIA/RPS3/EDN1/PRDX1/TCIM/DDX3X/RHOA/NDUFC2	9	Up
BP	GO:0045619	regulation of lymphocyte differentiation	13/377	212/18614	0.000403162	0.00592912	0.004486	JUNB/CD74/ACTB/IRF1/HLA-DRB1/ANXA1/HMGB1/VSIR/RHOA/SOD1/ID2/ZFP36L1/HLA-DRA	13	Up
BP	GO:0001912	positive regulation of leukocyte mediated cytotoxicity	7/377	67/18614	0.000404638	0.00592912	0.004486	B2M/HLA-B/HLA-E/HLA-C/HLA-A/HLA-DRB1/HLA-DRA	7	Up
BP	GO:0034605	cellular response to heat	7/377	67/18614	0.000404638	0.00592912	0.004486	HSPA1A/HSPA1B/DNAJB1/HSP90AB1/HSP90AA1/TCIM/CD34	7	Up
BP	GO:0035455	response to interferon-alpha	4/377	18/18614	0.00040464	0.00592912	0.004486	IFITM3/IFITM2/BST2/IFITM1	4	Up
BP	GO:0072567	chemokine (C-X-C motif) ligand 2 production	4/377	18/18614	0.00040464	0.00592912	0.004486	KLF4/CD74/MIF/HMGB1	4	Up
BP	GO:0090083	regulation of inclusion body assembly	4/377	18/18614	0.00040464	0.00592912	0.004486	HSPA1A/HSPA1B/DNAJB1/CLU	4	Up
BP	GO:2000341	regulation of chemokine (C-X-C motif) ligand 2 production	4/377	18/18614	0.00040464	0.00592912	0.004486	KLF4/CD74/MIF/HMGB1	4	Up
BP	GO:0001516	prostaglandin biosynthetic process	5/377	32/18614	0.000425961	0.00614872	0.00465215	CD74/EDN1/MIF/ANXA1/PTGDS	5	Up
BP	GO:0035308	negative regulation of protein dephosphorylation	5/377	32/18614	0.000425961	0.00614872	0.00465215	PPP1R15A/FKBP1A/LGALS3/GNAI2/YWHAB	5	Up
BP	GO:0046457	prostanoid biosynthetic process	5/377	32/18614	0.000425961	0.00614872	0.00465215	CD74/EDN1/MIF/ANXA1/PTGDS	5	Up
BP	GO:1902235	regulation of endoplasmic reticulum stress-induced intrinsic apoptotic signaling pathway	5/377	32/18614	0.000425961	0.00614872	0.00465215	HSPA1A/HERPUD1/DDIT3/PMAIP1/TMBIM6	5	Up
BP	GO:2000060	positive regulation of ubiquitin-dependent protein catabolic process	9/377	111/18614	0.000428223	0.00615849	0.00465954	HSPA1A/HSPA1B/CLU/RACK1/HERPUD1/ELOB/GABARAP/SUMO2/CAV1	9	Up
BP	GO:0045861	negative regulation of proteolysis	17/377	330/18614	0.000433036	0.00620472	0.00469451	RPL11/KLF4/A2M/GAPDH/RPS7/HSP90AB1/IFI6/RPL5/CSTB/NR4A1/ARL6IP1/GABARAPL2/RPL23/AQP1/SPOCK2/DDX3X/CST3	17	Up
BP	GO:0030217	T cell differentiation	16/377	300/18614	0.000435041	0.00621053	0.00469891	B2M/JUNB/RPS6/CD74/ACTB/EGR1/IRF1/HLA-DRB1/ANXA1/HMGB1/RPL22/VSIR/RHOA/SOD1/ZFP36L1/HLA-DRA	16	Up
BP	GO:0010043	response to zinc ion	6/377	49/18614	0.000444625	0.00630102	0.00476738	MT2A/MT1E/MT1X/SOD2/MT1M/MT1F	6	Up
BP	GO:0019884	antigen processing and presentation of exogenous antigen	6/377	49/18614	0.000444625	0.00630102	0.00476738	B2M/HLA-E/CD74/HLA-A/HLA-DRB1/HLA-DRA	6	Up
BP	GO:0043434	response to peptide hormone	20/377	427/18614	0.000476926	0.0067342	0.00509512	FOS/JUND/CCN2/SOCS3/BTG2/TNFSF10/EDN1/EGR1/BSG/ANXA1/SLC2A1/NR4A1/BTG1/SRSF5/NCL/GNAI2/LEPROT/CAV1/ZFP36L1/CA2	20	Up
BP	GO:0002711	positive regulation of T cell mediated immunity	7/377	69/18614	0.000484955	0.00679813	0.00514349	B2M/HLA-B/HLA-E/HLA-C/HLA-A/HLA-DRB1/HLA-DRA	7	Up
BP	GO:0061077	chaperone-mediated protein folding	7/377	69/18614	0.000484955	0.00679813	0.00514349	HSPA1A/HSPA1B/DNAJB1/CLU/HSPA8/CD74/HSPE1	7	Up
BP	GO:0006692	prostanoid metabolic process	6/377	50/18614	0.000496748	0.00691353	0.0052308	CD74/EDN1/GSTP1/MIF/ANXA1/PTGDS	6	Up
BP	GO:0006693	prostaglandin metabolic process	6/377	50/18614	0.000496748	0.00691353	0.0052308	CD74/EDN1/GSTP1/MIF/ANXA1/PTGDS	6	Up
BP	GO:0030901	midbrain development	8/377	91/18614	0.000517163	0.00717194	0.00542632	CALM1/ACTB/HES1/ATP5PF/CALM2/DYNLL1/RHOA/UQCRQ	8	Up
BP	GO:0019882	antigen processing and presentation	9/377	114/18614	0.000520967	0.00719899	0.00544679	B2M/HLA-B/HLA-E/HLA-C/CD74/HLA-A/HLA-DRB1/PSMB8/HLA-DRA	9	Up
BP	GO:0046651	lymphocyte proliferation	16/377	306/18614	0.000539702	0.00739245	0.00559316	HLA-E/RPS6/CD74/RPS3/HLA-A/LGALS3/CD320/HES1/IRF1/HLA-DRB1/MIF/ANXA1/HMGB1/CDKN1A/VSIR/SELENOK	16	Up
BP	GO:0001909	leukocyte mediated cytotoxicity	10/377	139/18614	0.000542582	0.00739245	0.00559316	B2M/HLA-B/HLA-E/HLA-C/HLA-A/HLA-DRB1/ICAM1/PRDX1/TUBB4B/HLA-DRA	10	Up
BP	GO:0050684	regulation of mRNA processing	10/377	139/18614	0.000542582	0.00739245	0.00559316	HSPA8/SRSF7/DDX5/SRSF3/SAP18/NCL/HNRNPA2B1/HNRNPA1/ZFP36L1/RBM8A	10	Up
BP	GO:1903322	positive regulation of protein modification by small protein conjugation or removal	10/377	139/18614	0.000542582	0.00739245	0.00559316	UBB/FKBP1A/SKP1/FAM107A/GABARAP/DDX3X/PTTG1IP/CAV1/RPS2/UBE2S	10	Up
BP	GO:1990748	cellular detoxification	9/377	115/18614	0.000555314	0.00753062	0.0056977	ABCG2/SELENOW/GSTP1/SOD2/PRDX1/TXN/PRXL2A/SOD1/MGST2	9	Up
BP	GO:0045185	maintenance of protein location	8/377	92/18614	0.000556603	0.00753062	0.0056977	TMSB4X/TMSB10/NFKBIA/SRGN/SKP1/TXN/CAV1/YWHAB	8	Up
BP	GO:0071900	regulation of protein serine/threonine kinase activity	18/377	369/18614	0.000565475	0.00762409	0.00576842	CALM1/RGCC/DUSP1/RPS3/DNAJA1/ACTB/EDN1/GSTP1/SERTAD1/MIF/CALM2/TCIM/DDX3X/CDKN1A/HYAL2/RHOA/HEXIM1/CAV1	18	Up
BP	GO:0070633	transepithelial transport	5/377	34/18614	0.00056938	0.00765018	0.00578816	ACTB/EDN1/ABCG2/ACTG1/AQP1	5	Up
BP	GO:0002548	monocyte chemotaxis	7/377	71/18614	0.000577491	0.0077324	0.00585037	RPS19/DUSP1/LGALS3/ANXA1/HMGB1/CCL14/CCL2	7	Up
BP	GO:0071346	cellular response to interferon-gamma	9/377	116/18614	0.000591494	0.00789268	0.00597164	VIM/GAPDH/EDN1/IRF1/RPL13A/ACTG1/CCL14/CCL2/GBP4	9	Up
BP	GO:0010631	epithelial cell migration	18/377	371/18614	0.00060225	0.00800868	0.0060594	TMSB4X/JUN/RGCC/KLF4/RHOB/ID1/EDN1/CLEC14A/ANXA1/HMGB1/NR4A1/SPARC/RHOA/PLK2/PFN1/ATP5F1B/ANXA3/GLUL	18	Up
BP	GO:0045727	positive regulation of translation	10/377	141/18614	0.000606954	0.00804369	0.00608589	VIM/PPP1R15A/RPL26/RPS4X/RPL5/DDX3X/NPM1/RHOA/CNBP/PABPC1	10	Up
BP	GO:2001185	regulation of CD8-positive, alpha-beta T cell activation	4/377	20/18614	0.00062049	0.00819511	0.00620045	HLA-E/HLA-A/IRF1/VSIR	4	Up
BP	GO:0001933	negative regulation of protein phosphorylation	17/377	341/18614	0.000627059	0.00825379	0.00624485	GADD45B/JUN/CALM1/DUSP1/SOCS3/RACK1/DNAJA1/GSTP1/CALM2/DDIT4/PPIA/IGFBP3/CDKN1A/NPM1/HYAL2/HEXIM1/CAV1	17	Up
BP	GO:0035633	maintenance of blood-brain barrier	5/377	35/18614	0.000653359	0.00857092	0.0064848	CLDN5/ACTB/ESAM/ACTG1/MFSD2A	5	Up
BP	GO:0090132	epithelium migration	18/377	374/18614	0.000661271	0.0086455	0.00654122	TMSB4X/JUN/RGCC/KLF4/RHOB/ID1/EDN1/CLEC14A/ANXA1/HMGB1/NR4A1/SPARC/RHOA/PLK2/PFN1/ATP5F1B/ANXA3/GLUL	18	Up
BP	GO:0035967	cellular response to topologically incorrect protein	9/377	118/18614	0.00066965	0.00872567	0.00660188	HSPA1A/HSPA1B/PPP1R15A/HSPA8/RACK1/HERPUD1/ATF3/DDIT3/TMBIM6	9	Up
BP	GO:0048146	positive regulation of fibroblast proliferation	6/377	53/18614	0.000682041	0.00885741	0.00670155	JUN/CD74/S100A6/MIF/AQP1/CDKN1A	6	Up
BP	GO:0032943	mononuclear cell proliferation	16/377	313/18614	0.000688438	0.00889784	0.00673214	HLA-E/RPS6/CD74/RPS3/HLA-A/LGALS3/CD320/HES1/IRF1/HLA-DRB1/MIF/ANXA1/HMGB1/CDKN1A/VSIR/SELENOK	16	Up
BP	GO:0001910	regulation of leukocyte mediated cytotoxicity	8/377	95/18614	0.000689737	0.00889784	0.00673214	B2M/HLA-B/HLA-E/HLA-C/HLA-A/HLA-DRB1/ICAM1/HLA-DRA	8	Up
BP	GO:1902903	regulation of supramolecular fiber organization	18/377	376/18614	0.000703326	0.00904309	0.00684204	TMSB4X/HSPA1A/TMSB10/S100A10/HSPA1B/CLU/RGCC/CCN2/HSPA8/RPS3/ID1/EDN1/ESAM/ACTG1/PFDN5/RHOA/STMN1/PFN1	18	Up
BP	GO:0009267	cellular response to starvation	11/377	170/18614	0.000711754	0.00909148	0.00687865	FOS/HSPA8/SLC2A1/MFSD2A/GABARAPL2/GABARAP/ATF3/CDKN1A/PMAIP1/GLUL/HNRNPA1	11	Up
BP	GO:0002286	T cell activation involved in immune response	9/377	119/18614	0.000711778	0.00909148	0.00687865	JUNB/RPS6/CD74/LGALS3/HLA-DRB1/ANXA1/ICAM1/HMGB1/HLA-DRA	9	Up
BP	GO:1903131	mononuclear cell differentiation	21/377	474/18614	0.000714113	0.00909148	0.00687865	B2M/ITM2A/FOS/JUN/JUNB/HLA-B/RPS6/CD74/ACTB/EGR1/IRF1/HLA-DRB1/ANXA1/HMGB1/RPL22/VSIR/RHOA/SOD1/ID2/ZFP36L1/HLA-DRA	21	Up
BP	GO:0043254	regulation of protein-containing complex assembly	19/377	409/18614	0.000724206	0.00918985	0.00695308	TMSB4X/HSPA1A/TMSB10/HSPA1B/CLU/HSPA8/RACK1/RPS3/LGALS3/HSP90AA1/HES1/RPL13A/ESAM/HMGB1/ISG15/DDX3X/RHOA/STMN1/PFN1	19	Up
BP	GO:0031343	positive regulation of cell killing	7/377	74/18614	0.000742042	0.0093855	0.00710111	B2M/HLA-B/HLA-E/HLA-C/HLA-A/HLA-DRB1/HLA-DRA	7	Up
BP	GO:0002474	antigen processing and presentation of peptide antigen via MHC class I	5/377	36/18614	0.000746276	0.00938969	0.00710428	B2M/HLA-B/HLA-E/HLA-C/HLA-A	5	Up
BP	GO:1902905	positive regulation of supramolecular fiber organization	11/377	171/18614	0.000747209	0.00938969	0.00710428	HSPA1A/S100A10/HSPA1B/CLU/RGCC/CCN2/RPS3/ID1/EDN1/RHOA/PFN1	11	Up
BP	GO:0030490	maturation of SSU-rRNA	6/377	54/18614	0.000754396	0.00944942	0.00714947	RPS28/RPS19/RPS14/RPS8/RPS21/RPS16	6	Up
BP	GO:0090130	tissue migration	18/377	379/18614	0.000770713	0.00962276	0.00728062	TMSB4X/JUN/RGCC/KLF4/RHOB/ID1/EDN1/CLEC14A/ANXA1/HMGB1/NR4A1/SPARC/RHOA/PLK2/PFN1/ATP5F1B/ANXA3/GLUL	18	Up
BP	GO:0002709	regulation of T cell mediated immunity	8/377	97/18614	0.000791936	0.00985605	0.00745713	B2M/HLA-B/HLA-E/HLA-C/HLA-A/HLA-DRB1/HMGB1/HLA-DRA	8	Up
BP	GO:0032102	negative regulation of response to external stimulus	20/377	446/18614	0.000819637	0.0101682	0.00769331	ZFP36/HLA-B/HLA-E/RPS19/DUSP1/IER3/KLF4/A2M/SOCS3/EDN1/HLA-A/HLA-DRB1/GSTP1/MIF/ANXA2/ISG15/CD34/CCL2/SOD1/PLK2	20	Up
BP	GO:1902105	regulation of leukocyte differentiation	16/377	319/18614	0.000842529	0.0104052	0.0078726	FOS/JUNB/HLA-B/CD74/ACTB/IRF1/HLA-DRB1/ANXA1/HMGB1/PRXL2A/VSIR/RHOA/SOD1/ID2/ZFP36L1/HLA-DRA	16	Up
BP	GO:0043393	regulation of protein binding	12/377	201/18614	0.000844097	0.0104052	0.0078726	B2M/RPL11/RACK1/CLDN5/ID1/FKBP1A/ACTB/ANXA2/HOPX/CDKN1A/TMBIM6/CAV1	12	Up
BP	GO:0034976	response to endoplasmic reticulum stress	14/377	259/18614	0.000858469	0.0105488	0.0079813	HSPA1A/JUN/CLU/PPP1R15A/RACK1/HERPUD1/ATF3/DDX3X/DDIT3/PMAIP1/TMBIM6/CAV1/HSP90B1/SELENOK	14	Up
BP	GO:0001765	membrane raft assembly	3/377	10/18614	0.000889738	0.0107743	0.00815185	S100A10/ANXA2/CAV1	3	Up
BP	GO:0032070	regulation of deoxyribonuclease activity	3/377	10/18614	0.000889738	0.0107743	0.00815185	RPS3/HMGB1/NPM1	3	Up
BP	GO:0045657	positive regulation of monocyte differentiation	3/377	10/18614	0.000889738	0.0107743	0.00815185	CD74/HLA-DRB1/ZFP36L1	3	Up
BP	GO:0051342	regulation of cyclic-nucleotide phosphodiesterase activity	3/377	10/18614	0.000889738	0.0107743	0.00815185	CALM1/RACK1/CALM2	3	Up
BP	GO:0022409	positive regulation of cell-cell adhesion	16/377	321/18614	0.000900019	0.0107743	0.00815185	B2M/HLA-E/CD74/RPS3/ACTB/HLA-A/HES1/HLA-DRB1/ANXA1/HMGB1/CCL2/VSIR/RHOA/CAV1/SELENOK/HLA-DRA	16	Up
BP	GO:0046631	alpha-beta T cell activation	11/377	175/18614	0.000904042	0.0107743	0.00815185	JUNB/HLA-E/HLA-A/IRF1/HLA-DRB1/ANXA1/HMGB1/RPL22/VSIR/RHOA/HLA-DRA	11	Up
BP	GO:0098869	cellular oxidant detoxification	8/377	99/18614	0.000905966	0.0107743	0.00815185	SELENOW/GSTP1/SOD2/PRDX1/TXN/PRXL2A/SOD1/MGST2	8	Up
BP	GO:1990868	response to chemokine	8/377	99/18614	0.000905966	0.0107743	0.00815185	DUSP1/CXCL2/EDN1/ACKR1/CCL14/CCL2/RHOA/CXCL1	8	Up
BP	GO:1990869	cellular response to chemokine	8/377	99/18614	0.000905966	0.0107743	0.00815185	DUSP1/CXCL2/EDN1/ACKR1/CCL14/CCL2/RHOA/CXCL1	8	Up
BP	GO:0032516	positive regulation of phosphoprotein phosphatase activity	4/377	22/18614	0.000907335	0.0107743	0.00815185	CALM1/PPP1R15A/HSP90AB1/CALM2	4	Up
BP	GO:0046597	negative regulation of viral entry into host cell	4/377	22/18614	0.000907335	0.0107743	0.00815185	IFITM3/LY6E/IFITM2/IFITM1	4	Up
BP	GO:0051592	response to calcium ion	10/377	149/18614	0.000930882	0.0110202	0.00833791	FOS/JUN/JUNB/JUND/CALM1/FOSB/EDN1/ACTG1/CALM2/CAV1	10	Up
BP	GO:0010594	regulation of endothelial cell migration	13/377	232/18614	0.000937477	0.0110645	0.00837145	TMSB4X/RGCC/KLF4/RHOB/EDN1/ANXA1/HMGB1/SPARC/RHOA/PLK2/ATP5F1B/ANXA3/GLUL	13	Up
BP	GO:0010634	positive regulation of epithelial cell migration	11/377	176/18614	0.000947238	0.0111458	0.00843299	TMSB4X/JUN/RHOB/EDN1/ANXA1/HMGB1/SPARC/PLK2/PFN1/ATP5F1B/ANXA3	11	Up
BP	GO:0097237	cellular response to toxic substance	9/377	124/18614	0.000956119	0.0111755	0.00845542	ABCG2/SELENOW/GSTP1/SOD2/PRDX1/TXN/PRXL2A/SOD1/MGST2	9	Up
BP	GO:1902075	cellular response to salt	12/377	204/18614	0.000960252	0.0111755	0.00845542	B2M/FOS/JUN/JUNB/JUND/FOSB/EDN1/EGR1/SOD1/GNAI2/HNRNPA1/HSP90B1	12	Up
BP	GO:0000462	maturation of SSU-rRNA from tricistronic rRNA transcript (SSU-rRNA, 5.8S rRNA, LSU-rRNA)	5/377	38/18614	0.00096127	0.0111755	0.00845542	RPS19/RPS14/RPS8/RPS21/RPS16	5	Up
BP	GO:0051385	response to mineralocorticoid	5/377	38/18614	0.00096127	0.0111755	0.00845542	FOS/CCN2/FOSB/EDN1/RPL27	5	Up
BP	GO:0051651	maintenance of location in cell	13/377	233/18614	0.00097513	0.0113028	0.00855173	TMSB4X/TMSB10/FTL/CALM1/FTH1/SRGN/FKBP1A/CALM2/SKP1/TXN/DDIT3/CAV1/HSP90B1	13	Up
BP	GO:0001558	regulation of cell growth	19/377	420/18614	0.000991397	0.0114571	0.00866851	HSPA1A/HSPA1B/RACK1/EDN1/BST2/NET1/MFSD2A/BTG1/FAM107A/IGFBP7/IGFBP3/DDX3X/CDKN1A/HYAL2/RHOA/CCDC85B/EIF4G2/NDUFA13/SOX17	19	Up
BP	GO:0002683	negative regulation of immune system process	21/377	487/18614	0.00100486	0.0115735	0.0087566	HLA-B/HLA-E/RPS19/DUSP1/A2M/CD74/HLA-A/LGALS3/CD59/IRF1/BST2/HLA-DRB1/MIF/ANXA1/HMGB1/ISG15/CCL2/VSIR/TMBIM6/PLK2/ID2	21	Up
BP	GO:0043388	positive regulation of DNA binding	6/377	57/18614	0.00100743	0.0115735	0.0087566	CALM1/KLF4/HES1/CALM2/HMGB1/TXN	6	Up
BP	GO:0006816	calcium ion transport	20/377	455/18614	0.00104526	0.0119727	0.00905861	RAMP2/CALM1/TPT1/CCN2/SLC3A2/FKBP1A/EDN1/LGALS3/HES1/ANXA2/CALM2/C4orf3/CCL2/DDIT3/RHOA/TMBIM6/GNAI2/CAV1/SELENOK/AHNAK	20	Up
BP	GO:0010632	regulation of epithelial cell migration	15/377	295/18614	0.00105775	0.0120801	0.00913985	TMSB4X/JUN/RGCC/KLF4/RHOB/EDN1/ANXA1/HMGB1/SPARC/RHOA/PLK2/PFN1/ATP5F1B/ANXA3/GLUL	15	Up
BP	GO:0003018	vascular process in circulatory system	14/377	265/18614	0.00107001	0.0121617	0.00920163	RAMP2/KLF2/CLDN5/EDN1/ABCG2/SOD2/SLC2A1/MFSD2A/SLC38A5/PLVAP/C2CD4B/RHOA/SOD1/CAV1	14	Up
BP	GO:0019730	antimicrobial humoral response	9/377	126/18614	0.00107116	0.0121617	0.00920163	HLA-E/RPL30/RPS19/GAPDH/FAU/CXCL2/HLA-A/RPL39/CXCL1	9	Up
BP	GO:0043534	blood vessel endothelial cell migration	11/377	179/18614	0.00108719	0.0123078	0.0093121	TMSB4X/RGCC/KLF4/ID1/CLEC14A/ANXA1/HMGB1/NR4A1/RHOA/PLK2/ATP5F1B	11	Up
BP	GO:0022407	regulation of cell-cell adhesion	21/377	491/18614	0.0011127	0.0125599	0.00950288	B2M/HLA-E/RGCC/KLF4/CD74/RPS3/ACTB/HLA-A/LGALS3/HES1/IRF1/HLA-DRB1/ANXA1/HMGB1/CCL2/VSIR/RHOA/CAV1/FXYD5/SELENOK/HLA-DRA	21	Up
BP	GO:0006913	nucleocytoplasmic transport	16/377	328/18614	0.00112823	0.0126617	0.00957986	IFI27/IER3/NFKBIA/RPS15/HSP90AA1/RPL23/TXN/SRSF3/PTTG1IP/CDKN1A/NPM1/HYAL2/HNRNPA2B1/HNRNPA1/RBM8A/PPP1R10	16	Up
BP	GO:0051169	nuclear transport	16/377	328/18614	0.00112823	0.0126617	0.00957986	IFI27/IER3/NFKBIA/RPS15/HSP90AA1/RPL23/TXN/SRSF3/PTTG1IP/CDKN1A/NPM1/HYAL2/HNRNPA2B1/HNRNPA1/RBM8A/PPP1R10	16	Up
BP	GO:0045580	regulation of T cell differentiation	11/377	180/18614	0.00113747	0.0127285	0.00963042	JUNB/CD74/ACTB/IRF1/HLA-DRB1/ANXA1/HMGB1/VSIR/RHOA/SOD1/HLA-DRA	11	Up
BP	GO:0019221	cytokine-mediated signaling pathway	21/377	492/18614	0.00114116	0.0127331	0.00963395	IFI27/TMSB4X/HSPA1A/IFITM3/HSPA1B/NFKBIA/CD74/IFITM2/CXCL2/EDN1/EGR1/IRF1/ACKR1/GSTP1/CCL14/IFITM1/ISG15/PLVAP/CCL2/CXCL1/CAV1	21	Up
BP	GO:0045639	positive regulation of myeloid cell differentiation	8/377	103/18614	0.00117344	0.0130558	0.00987804	FOS/HSPA1A/HSPA1B/CD74/HLA-DRB1/ISG15/ID2/ZFP36L1	8	Up
BP	GO:0010269	response to selenium ion	3/377	11/18614	0.00120508	0.0133314	0.0100866	SELENOW/SOD2/SELENOM	3	Up
BP	GO:1901844	regulation of cell communication by electrical coupling involved in cardiac conduction	3/377	11/18614	0.00120508	0.0133314	0.0100866	CALM1/CALM2/CAV1	3	Up
BP	GO:0016049	cell growth	21/377	495/18614	0.00123034	0.0135722	0.0102688	HSPA1A/HSPA1B/RACK1/HSP90AB1/EDN1/HSP90AA1/BST2/NET1/MFSD2A/BTG1/FAM107A/IGFBP7/IGFBP3/DDX3X/CDKN1A/HYAL2/RHOA/CCDC85B/EIF4G2/NDUFA13/SOX17	21	Up
BP	GO:0110020	regulation of actomyosin structure organization	8/377	104/18614	0.00124927	0.0137419	0.0103972	S100A10/RGCC/CCN2/EDN1/ACTG1/RHOA/STMN1/PFN1	8	Up
BP	GO:0001667	ameboidal-type cell migration	21/377	496/18614	0.00126136	0.0138358	0.0104682	TMSB4X/JUN/RGCC/KLF4/RHOB/ID1/EDN1/CLEC14A/ANXA1/HMGB1/NR4A1/SPARC/AQP1/HYAL2/RHOA/PLK2/PFN1/ATP5F1B/ANXA3/GLUL/SOX17	21	Up
BP	GO:0032515	negative regulation of phosphoprotein phosphatase activity	4/377	24/18614	0.0012766	0.0139635	0.0105648	PPP1R15A/FKBP1A/LGALS3/GNAI2	4	Up
BP	GO:0042129	regulation of T cell proliferation	11/377	183/18614	0.00129991	0.0141785	0.0107275	HLA-E/RPS3/HLA-A/LGALS3/HES1/IRF1/HLA-DRB1/ANXA1/HMGB1/VSIR/SELENOK	11	Up
BP	GO:0033674	positive regulation of kinase activity	19/377	430/18614	0.00130358	0.0141787	0.0107277	CLU/CALM1/RGCC/CD74/RPS3/HSP90AB1/EDN1/EGR1/HSP90AA1/HLA-DRB1/MIF/CALM2/CCN1/PPIA/TCIM/TXN/DDX3X/CDKN1A/RHOA	19	Up
BP	GO:0006605	protein targeting	16/377	333/18614	0.00131973	0.0143142	0.0108302	RPL11/CLU/HSPA8/SRP14/HSP90AA1/HERPUD1/NACA/ARL6IP1/GABARAP/ATP5IF1/UBL5/LEPROT/TOMM7/NDUFA13/SEC62/YWHAB	16	Up
BP	GO:0070585	protein localization to mitochondrion	9/377	130/18614	0.00133486	0.0144381	0.0109239	DNAJA1/HSP90AA1/ISG15/ATP5IF1/DDIT3/UBL5/LEPROT/TOMM7/NDUFA13	9	Up
BP	GO:0051090	regulation of DNA-binding transcription factor activity	20/377	465/18614	0.00135658	0.0144518	0.0109343	TMSB4X/HSPA1A/JUND/HSPA1B/CLU/RGCC/KLF4/NFKBIA/RPS3/ID3/ID1/EDN1/HES1/PSMA6/PPIA/NPM1/DDIT3/ANXA3/CAV1/ID2	20	Up
BP	GO:1902107	positive regulation of leukocyte differentiation	11/377	184/18614	0.00135812	0.0144518	0.0109343	FOS/CD74/ACTB/HLA-DRB1/ANXA1/HMGB1/VSIR/RHOA/ID2/ZFP36L1/HLA-DRA	11	Up
BP	GO:1903708	positive regulation of hemopoiesis	11/377	184/18614	0.00135812	0.0144518	0.0109343	FOS/CD74/ACTB/HLA-DRB1/ANXA1/HMGB1/VSIR/RHOA/ID2/ZFP36L1/HLA-DRA	11	Up
BP	GO:0002237	response to molecule of bacterial origin	17/377	366/18614	0.00136071	0.0144518	0.0109343	B2M/FOS/ZFP36/VIM/JUND/NFKBIA/CXCL2/EDN1/RPL13A/GSTP1/SOD2/MIF/HMGB1/NR4A1/CCL2/RHOA/CXCL1	17	Up
BP	GO:0045860	positive regulation of protein kinase activity	17/377	366/18614	0.00136071	0.0144518	0.0109343	CLU/CALM1/RGCC/RPS3/HSP90AB1/EDN1/EGR1/HSP90AA1/MIF/CALM2/CCN1/PPIA/TCIM/TXN/DDX3X/CDKN1A/RHOA	17	Up
BP	GO:1990000	amyloid fibril formation	5/377	41/18614	0.00136574	0.0144518	0.0109343	B2M/CLU/FKBP1A/PFDN5/HNRNPA1	5	Up
BP	GO:0061844	antimicrobial humoral immune response mediated by antimicrobial peptide	7/377	82/18614	0.0013659	0.0144518	0.0109343	RPL30/RPS19/GAPDH/FAU/CXCL2/RPL39/CXCL1	7	Up
BP	GO:2001021	negative regulation of response to DNA damage stimulus	7/377	82/18614	0.0013659	0.0144518	0.0109343	CLU/TPT1/CD74/RPS3/MIF/PTTG1IP/PPP1R10	7	Up
BP	GO:0042098	T cell proliferation	12/377	213/18614	0.00139127	0.0146446	0.0110801	HLA-E/RPS6/RPS3/HLA-A/LGALS3/HES1/IRF1/HLA-DRB1/ANXA1/HMGB1/VSIR/SELENOK	12	Up
BP	GO:0008380	RNA splicing	20/377	466/18614	0.00139167	0.0146446	0.0110801	HSPA1A/RPS13/HSPA8/LGALS3/SRSF7/RPS26/DDX5/SRSF5/SRSF3/SAP18/NCL/CCNL1/TMBIM6/UBL5/HNRNPA2B1/HNRNPH1/HNRNPA1/AHNAK/RBM8A/PABPC1	20	Up
BP	GO:0010595	positive regulation of endothelial cell migration	9/377	131/18614	0.00140835	0.0147801	0.0111827	TMSB4X/RHOB/EDN1/ANXA1/HMGB1/SPARC/PLK2/ATP5F1B/ANXA3	9	Up
BP	GO:0045930	negative regulation of mitotic cell cycle	13/377	243/18614	0.00142645	0.0149297	0.0112958	RGCC/DUSP1/IER3/KLF4/RPL26/BTG2/BTG1/FAM107A/CDKN1A/CCL2/PLK2/ZFP36L1/PPP1R10	13	Up
BP	GO:0046456	icosanoid biosynthetic process	6/377	61/18614	0.00144063	0.0150308	0.0113724	CD74/EDN1/MIF/ANXA1/PTGDS/MGST2	6	Up
BP	GO:0045637	regulation of myeloid cell differentiation	12/377	214/18614	0.00144772	0.0150308	0.0113724	B2M/FOS/HSPA1A/ZFP36/HSPA1B/NFKBIA/CD74/HLA-DRB1/ISG15/PRXL2A/ID2/ZFP36L1	12	Up
BP	GO:1902806	regulation of cell cycle G1/S phase transition	12/377	214/18614	0.00144772	0.0150308	0.0113724	RGCC/KLF4/RPL26/ACTB/ANXA1/FAM107A/TCIM/DDX3X/CDKN1A/CCL2/PLK2/ID2	12	Up
BP	GO:2000045	regulation of G1/S transition of mitotic cell cycle	11/377	186/18614	0.00148096	0.0153348	0.0116024	RGCC/KLF4/RPL26/ACTB/ANXA1/FAM107A/DDX3X/CDKN1A/CCL2/PLK2/ID2	11	Up
BP	GO:0070841	inclusion body assembly	4/377	25/18614	0.00149571	0.0154464	0.0116868	HSPA1A/HSPA1B/DNAJB1/CLU	4	Up
BP	GO:0009612	response to mechanical stimulus	12/377	215/18614	0.00150606	0.015512	0.0117365	FOS/JUN/JUND/FOSB/NFKBIA/BTG2/EDN1/IRF1/ACTG1/SLC2A1/AQP1/RHOA	12	Up
BP	GO:0032233	positive regulation of actin filament bundle assembly	6/377	62/18614	0.00156825	0.0161098	0.0121887	S100A10/RGCC/CCN2/ID1/RHOA/PFN1	6	Up
BP	GO:0002424	T cell mediated immune response to tumor cell	3/377	12/18614	0.00158275	0.0161307	0.0122046	HLA-A/HLA-DRB1/HMGB1	3	Up
BP	GO:0035810	positive regulation of urine volume	3/377	12/18614	0.00158275	0.0161307	0.0122046	EDN1/HYAL2/GNAI2	3	Up
BP	GO:0090084	negative regulation of inclusion body assembly	3/377	12/18614	0.00158275	0.0161307	0.0122046	HSPA1A/HSPA1B/DNAJB1	3	Up
BP	GO:0045444	fat cell differentiation	13/377	246/18614	0.00159159	0.0161347	0.0122076	ZFP36/ADIRF/KLF4/HES1/SOD2/CEBPD/NR4A1/ARL4A/PSMB8/DDIT3/CCDC85B/ID2/ZFP36L1	13	Up
BP	GO:0032231	regulation of actin filament bundle assembly	8/377	108/18614	0.00159249	0.0161347	0.0122076	S100A10/RGCC/CCN2/ID1/ACTG1/RHOA/STMN1/PFN1	8	Up
BP	GO:0010951	negative regulation of endopeptidase activity	10/377	160/18614	0.0015956	0.0161347	0.0122076	KLF4/A2M/GAPDH/IFI6/NR4A1/ARL6IP1/AQP1/SPOCK2/DDX3X/CST3	10	Up
BP	GO:0070997	neuron death	17/377	373/18614	0.00166476	0.0167903	0.0127036	FOS/JUN/CLU/UBB/GAPDH/RACK1/BTG2/EGR1/SOD2/DDIT4/TMBIM4/CD34/CCL2/DDIT3/RHOA/TMBIM6/SOD1	17	Up
BP	GO:0051017	actin filament bundle assembly	10/377	161/18614	0.0016714	0.0168136	0.0127212	S100A10/RGCC/CCN2/ID1/ACTG1/FAM107A/RHOA/STMN1/PFN1/HSP90B1	10	Up
BP	GO:0031952	regulation of protein autophosphorylation	5/377	43/18614	0.00169731	0.0169863	0.0128519	JUN/CALM1/CALM2/DDX3X/CAV1	5	Up
BP	GO:0042554	superoxide anion generation	5/377	43/18614	0.00169731	0.0169863	0.0128519	EDN1/GSTP1/SOD2/SOD1/GNAI2	5	Up
BP	GO:0032757	positive regulation of interleukin-8 production	6/377	63/18614	0.00170429	0.0170122	0.0128715	HSPA1A/HSPA1B/CD74/HMGB1/HYAL2/DDIT3	6	Up
BP	GO:0035994	response to muscle stretch	4/377	26/18614	0.00173971	0.0173213	0.0131054	FOS/JUN/NFKBIA/EDN1	4	Up
BP	GO:0008625	extrinsic apoptotic signaling pathway via death domain receptors	7/377	86/18614	0.00180225	0.0178981	0.0135417	LGALS3/ICAM1/GABARAP/BEX3/ATF3/DDX3X/PMAIP1	7	Up
BP	GO:0030308	negative regulation of cell growth	11/377	191/18614	0.00182831	0.0180645	0.0136677	HSPA1A/HSPA1B/RACK1/BST2/BTG1/DDX3X/CDKN1A/HYAL2/CCDC85B/NDUFA13/SOX17	11	Up
BP	GO:0050777	negative regulation of immune response	11/377	191/18614	0.00182831	0.0180645	0.0136677	HLA-B/HLA-E/RPS19/A2M/HLA-A/LGALS3/CD59/HLA-DRB1/ANXA1/ISG15/PLK2	11	Up
BP	GO:0048524	positive regulation of viral process	6/377	64/18614	0.0018491	0.0182235	0.013788	CD74/HLA-DRB1/HMGB1/PPIA/DDX3X/PABPC1	6	Up
BP	GO:0042771	intrinsic apoptotic signaling pathway in response to DNA damage by p53 class mediator	5/377	44/18614	0.00188359	0.0185164	0.0140096	CD74/RPL26/MIF/DDIT4/CDKN1A	5	Up
BP	GO:0032496	response to lipopolysaccharide	16/377	345/18614	0.00189389	0.0185426	0.0140294	FOS/ZFP36/VIM/JUND/NFKBIA/CXCL2/EDN1/RPL13A/GSTP1/SOD2/MIF/HMGB1/NR4A1/CCL2/RHOA/CXCL1	16	Up
BP	GO:0008637	apoptotic mitochondrial changes	8/377	111/18614	0.0018958	0.0185426	0.0140294	HSPA1A/CLU/IER3/TNFSF10/IFI6/SOD2/ATP5IF1/PMAIP1	8	Up
BP	GO:0032507	maintenance of protein location in cell	6/377	65/18614	0.00200305	0.01939	0.0146705	TMSB4X/TMSB10/SRGN/SKP1/TXN/CAV1	6	Up
BP	GO:0048857	neural nucleus development	6/377	65/18614	0.00200305	0.01939	0.0146705	CALM1/ACTB/ATP5PF/CALM2/DYNLL1/RHOA	6	Up
BP	GO:0007519	skeletal muscle tissue development	10/377	165/18614	0.00200432	0.01939	0.0146705	FOS/BTG2/EGR1/MYL6/NR4A1/DDX5/VAMP5/ATF3/RHOA/CAV1	10	Up
BP	GO:0061572	actin filament bundle organization	10/377	165/18614	0.00200432	0.01939	0.0146705	S100A10/RGCC/CCN2/ID1/ACTG1/FAM107A/RHOA/STMN1/PFN1/HSP90B1	10	Up
BP	GO:0051235	maintenance of location	16/377	347/18614	0.00200741	0.01939	0.0146705	TMSB4X/TMSB10/FTL/CALM1/FTH1/NFKBIA/SRGN/FKBP1A/ANXA1/CALM2/SKP1/TXN/DDIT3/CAV1/HSP90B1/YWHAB	16	Up
BP	GO:0060213	positive regulation of nuclear-transcribed mRNA poly(A) tail shortening	3/377	13/18614	0.00202684	0.019529	0.0147758	ZFP36/BTG2/PABPC1	3	Up
BP	GO:0031348	negative regulation of defense response	14/377	284/18614	0.00204917	0.0196953	0.0149016	ZFP36/HLA-B/HLA-E/RPS19/IER3/KLF4/A2M/SOCS3/HLA-A/HLA-DRB1/GSTP1/ISG15/SOD1/PLK2	14	Up
BP	GO:0050727	regulation of inflammatory response	18/377	414/18614	0.00206517	0.0198001	0.0149808	TMSB4X/ZFP36/HLA-E/RPS19/IER3/KLF4/NFKBIA/SOCS3/HLA-DRB1/GSTP1/ANXA1/PSMA6/C2CD4B/HYAL2/SOD1/NDUFC2/PLK2/MGST2	18	Up
BP	GO:0062208	positive regulation of pattern recognition receptor signaling pathway	5/377	45/18614	0.00208439	0.0199352	0.015083	HSPA1A/HSPA1B/HMGB1/DDX3X/CAV1	5	Up
BP	GO:0031334	positive regulation of protein-containing complex assembly	11/377	195/18614	0.0021517	0.0205284	0.0155319	HSPA1A/HSPA1B/CLU/RACK1/RPS3/LGALS3/HSP90AA1/ISG15/DDX3X/RHOA/PFN1	11	Up
BP	GO:1903051	negative regulation of proteolysis involved in cellular protein catabolic process	6/377	66/18614	0.00216648	0.0206187	0.0156002	RPL11/RPS7/HSP90AB1/RPL5/GABARAPL2/RPL23	6	Up
BP	GO:0010712	regulation of collagen metabolic process	5/377	46/18614	0.00230036	0.0216994	0.0164179	VIM/RGCC/CCN2/VSIR/CST3	5	Up
BP	GO:0035305	negative regulation of dephosphorylation	5/377	46/18614	0.00230036	0.0216994	0.0164179	PPP1R15A/FKBP1A/LGALS3/GNAI2/YWHAB	5	Up
BP	GO:0035307	positive regulation of protein dephosphorylation	5/377	46/18614	0.00230036	0.0216994	0.0164179	CALM1/PPP1R15A/HSP90AB1/CALM2/PPIA	5	Up
BP	GO:0010714	positive regulation of collagen metabolic process	4/377	28/18614	0.00230797	0.0216994	0.0164179	VIM/RGCC/CCN2/VSIR	4	Up
BP	GO:0036037	CD8-positive, alpha-beta T cell activation	4/377	28/18614	0.00230797	0.0216994	0.0164179	HLA-E/HLA-A/IRF1/VSIR	4	Up
BP	GO:0072594	establishment of protein localization to organelle	19/377	453/18614	0.00235195	0.0220595	0.0166903	CLU/NFKBIA/HSPA8/DNAJA1/SRP14/HSP90AA1/HERPUD1/RPL23/ATP5IF1/PTTG1IP/CDKN1A/HYAL2/DDIT3/UBL5/LEPROT/TOMM7/NDUFA13/SEC62/PPP1R10	19	Up
BP	GO:0002685	regulation of leukocyte migration	12/377	227/18614	0.00237054	0.0221802	0.0167816	DUSP1/CD74/EDN1/LGALS3/MIF/ANXA1/ICAM1/HMGB1/PLVAP/CCL2/RHOA/SELENOK	12	Up
BP	GO:0038061	NIK/NF-kappaB signaling	9/377	142/18614	0.00245249	0.0228919	0.0173201	TMSB4X/NFKBIA/RPS3/EDN1/PRDX1/TCIM/DDX3X/RHOA/NDUFC2	9	Up
BP	GO:2000117	negative regulation of cysteine-type endopeptidase activity	7/377	91/18614	0.00249162	0.0232014	0.0175542	KLF4/IFI6/NR4A1/ARL6IP1/AQP1/DDX3X/CST3	7	Up
BP	GO:0001824	blastocyst development	8/377	116/18614	0.0025008	0.0232311	0.0175768	JUNB/KLF4/TM4SF1/RPL13/HOPX/DAD1/SBDS/SOX17	8	Up
BP	GO:0035914	skeletal muscle cell differentiation	6/377	68/18614	0.0025233	0.0233266	0.017649	FOS/BTG2/EGR1/NR4A1/DDX5/ATF3	6	Up
BP	GO:0060711	labyrinthine layer development	5/377	47/18614	0.00253217	0.0233266	0.017649	JUNB/SOCS3/HES1/CCN1/ZFP36L1	5	Up
BP	GO:0030098	lymphocyte differentiation	18/377	422/18614	0.00253698	0.0233266	0.017649	B2M/ITM2A/JUNB/RPS6/CD74/ACTB/EGR1/IRF1/HLA-DRB1/ANXA1/HMGB1/RPL22/VSIR/RHOA/SOD1/ID2/ZFP36L1/HLA-DRA	18	Up
BP	GO:0046598	positive regulation of viral entry into host cell	3/377	14/18614	0.00254112	0.0233266	0.017649	CD74/HLA-DRB1/HMGB1	3	Up
BP	GO:0075294	positive regulation by symbiont of entry into host	3/377	14/18614	0.00254112	0.0233266	0.017649	CD74/HLA-DRB1/HMGB1	3	Up
BP	GO:0072012	glomerulus vasculature development	4/377	29/18614	0.002635	0.0241236	0.018252	EGR1/HES1/AQP1/CD34	4	Up
BP	GO:0031669	cellular response to nutrient levels	12/377	230/18614	0.00264036	0.0241236	0.018252	FOS/HSPA8/SLC2A1/MFSD2A/GABARAPL2/FAM107A/GABARAP/ATF3/CDKN1A/PMAIP1/GLUL/HNRNPA1	12	Up
BP	GO:0098754	detoxification	9/377	144/18614	0.00269547	0.0245693	0.0185892	ABCG2/SELENOW/GSTP1/SOD2/PRDX1/TXN/PRXL2A/SOD1/MGST2	9	Up
BP	GO:1901214	regulation of neuron death	15/377	327/18614	0.00287757	0.0261676	0.0197986	FOS/JUN/CLU/UBB/RACK1/BTG2/EGR1/SOD2/DDIT4/TMBIM4/CD34/CCL2/DDIT3/RHOA/SOD1	15	Up
BP	GO:0032722	positive regulation of chemokine production	6/377	70/18614	0.00292254	0.0265145	0.020061	CD74/EGR1/MIF/HMGB1/DDX3X/SELENOK	6	Up
BP	GO:0046632	alpha-beta T cell differentiation	8/377	119/18614	0.00293045	0.0265244	0.0200685	JUNB/IRF1/HLA-DRB1/ANXA1/HMGB1/RPL22/RHOA/HLA-DRA	8	Up
BP	GO:1902230	negative regulation of intrinsic apoptotic signaling pathway in response to DNA damage	4/377	30/18614	0.00299245	0.0269654	0.0204021	CLU/TPT1/CD74/MIF	4	Up
BP	GO:0051492	regulation of stress fiber assembly	7/377	94/18614	0.00299306	0.0269654	0.0204021	S100A10/RGCC/CCN2/ACTG1/RHOA/STMN1/PFN1	7	Up
BP	GO:0001503	ossification	18/377	429/18614	0.00302088	0.0271529	0.020544	JUNB/JUND/CCN2/ID3/RPS15/SRGN/MGP/CEBPD/CCN1/IFITM1/DDX5/RPL38/ISG15/HSPE1/IGFBP3/RHOA/ATP5F1B/SBDS	18	Up
BP	GO:1903311	regulation of mRNA metabolic process	15/377	329/18614	0.00304724	0.0273266	0.0206754	ZFP36/VIM/HSPA8/BTG2/SRSF7/DDX5/SRSF3/SAP18/NCL/NPM1/HNRNPA2B1/HNRNPA1/ZFP36L1/RBM8A/PABPC1	15	Up
BP	GO:0007006	mitochondrial membrane organization	8/377	120/18614	0.00308577	0.0276084	0.0208886	HSPA1A/IER3/HSP90AA1/ATP5IF1/PMAIP1/MICOS10/TOMM7/NDUFA13	8	Up
BP	GO:0002468	dendritic cell antigen processing and presentation	3/377	15/18614	0.00312905	0.0276138	0.0208927	CD74/HLA-DRB1/HLA-DRA	3	Up
BP	GO:0010649	regulation of cell communication by electrical coupling	3/377	15/18614	0.00312905	0.0276138	0.0208927	CALM1/CALM2/CAV1	3	Up
BP	GO:0032897	negative regulation of viral transcription	3/377	15/18614	0.00312905	0.0276138	0.0208927	ZFP36/IFITM3/HEXIM1	3	Up
BP	GO:0043518	negative regulation of DNA damage response, signal transduction by p53 class mediator	3/377	15/18614	0.00312905	0.0276138	0.0208927	CD74/MIF/PTTG1IP	3	Up
BP	GO:0060211	regulation of nuclear-transcribed mRNA poly(A) tail shortening	3/377	15/18614	0.00312905	0.0276138	0.0208927	ZFP36/BTG2/PABPC1	3	Up
BP	GO:1900153	positive regulation of nuclear-transcribed mRNA catabolic process, deadenylation-dependent decay	3/377	15/18614	0.00312905	0.0276138	0.0208927	ZFP36/ZFP36L1/PABPC1	3	Up
BP	GO:0002819	regulation of adaptive immune response	11/377	205/18614	0.00316677	0.0278834	0.0210967	B2M/JUNB/HLA-B/HLA-E/HLA-C/HLA-A/IRF1/HLA-DRB1/ANXA1/HMGB1/HLA-DRA	11	Up
BP	GO:1902041	regulation of extrinsic apoptotic signaling pathway via death domain receptors	5/377	50/18614	0.00332913	0.0291798	0.0220776	LGALS3/ICAM1/ATF3/DDX3X/PMAIP1	5	Up
BP	GO:1903747	regulation of establishment of protein localization to mitochondrion	5/377	50/18614	0.00332913	0.0291798	0.0220776	DNAJA1/ATP5IF1/UBL5/LEPROT/TOMM7	5	Up
BP	GO:0002263	cell activation involved in immune response	14/377	300/18614	0.00336609	0.0291798	0.0220776	ITM2A/JUNB/RPS6/CD74/LGALS3/HLA-DRB1/ANXA1/ICAM1/HMGB1/PTGDS/TCIM/S100A13/ANXA3/HLA-DRA	14	Up
BP	GO:0046635	positive regulation of alpha-beta T cell activation	6/377	72/18614	0.00336721	0.0291798	0.0220776	HLA-E/HLA-A/HLA-DRB1/ANXA1/RHOA/HLA-DRA	6	Up
BP	GO:0032091	negative regulation of protein binding	7/377	96/18614	0.00336795	0.0291798	0.0220776	B2M/RACK1/ID1/ACTB/CDKN1A/TMBIM6/CAV1	7	Up
BP	GO:0019886	antigen processing and presentation of exogenous peptide antigen via MHC class II	4/377	31/18614	0.00338164	0.0291798	0.0220776	B2M/CD74/HLA-DRB1/HLA-DRA	4	Up
BP	GO:0060674	placenta blood vessel development	4/377	31/18614	0.00338164	0.0291798	0.0220776	JUNB/SOCS3/HES1/CCN1	4	Up
BP	GO:0061437	renal system vasculature development	4/377	31/18614	0.00338164	0.0291798	0.0220776	EGR1/HES1/AQP1/CD34	4	Up
BP	GO:0061440	kidney vasculature development	4/377	31/18614	0.00338164	0.0291798	0.0220776	EGR1/HES1/AQP1/CD34	4	Up
BP	GO:0060538	skeletal muscle organ development	10/377	178/18614	0.00347153	0.029889	0.0226141	FOS/BTG2/EGR1/MYL6/NR4A1/DDX5/VAMP5/ATF3/RHOA/CAV1	10	Up
BP	GO:0002443	leukocyte mediated immunity	17/377	401/18614	0.00351407	0.0301883	0.0228406	B2M/HLA-B/HLA-E/HLA-C/CLU/CD74/HLA-A/BST2/HLA-DRB1/ICAM1/HMGB1/PTGDS/PRDX1/S100A13/ANXA3/TUBB4B/HLA-DRA	17	Up
BP	GO:1990874	vascular associated smooth muscle cell proliferation	7/377	97/18614	0.0035683	0.0305866	0.0231419	JUN/EDN1/SOD2/CDKN1A/DDIT3/RHOA/GNAI2	7	Up
BP	GO:0072655	establishment of protein localization to mitochondrion	8/377	123/18614	0.00359039	0.0307081	0.0232339	DNAJA1/HSP90AA1/ATP5IF1/DDIT3/UBL5/LEPROT/TOMM7/NDUFA13	8	Up
BP	GO:0046637	regulation of alpha-beta T cell differentiation	6/377	73/18614	0.00360754	0.0307828	0.0232904	JUNB/HLA-DRB1/ANXA1/HMGB1/RHOA/HLA-DRA	6	Up
BP	GO:0043392	negative regulation of DNA binding	5/377	51/18614	0.00363083	0.0307828	0.0232904	TMSB4X/JUN/NFKBIA/ID1/DDIT3	5	Up
BP	GO:2000059	negative regulation of ubiquitin-dependent protein catabolic process	5/377	51/18614	0.00363083	0.0307828	0.0232904	RPL11/RPS7/HSP90AB1/RPL5/RPL23	5	Up
BP	GO:2001238	positive regulation of extrinsic apoptotic signaling pathway	5/377	51/18614	0.00363083	0.0307828	0.0232904	TNFSF10/ATF3/HYAL2/PMAIP1/CAV1	5	Up
BP	GO:0051607	defense response to virus	14/377	303/18614	0.00367699	0.0311062	0.0235351	IFI27/IFITM3/IFITM2/HSP90AA1/IFI6/IRF1/BST2/IFITM1/DDIT4/ISG15/HYAL2/PMAIP1/IFIT3/SELENOK	14	Up
BP	GO:0140546	defense response to symbiont	14/377	304/18614	0.00378569	0.0316122	0.0239179	IFI27/IFITM3/IFITM2/HSP90AA1/IFI6/IRF1/BST2/IFITM1/DDIT4/ISG15/HYAL2/PMAIP1/IFIT3/SELENOK	14	Up
BP	GO:0045786	negative regulation of cell cycle	17/377	404/18614	0.00378686	0.0316122	0.0239179	RGCC/DUSP1/IER3/KLF4/RHOB/RPL26/BTG2/NR4A1/BTG1/FAM107A/CDKN1A/NPM1/CCL2/HEXIM1/PLK2/ZFP36L1/PPP1R10	17	Up
BP	GO:0002399	MHC class II protein complex assembly	3/377	16/18614	0.00379379	0.0316122	0.0239179	B2M/HLA-DRB1/HLA-DRA	3	Up
BP	GO:0002503	peptide antigen assembly with MHC class II protein complex	3/377	16/18614	0.00379379	0.0316122	0.0239179	B2M/HLA-DRB1/HLA-DRA	3	Up
BP	GO:0016045	detection of bacterium	3/377	16/18614	0.00379379	0.0316122	0.0239179	HLA-B/HLA-A/HLA-DRB1	3	Up
BP	GO:0043517	positive regulation of DNA damage response, signal transduction by p53 class mediator	3/377	16/18614	0.00379379	0.0316122	0.0239179	RPL26/DDX5/PMAIP1	3	Up
BP	GO:0070431	nucleotide-binding oligomerization domain containing 2 signaling pathway	3/377	16/18614	0.00379379	0.0316122	0.0239179	HSPA1A/HSPA1B/NFKBIA	3	Up
BP	GO:0043161	proteasome-mediated ubiquitin-dependent protein catabolic process	18/377	439/18614	0.00384369	0.031924	0.0241538	IFI27/HSPA1A/RPL11/HSPA1B/CLU/RACK1/HSP90AB1/HERPUD1/ELOB/PSMA6/PSMA7/SKP1/GABARAP/SUMO2/DDIT3/CAV1/HSP90B1/UBE2S	18	Up
BP	GO:0006801	superoxide metabolic process	6/377	74/18614	0.00386038	0.031924	0.0241538	EDN1/GSTP1/SOD2/PRDX1/SOD1/GNAI2	6	Up
BP	GO:0045661	regulation of myoblast differentiation	6/377	74/18614	0.00386038	0.031924	0.0241538	ID3/ACTB/BTG1/IGFBP3/DDIT3/ZFP36L1	6	Up
BP	GO:0001890	placenta development	9/377	152/18614	0.00386409	0.031924	0.0241538	JUNB/SOCS3/RPS6/HSP90AB1/BSG/HES1/CCN1/SOD1/ZFP36L1	9	Up
BP	GO:0006636	unsaturated fatty acid biosynthetic process	5/377	52/18614	0.00395164	0.032509	0.0245964	CD74/EDN1/MIF/ANXA1/PTGDS	5	Up
BP	GO:0021872	forebrain generation of neurons	5/377	52/18614	0.00395164	0.032509	0.0245964	B2M/UBB/HES1/RHOA/UQCRQ	5	Up
BP	GO:0002456	T cell mediated immunity	8/377	125/18614	0.00396076	0.0325151	0.0246011	B2M/HLA-B/HLA-E/HLA-C/HLA-A/HLA-DRB1/HMGB1/HLA-DRA	8	Up
BP	GO:2001237	negative regulation of extrinsic apoptotic signaling pathway	7/377	99/18614	0.0039961	0.032736	0.0247682	HSPA1A/HSPA1B/LGALS3/IFI6/GSTP1/ICAM1/DDX3X	7	Up
BP	GO:0031667	response to nutrient levels	19/377	477/18614	0.004126	0.033659	0.0254666	FOS/ZFP36/A2M/HSPA8/SOD2/SLC2A1/MFSD2A/GABARAPL2/FAM107A/GABARAP/ATF3/CDKN1A/DDIT3/PMAIP1/SOD1/GNAI2/GLUL/DAD1/HNRNPA1	19	Up
BP	GO:0071479	cellular response to ionizing radiation	6/377	75/18614	0.00412611	0.033659	0.0254666	RHOB/RPL26/EGR1/NET1/CDKN1A/EEF1D	6	Up
BP	GO:0070371	ERK1 and ERK2 cascade	15/377	341/18614	0.00424705	0.034573	0.0261581	JUN/CCN2/CD74/EDN1/HLA-DRB1/GSTP1/MIF/ICAM1/HMGB1/CCN1/CCL14/ATF3/CCL2/GNAI2/ZFP36L1	15	Up
BP	GO:0048147	negative regulation of fibroblast proliferation	4/377	33/18614	0.00426045	0.0346094	0.0261856	FTH1/GSTP1/SOD2/CAV1	4	Up
BP	GO:1901653	cellular response to peptide	16/377	375/18614	0.00429311	0.034802	0.0263313	FOS/VIM/SOCS3/KLF2/ID1/EDN1/ICAM1/NR4A1/RPL23/SRSF5/NCL/GNAI2/LEPROT/CAV1/ZFP36L1/CA2	16	Up
BP	GO:0042770	signal transduction in response to DNA damage	10/377	184/18614	0.00438773	0.0354349	0.0268102	IER3/CD74/RPL26/MIF/DDX5/PTTG1IP/CDKN1A/PMAIP1/PLK2/PPP1R10	10	Up
BP	GO:0031098	stress-activated protein kinase signaling cascade	12/377	245/18614	0.00438944	0.0354349	0.0268102	GADD45B/ZFP36/CCN2/DUSP1/DNAJA1/GSTP1/HMGB1/PPIA/PRDX1/GADD45G/RHOA/ZFP36L1	12	Up
BP	GO:0072224	metanephric glomerulus development	3/377	17/18614	0.00453821	0.0364842	0.0276041	EGR1/AQP1/CD34	3	Up
BP	GO:1902165	regulation of intrinsic apoptotic signaling pathway in response to DNA damage by p53 class mediator	3/377	17/18614	0.00453821	0.0364842	0.0276041	CD74/RPL26/MIF	3	Up
BP	GO:0045785	positive regulation of cell adhesion	19/377	482/18614	0.00460907	0.0369773	0.0279772	B2M/HLA-E/S100A10/CD74/RPS3/ACTB/HLA-A/HES1/HLA-DRB1/ANXA1/HMGB1/CCN1/SPOCK2/CCL2/VSIR/RHOA/CAV1/SELENOK/HLA-DRA	19	Up
BP	GO:0039531	regulation of viral-induced cytoplasmic pattern recognition receptor signaling pathway	5/377	54/18614	0.00465323	0.0372546	0.028187	HSPA1A/HSPA1B/HMGB1/DDX3X/CAV1	5	Up
BP	GO:2000514	regulation of CD4-positive, alpha-beta T cell activation	6/377	77/18614	0.00469782	0.0375342	0.0283986	JUNB/HLA-DRB1/ANXA1/HMGB1/VSIR/HLA-DRA	6	Up
BP	GO:0007162	negative regulation of cell adhesion	14/377	312/18614	0.00475287	0.0378961	0.0286723	RGCC/DUSP1/KLF4/CD74/LGALS3/IRF1/HLA-DRB1/ANXA1/HMGB1/FAM107A/VSIR/RHOA/ATP5F1B/FXYD5	14	Up
BP	GO:0006469	negative regulation of protein kinase activity	11/377	217/18614	0.00485847	0.0386587	0.0292494	GADD45B/DUSP1/RACK1/DNAJA1/GSTP1/PPIA/CDKN1A/NPM1/HYAL2/HEXIM1/CAV1	11	Up
BP	GO:0044843	cell cycle G1/S phase transition	13/377	281/18614	0.00498352	0.0395726	0.0299408	RGCC/KLF4/RPS6/RPL26/ACTB/ANXA1/FAM107A/TCIM/DDX3X/CDKN1A/CCL2/PLK2/ID2	13	Up
BP	GO:0043154	negative regulation of cysteine-type endopeptidase activity involved in apoptotic process	6/377	78/18614	0.00500457	0.0395779	0.0299448	KLF4/IFI6/NR4A1/ARL6IP1/AQP1/DDX3X	6	Up
BP	GO:0045824	negative regulation of innate immune response	6/377	78/18614	0.00500457	0.0395779	0.0299448	HLA-B/HLA-E/RPS19/A2M/HLA-A/ISG15	6	Up
BP	GO:0043370	regulation of CD4-positive, alpha-beta T cell differentiation	5/377	55/18614	0.0050353	0.03974	0.0300674	JUNB/HLA-DRB1/ANXA1/HMGB1/HLA-DRA	5	Up
BP	GO:0002495	antigen processing and presentation of peptide antigen via MHC class II	4/377	35/18614	0.00528152	0.0414306	0.0313466	B2M/CD74/HLA-DRB1/HLA-DRA	4	Up
BP	GO:0010923	negative regulation of phosphatase activity	4/377	35/18614	0.00528152	0.0414306	0.0313466	PPP1R15A/FKBP1A/LGALS3/GNAI2	4	Up
BP	GO:1905898	positive regulation of response to endoplasmic reticulum stress	4/377	35/18614	0.00528152	0.0414306	0.0313466	HERPUD1/DDIT3/PMAIP1/CAV1	4	Up
BP	GO:0000082	G1/S transition of mitotic cell cycle	12/377	251/18614	0.00530767	0.041498	0.0313976	RGCC/KLF4/RPS6/RPL26/ACTB/ANXA1/FAM107A/DDX3X/CDKN1A/CCL2/PLK2/ID2	12	Up
BP	GO:0006977	DNA damage response, signal transduction by p53 class mediator resulting in cell cycle arrest	3/377	18/18614	0.00536492	0.041498	0.0313976	RPL26/CDKN1A/PLK2	3	Up
BP	GO:0036003	positive regulation of transcription from RNA polymerase II promoter in response to stress	3/377	18/18614	0.00536492	0.041498	0.0313976	KLF2/ATF3/DDIT3	3	Up
BP	GO:0086103	G protein-coupled receptor signaling pathway involved in heart process	3/377	18/18614	0.00536492	0.041498	0.0313976	EDN1/GNAI2/CAV1	3	Up
BP	GO:0099010	modification of postsynaptic structure	3/377	18/18614	0.00536492	0.041498	0.0313976	RHOB/RHOA/PFN1	3	Up
BP	GO:1900037	regulation of cellular response to hypoxia	3/377	18/18614	0.00536492	0.041498	0.0313976	CD34/TMBIM6/CHCHD2	3	Up
BP	GO:1903729	regulation of plasma membrane organization	3/377	18/18614	0.00536492	0.041498	0.0313976	S100A10/ANXA2/AHNAK	3	Up
BP	GO:0038066	p38MAPK cascade	5/377	56/18614	0.00543907	0.0418216	0.0316424	GADD45B/ZFP36/DUSP1/GADD45G/ZFP36L1	5	Up
BP	GO:0043331	response to dsRNA	5/377	56/18614	0.00543907	0.0418216	0.0316424	NFKBIA/SLC3A2/NPM1/PMAIP1/CAV1	5	Up
BP	GO:0045071	negative regulation of viral genome replication	5/377	56/18614	0.00543907	0.0418216	0.0316424	IFITM3/IFITM2/BST2/IFITM1/ISG15	5	Up
BP	GO:0002822	regulation of adaptive immune response based on somatic recombination of immune receptors built from immunoglobulin superfamily domains	10/377	190/18614	0.00548475	0.0420065	0.0317823	B2M/JUNB/HLA-B/HLA-E/HLA-C/HLA-A/HLA-DRB1/ANXA1/HMGB1/HLA-DRA	10	Up
BP	GO:0051495	positive regulation of cytoskeleton organization	10/377	190/18614	0.00548475	0.0420065	0.0317823	HSPA1A/S100A10/HSPA1B/RGCC/CCN2/RPS3/ID1/EDN1/RHOA/PFN1	10	Up
BP	GO:0042102	positive regulation of T cell proliferation	7/377	105/18614	0.00551444	0.0421508	0.0318914	HLA-E/RPS3/HLA-A/HES1/ANXA1/HMGB1/SELENOK	7	Up
BP	GO:0001895	retina homeostasis	6/377	80/18614	0.00566181	0.0431074	0.0326153	B2M/ACTB/ACTG1/SLC2A1/PRDX1/SOD1	6	Up
BP	GO:0070972	protein localization to endoplasmic reticulum	6/377	80/18614	0.00566181	0.0431074	0.0326153	PPP1R15A/SRP14/HERPUD1/GABARAPL2/BTF3/SEC62	6	Up
BP	GO:0032271	regulation of protein polymerization	10/377	191/18614	0.00568676	0.0432127	0.0326949	TMSB4X/HSPA1A/TMSB10/HSPA1B/RPS3/HSP90AA1/ESAM/RHOA/STMN1/PFN1	10	Up
BP	GO:0010922	positive regulation of phosphatase activity	4/377	36/18614	0.00584843	0.0441818	0.0334281	CALM1/PPP1R15A/HSP90AB1/CALM2	4	Up
BP	GO:0030224	monocyte differentiation	4/377	36/18614	0.00584843	0.0441818	0.0334281	JUN/CD74/HLA-DRB1/ZFP36L1	4	Up
BP	GO:0045589	regulation of regulatory T cell differentiation	4/377	36/18614	0.00584843	0.0441818	0.0334281	IRF1/HLA-DRB1/VSIR/HLA-DRA	4	Up
BP	GO:0043123	positive regulation of I-kappaB kinase/NF-kappaB signaling	10/377	192/18614	0.00589454	0.0444437	0.0336263	GAPDH/CD74/TNFSF10/FKBP1A/BST2/HLA-DRB1/S100A13/RHOA/PLK2/EEF1D	10	Up
BP	GO:1901342	regulation of vasculature development	15/377	355/18614	0.00610738	0.0459593	0.034773	RAMP2/RGCC/KLF4/RHOB/KLF2/CLDN5/ID1/ECSCR/BTG1/SPARC/AQP1/CD34/PLK2/ANXA3/GLUL	15	Up
BP	GO:0010801	negative regulation of peptidyl-threonine phosphorylation	3/377	19/18614	0.00627627	0.0467769	0.0353916	CALM1/CALM2/DDIT4	3	Up
BP	GO:0032930	positive regulation of superoxide anion generation	3/377	19/18614	0.00627627	0.0467769	0.0353916	GSTP1/SOD1/GNAI2	3	Up
BP	GO:0046782	regulation of viral transcription	3/377	19/18614	0.00627627	0.0467769	0.0353916	ZFP36/IFITM3/HEXIM1	3	Up
BP	GO:0060716	labyrinthine layer blood vessel development	3/377	19/18614	0.00627627	0.0467769	0.0353916	JUNB/HES1/CCN1	3	Up
BP	GO:0098543	detection of other organism	3/377	19/18614	0.00627627	0.0467769	0.0353916	HLA-B/HLA-A/HLA-DRB1	3	Up
BP	GO:0001836	release of cytochrome c from mitochondria	5/377	58/18614	0.00631428	0.0469701	0.0355377	CLU/TNFSF10/IFI6/SOD2/PMAIP1	5	Up
BP	GO:1901991	negative regulation of mitotic cell cycle phase transition	10/377	194/18614	0.00632784	0.0469809	0.0355459	RGCC/DUSP1/IER3/KLF4/RPL26/FAM107A/CDKN1A/CCL2/PLK2/ZFP36L1	10	Up
BP	GO:0002504	antigen processing and presentation of peptide or polysaccharide antigen via MHC class II	4/377	37/18614	0.00645445	0.0478295	0.036188	B2M/CD74/HLA-DRB1/HLA-DRA	4	Up
BP	GO:0002831	regulation of response to biotic stimulus	18/377	463/18614	0.00659498	0.0487777	0.0369054	HSPA1A/HLA-B/HLA-E/HSPA1B/RPS19/A2M/NFKBIA/HLA-A/HSP90AA1/IRF1/HLA-DRB1/MIF/HMGB1/ISG15/DDX3X/HEXIM1/CAV1/SELENOK	18	Up
BP	GO:0030038	contractile actin filament bundle assembly	7/377	109/18614	0.00674314	0.0495901	0.0375201	S100A10/RGCC/CCN2/ACTG1/RHOA/STMN1/PFN1	7	Up
BP	GO:0043149	stress fiber assembly	7/377	109/18614	0.00674314	0.0495901	0.0375201	S100A10/RGCC/CCN2/ACTG1/RHOA/STMN1/PFN1	7	Up
BP	GO:1904035	regulation of epithelial cell apoptotic process	7/377	109/18614	0.00674314	0.0495901	0.0375201	ZFP36/RAMP2/RGCC/ICAM1/ECSCR/CCL2/ZFP36L1	7	Up
BP	GO:0001570	vasculogenesis	6/377	83/18614	0.00676284	0.0496305	0.0375507	JUNB/RAMP2/CD34/CAV1/ZFP36L1/SOX17	6	Up
BP	GO:0002763	positive regulation of myeloid leukocyte differentiation	5/377	59/18614	0.00678697	0.0496305	0.0375507	FOS/CD74/HLA-DRB1/ID2/ZFP36L1	5	Up
BP	GO:2000351	regulation of endothelial cell apoptotic process	5/377	59/18614	0.00678697	0.0496305	0.0375507	RAMP2/RGCC/ICAM1/ECSCR/CCL2	5	Up
BP	GO:0003158	endothelium development	8/377	137/18614	0.00683917	0.0499182	0.0377683	RHOB/CLDN5/ID1/ICAM1/BTG1/CD34/RHOA/SOX17	8	Up
CC	GO:0022626	cytosolic ribosome	77/384	100/19518	2.39799e-113	9.87973e-111	7.06777e-111	RPS23/RPS28/RPS27/RPLP1/RPL10/RPL3/RPS18/RPL34/RPS27A/RPL11/RPL41/RPS12/RPL30/RPS19/RPL32/RPS13/RPL31/RPL19/RPS14/RPL21/RPS8/RPS15A/RPS6/RACK1/RPL26/RPL35A/RPS7/RPS3A/RPL37/RPS3/RPS4X/FAU/RPS15/RPL15/RPS21/RPL13/RPL23A/RPL17/RPL9/RPL24/RPL36/RPS24/RPL27A/RPL39/RPL7A/RPL18/RPLP2/RPL28/RPL8/RPS25/RPL29/RPL14/RPL18A/RPS26/RPL13A/RPL5/RPL12/RPS29/RPL37A/RPS9/RPL36A/RPL6/RPS10/RPL27/RPS5/RPL23/RPL38/R…	77	Up
CC	GO:0044391	ribosomal subunit	77/384	185/19518	5.41463e-83	1.11541e-80	7.97946e-81	RPS23/RPS28/RPS27/RPLP1/RPL10/RPL3/RPS18/RPL34/RPS27A/RPL11/RPL41/RPS12/RPL30/RPS19/RPL32/RPS13/RPL31/RPL19/RPS14/RPL21/RPS8/RPS15A/RPS6/RACK1/RPL26/RPL35A/RPS7/RPS3A/RPL37/RPS3/RPS4X/FAU/RPS15/RPL15/RPS21/RPL13/RPL23A/RPL17/RPL9/RPL24/RPL36/RPS24/RPL27A/RPL39/RPL7A/RPL18/RPLP2/RPL28/RPL8/RPS25/RPL29/RPL14/RPL18A/RPS26/RPL13A/RPL5/RPL12/RPS29/RPL37A/RPS9/RPL36A/RPL6/RPS10/RPL27/RPS5/RPL23/RPL38/R…	77	Up
CC	GO:0005840	ribosome	78/384	229/19518	7.02946e-76	9.6538e-74	6.90614e-74	RPS23/RPS28/RPS27/RPLP1/RPL10/RPL3/RPS18/RPL34/RPS27A/RPL11/RPL41/RPS12/RPL30/RPS19/RPL32/RPS13/RPL31/RPL19/RPS14/RPL21/RPS8/RPS15A/RPS6/RACK1/RPL26/RPL35A/RPS7/RPS3A/RPL37/RPS3/RPS4X/FAU/RPS15/RPL15/RPS21/RPL13/RPL23A/RPL17/RPL9/RPL24/RPL36/RPS24/RPL27A/RPL39/RPL7A/RPL18/RPLP2/RPL28/RPL8/RPS25/RPL29/RPL14/RPL18A/RPS26/RPL13A/RPL5/RPL12/RPS29/RPL37A/RPS9/RPL36A/RPL6/RPS10/RPL27/RPS5/RPL23/RPL38/B…	78	Up
CC	GO:0022625	cytosolic large ribosomal subunit	46/384	58/19518	1.52567e-68	1.57144e-66	1.12418e-66	RPLP1/RPL10/RPL3/RPL34/RPL11/RPL41/RPL30/RPL32/RPL31/RPL19/RPL21/RPL26/RPL35A/RPL37/RPL15/RPL13/RPL23A/RPL17/RPL9/RPL24/RPL36/RPL27A/RPL39/RPL7A/RPL18/RPLP2/RPL28/RPL8/RPL29/RPL14/RPL18A/RPL13A/RPL5/RPL12/RPL37A/RPL36A/RPL6/RPL27/RPL23/RPL38/RPLP0/RPL35/RPL22/RPL7/RPL36AL/UBA52	46	Up
CC	GO:0015934	large ribosomal subunit	46/384	114/19518	1.21949e-48	1.00486e-46	7.18857e-47	RPLP1/RPL10/RPL3/RPL34/RPL11/RPL41/RPL30/RPL32/RPL31/RPL19/RPL21/RPL26/RPL35A/RPL37/RPL15/RPL13/RPL23A/RPL17/RPL9/RPL24/RPL36/RPL27A/RPL39/RPL7A/RPL18/RPLP2/RPL28/RPL8/RPL29/RPL14/RPL18A/RPL13A/RPL5/RPL12/RPL37A/RPL36A/RPL6/RPL27/RPL23/RPL38/RPLP0/RPL35/RPL22/RPL7/RPL36AL/UBA52	46	Up
CC	GO:0022627	cytosolic small ribosomal subunit	32/384	41/19518	2.06138e-47	1.41548e-45	1.01261e-45	RPS23/RPS28/RPS27/RPS18/RPS27A/RPS12/RPS19/RPS13/RPS14/RPS8/RPS15A/RPS6/RACK1/RPS7/RPS3A/RPS3/RPS4X/FAU/RPS15/RPS21/RPS24/RPS25/RPS26/RPS29/RPS9/RPS10/RPS5/RPS20/RPS16/RPS11/UBA52/RPS2	32	Up
CC	GO:0005925	focal adhesion	63/384	422/19518	4.2181e-37	2.48265e-35	1.77604e-35	B2M/HSPA1A/RPLP1/VIM/RPL3/RPS18/HSPA1B/RPL30/RPS19/RPS13/RPL31/NHERF2/RHOB/RPL19/RPS14/HSPA8/RPS8/RPS7/RPS3A/RPS3/RPS4X/RPS15/RPL9/ACTB/RPL7A/BSG/RPL18/CD59/RPLP2/RPL8/RPL13A/RPL5/RPL12/RPS29/RPL37A/RPS9/ACTG1/ANXA1/ICAM1/RPL6/RPS10/RPL27/RPS5/PPIA/RPL23/FAM107A/RPL38/RPLP0/ATP6V0C/RPL22/RPS16/RPL7/NPM1/RHOA/CFL1/PFN1/CAV1/RPS11/HSP90B1/AHNAK/RPS2/YWHAB/PABPC1	63	Up
CC	GO:0030055	cell-substrate junction	63/384	432/19518	1.75874e-36	9.05751e-35	6.47957e-35	B2M/HSPA1A/RPLP1/VIM/RPL3/RPS18/HSPA1B/RPL30/RPS19/RPS13/RPL31/NHERF2/RHOB/RPL19/RPS14/HSPA8/RPS8/RPS7/RPS3A/RPS3/RPS4X/RPS15/RPL9/ACTB/RPL7A/BSG/RPL18/CD59/RPLP2/RPL8/RPL13A/RPL5/RPL12/RPS29/RPL37A/RPS9/ACTG1/ANXA1/ICAM1/RPL6/RPS10/RPL27/RPS5/PPIA/RPL23/FAM107A/RPL38/RPLP0/ATP6V0C/RPL22/RPS16/RPL7/NPM1/RHOA/CFL1/PFN1/CAV1/RPS11/HSP90B1/AHNAK/RPS2/YWHAB/PABPC1	63	Up
CC	GO:0015935	small ribosomal subunit	32/384	74/19518	2.93685e-35	1.34442e-33	9.61774e-34	RPS23/RPS28/RPS27/RPS18/RPS27A/RPS12/RPS19/RPS13/RPS14/RPS8/RPS15A/RPS6/RACK1/RPS7/RPS3A/RPS3/RPS4X/FAU/RPS15/RPS21/RPS24/RPS25/RPS26/RPS29/RPS9/RPS10/RPS5/RPS20/RPS16/RPS11/UBA52/RPS2	32	Up
CC	GO:0042788	polysomal ribosome	22/384	31/19518	2.74804e-31	1.13219e-29	8.0995e-30	RPS23/RPS28/RPL11/RPL41/RPL30/RPL32/RPL31/RPL19/RPS21/RPL24/RPL36/RPL39/RPL7A/RPL18/RPL8/RPL18A/RPS26/RPS29/RPL36A/RPL6/RPL38/BTF3	22	Up
CC	GO:0005844	polysome	27/384	67/19518	6.92102e-29	2.59224e-27	1.85444e-27	RPS23/RPS28/VIM/RPL11/RPL41/RPL30/RPL32/RPL31/RPL19/RPS6/RPS3/RPS4X/RPS21/RPL24/RPL36/RPL39/RPL7A/RPL18/RPL8/RPL18A/RPS26/RPS29/RPL36A/RPL6/PSMA6/RPL38/BTF3	27	Up
CC	GO:0005753	mitochondrial proton-transporting ATP synthase complex	11/384	21/19518	4.38486e-14	1.50547e-12	1.07698e-12	ATP5F1E/ATP5PF/ATP5MG/ATP5PD/ATP5MC2/ATP5MK/ATP5ME/ATP5MC3/ATP5F1B/ATP5PO/ATP5MJ	11	Up
CC	GO:0098800	inner mitochondrial membrane protein complex	23/384	158/19518	7.048e-14	2.23367e-12	1.59793e-12	ATP5F1E/NDUFA4/ATP5PF/ATP5MG/ATP5PD/COX6C/COX7C/ATP5MC2/ATP5MK/COX5B/COX4I1/ATP5ME/ATP5MC3/NDUFC2/MICOS10/ATP5F1B/NDUFC1/NDUFA13/ATP5PO/COX7A2/UQCRQ/ATP5MJ/NDUFB4	23	Up
CC	GO:0045259	proton-transporting ATP synthase complex	11/384	22/19518	8.61612e-14	2.5356e-12	1.81392e-12	ATP5F1E/ATP5PF/ATP5MG/ATP5PD/ATP5MC2/ATP5MK/ATP5ME/ATP5MC3/ATP5F1B/ATP5PO/ATP5MJ	11	Up
CC	GO:0016469	proton-transporting two-sector ATPase complex	13/384	50/19518	9.93455e-12	2.72869e-10	1.95205e-10	ATP5F1E/RNASEK/ATP5PF/ATP5MG/ATP5PD/ATP5MC2/ATP6V0C/ATP5MK/ATP5ME/ATP5MC3/ATP5F1B/ATP5PO/ATP5MJ	13	Up
CC	GO:0000276	mitochondrial proton-transporting ATP synthase complex, coupling factor F(o)	7/384	11/19518	3.33239e-10	8.5809e-09	6.13861e-09	ATP5PF/ATP5MG/ATP5PD/ATP5MC2/ATP5ME/ATP5MC3/ATP5PO	7	Up
CC	GO:0005791	rough endoplasmic reticulum	14/384	82/19518	6.72452e-10	1.62971e-08	1.16586e-08	RPS23/RPS28/RPS21/EDN1/RPL18/RPS26/RPS29/RPL6/RPL27/ARL6IP1/PTGDS/CA4/GLUL/SEC62	14	Up
CC	GO:0101002	ficolin-1-rich granule	20/384	185/19518	7.45315e-10	1.70594e-08	1.2204e-08	HSPA1A/EEF1A1/HSPA1B/FTH1/HSPA8/HSP90AB1/SRP14/LGALS3/HSP90AA1/NME2/GSTP1/MIF/CSTB/HMGB1/PPIA/DYNLL1/ATP6V0C/DDX3X/RHOA/CST3	20	Up
CC	GO:0033177	proton-transporting two-sector ATPase complex, proton-transporting domain	9/384	26/19518	9.35256e-10	2.02803e-08	1.45081e-08	RNASEK/ATP5PF/ATP5MG/ATP5PD/ATP5MC2/ATP6V0C/ATP5ME/ATP5MC3/ATP5PO	9	Up
CC	GO:1904813	ficolin-1-rich granule lumen	16/384	124/19518	2.90368e-09	5.98159e-08	4.27911e-08	HSPA1A/EEF1A1/HSPA1B/FTH1/HSPA8/HSP90AB1/SRP14/HSP90AA1/NME2/GSTP1/MIF/CSTB/HMGB1/PPIA/DDX3X/CST3	16	Up
CC	GO:0045263	proton-transporting ATP synthase complex, coupling factor F(o)	7/384	14/19518	3.29305e-09	6.46065e-08	4.62182e-08	ATP5PF/ATP5MG/ATP5PD/ATP5MC2/ATP5ME/ATP5MC3/ATP5PO	7	Up
CC	GO:0034774	secretory granule lumen	25/384	322/19518	6.12083e-09	1.14626e-07	8.20016e-08	B2M/TMSB4X/EEF1A1/FTL/CLU/A2M/HSPA8/SRGN/HSP90AB1/SRP14/HSP90AA1/NME2/GSTP1/MIF/CSTB/ANXA2/HMGB1/PPIA/SPARC/S100A11/DDX3X/SELENOP/CXCL1/NPC2/TUBB4B	25	Up
CC	GO:0098798	mitochondrial protein-containing complex	24/384	300/19518	6.9159e-09	1.23885e-07	8.86248e-08	ATP5F1E/NDUFA4/ATP5PF/ATP5MG/ATP5PD/COX6C/COX7C/ATP5MC2/ATP5MK/COX5B/COX4I1/ATP5ME/ATP5MC3/NDUFC2/MICOS10/ATP5F1B/TOMM7/NDUFC1/NDUFA13/ATP5PO/COX7A2/UQCRQ/ATP5MJ/NDUFB4	24	Up
CC	GO:0060205	cytoplasmic vesicle lumen	25/384	325/19518	7.37975e-09	1.26686e-07	9.06285e-08	B2M/TMSB4X/EEF1A1/FTL/CLU/A2M/HSPA8/SRGN/HSP90AB1/SRP14/HSP90AA1/NME2/GSTP1/MIF/CSTB/ANXA2/HMGB1/PPIA/SPARC/S100A11/DDX3X/SELENOP/CXCL1/NPC2/TUBB4B	25	Up
CC	GO:0031983	vesicle lumen	25/384	327/19518	8.3491e-09	1.37593e-07	9.84314e-08	B2M/TMSB4X/EEF1A1/FTL/CLU/A2M/HSPA8/SRGN/HSP90AB1/SRP14/HSP90AA1/NME2/GSTP1/MIF/CSTB/ANXA2/HMGB1/PPIA/SPARC/S100A11/DDX3X/SELENOP/CXCL1/NPC2/TUBB4B	25	Up
CC	GO:0042611	MHC protein complex	8/384	25/19518	1.68492e-08	2.66995e-07	1.91003e-07	B2M/HLA-B/HLA-E/HLA-C/CD74/HLA-A/HLA-DRB1/HLA-DRA	8	Up
CC	GO:0098576	lumenal side of membrane	8/384	36/19518	3.90101e-07	5.95265e-06	4.25841e-06	HLA-B/HLA-E/HLA-C/HSPA8/CD74/HLA-A/HLA-DRB1/HLA-DRA	8	Up
CC	GO:0098553	lumenal side of endoplasmic reticulum membrane	7/384	29/19518	1.16059e-06	1.70772e-05	1.22167e-05	HLA-B/HLA-E/HLA-C/CD74/HLA-A/HLA-DRB1/HLA-DRA	7	Up
CC	GO:1904949	ATPase complex	14/384	147/19518	1.28209e-06	1.82145e-05	1.30303e-05	ATP5F1E/ACTB/RNASEK/ATP5PF/ATP5MG/ATP5PD/ATP5MC2/ATP6V0C/ATP5MK/ATP5ME/ATP5MC3/ATP5F1B/ATP5PO/ATP5MJ	14	Up
CC	GO:0098803	respiratory chain complex	11/384	91/19518	1.71445e-06	2.35451e-05	1.68437e-05	NDUFA4/COX6C/COX7C/COX5B/COX4I1/NDUFC2/NDUFC1/NDUFA13/COX7A2/UQCRQ/NDUFB4	11	Up
CC	GO:0005743	mitochondrial inner membrane	27/384	497/19518	2.15595e-06	2.86533e-05	2.0498e-05	CLU/ATP5F1E/RPS3/LGALS3/IFI6/NDUFA4/ATP5PF/ATP5MG/ATP5PD/COX6C/COX7C/ATP5MC2/ATP5MK/COX5B/COX4I1/ATP5ME/ATP5MC3/NDUFC2/MICOS10/ATP5F1B/NDUFC1/NDUFA13/ATP5PO/COX7A2/UQCRQ/ATP5MJ/NDUFB4	27	Up
CC	GO:0005746	mitochondrial respirasome	11/384	94/19518	2.3729e-06	3.05511e-05	2.18556e-05	NDUFA4/COX6C/COX7C/COX5B/COX4I1/NDUFC2/NDUFC1/NDUFA13/COX7A2/UQCRQ/NDUFB4	11	Up
CC	GO:0012507	ER to Golgi transport vesicle membrane	9/384	63/19518	3.72629e-06	4.65221e-05	3.3281e-05	B2M/HLA-B/HLA-E/HLA-C/CD74/HLA-A/CD59/HLA-DRB1/HLA-DRA	9	Up
CC	GO:0043209	myelin sheath	8/384	49/19518	4.65067e-06	5.63552e-05	4.03154e-05	CALM1/CLDN5/HSP90AA1/ANXA2/CALM2/GLUL/PLLP/CA2	8	Up
CC	GO:0070469	respirasome	11/384	101/19518	4.83135e-06	5.68719e-05	4.06851e-05	NDUFA4/COX6C/COX7C/COX5B/COX4I1/NDUFC2/NDUFC1/NDUFA13/COX7A2/UQCRQ/NDUFB4	11	Up
CC	GO:0030139	endocytic vesicle	21/384	347/19518	5.81742e-06	6.65771e-05	4.7628e-05	B2M/HLA-B/HLA-E/VIM/HLA-C/RPS27A/UBB/CD74/UBC/HLA-A/HSP90AA1/HLA-DRB1/ACTG1/SPARC/ATP6V0C/HYAL2/ANXA3/CAV1/HSP90B1/UBA52/HLA-DRA	21	Up
CC	GO:0005751	mitochondrial respiratory chain complex IV	6/384	25/19518	7.19624e-06	7.94852e-05	5.68622e-05	NDUFA4/COX6C/COX7C/COX5B/COX4I1/COX7A2	6	Up
CC	GO:0098554	cytoplasmic side of endoplasmic reticulum membrane	5/384	15/19518	7.33116e-06	7.94852e-05	5.68622e-05	RPS28/DNAJA1/RPS26/RPS29/RPL27	5	Up
CC	GO:0030666	endocytic vesicle membrane	15/384	196/19518	8.25207e-06	8.71757e-05	6.23638e-05	B2M/HLA-B/HLA-E/HLA-C/RPS27A/UBB/CD74/UBC/HLA-A/HLA-DRB1/ATP6V0C/ANXA3/CAV1/UBA52/HLA-DRA	15	Up
CC	GO:0042470	melanosome	11/384	112/19518	1.31552e-05	0.000132193	9.45686e-05	HSPA8/SLC3A2/HSP90AB1/BSG/HSP90AA1/ANXA2/SLC2A1/PRDX1/CD63/HSP90B1/YWHAB	11	Up
CC	GO:0048770	pigment granule	11/384	112/19518	1.31552e-05	0.000132193	9.45686e-05	HSPA8/SLC3A2/HSP90AB1/BSG/HSP90AA1/ANXA2/SLC2A1/PRDX1/CD63/HSP90B1/YWHAB	11	Up
CC	GO:0045277	respiratory chain complex IV	6/384	28/19518	1.45631e-05	0.000142857	0.000102197	NDUFA4/COX6C/COX7C/COX5B/COX4I1/COX7A2	6	Up
CC	GO:0070069	cytochrome complex	7/384	42/19518	1.60965e-05	0.000154227	0.000110331	NDUFA4/COX6C/COX7C/COX5B/COX4I1/COX7A2/UQCRQ	7	Up
CC	GO:0005774	vacuolar membrane	23/384	460/19518	4.53318e-05	0.00042447	0.000303658	EEF1A1/IFITM3/HSPA8/CD74/SLC3A2/IFITM2/PLAAT3/BST2/HLA-DRB1/RNASEK/ANXA2/LAPTM4A/IFITM1/GABARAPL2/GABARAP/CD63/ATP6V0C/NDUFC2/TMEM59/AHNAK/UBA52/YWHAB/HLA-DRA	23	Up
CC	GO:0030867	rough endoplasmic reticulum membrane	5/384	24/19518	8.96724e-05	0.000807884	0.000577945	RPS28/RPS26/RPS29/RPL27/ARL6IP1	5	Up
CC	GO:0030134	COPII-coated ER to Golgi transport vesicle	9/384	93/19518	9.02006e-05	0.000807884	0.000577945	B2M/HLA-B/HLA-E/HLA-C/CD74/HLA-A/CD59/HLA-DRB1/HLA-DRA	9	Up
CC	GO:0042613	MHC class II protein complex	4/384	17/19518	0.000286534	0.00251175	0.00179686	B2M/CD74/HLA-DRB1/HLA-DRA	4	Up
CC	GO:0036464	cytoplasmic ribonucleoprotein granule	14/384	253/19518	0.00051675	0.00443544	0.00317303	ZFP36/RPS6/RPS4X/ACTB/RPL28/RPL6/PSMA6/RPLP0/DDX3X/NCL/PNRC1/EID1/ZFP36L1/PABPC1	14	Up
CC	GO:0005839	proteasome core complex	4/384	20/19518	0.000556698	0.0046808	0.00334856	PSMA6/PSMA7/PSMB9/PSMB8	4	Up
CC	GO:0005765	lysosomal membrane	19/384	415/19518	0.00061333	0.00495475	0.00354453	EEF1A1/IFITM3/HSPA8/CD74/SLC3A2/IFITM2/PLAAT3/BST2/HLA-DRB1/ANXA2/LAPTM4A/IFITM1/CD63/ATP6V0C/NDUFC2/TMEM59/AHNAK/UBA52/HLA-DRA	19	Up
CC	GO:0098852	lytic vacuole membrane	19/384	415/19518	0.00061333	0.00495475	0.00354453	EEF1A1/IFITM3/HSPA8/CD74/SLC3A2/IFITM2/PLAAT3/BST2/HLA-DRB1/ANXA2/LAPTM4A/IFITM1/CD63/ATP6V0C/NDUFC2/TMEM59/AHNAK/UBA52/HLA-DRA	19	Up
CC	GO:0030662	coated vesicle membrane	12/384	202/19518	0.000687609	0.00544798	0.00389738	B2M/HLA-B/HLA-E/HLA-C/HSPA8/CD74/HLA-A/CD59/HLA-DRB1/RNASEK/ATP6V0C/HLA-DRA	12	Up
CC	GO:0005770	late endosome	15/384	296/19518	0.000821881	0.00638896	0.00457054	IFITM3/TPT1/RHOB/HSPA8/CD74/IFITM2/BST2/HLA-DRB1/ANXA2/LAPTM4A/CD63/VAMP5/DDIT3/TMEM59/HLA-DRA	15	Up
CC	GO:0030670	phagocytic vesicle membrane	7/384	78/19518	0.000860194	0.00656296	0.00469501	B2M/HLA-B/HLA-E/HLA-C/HLA-A/ATP6V0C/ANXA3	7	Up
CC	GO:0016363	nuclear matrix	9/384	127/19518	0.000927077	0.00693415	0.00496056	VIM/S100A10/ACTB/HES1/ANXA2/PSMA6/SPARC/HNRNPA2B1/CFL1	9	Up
CC	GO:0099572	postsynaptic specialization	17/384	364/19518	0.000942506	0.00693415	0.00496056	RPS27/RPS18/DNAJB1/RPL30/RPS19/RPS13/RPS14/HSPA8/RPS3/RPL8/RPS25/RPL14/RPL12/RPL6/RPL38/RPLP0/RPL7	17	Up
CC	GO:0035770	ribonucleoprotein granule	14/384	271/19518	0.00101008	0.00730091	0.00522293	ZFP36/RPS6/RPS4X/ACTB/RPL28/RPL6/PSMA6/RPLP0/DDX3X/NCL/PNRC1/EID1/ZFP36L1/PABPC1	14	Up
CC	GO:0014069	postsynaptic density	16/384	339/19518	0.00118274	0.00840156	0.00601031	RPS27/RPS18/DNAJB1/RPL30/RPS19/RPS13/RPS14/RPS3/RPL8/RPS25/RPL14/RPL12/RPL6/RPL38/RPLP0/RPL7	16	Up
CC	GO:0016281	eukaryotic translation initiation factor 4F complex	3/384	12/19518	0.00145661	0.0101716	0.00727656	EIF4A2/EIF4A1/EIF4G2	3	Up
CC	GO:0070820	tertiary granule	10/384	164/19518	0.00155262	0.0104911	0.00750514	B2M/FTH1/LGALS3/CD59/CSTB/DYNLL1/ATP6V0C/RHOA/CXCL1/CST3	10	Up
CC	GO:0062023	collagen-containing extracellular matrix	18/384	415/19518	0.0015533	0.0104911	0.00750514	S100A10/SPARCL1/CLU/CCN2/A2M/MGP/LGALS3/HSP90AA1/S100A6/CLEC14A/CSTB/ANXA2/ANXA1/ICAM1/CCN1/SPARC/IGFBP7/HSP90B1	18	Up
CC	GO:0098562	cytoplasmic side of membrane	11/384	193/19518	0.00158555	0.0105362	0.0075374	EEF1A1/RPS28/DNAJA1/FKBP1A/S100A6/RPS26/GNG5/RPS29/RPL27/RHOA/GNAI2	11	Up
CC	GO:0032279	asymmetric synapse	16/384	353/19518	0.00179044	0.0117089	0.00837632	RPS27/RPS18/DNAJB1/RPL30/RPS19/RPS13/RPS14/RPS3/RPL8/RPS25/RPL14/RPL12/RPL6/RPL38/RPLP0/RPL7	16	Up
CC	GO:0045335	phagocytic vesicle	9/384	141/19518	0.00192638	0.012362	0.00884352	B2M/HLA-B/HLA-E/VIM/HLA-C/HLA-A/ACTG1/ATP6V0C/ANXA3	9	Up
CC	GO:0045121	membrane raft	15/384	323/19518	0.00195031	0.012362	0.00884352	S100A10/CAVIN2/CD320/BSG/BST2/ABCG2/ANXA2/SLC2A1/PLVAP/HYAL2/CAVIN1/GNAI2/CAV1/AHNAK/PLLP	15	Up
CC	GO:0098857	membrane microdomain	15/384	324/19518	0.00200931	0.0125429	0.00897298	S100A10/CAVIN2/CD320/BSG/BST2/ABCG2/ANXA2/SLC2A1/PLVAP/HYAL2/CAVIN1/GNAI2/CAV1/AHNAK/PLLP	15	Up
CC	GO:0072562	blood microparticle	9/384	144/19518	0.00222444	0.0136786	0.00978542	HSPA1A/HSPA1B/CLU/A2M/HSPA8/ACTB/ACTG1/SLC2A1/PFN1	9	Up
CC	GO:0008250	oligosaccharyltransferase complex	3/384	14/19518	0.0023406	0.0139758	0.00999801	KRTCAP2/OST4/DAD1	3	Up
CC	GO:0043218	compact myelin	3/384	14/19518	0.0023406	0.0139758	0.00999801	CLDN5/ANXA2/PLLP	3	Up
CC	GO:0034399	nuclear periphery	9/384	147/19518	0.00255809	0.0150562	0.0107709	VIM/S100A10/ACTB/HES1/ANXA2/PSMA6/SPARC/HNRNPA2B1/CFL1	9	Up
CC	GO:0005747	mitochondrial respiratory chain complex I	5/384	49/19518	0.00269085	0.0151867	0.0108643	NDUFA4/NDUFC2/NDUFC1/NDUFA13/NDUFB4	5	Up
CC	GO:0030964	NADH dehydrogenase complex	5/384	49/19518	0.00269085	0.0151867	0.0108643	NDUFA4/NDUFC2/NDUFC1/NDUFA13/NDUFB4	5	Up
CC	GO:0045271	respiratory chain complex I	5/384	49/19518	0.00269085	0.0151867	0.0108643	NDUFA4/NDUFC2/NDUFC1/NDUFA13/NDUFB4	5	Up
CC	GO:0005741	mitochondrial outer membrane	11/384	208/19518	0.00284643	0.0158477	0.0113371	IFI27/RPS27A/UBB/PPP1R15A/UBC/ATP5MC2/PMAIP1/ATP5MC3/MICOS10/TOMM7/UBA52	11	Up
CC	GO:0140534	endoplasmic reticulum protein-containing complex	8/384	126/19518	0.00349784	0.0192148	0.0137459	B2M/FKBP1A/HLA-A/ARL6IP1/KRTCAP2/OST4/DAD1/HSP90B1	8	Up
CC	GO:0031902	late endosome membrane	9/384	155/19518	0.00364428	0.0197558	0.0141329	IFITM3/RHOB/IFITM2/HLA-DRB1/ANXA2/LAPTM4A/CD63/TMEM59/HLA-DRA	9	Up
CC	GO:0098984	neuron to neuron synapse	16/384	382/19518	0.00389955	0.0208651	0.0149265	RPS27/RPS18/DNAJB1/RPL30/RPS19/RPS13/RPS14/RPS3/RPL8/RPS25/RPL14/RPL12/RPL6/RPL38/RPLP0/RPL7	16	Up
CC	GO:0032154	cleavage furrow	5/384	54/19518	0.00412028	0.0217635	0.0155692	RHOB/SEPTIN7/ICAM2/RHOA/SEPTIN2	5	Up
CC	GO:1904724	tertiary granule lumen	5/384	55/19518	0.00446063	0.0231607	0.0165687	B2M/FTH1/CSTB/CXCL1/CST3	5	Up
CC	GO:0030667	secretory granule membrane	14/384	319/19518	0.00449721	0.0231607	0.0165687	HLA-B/HLA-C/LGALS3/BSG/CD59/BST2/CA4/DYNLL1/SPARC/CD63/ATP6V0C/RHOA/NDUFC2/CAV1	14	Up
CC	GO:0005903	brush border	7/384	105/19518	0.00472547	0.0240357	0.0171947	MYL12B/ACTB/HSP90AA1/MYL6/ABCG2/CA4/AQP1	7	Up
CC	GO:0033178	proton-transporting two-sector ATPase complex, catalytic domain	3/384	19/19518	0.00579331	0.0291078	0.0208232	ATP5F1E/ATP5F1B/ATP5PO	3	Up
CC	GO:0005901	caveola	6/384	83/19518	0.00589965	0.029285	0.0209499	CAVIN2/CD320/SLC2A1/PLVAP/CAVIN1/CAV1	6	Up
CC	GO:0030658	transport vesicle membrane	11/384	234/19518	0.006847	0.0335829	0.0240246	B2M/HLA-B/HLA-E/HLA-C/CD74/HLA-A/CD59/HLA-DRB1/CA4/ATP6V0C/HLA-DRA	11	Up
CC	GO:0031968	organelle outer membrane	11/384	236/19518	0.0072797	0.0352852	0.0252423	IFI27/RPS27A/UBB/PPP1R15A/UBC/ATP5MC2/PMAIP1/ATP5MC3/MICOS10/TOMM7/UBA52	11	Up
CC	GO:0019867	outer membrane	11/384	238/19518	0.00773346	0.0369799	0.0264547	IFI27/RPS27A/UBB/PPP1R15A/UBC/ATP5MC2/PMAIP1/ATP5MC3/MICOS10/TOMM7/UBA52	11	Up
CC	GO:0071013	catalytic step 2 spliceosome	6/384	88/19518	0.00780886	0.0369799	0.0264547	DDX5/HNRNPA2B1/HNRNPH1/HNRNPA1/RBM8A/PABPC1	6	Up
CC	GO:0030135	coated vesicle	13/384	312/19518	0.00919325	0.0430411	0.0307908	B2M/HLA-B/HLA-E/HLA-C/HSPA8/CD74/EDN1/HLA-A/CD59/HLA-DRB1/RNASEK/ATP6V0C/HLA-DRA	13	Up
CC	GO:0001726	ruffle	9/384	181/19518	0.00980189	0.045375	0.0324604	EEF1A1/RPS3/S100A6/NME2/FAM107A/S100A11/SH3BGRL3/RHOA/CFL1	9	Up
CC	GO:0071682	endocytic vesicle lumen	3/384	23/19518	0.00999168	0.0457397	0.0327213	HSP90AA1/SPARC/HSP90B1	3	Up
CC	GO:0031093	platelet alpha granule lumen	5/384	67/19518	0.0102342	0.046335	0.0331471	TMSB4X/CLU/A2M/SRGN/SPARC	5	Up
MF	GO:0003735	structural constituent of ribosome	76/378	177/18369	8.7357e-82	4.88326e-79	3.93566e-79	RPS23/RPS28/RPS27/RPLP1/RPL10/RPL3/RPS18/RPL34/RPS27A/RPL11/RPL41/RPS12/RPL30/RPS19/RPL32/RPS13/RPL31/RPL19/RPS14/RPL21/RPS8/RPS15A/RPS6/RPL26/RPL35A/RPS7/RPS3A/RPL37/RPS3/RPS4X/FAU/RPS15/RPL15/RPS21/RPL13/RPL23A/RPL17/RPL9/RPL24/RPL36/RPS24/RPL27A/RPL39/RPL7A/RPL18/RPLP2/RPL28/RPL8/RPS25/RPL29/RPL14/RPL18A/RPS26/RPL13A/RPL5/RPL12/RPS29/RPL37A/RPS9/RPL36A/RPL6/RPS10/RPL27/RPS5/RPL23/RPL38/RPLP0/R…	76	Up
MF	GO:0019843	rRNA binding	21/378	68/18369	1.70378e-19	4.76205e-17	3.83798e-17	RPL3/RPS18/RPL11/RPS13/RPS14/RPL37/RPS3/RPS4X/RPL23A/RPL9/RPL8/RPL5/RPL12/RPS9/RPS5/RPL23/RPLP0/NPM1/CAVIN1/RPS11/SBDS	21	Up
MF	GO:0045296	cadherin binding	35/378	333/18369	2.26984e-15	4.22948e-13	3.40875e-13	HSPA1A/RPL34/DNAJB1/NHERF2/HSPA8/RACK1/SLC3A2/RPL15/HSP90AB1/RPL23A/RPL24/RPL7A/BSG/RPL29/RPL14/RPS26/EEF1G/SEPTIN7/ANXA2/ANXA1/RPL6/PRDX1/S100A11/LDHA/DDX3X/EIF5/TAGLN2/EIF4G2/PFN1/FXYD5/EEF1D/SEPTIN2/AHNAK/RPS2/YWHAB	35	Up
MF	GO:0031625	ubiquitin protein ligase binding	27/378	301/18369	1.56843e-10	2.19188e-08	1.76654e-08	HSPA1A/JUN/RPS27A/RPL11/HSPA1B/CLU/UBB/NFKBIA/HSPA8/UBC/DNAJA1/HSP90AB1/HSP90AA1/RPL5/TUBA1B/ELOB/ACTG1/GABARAPL2/RPL23/TPI1/GABARAP/ISG15/ATP6V0C/CDKN1A/SUMO2/TMBIM6/UBA52	27	Up
MF	GO:0044389	ubiquitin-like protein ligase binding	27/378	320/18369	6.1718e-10	6.90007e-08	5.56111e-08	HSPA1A/JUN/RPS27A/RPL11/HSPA1B/CLU/UBB/NFKBIA/HSPA8/UBC/DNAJA1/HSP90AB1/HSP90AA1/RPL5/TUBA1B/ELOB/ACTG1/GABARAPL2/RPL23/TPI1/GABARAP/ISG15/ATP6V0C/CDKN1A/SUMO2/TMBIM6/UBA52	27	Up
MF	GO:0046933	proton-transporting ATP synthase activity, rotational mechanism	8/378	18/18369	1.09182e-09	1.01721e-07	8.19824e-08	ATP5F1E/ATP5PF/ATP5MG/ATP5PD/ATP6V0C/ATP5ME/ATP5F1B/ATP5PO	8	Up
MF	GO:0048027	mRNA 5'-UTR binding	9/378	26/18369	1.3804e-09	1.10235e-07	8.88436e-08	RPL41/RPS13/RPS14/RPL26/RPS7/RPS3A/RPL5/DDX3X/NCL	9	Up
MF	GO:0004857	enzyme inhibitor activity	28/378	359/18369	1.74975e-09	1.22264e-07	9.85385e-08	RPL11/A2M/SOCS3/GAPDH/RACK1/RPS7/RPL37/RPS15/LGALS3/OAZ1/BST2/RPL5/CSTB/ANXA2/ANXA1/RPL23/ATP5IF1/RPS20/SPOCK2/CDKN1A/NPM1/HYAL2/TMBIM6/HEXIM1/ANXA3/CST3/YWHAB/PPP1R10	28	Up
MF	GO:0031386	protein tag	7/378	13/18369	2.28107e-09	1.4168e-07	1.14187e-07	RPS27A/UBB/UBC/ISG15/SUMO2/UBL5/UBA52	7	Up
MF	GO:0051082	unfolded protein binding	15/378	122/18369	3.1796e-08	1.71487e-06	1.3821e-06	HSPA1A/HSPA1B/DNAJB1/CLU/HSPA8/DNAJA1/HSP90AB1/HSP90AA1/NACA/PPIA/HSPE1/PFDN5/NPM1/HSP90B1/TUBB4B	15	Up
MF	GO:0015252	proton channel activity	8/378	26/18369	3.37451e-08	1.71487e-06	1.3821e-06	ATP5F1E/ATP5PF/ATP5MG/ATP5PD/ATP6V0C/ATP5ME/ATP5F1B/ATP5PO	8	Up
MF	GO:0055106	ubiquitin-protein transferase regulator activity	7/378	24/18369	3.78307e-07	1.76228e-05	1.42031e-05	RPL11/RPS7/RPL37/RPS15/RPL5/RPL23/RPS20	7	Up
MF	GO:0023026	MHC class II protein complex binding	7/378	27/18369	9.203e-07	3.95729e-05	3.18938e-05	B2M/HSPA8/CD74/HSP90AB1/HSP90AA1/HLA-DRB1/HLA-DRA	7	Up
MF	GO:0015078	proton transmembrane transporter activity	14/378	140/18369	1.19661e-06	4.77789e-05	3.85075e-05	ATP5F1E/ATP5PF/ATP5MG/SLC38A5/ATP5PD/COX7C/ATP5MC2/ATP6V0C/COX5B/COX4I1/ATP5ME/ATP5MC3/ATP5F1B/ATP5PO	14	Up
MF	GO:0023023	MHC protein complex binding	7/378	36/18369	7.37509e-06	0.000274845	0.000221512	B2M/HSPA8/CD74/HSP90AB1/HSP90AA1/HLA-DRB1/HLA-DRA	7	Up
MF	GO:0044183	protein folding chaperone	9/378	67/18369	8.9743e-06	0.000305173	0.000245954	HSPA1A/HSPA1B/DNAJB1/HSPA8/CD74/HSP90AB1/HSP90AA1/HSPE1/HSP90B1	9	Up
MF	GO:0140416	transcription regulator inhibitor activity	6/378	25/18369	9.28075e-06	0.000305173	0.000245954	HSPA1A/DNAJB1/ID3/ID1/DDIT3/ID2	6	Up
MF	GO:0004860	protein kinase inhibitor activity	7/378	40/18369	1.53456e-05	0.000476566	0.000384089	SOCS3/RACK1/CDKN1A/NPM1/HYAL2/HEXIM1/YWHAB	7	Up
MF	GO:0140662	ATP-dependent protein folding chaperone	7/378	41/18369	1.81806e-05	0.000534892	0.000431096	HSPA1A/HSPA1B/HSPA8/HSP90AB1/HSP90AA1/HSPE1/HSP90B1	7	Up
MF	GO:0140297	DNA-binding transcription factor binding	25/378	478/18369	2.08542e-05	0.000582874	0.000469767	IFI27/FOS/JUN/PTMA/JUND/KLF4/NFKBIA/RPS3/SRARP/ID3/DNAJA1/ACTB/HES1/LMO2/HMGB1/PSMA6/NR4A1/DDX5/CD34/NCL/NPM1/DDIT3/CHCHD2/ID2/SOX17	25	Up
MF	GO:0019210	kinase inhibitor activity	7/378	44/18369	2.93883e-05	0.000782289	0.000630486	SOCS3/RACK1/CDKN1A/NPM1/HYAL2/HEXIM1/YWHAB	7	Up
MF	GO:0048306	calcium-dependent protein binding	8/378	62/18369	3.82715e-05	0.000930331	0.000749801	CALM1/A2M/S100A6/ANXA2/ANXA1/CALM2/S100A11/ANXA3	8	Up
MF	GO:0061629	RNA polymerase II-specific DNA-binding transcription factor binding	20/378	348/18369	3.82784e-05	0.000930331	0.000749801	IFI27/FOS/JUN/JUND/KLF4/NFKBIA/SRARP/DNAJA1/ACTB/HES1/LMO2/HMGB1/PSMA6/NR4A1/DDX5/CD34/NPM1/DDIT3/ID2/SOX17	20	Up
MF	GO:0042608	T cell receptor binding	4/378	11/18369	5.19431e-05	0.00120984	0.000975072	HLA-E/HLA-A/HLA-DRB1/HLA-DRA	4	Up
MF	GO:0008135	translation factor activity, RNA binding	9/378	84/18369	5.68366e-05	0.00127087	0.00102426	EEF1A1/EIF1/EEF1G/EIF4A2/EIF4A1/EIF5/EEF1B2/EIF4G2/EEF1D	9	Up
MF	GO:0097718	disordered domain specific binding	6/378	36/18369	8.43154e-05	0.00174898	0.00140959	HSPA1A/CALM1/GAPDH/HSP90AB1/HSP90AA1/CALM2	6	Up
MF	GO:0090079	translation regulator activity, nucleic acid binding	10/378	109/18369	8.44769e-05	0.00174898	0.00140959	EEF1A1/EIF1/EEF1G/EIF4A2/EIF4A1/EIF5/EEF1B2/EIF4G2/EEF1D/PABPC1	10	Up
MF	GO:0019887	protein kinase regulator activity	13/378	184/18369	0.000117107	0.00233796	0.00188428	RPLP1/CALM1/RGCC/SOCS3/RACK1/HSP90AB1/CALM2/DDX3X/CDKN1A/NPM1/HYAL2/HEXIM1/YWHAB	13	Up
MF	GO:0019207	kinase regulator activity	14/378	211/18369	0.000126264	0.00243385	0.00196156	RPLP1/CALM1/RGCC/SOCS3/RACK1/HSP90AB1/GSTP1/CALM2/DDX3X/CDKN1A/NPM1/HYAL2/HEXIM1/YWHAB	14	Up
MF	GO:0042605	peptide antigen binding	6/378	39/18369	0.000134076	0.00249829	0.0020135	HLA-B/HLA-E/HLA-C/HLA-A/HLA-DRB1/HLA-DRA	6	Up
MF	GO:0044548	S100 protein binding	4/378	14/18369	0.000150024	0.00270527	0.00218031	S100A6/ANXA2/S100A11/AHNAK	4	Up
MF	GO:0033218	amide binding	20/378	400/18369	0.000252541	0.00441157	0.00355551	ITM2A/HLA-B/HLA-E/HLA-C/RAMP2/CLU/NFKBIA/CD74/HSP90AB1/FKBP1A/SRP14/HLA-A/ITM2B/HLA-DRB1/PPIA/PFDN5/DBI/GLUL/CST3/HLA-DRA	20	Up
MF	GO:0072542	protein phosphatase activator activity	4/378	16/18369	0.000264015	0.00447226	0.00360442	CALM1/PPP1R15A/CALM2/IGFBP3	4	Up
MF	GO:0016209	antioxidant activity	8/378	82/18369	0.000282373	0.00464255	0.00374166	SELENOW/GSTP1/SOD2/PRDX1/TXN/PRXL2A/SOD1/MGST2	8	Up
MF	GO:0042277	peptide binding	17/378	317/18369	0.000326922	0.00522141	0.0042082	ITM2A/HLA-B/HLA-E/HLA-C/RAMP2/CLU/NFKBIA/CD74/HSP90AB1/SRP14/HLA-A/ITM2B/HLA-DRB1/PPIA/PFDN5/CST3/HLA-DRA	17	Up
MF	GO:0003746	translation elongation factor activity	4/378	19/18369	0.000535458	0.00808976	0.00651994	EEF1A1/EEF1G/EEF1B2/EEF1D	4	Up
MF	GO:0140693	molecular condensate scaffold activity	4/378	19/18369	0.000535458	0.00808976	0.00651994	LGALS3/NPM1/HNRNPA2B1/HNRNPA1	4	Up
MF	GO:0015453	oxidoreduction-driven active transmembrane transporter activity	7/378	71/18369	0.000634118	0.00932821	0.00751808	NDUFA4/COX7C/COX5B/COX4I1/NDUFC2/NDUFC1/NDUFB4	7	Up
MF	GO:0050840	extracellular matrix binding	6/378	55/18369	0.000903731	0.0121112	0.00976103	SPARCL1/LGALS3/CLEC14A/CCN1/SPARC/SPOCK2	6	Up
MF	GO:0008097	5S rRNA binding	3/378	10/18369	0.000931631	0.0121112	0.00976103	RPL3/RPL11/RPL5	3	Up
MF	GO:0030957	Tat protein binding	3/378	10/18369	0.000931631	0.0121112	0.00976103	DNAJA1/ACTB/NPM1	3	Up
MF	GO:0070181	small ribosomal subunit rRNA binding	3/378	10/18369	0.000931631	0.0121112	0.00976103	RPS13/RPS14/RPS3	3	Up
MF	GO:0070878	primary miRNA binding	3/378	10/18369	0.000931631	0.0121112	0.00976103	DDX5/SRSF3/DDX3X	3	Up
MF	GO:0019956	chemokine binding	4/378	22/18369	0.000962463	0.0122277	0.00985489	ZFP36/A2M/ACKR1/HMGB1	4	Up
MF	GO:0097371	MDM2/MDM4 family protein binding	3/378	11/18369	0.00126151	0.0156708	0.0126299	RPL37/RPS15/RPS20	3	Up
MF	GO:0070412	R-SMAD binding	4/378	24/18369	0.00135347	0.0164254	0.0132381	FOS/JUN/RGCC/DDX5	4	Up
MF	GO:0051087	chaperone binding	8/378	104/18369	0.00138103	0.0164254	0.0132381	HLA-B/DNAJB1/CLU/HSPA8/DNAJA1/HES1/HSPE1/SOD1	8	Up
MF	GO:0019838	growth factor binding	9/378	132/18369	0.00165487	0.0188973	0.0152303	RPS19/CCN2/A2M/CCN1/IGFBP7/IGFBP3/HYAL2/S100A13/RPS2	9	Up
MF	GO:0004859	phospholipase inhibitor activity	3/378	12/18369	0.00165647	0.0188973	0.0152303	ANXA2/ANXA1/ANXA3	3	Up
MF	GO:0019211	phosphatase activator activity	4/378	26/18369	0.00184354	0.0206107	0.0166112	CALM1/PPP1R15A/CALM2/IGFBP3	4	Up
MF	GO:0050998	nitric-oxide synthase binding	3/378	13/18369	0.00212073	0.0232449	0.0187342	CD74/ACTB/CAV1	3	Up
MF	GO:0051787	misfolded protein binding	4/378	29/18369	0.00279014	0.0294587	0.0237423	HSPA1A/HSPA1B/CLU/HSPA8	4	Up
MF	GO:0015399	primary active transmembrane transporter activity	10/378	170/18369	0.00279305	0.0294587	0.0237423	ABCG2/NDUFA4/COX7C/ATP6V0C/COX5B/COX4I1/NDUFC2/ATP5F1B/NDUFC1/NDUFB4	10	Up
MF	GO:0003725	double-stranded RNA binding	6/378	70/18369	0.00315974	0.0327092	0.026362	VIM/SLC3A2/HSP90AB1/TUBA1B/EIF4A1/TUBB4B	6	Up
MF	GO:0043024	ribosomal small subunit binding	3/378	15/18369	0.00327243	0.0332598	0.0268057	EIF1/DDX3X/NPM1	3	Up
MF	GO:0003743	translation initiation factor activity	5/378	51/18369	0.0038837	0.0387677	0.0312448	EIF1/EIF4A2/EIF4A1/EIF5/EIF4G2	5	Up
MF	GO:0055102	lipase inhibitor activity	3/378	16/18369	0.00396668	0.0389013	0.0313525	ANXA2/ANXA1/ANXA3	3	Up
MF	GO:0004129	cytochrome-c oxidase activity	3/378	17/18369	0.0047439	0.0457213	0.0368491	COX7C/COX5B/COX4I1	3	Up
MF	GO:0031072	heat shock protein binding	8/378	128/18369	0.00501989	0.0475613	0.0383321	HSPA1A/ZFP36/HSPA1B/DNAJB1/HSPA8/RPS3/DNAJA1/HSP90AB1	8	Up
MF	GO:0044325	transmembrane transporter binding	8/378	129/18369	0.00525854	0.0489921	0.0394852	S100A10/CALM1/FKBP1A/HSP90AA1/HERPUD1/CALM2/CAV1/ID2	8	Up
BP	GO:0043087	regulation of GTPase activity	26/291	364/18614	1.25702e-10	4.23994e-07	3.74196e-07	AFDN/GSK3B/PLXNA2/RAPGEF5/MYO9A/USP6NL/AGAP1/TBC1D5/TBC1D22A/NF1/RAPGEF1/PTK2/BCAS3/LRCH1/RASGRF2/PKP4/RALGAPA2/RAPGEF4/ARHGAP29/TBC1D4/RALGAPA1/RASAL2/PICALM/RAPGEF2/ASAP1/DOCK9	26	Down
BP	GO:0043547	positive regulation of GTPase activity	22/291	272/18614	3.42384e-10	5.77431e-07	5.09611e-07	AFDN/GSK3B/RAPGEF5/MYO9A/USP6NL/AGAP1/TBC1D5/TBC1D22A/NF1/RAPGEF1/BCAS3/RASGRF2/PKP4/RALGAPA2/RAPGEF4/ARHGAP29/TBC1D4/RALGAPA1/PICALM/RAPGEF2/ASAP1/DOCK9	22	Down
BP	GO:0007264	small GTPase mediated signal transduction	26/291	483/18614	4.68326e-08	5.26555e-05	4.64711e-05	PREX2/RAPGEF5/MYO9A/STARD13/ITGAV/ARHGAP31/RIN2/ARHGEF12/DLC1/ELMO1/NF1/RAPGEF1/DOCK4/AUTS2/RASGRF2/DENND1A/RALGAPA2/RAPGEF4/ARHGAP29/DOCK1/RALGAPA1/RAPGEF2/TRIO/PLEKHG1/ARHGAP26/DOCK9	26	Down
BP	GO:0007160	cell-matrix adhesion	17/291	239/18614	2.35803e-07	0.000198841	0.000175487	CLASP1/GSK3B/CDH11/ITGAV/RIN2/DLC1/MKLN1/NF1/PTK2/BCAS3/ITGA1/LIMCH1/PTPRK/MACF1/UTRN/SORBS1/ADAMTS9	17	Down
BP	GO:0034329	cell junction assembly	23/291	444/18614	5.6407e-07	0.000380522	0.00033583	CLASP1/AFDN/FER/MEF2C/CDH2/MYO9A/STAU2/CDH11/DLC1/RAPGEF1/PTK2/ADGRL3/DNM3/BCAS3/TJP1/PARD3/PKP4/LIMCH1/PTPRK/MACF1/PRKCH/RAPGEF2/SORBS1	23	Down
BP	GO:0030111	regulation of Wnt signaling pathway	19/291	338/18614	1.69416e-06	0.0009524	0.000840541	GSK3B/CDH2/EGFR/TCF7L2/FOXO1/UBR5/MCC/RBMS3/LEF1/STK3/NLK/USP34/WWOX/WWTR1/GRB10/MACF1/GNAQ/NXN/CCNY	19	Down
BP	GO:0031589	cell-substrate adhesion	19/291	359/18614	4.09057e-06	0.00182003	0.00160626	CLASP1/GSK3B/FER/CDH11/ITGAV/RIN2/DLC1/MKLN1/NF1/PTK2/BCAS3/ITGA1/LIMCH1/DOCK1/PTPRK/MACF1/UTRN/SORBS1/ADAMTS9	19	Down
BP	GO:0010632	regulation of epithelial cell migration	17/291	295/18614	4.31669e-06	0.00182003	0.00160626	CLASP1/MEF2C/STARD13/RIN2/MCC/NF1/PTK2/SASH1/BCAS3/BMPR2/DOCK1/MACF1/FOXP1/AKT3/PTPRM/ADAMTS9/PTPRG	17	Down
BP	GO:0051056	regulation of small GTPase mediated signal transduction	17/291	298/18614	4.93981e-06	0.00185133	0.00163389	PREX2/MYO9A/STARD13/ITGAV/ARHGAP31/ARHGEF12/DLC1/NF1/AUTS2/RASGRF2/DENND1A/RALGAPA2/ARHGAP29/RALGAPA1/TRIO/PLEKHG1/ARHGAP26	17	Down
BP	GO:0030336	negative regulation of cell migration	19/291	375/18614	7.6437e-06	0.00242511	0.00214028	DACH1/CLASP1/AFDN/MEF2C/STARD13/CDH11/FOXO3/MAGI2/MCC/DLC1/NF1/PLCB1/LRCH1/MCTP1/LIMCH1/PTPRK/PTPRM/ADAMTS9/PTPRG	19	Down
BP	GO:0048041	focal adhesion assembly	9/291	86/18614	7.90875e-06	0.00242511	0.00214028	CLASP1/CDH11/DLC1/PTK2/BCAS3/LIMCH1/PTPRK/MACF1/SORBS1	9	Down
BP	GO:0048813	dendrite morphogenesis	11/291	140/18614	1.28386e-05	0.0030976	0.00273379	PREX2/GSK3B/STAU2/PHACTR1/FYN/DNM3/RERE/PPP3CA/MEF2A/PICALM/RAPGEF2	11	Down
BP	GO:0016055	Wnt signaling pathway	21/291	461/18614	1.291e-05	0.0030976	0.00273379	GSK3B/CDH2/EGFR/MAGI2/TCF7L2/FOXO1/UBR5/MCC/RBMS3/LEF1/STK3/NLK/USP34/PRICKLE2/WWOX/WWTR1/GRB10/MACF1/GNAQ/NXN/CCNY	21	Down
BP	GO:2000146	negative regulation of cell motility	19/291	390/18614	1.32891e-05	0.0030976	0.00273379	DACH1/CLASP1/AFDN/MEF2C/STARD13/CDH11/FOXO3/MAGI2/MCC/DLC1/NF1/PLCB1/LRCH1/MCTP1/LIMCH1/PTPRK/PTPRM/ADAMTS9/PTPRG	19	Down
BP	GO:0198738	cell-cell signaling by wnt	21/291	463/18614	1.37753e-05	0.0030976	0.00273379	GSK3B/CDH2/EGFR/MAGI2/TCF7L2/FOXO1/UBR5/MCC/RBMS3/LEF1/STK3/NLK/USP34/PRICKLE2/WWOX/WWTR1/GRB10/MACF1/GNAQ/NXN/CCNY	21	Down
BP	GO:0007044	cell-substrate junction assembly	9/291	96/18614	1.94595e-05	0.003875	0.00341988	CLASP1/CDH11/DLC1/PTK2/BCAS3/LIMCH1/PTPRK/MACF1/SORBS1	9	Down
BP	GO:0030178	negative regulation of Wnt signaling pathway	12/291	174/18614	1.95301e-05	0.003875	0.00341988	GSK3B/CDH2/TCF7L2/FOXO1/MCC/RBMS3/STK3/NLK/WWOX/WWTR1/GRB10/NXN	12	Down
BP	GO:0038180	nerve growth factor signaling pathway	4/291	12/18614	2.62367e-05	0.00446941	0.00394448	SORT1/MAGI2/RAPGEF1/RAPGEF2	4	Down
BP	GO:0042692	muscle cell differentiation	19/291	410/18614	2.65472e-05	0.00446941	0.00394448	SORT1/ATP11A/MEF2C/CDH2/IL4R/ANKRD17/SMYD3/TANC1/RORA/ZEB1/BMPR2/QKI/DOCK1/PPP3CA/SORBS2/NEBL/FOXP1/MEF2A/SYNE1	19	Down
BP	GO:0001952	regulation of cell-matrix adhesion	10/291	125/18614	2.72311e-05	0.00446941	0.00394448	CLASP1/GSK3B/RIN2/DLC1/NF1/PTK2/BCAS3/LIMCH1/MACF1/UTRN	10	Down
BP	GO:0002064	epithelial cell development	13/291	210/18614	2.78262e-05	0.00446941	0.00394448	AFDN/GSK3B/FER/CDH2/MAGI2/EPAS1/MYO1E/RAPGEF1/PLCB1/TJP1/RFX3/RAPGEF2/PDE4D	13	Down
BP	GO:0150115	cell-substrate junction organization	9/291	103/18614	3.42464e-05	0.0052506	0.00463391	CLASP1/CDH11/DLC1/PTK2/BCAS3/LIMCH1/PTPRK/MACF1/SORBS1	9	Down
BP	GO:0040013	negative regulation of locomotion	19/291	427/18614	4.60514e-05	0.00675354	0.00596034	DACH1/CLASP1/AFDN/MEF2C/STARD13/CDH11/FOXO3/MAGI2/MCC/DLC1/NF1/PLCB1/LRCH1/MCTP1/LIMCH1/PTPRK/PTPRM/ADAMTS9/PTPRG	19	Down
BP	GO:0050808	synapse organization	20/291	466/18614	4.81884e-05	0.00677248	0.00597706	UNC13B/SORT1/MEF2C/CDH2/STAU2/FYN/GPHN/ERC1/PPFIBP1/NF1/SLC1A1/ADGRL3/INSR/DNM3/NFIA/TANC1/APBB2/PDZRN3/ASAP1/IGF1R	20	Down
BP	GO:0003158	endothelium development	10/291	137/18614	5.97365e-05	0.00805964	0.00711304	AFDN/STARD13/RAPGEF1/PLCB1/TJP1/ZEB1/BMPR2/FOXP1/RAPGEF2/PDE4D	10	Down
BP	GO:0010631	epithelial cell migration	17/291	371/18614	8.09719e-05	0.0105046	0.0092708	CLASP1/MEF2C/STARD13/RIN2/MCC/NF1/PTK2/SASH1/BCAS3/BMPR2/DOCK1/MACF1/FOXP1/AKT3/PTPRM/ADAMTS9/PTPRG	17	Down
BP	GO:0016358	dendrite development	13/291	234/18614	8.47447e-05	0.0105868	0.00934339	PREX2/GSK3B/MEF2C/STAU2/PHACTR1/FYN/DNM3/RERE/PPP3CA/MEF2A/PICALM/RAPGEF2/ASAP1	13	Down
BP	GO:0090132	epithelium migration	17/291	374/18614	8.93112e-05	0.0107588	0.0094952	CLASP1/MEF2C/STARD13/RIN2/MCC/NF1/PTK2/SASH1/BCAS3/BMPR2/DOCK1/MACF1/FOXP1/AKT3/PTPRM/ADAMTS9/PTPRG	17	Down
BP	GO:0090630	activation of GTPase activity	9/291	117/18614	9.31784e-05	0.0108376	0.00956474	USP6NL/AGAP1/TBC1D5/TBC1D22A/BCAS3/RALGAPA2/ARHGAP29/TBC1D4/RALGAPA1	9	Down
BP	GO:0090130	tissue migration	17/291	379/18614	0.000104897	0.0117939	0.0104087	CLASP1/MEF2C/STARD13/RIN2/MCC/NF1/PTK2/SASH1/BCAS3/BMPR2/DOCK1/MACF1/FOXP1/AKT3/PTPRM/ADAMTS9/PTPRG	17	Down
BP	GO:0061028	establishment of endothelial barrier	6/291	49/18614	0.000110214	0.011992	0.0105836	AFDN/RAPGEF1/PLCB1/TJP1/RAPGEF2/PDE4D	6	Down
BP	GO:0043954	cellular component maintenance	7/291	72/18614	0.00013127	0.0138367	0.0122116	SORT1/FYN/ERC1/INSR/TJP1/TANC1/IGF1R	7	Down
BP	GO:1901888	regulation of cell junction assembly	12/291	214/18614	0.000144949	0.0148156	0.0130755	CLASP1/MEF2C/STAU2/DLC1/RAPGEF1/PTK2/BCAS3/TJP1/LIMCH1/MACF1/PRKCH/RAPGEF2	12	Down
BP	GO:0030900	forebrain development	17/291	397/18614	0.000182569	0.0181119	0.0159846	SYNE2/GSK3B/CDH2/EGFR/PHACTR1/FYN/DLC1/NF1/LEF1/ZSWIM6/PLCB1/ZEB1/NFIB/TACC1/FOXP1/RAPGEF2/IGF1R	17	Down
BP	GO:0060828	regulation of canonical Wnt signaling pathway	13/291	260/18614	0.000240798	0.0232061	0.0204805	GSK3B/CDH2/EGFR/TCF7L2/FOXO1/UBR5/MCC/RBMS3/STK3/USP34/WWTR1/GNAQ/CCNY	13	Down
BP	GO:0046777	protein autophosphorylation	12/291	227/18614	0.000250428	0.0234637	0.0207079	GSK3B/FER/EGFR/DYRK1A/FYN/IRAK3/PTK2/INSR/NLK/CAMK2D/IGF1R/FLT1	12	Down
BP	GO:0038083	peptidyl-tyrosine autophosphorylation	4/291	21/18614	0.000283876	0.0251978	0.0222383	EGFR/DYRK1A/INSR/IGF1R	4	Down
BP	GO:0097062	dendritic spine maintenance	4/291	21/18614	0.000283876	0.0251978	0.0222383	FYN/INSR/TANC1/IGF1R	4	Down
BP	GO:0010594	regulation of endothelial cell migration	12/291	232/18614	0.000305585	0.0264292	0.0233251	MEF2C/STARD13/RIN2/NF1/PTK2/SASH1/BCAS3/BMPR2/FOXP1/AKT3/PTPRM/ADAMTS9	12	Down
BP	GO:0001667	ameboidal-type cell migration	19/291	496/18614	0.000319573	0.026948	0.023783	CLASP1/FER/MEF2C/CDH2/STARD13/RIN2/MCC/NF1/PTK2/SASH1/BCAS3/BMPR2/DOCK1/MACF1/FOXP1/AKT3/PTPRM/ADAMTS9/PTPRG	19	Down
BP	GO:0021537	telencephalon development	13/291	270/18614	0.000346474	0.0285038	0.0251561	SYNE2/GSK3B/CDH2/EGFR/PHACTR1/NF1/LEF1/ZSWIM6/PLCB1/NFIB/TACC1/FOXP1/IGF1R	13	Down
BP	GO:0071375	cellular response to peptide hormone stimulus	14/291	308/18614	0.000371071	0.0293507	0.0259034	NCOA2/GSK3B/FER/FOXO1/PTK2/MBD5/INSR/PLCB1/GRB10/TBC1D4/ARID1B/NCOA1/SORBS1/IGF1R	14	Down
BP	GO:0045599	negative regulation of fat cell differentiation	6/291	61/18614	0.000374171	0.0293507	0.0259034	SORT1/FOXO1/ZFPM2/RORA/WWTR1/TRIO	6	Down
BP	GO:0018105	peptidyl-serine phosphorylation	14/291	309/18614	0.000383331	0.0293858	0.0259344	GSK3B/MAST4/EGFR/DYRK1A/CNKSR3/SRPK2/SLC1A1/HIPK3/NLK/SMYD3/CAMK2D/PRKCH/AKT3/PDE4D	14	Down
BP	GO:0061448	connective tissue development	13/291	275/18614	0.000412682	0.0309328	0.0272997	NCOA2/CSGALNACT1/MEF2C/FTO/VPS13B/ZEB1/CHSY1/BMPR2/ZBTB16/NFIB/RASAL2/NCOA1/SOX5	13	Down
BP	GO:0031532	actin cytoskeleton reorganization	8/291	114/18614	0.000426083	0.031243	0.0275735	FER/PHACTR1/MKLN1/BCAS3/CDC42BPA/TJP1/AUTS2/THSD7A	8	Down
BP	GO:0060070	canonical Wnt signaling pathway	14/291	313/18614	0.000435897	0.0312826	0.0276084	GSK3B/CDH2/EGFR/TCF7L2/FOXO1/UBR5/MCC/RBMS3/LEF1/STK3/USP34/WWTR1/GNAQ/CCNY	14	Down
BP	GO:0001885	endothelial cell development	6/291	63/18614	0.00044609	0.0313471	0.0276654	AFDN/RAPGEF1/PLCB1/TJP1/RAPGEF2/PDE4D	6	Down
BP	GO:0051893	regulation of focal adhesion assembly	6/291	64/18614	0.000485868	0.0325405	0.0287186	CLASP1/DLC1/PTK2/BCAS3/LIMCH1/MACF1	6	Down
BP	GO:0090109	regulation of cell-substrate junction assembly	6/291	64/18614	0.000485868	0.0325405	0.0287186	CLASP1/DLC1/PTK2/BCAS3/LIMCH1/MACF1	6	Down
BP	GO:0045598	regulation of fat cell differentiation	9/291	146/18614	0.000492014	0.0325405	0.0287186	SORT1/FTO/FOXO1/ZFPM2/STK3/RORA/WWTR1/ZBTB16/TRIO	9	Down
BP	GO:0045444	fat cell differentiation	12/291	246/18614	0.000517696	0.0333759	0.0294559	SORT1/FTO/TCF7L2/FOXO1/ZFPM2/STK3/PLCB1/RORA/BBS9/WWTR1/ZBTB16/TRIO	12	Down
BP	GO:0106027	neuron projection organization	7/291	90/18614	0.000524436	0.0333759	0.0294559	GSK3B/STAU2/FYN/INSR/DNM3/TANC1/IGF1R	7	Down
BP	GO:0060485	mesenchyme development	14/291	320/18614	0.000542736	0.0339009	0.0299193	CLASP1/GSK3B/MEF2C/CDH2/FBXL17/FAM172A/TCF7L2/DDX17/ZFPM2/LEF1/PTK2/EXOC4/WWTR1/BMPR2	14	Down
BP	GO:0045446	endothelial cell differentiation	8/291	119/18614	0.000567845	0.0342451	0.0302231	AFDN/RAPGEF1/PLCB1/TJP1/ZEB1/BMPR2/RAPGEF2/PDE4D	8	Down
BP	GO:0090557	establishment of endothelial intestinal barrier	3/291	11/18614	0.000568553	0.0342451	0.0302231	AFDN/TJP1/RAPGEF2	3	Down
BP	GO:1901216	positive regulation of neuron death	7/291	92/18614	0.000598871	0.0354385	0.0312762	GSK3B/FOXO3/FYN/NF1/SRPK2/ITGA1/PICALM	7	Down
BP	GO:0021543	pallium development	10/291	184/18614	0.000655739	0.0381346	0.0336557	SYNE2/GSK3B/CDH2/EGFR/PHACTR1/NF1/LEF1/PLCB1/TACC1/IGF1R	10	Down
BP	GO:0018209	peptidyl-serine modification	14/291	327/18614	0.000671087	0.0383657	0.0338596	GSK3B/MAST4/EGFR/DYRK1A/CNKSR3/SRPK2/SLC1A1/HIPK3/NLK/SMYD3/CAMK2D/PRKCH/AKT3/PDE4D	14	Down
BP	GO:0099173	postsynapse organization	10/291	185/18614	0.000683844	0.0384434	0.0339282	CDH2/STAU2/FYN/GPHN/NF1/INSR/DNM3/TANC1/ASAP1/IGF1R	10	Down
BP	GO:0150116	regulation of cell-substrate junction organization	6/291	69/18614	0.000727924	0.0402506	0.0355232	CLASP1/DLC1/PTK2/BCAS3/LIMCH1/MACF1	6	Down
BP	GO:0010810	regulation of cell-substrate adhesion	11/291	222/18614	0.000772151	0.0420075	0.0370737	CLASP1/GSK3B/RIN2/DLC1/NF1/PTK2/BCAS3/LIMCH1/DOCK1/MACF1/UTRN	11	Down
BP	GO:0099175	regulation of postsynapse organization	7/291	97/18614	0.000822005	0.0436415	0.0385158	CDH2/STAU2/FYN/NF1/DNM3/TANC1/ASAP1	7	Down
BP	GO:0021987	cerebral cortex development	8/291	126/18614	0.000828063	0.0436415	0.0385158	SYNE2/GSK3B/CDH2/EGFR/PHACTR1/NF1/PLCB1/TACC1	8	Down
BP	GO:0051146	striated muscle cell differentiation	13/291	297/18614	0.000846509	0.0439273	0.038768	SORT1/ATP11A/MEF2C/CDH2/IL4R/SMYD3/TANC1/DOCK1/PPP3CA/SORBS2/NEBL/FOXP1/MEF2A	13	Down
BP	GO:0014902	myotube differentiation	8/291	127/18614	0.000871995	0.0440011	0.0388332	SORT1/ATP11A/MEF2C/IL4R/SMYD3/TANC1/DOCK1/PPP3CA	8	Down
BP	GO:1901653	cellular response to peptide	15/291	375/18614	0.000874021	0.0440011	0.0388332	NCOA2/GSK3B/FER/FYN/FOXO1/PTK2/MBD5/INSR/PLCB1/GRB10/TBC1D4/ARID1B/NCOA1/SORBS1/IGF1R	15	Down
BP	GO:0044331	cell-cell adhesion mediated by cadherin	5/291	48/18614	0.000891428	0.0442174	0.0390241	AFDN/FER/CDH2/CDH11/TJP1	5	Down
BP	GO:0099170	postsynaptic modulation of chemical synaptic transmission	4/291	29/18614	0.00102106	0.0499137	0.0440513	SLC1A1/PLCB1/PPP3CA/TRIO	4	Down
CC	GO:0005912	adherens junction	14/293	185/19518	8.30715e-07	0.00027829	0.0002326	AFDN/CDH2/CDH11/DLG2/MYO1E/TJP1/PARD3/CCDC85A/PKP4/BMPR2/PTPRK/MAGI1/SORBS1/PTPRM	14	Down
CC	GO:0000145	exocyst	4/293	13/19518	3.19698e-05	0.00468011	0.00391173	EXOC6/EXOC4/EXOC6B/MYRIP	4	Down
CC	GO:0015629	actin cytoskeleton	20/293	489/19518	5.40254e-05	0.00468011	0.00391173	FER/CDH2/MYO9A/FYN/SVIL/DLC1/MYO1E/PTK2/LPP/CDC42BPA/TJP1/AUTS2/LIMCH1/MACF1/SORBS2/NEBL/ASAP1/SORBS1/MYRIP/FLT1	20	Down
CC	GO:0005938	cell cortex	15/293	302/19518	5.58819e-05	0.00468011	0.00391173	CLASP1/UNC13B/EXOC6/FER/CDH2/DLC1/FRYL/MKLN1/ERC1/MYO1E/PTK2/PARD3/EXOC4/EXOC6B/MYRIP	15	Down
CC	GO:0031252	cell leading edge	18/293	422/19518	7.51984e-05	0.00503829	0.00421111	SYNE2/FER/CDH2/EGFR/ITGAV/ARHGAP31/MCC/DLC1/MKLN1/INSR/LDB2/BCAS3/CDC42BPA/APBB2/PTPRK/MACF1/SORBS2/PTPRM	18	Down
CC	GO:0016607	nuclear speck	16/293	415/19518	0.000573095	0.0286476	0.0239443	DACH1/AFDN/SFMBT2/MEF2C/FTO/ZNF638/DYRK1A/KAT6A/DDX17/EPAS1/SRPK2/PLCB1/ZBTB16/DOCK1/TCF12/MECOM	16	Down
CC	GO:0005925	focal adhesion	16/293	422/19518	0.000685448	0.0286476	0.0239443	CLASP1/SYNE2/CDH2/EGFR/ITGAV/ARHGAP31/SVIL/DLC1/PPFIBP1/PTK2/LPP/ITGA1/SORBS2/SORBS1/ARHGAP26/FLT1	16	Down
CC	GO:1990907	beta-catenin-TCF complex	3/293	13/19518	0.00085655	0.0286476	0.0239443	TCF7L2/LEF1/TCF4	3	Down
CC	GO:0030055	cell-substrate junction	16/293	432/19518	0.000878299	0.0286476	0.0239443	CLASP1/SYNE2/CDH2/EGFR/ITGAV/ARHGAP31/SVIL/DLC1/PPFIBP1/PTK2/LPP/ITGA1/SORBS2/SORBS1/ARHGAP26/FLT1	16	Down
CC	GO:0042641	actomyosin	6/293	76/19518	0.000985611	0.0286476	0.0239443	PTK2/LPP/CDC42BPA/LIMCH1/NEBL/SORBS1	6	Down
CC	GO:0030027	lamellipodium	10/293	202/19518	0.000988441	0.0286476	0.0239443	SYNE2/FER/CDH2/ITGAV/ARHGAP31/MCC/CDC42BPA/APBB2/SORBS2/PTPRM	10	Down
CC	GO:0030496	midbody	10/293	203/19518	0.00102618	0.0286476	0.0239443	EXOC6/UVRAG/CELF2/BIRC6/SVIL/MBD5/EXOC4/PKP4/TTC28/TACC1	10	Down
CC	GO:0005901	caveola	6/293	83/19518	0.00155957	0.0361858	0.0302449	PLPP1/DLC1/INSR/BMPR2/SORBS1/IGF1R	6	Down
CC	GO:0090543	Flemming body	4/293	34/19518	0.0016181	0.0361858	0.0302449	EXOC6/CELF2/BIRC6/EXOC4	4	Down
CC	GO:0044853	plasma membrane raft	7/293	114/19518	0.00167626	0.0361858	0.0302449	CDH2/PLPP1/DLC1/INSR/BMPR2/SORBS1/IGF1R	7	Down
CC	GO:0019897	extrinsic component of plasma membrane	8/293	147/19518	0.00172828	0.0361858	0.0302449	FER/CDH2/CDH11/FYN/PPP3CA/ESYT2/GNAQ/PICALM	8	Down
CC	GO:0031527	filopodium membrane	3/293	18/19518	0.00231181	0.0455562	0.0380768	SYNE2/ITGAV/UTRN	3	Down
MF	GO:0030695	GTPase regulator activity	37/287	495/18369	2.56996e-15	6.72045e-13	5.65392e-13	PREX2/AGFG1/RAPGEF5/MYO9A/USP6NL/STARD13/ARHGAP31/RIN2/RPGR/AGAP1/TBC1D5/ARHGEF12/RABGAP1L/DLC1/TBC1D22A/ELMO1/NF1/RAPGEF1/PLCB1/DOCK4/RASGRF2/DENND1A/RALGAPA2/SBF2/RAPGEF4/ARHGAP29/DOCK1/TBC1D4/RALGAPA1/RASAL2/GNAQ/RAPGEF2/TRIO/ASAP1/PLEKHG1/ARHGAP26/DOCK9	37	Down
MF	GO:0060589	nucleoside-triphosphatase regulator activity	37/287	495/18369	2.56996e-15	6.72045e-13	5.65392e-13	PREX2/AGFG1/RAPGEF5/MYO9A/USP6NL/STARD13/ARHGAP31/RIN2/RPGR/AGAP1/TBC1D5/ARHGEF12/RABGAP1L/DLC1/TBC1D22A/ELMO1/NF1/RAPGEF1/PLCB1/DOCK4/RASGRF2/DENND1A/RALGAPA2/SBF2/RAPGEF4/ARHGAP29/DOCK1/TBC1D4/RALGAPA1/RASAL2/GNAQ/RAPGEF2/TRIO/ASAP1/PLEKHG1/ARHGAP26/DOCK9	37	Down
MF	GO:0005096	GTPase activator activity	27/287	280/18369	4.44308e-14	7.74577e-12	6.51652e-12	PREX2/AGFG1/MYO9A/USP6NL/STARD13/ARHGAP31/RIN2/AGAP1/TBC1D5/ARHGEF12/RABGAP1L/DLC1/TBC1D22A/NF1/PLCB1/DOCK4/RALGAPA2/RAPGEF4/ARHGAP29/DOCK1/TBC1D4/RALGAPA1/RASAL2/GNAQ/RAPGEF2/ASAP1/ARHGAP26	27	Down
MF	GO:0005085	guanyl-nucleotide exchange factor activity	17/287	227/18369	1.11176e-07	1.45363e-05	1.22294e-05	PREX2/RAPGEF5/RIN2/RPGR/ARHGEF12/ELMO1/RAPGEF1/DOCK4/RASGRF2/DENND1A/SBF2/RAPGEF4/DOCK1/RAPGEF2/TRIO/PLEKHG1/DOCK9	17	Down
MF	GO:0045295	gamma-catenin binding	5/287	13/18369	1.04445e-06	0.00010925	9.19119e-05	FER/CDH2/TCF7L2/LEF1/PTPRK	5	Down
MF	GO:0045296	cadherin binding	18/287	333/18369	5.43582e-06	0.000473823	0.000398627	AFDN/FER/CDH2/CDH11/EGFR/FMNL2/ERC1/PPFIBP1/TJP1/PKP4/BMPR2/MACF1/ESYT2/PICALM/COBLL1/ASAP1/DOCK9/PTPRM	18	Down
MF	GO:0008013	beta-catenin binding	9/287	88/18369	9.5052e-06	0.000710174	0.00059747	GSK3B/CDH2/FOXO3/TCF7L2/FOXO1/LEF1/RORA/PTPRK/TCF4	9	Down
MF	GO:0031267	small GTPase binding	15/287	273/18369	2.74579e-05	0.00179506	0.00151019	UNC13B/AFDN/FER/USP6NL/FMNL2/RIN2/RABGAP1L/ERC1/DOCK4/EXOC4/RAPGEF4/DOCK1/PRKCH/PICALM/MYRIP	15	Down
MF	GO:0003779	actin binding	19/287	434/18369	5.65875e-05	0.00310467	0.00261196	SYNE2/AFDN/FER/MYO9A/SNTG2/EGFR/FMNL2/PHACTR1/SVIL/MYO1E/PTK2/LIMCH1/MACF1/UTRN/NEBL/SYNE1/COBLL1/SORBS1/MYRIP	19	Down
MF	GO:0004713	protein tyrosine kinase activity	10/287	137/18369	5.93628e-05	0.00310467	0.00261196	FER/EGFR/DYRK1A/FYN/PTK2/HIPK3/INSR/CRIM1/IGF1R/FLT1	10	Down
MF	GO:0140297	DNA-binding transcription factor binding	20/287	478/18369	6.76234e-05	0.00321519	0.00270494	FAF1/NCOA2/GSK3B/MEF2C/KDM4C/KAT6A/TCF7L2/EPAS1/ZFPM2/LEF1/NLK/NFIA/BCAS3/RBFOX2/TACC1/FOXP1/MEF2A/TCF12/NCOA1/JMJD1C	20	Down
MF	GO:0051020	GTPase binding	15/287	304/18369	9.32407e-05	0.00406374	0.00341883	UNC13B/AFDN/FER/USP6NL/FMNL2/RIN2/RABGAP1L/ERC1/DOCK4/EXOC4/RAPGEF4/DOCK1/PRKCH/PICALM/MYRIP	15	Down
MF	GO:0005543	phospholipid binding	19/287	475/18369	0.000183546	0.00702158	0.00590726	UNC13B/VPS13B/AGAP1/SVIL/FCHSD2/MYO1E/NF1/BCAS3/PLCB1/PARD3/DENND1A/CPNE8/SBF2/ESYT2/PITPNC1/PICALM/RAPGEF2/ASAP1/ARHGAP26	19	Down
MF	GO:0030552	cAMP binding	4/287	19/18369	0.000187958	0.00702158	0.00590726	RAPGEF4/PDE10A/RAPGEF2/PDE4D	4	Down
MF	GO:0030165	PDZ domain binding	7/287	83/18369	0.000318391	0.0104033	0.00875233	SNTG2/ERC1/DOCK4/EXOC4/ARHGAP29/CRIM1/RAPGEF2	7	Down
MF	GO:0016922	nuclear receptor binding	9/287	138/18369	0.000323539	0.0104033	0.00875233	NCOA2/KDM4C/TCF7L2/LEF1/BCAS3/TACC1/FOXP1/NCOA1/JMJD1C	9	Down
MF	GO:0050321	tau-protein kinase activity	4/287	22/18369	0.000341867	0.0104033	0.00875233	GSK3B/DYRK1A/FYN/SIK3	4	Down
MF	GO:0004674	protein serine/threonine kinase activity	17/287	421/18369	0.00035805	0.0104033	0.00875233	GSK3B/MAST4/EGFR/DYRK1A/IRAK3/SRPK2/RPS6KA2/STK3/HIPK3/SIK3/NLK/CDC42BPA/CAMK2D/BMPR2/PRKCH/TRIO/AKT3	17	Down
MF	GO:0061629	RNA polymerase II-specific DNA-binding transcription factor binding	15/287	348/18369	0.000402014	0.0107128	0.00901272	FAF1/NCOA2/GSK3B/MEF2C/KDM4C/TCF7L2/EPAS1/ZFPM2/LEF1/BCAS3/TACC1/FOXP1/MEF2A/NCOA1/JMJD1C	15	Down
MF	GO:0035091	phosphatidylinositol binding	13/287	275/18369	0.000409669	0.0107128	0.00901272	VPS13B/SVIL/FCHSD2/MYO1E/BCAS3/PLCB1/PARD3/DENND1A/SBF2/ESYT2/PITPNC1/PICALM/ASAP1	13	Down
MF	GO:0005548	phospholipid transporter activity	6/287	64/18369	0.000484117	0.0120568	0.0101434	ATP11A/PRELID2/PLSCR4/PITPNC1/ABCB1/ATP10A	6	Down
MF	GO:0017124	SH3 domain binding	8/287	123/18369	0.000703569	0.0167258	0.0140714	PLSCR4/UVRAG/ARHGAP31/ELMO1/RAPGEF1/DOCK4/QKI/DOCK1	8	Down
MF	GO:0015132	prostaglandin transmembrane transporter activity	3/287	12/18369	0.000747947	0.0168089	0.0141413	ABCC4/SLCO4A1/SLCO3A1	3	Down
MF	GO:0008266	poly(U) RNA binding	4/287	27/18369	0.000771345	0.0168089	0.0141413	ATXN1/RBMS1/RBMS3/MSI2	4	Down
MF	GO:0031994	insulin-like growth factor I binding	3/287	13/18369	0.00096113	0.0186174	0.0156629	ITGAV/INSR/IGF1R	3	Down
MF	GO:0071714	icosanoid transmembrane transporter activity	3/287	13/18369	0.00096113	0.0186174	0.0156629	ABCC4/SLCO4A1/SLCO3A1	3	Down
MF	GO:0140333	glycerophospholipid flippase activity	3/287	13/18369	0.00096113	0.0186174	0.0156629	ATP11A/ABCB1/ATP10A	3	Down
MF	GO:0008187	poly-pyrimidine tract binding	4/287	30/18369	0.001161	0.0209733	0.0176449	ATXN1/RBMS1/RBMS3/MSI2	4	Down
MF	GO:0001228	DNA-binding transcription activator activity, RNA polymerase II-specific	17/287	468/18369	0.00116296	0.0209733	0.0176449	MEF2C/FOXO3/NFAT5/FOXO1/EPAS1/LEF1/ETV6/NFIA/ERG/ZBTB16/GLIS3/NFIB/MEF2A/TCF12/FLI1/TCF4/MECOM	17	Down
MF	GO:0001216	DNA-binding transcription activator activity	17/287	472/18369	0.00127447	0.021816	0.0183538	MEF2C/FOXO3/NFAT5/FOXO1/EPAS1/LEF1/ETV6/NFIA/ERG/ZBTB16/GLIS3/NFIB/MEF2A/TCF12/FLI1/TCF4/MECOM	17	Down
MF	GO:0019199	transmembrane receptor protein kinase activity	6/287	77/18369	0.00129311	0.021816	0.0183538	EGFR/INSR/BMPR2/CRIM1/IGF1R/FLT1	6	Down
MF	GO:0005319	lipid transporter activity	9/287	169/18369	0.00138665	0.022663	0.0190664	ATP11A/PRELID2/PLSCR4/ABCC4/SLCO4A1/SLCO3A1/PITPNC1/ABCB1/ATP10A	9	Down
MF	GO:0070717	poly-purine tract binding	4/287	32/18369	0.00148659	0.0235601	0.0198211	RBPMS/ATXN1/RBMS1/RBMS3	4	Down
MF	GO:0030551	cyclic nucleotide binding	4/287	33/18369	0.00167107	0.0250128	0.0210433	RAPGEF4/PDE10A/RAPGEF2/PDE4D	4	Down
MF	GO:0003713	transcription coactivator activity	12/287	282/18369	0.0016739	0.0250128	0.0210433	NCOA2/RBPMS/DYRK1A/KAT6A/DDX17/ZFPM2/RERE/WWOX/WWTR1/ARID1B/TACC1/NCOA1	12	Down
MF	GO:0106310	protein serine kinase activity	14/287	363/18369	0.00179818	0.0250178	0.0210475	GSK3B/MAST4/DYRK1A/SRPK2/RPS6KA2/STK3/HIPK3/SIK3/NLK/CDC42BPA/CAMK2D/PRKCH/TRIO/AKT3	14	Down
MF	GO:0140327	flippase activity	3/287	16/18369	0.00181774	0.0250178	0.0210475	ATP11A/ABCB1/ATP10A	3	Down
MF	GO:0140328	floppase activity	3/287	16/18369	0.00181774	0.0250178	0.0210475	ATP11A/ABCB1/ATP10A	3	Down
MF	GO:0005001	transmembrane receptor protein tyrosine phosphatase activity	3/287	17/18369	0.00218191	0.0285284	0.024001	PTPRK/PTPRM/PTPRG	3	Down
MF	GO:0019198	transmembrane receptor protein phosphatase activity	3/287	17/18369	0.00218191	0.0285284	0.024001	PTPRK/PTPRM/PTPRG	3	Down
MF	GO:0004714	transmembrane receptor protein tyrosine kinase activity	5/287	60/18369	0.00243526	0.0310645	0.0261345	EGFR/INSR/CRIM1/IGF1R/FLT1	5	Down
MF	GO:0031690	adrenergic receptor binding	3/287	18/18369	0.00258824	0.0322298	0.0271149	MAGI2/RAPGEF2/PDE4D	3	Down
MF	GO:0000287	magnesium ion binding	10/287	223/18369	0.00274596	0.0328662	0.0276503	ATP11A/MAST4/IRAK3/SRPK2/RPS6KA2/STK3/SIK3/NLK/CDC42BPA/ATP10A	10	Down
MF	GO:0019902	phosphatase binding	9/287	187/18369	0.00276503	0.0328662	0.0276503	FER/CDH2/EGFR/PPP6R3/MAGI2/FOXO1/PTK2/ITGA1/SBF2	9	Down
MF	GO:0005520	insulin-like growth factor binding	3/287	19/18369	0.0030383	0.0353118	0.0297078	ITGAV/INSR/IGF1R	3	Down
MF	GO:0016500	protein-hormone receptor activity	3/287	20/18369	0.00353351	0.0401745	0.0337988	INSR/ADIPOR2/IGF1R	3	Down
MF	GO:0140303	intramembrane lipid transporter activity	4/287	42/18369	0.00409566	0.0455751	0.0383424	ATP11A/PLSCR4/ABCB1/ATP10A	4	Down
MF	GO:0004715	non-membrane spanning protein tyrosine kinase activity	4/287	43/18369	0.00446113	0.0476157	0.0400591	FER/DYRK1A/FYN/PTK2	4	Down
MF	GO:0048156	tau protein binding	4/287	43/18369	0.00446113	0.0476157	0.0400591	GSK3B/DYRK1A/FYN/PICALM	4	Down
MF	GO:0051015	actin filament binding	9/287	202/18369	0.00459592	0.0476814	0.0401144	AFDN/MYO9A/EGFR/FMNL2/SVIL/MYO1E/MACF1/NEBL/SYNE1	9	Down
MF	GO:0005158	insulin receptor binding	3/287	22/18369	0.00466472	0.0476814	0.0401144	GRB10/SORBS1/IGF1R	3	Down
MF	GO:0019838	growth factor binding	7/287	132/18369	0.00474079	0.0476814	0.0401144	SORT1/EGFR/OSMR/ITGAV/INSR/IGF1R/FLT1	7	Down

## Sheet: LC-CNSm-LMvsHBVA.SMC.GO
ONTOLOGY	ID	Description	GeneRatio	BgRatio	pvalue	p.adjust	qvalue	geneID	Count	threshold
BP	GO:0002181	cytoplasmic translation	81/362	159/18614	2.52197e-97	9.60872e-94	7.45708e-94	RPLP1/RPS27/RPL10/RPL41/RPS27A/RPL30/RPL3/RPL34/RPS23/RPS8/RPS13/RPS3A/RPL7A/FAU/RPL14/RPS14/RPL19/RPS18/RPL32/RACK1/RPL11/RPL5/RPS7/RPL35A/RPS4X/RPL26/RPS3/RPL21/RPL18/RPS28/RPL13/RPL24/RPS12/RPL8/RPL15/RPL9/RPS6/RPL18A/RPL23A/RPL17/RPS19/RPS21/RPS15/RPS15A/RPS24/RPS25/RPL6/RPL37/RPL29/RPL39/RPL12/RPS10/RPL37A/RPL31/RPL10A/RPS9/RPL27A/RPL36/YBX1/RPS5/RPS26/RPLP2/RPL28/RPL22/RPL13A/RPL27/RPL35/RP…	81	Up
BP	GO:0006119	oxidative phosphorylation	31/362	148/18614	2.50702e-23	4.77588e-20	3.70644e-20	NDUFA4/ATP5F1E/ATP5MG/NUPR1/COX7C/ATP5PF/COX6A1/COX6C/NDUFA13/UQCRB/CHCHD2/ATP5F1D/COX5B/ATP5F1B/COX8A/COX7A2/ATP5PD/ATP5ME/ATP5PO/NDUFB7/NDUFB8/NDUFB10/NDUFS5/RHOA/COX7A1/NDUFA11/NDUFB4/COX4I1/CYCS/UQCR11/ISCU	31	Up
BP	GO:0009060	aerobic respiration	32/362	196/18614	1.48024e-20	1.8799e-17	1.45894e-17	NDUFA4/ATP5F1E/ATP5MG/NUPR1/COX7C/ATP5PF/COX6A1/COX6C/NDUFA13/UQCRB/CHCHD2/ATP5F1D/COX5B/ATP5F1B/COX8A/COX7A2/ATP5PD/ATP5ME/ATP5PO/NDUFB7/NDUFB8/NDUFB10/NDUFS5/RHOA/COX7A1/NDUFA11/NDUFB4/COX4I1/NOP53/CYCS/UQCR11/ISCU	32	Up
BP	GO:0045333	cellular respiration	33/362	243/18614	1.26547e-18	1.09579e-15	8.50417e-16	NDUFA4/ATP5F1E/ATP5MG/NUPR1/COX7C/ATP5PF/COX6A1/COX6C/NDUFA13/UQCRB/CHCHD2/ATP5F1D/COX5B/ATP5F1B/SOD2/COX8A/COX7A2/ATP5PD/ATP5ME/ATP5PO/NDUFB7/NDUFB8/NDUFB10/NDUFS5/RHOA/COX7A1/NDUFA11/NDUFB4/COX4I1/NOP53/CYCS/UQCR11/ISCU	33	Up
BP	GO:0009205	purine ribonucleoside triphosphate metabolic process	33/362	244/18614	1.43805e-18	1.09579e-15	8.50417e-16	HSPA1A/HSPA1B/IER3/TMSB4X/ATP5F1E/GAPDH/NME2/LDHA/ATP5MG/NUPR1/ATP5PF/HSPA8/ATP5MK/ATP5MC2/NDUFA13/ATP5F1D/ATP5MC3/ATP5F1B/ATP5PD/ATP5ME/ATP5PO/NDUFB7/ATP6V0C/NDUFB8/NDUFB10/NDUFS5/ATP1B1/TSPO/RHOA/ATP5MJ/ATP5IF1/NDUFA11/NDUFB4	33	Up
BP	GO:0009144	purine nucleoside triphosphate metabolic process	33/362	249/18614	2.69943e-18	1.71414e-15	1.3303e-15	HSPA1A/HSPA1B/IER3/TMSB4X/ATP5F1E/GAPDH/NME2/LDHA/ATP5MG/NUPR1/ATP5PF/HSPA8/ATP5MK/ATP5MC2/NDUFA13/ATP5F1D/ATP5MC3/ATP5F1B/ATP5PD/ATP5ME/ATP5PO/NDUFB7/ATP6V0C/NDUFB8/NDUFB10/NDUFS5/ATP1B1/TSPO/RHOA/ATP5MJ/ATP5IF1/NDUFA11/NDUFB4	33	Up
BP	GO:0009199	ribonucleoside triphosphate metabolic process	33/362	251/18614	3.45777e-18	1.88202e-15	1.46058e-15	HSPA1A/HSPA1B/IER3/TMSB4X/ATP5F1E/GAPDH/NME2/LDHA/ATP5MG/NUPR1/ATP5PF/HSPA8/ATP5MK/ATP5MC2/NDUFA13/ATP5F1D/ATP5MC3/ATP5F1B/ATP5PD/ATP5ME/ATP5PO/NDUFB7/ATP6V0C/NDUFB8/NDUFB10/NDUFS5/ATP1B1/TSPO/RHOA/ATP5MJ/ATP5IF1/NDUFA11/NDUFB4	33	Up
BP	GO:0046034	ATP metabolic process	31/362	219/18614	4.3294e-18	2.06188e-15	1.60017e-15	HSPA1A/HSPA1B/IER3/TMSB4X/ATP5F1E/GAPDH/LDHA/ATP5MG/NUPR1/ATP5PF/HSPA8/ATP5MK/ATP5MC2/NDUFA13/ATP5F1D/ATP5MC3/ATP5F1B/ATP5PD/ATP5ME/ATP5PO/NDUFB7/ATP6V0C/NDUFB8/NDUFB10/NDUFS5/ATP1B1/TSPO/ATP5MJ/ATP5IF1/NDUFA11/NDUFB4	31	Up
BP	GO:0015986	ATP synthesis coupled proton transport	20/362	76/18614	1.43607e-17	6.07938e-15	4.71805e-15	ATP5F1E/ATP5MG/ATP5PF/ATP5MK/ATP5MC2/NDUFA13/ATP5F1D/ATP5MC3/ATP5F1B/ATP5PD/ATP5ME/ATP5PO/NDUFB7/ATP6V0C/NDUFB8/NDUFB10/NDUFS5/ATP5MJ/NDUFA11/NDUFB4	20	Up
BP	GO:0009141	nucleoside triphosphate metabolic process	33/362	269/18614	2.89432e-17	1.10274e-14	8.55806e-15	HSPA1A/HSPA1B/IER3/TMSB4X/ATP5F1E/GAPDH/NME2/LDHA/ATP5MG/NUPR1/ATP5PF/HSPA8/ATP5MK/ATP5MC2/NDUFA13/ATP5F1D/ATP5MC3/ATP5F1B/ATP5PD/ATP5ME/ATP5PO/NDUFB7/ATP6V0C/NDUFB8/NDUFB10/NDUFS5/ATP1B1/TSPO/RHOA/ATP5MJ/ATP5IF1/NDUFA11/NDUFB4	33	Up
BP	GO:0015980	energy derivation by oxidation of organic compounds	36/362	337/18614	8.91313e-17	3.08718e-14	2.39588e-14	NDUFA4/CAVIN3/PHLDA2/ATP5F1E/ATP5MG/NUPR1/COX7C/ATP5PF/MYC/COX6A1/COX6C/NDUFA13/UQCRB/CHCHD2/ATP5F1D/COX5B/ATP5F1B/SOD2/COX8A/COX7A2/ATP5PD/ATP5ME/ATP5PO/NDUFB7/NDUFB8/NDUFB10/NDUFS5/RHOA/COX7A1/NDUFA11/NDUFB4/COX4I1/NOP53/CYCS/UQCR11/ISCU	36	Up
BP	GO:0009206	purine ribonucleoside triphosphate biosynthetic process	22/362	117/18614	7.63826e-16	2.42515e-13	1.88209e-13	TMSB4X/ATP5F1E/NME2/ATP5MG/ATP5PF/ATP5MK/ATP5MC2/NDUFA13/ATP5F1D/ATP5MC3/ATP5F1B/ATP5PD/ATP5ME/ATP5PO/NDUFB7/ATP6V0C/NDUFB8/NDUFB10/NDUFS5/ATP5MJ/NDUFA11/NDUFB4	22	Up
BP	GO:0009145	purine nucleoside triphosphate biosynthetic process	22/362	118/18614	9.22423e-16	2.70341e-13	2.09804e-13	TMSB4X/ATP5F1E/NME2/ATP5MG/ATP5PF/ATP5MK/ATP5MC2/NDUFA13/ATP5F1D/ATP5MC3/ATP5F1B/ATP5PD/ATP5ME/ATP5PO/NDUFB7/ATP6V0C/NDUFB8/NDUFB10/NDUFS5/ATP5MJ/NDUFA11/NDUFB4	22	Up
BP	GO:0006754	ATP biosynthetic process	21/362	106/18614	1.15644e-15	3.14717e-13	2.44244e-13	TMSB4X/ATP5F1E/ATP5MG/ATP5PF/ATP5MK/ATP5MC2/NDUFA13/ATP5F1D/ATP5MC3/ATP5F1B/ATP5PD/ATP5ME/ATP5PO/NDUFB7/ATP6V0C/NDUFB8/NDUFB10/NDUFS5/ATP5MJ/NDUFA11/NDUFB4	21	Up
BP	GO:0009201	ribonucleoside triphosphate biosynthetic process	22/362	123/18614	2.30344e-15	5.85073e-13	4.5406e-13	TMSB4X/ATP5F1E/NME2/ATP5MG/ATP5PF/ATP5MK/ATP5MC2/NDUFA13/ATP5F1D/ATP5MC3/ATP5F1B/ATP5PD/ATP5ME/ATP5PO/NDUFB7/ATP6V0C/NDUFB8/NDUFB10/NDUFS5/ATP5MJ/NDUFA11/NDUFB4	22	Up
BP	GO:0009142	nucleoside triphosphate biosynthetic process	22/362	134/18614	1.48544e-14	3.5372e-12	2.74513e-12	TMSB4X/ATP5F1E/NME2/ATP5MG/ATP5PF/ATP5MK/ATP5MC2/NDUFA13/ATP5F1D/ATP5MC3/ATP5F1B/ATP5PD/ATP5ME/ATP5PO/NDUFB7/ATP6V0C/NDUFB8/NDUFB10/NDUFS5/ATP5MJ/NDUFA11/NDUFB4	22	Up
BP	GO:0042255	ribosome assembly	16/362	60/18614	2.07076e-14	4.64094e-12	3.60171e-12	RPS27/RPL10/RPS14/RPL11/RPL5/RPS28/RPL23A/RPS19/RPS15/RPL6/RPS5/SBDS/NPM1/RPL38/RPLP0/NOP53	16	Up
BP	GO:0042254	ribosome biogenesis	31/362	298/18614	2.80444e-14	5.93606e-12	4.60682e-12	RPS27/RPL10/RPS8/RPL14/RPS14/RPL11/RPL5/RPS7/RPL35A/RPL26/RPS28/RPS6/RPL23A/RPS19/RPS21/RPS15/RPS24/RPS25/RPL6/RPS9/RPS5/SBDS/NPM1/RPL27/RPL35/RPL7/RPS16/RPL38/RPLP0/TRMT112/NOP53	31	Up
BP	GO:0042773	ATP synthesis coupled electron transport	19/362	102/18614	8.87389e-14	1.69048e-11	1.31194e-11	NDUFA4/COX7C/COX6A1/COX6C/UQCRB/CHCHD2/COX5B/COX8A/COX7A2/NDUFB7/NDUFB8/NDUFB10/NDUFS5/COX7A1/NDUFB4/COX4I1/CYCS/UQCR11/ISCU	19	Up
BP	GO:0042775	mitochondrial ATP synthesis coupled electron transport	19/362	102/18614	8.87389e-14	1.69048e-11	1.31194e-11	NDUFA4/COX7C/COX6A1/COX6C/UQCRB/CHCHD2/COX5B/COX8A/COX7A2/NDUFB7/NDUFB8/NDUFB10/NDUFS5/COX7A1/NDUFB4/COX4I1/CYCS/UQCR11/ISCU	19	Up
BP	GO:0019646	aerobic electron transport chain	18/362	94/18614	2.44166e-13	4.42987e-11	3.43791e-11	NDUFA4/COX7C/COX6A1/COX6C/UQCRB/COX5B/COX8A/COX7A2/NDUFB7/NDUFB8/NDUFB10/NDUFS5/COX7A1/NDUFB4/COX4I1/CYCS/UQCR11/ISCU	18	Up
BP	GO:0022904	respiratory electron transport chain	20/362	124/18614	3.38887e-13	5.86891e-11	4.55471e-11	NDUFA4/COX7C/COX6A1/COX6C/UQCRB/CHCHD2/COX5B/SOD2/COX8A/COX7A2/NDUFB7/NDUFB8/NDUFB10/NDUFS5/COX7A1/NDUFB4/COX4I1/CYCS/UQCR11/ISCU	20	Up
BP	GO:1902600	proton transmembrane transport	21/362	143/18614	5.76652e-13	9.55237e-11	7.41334e-11	NDUFA4/TMSB4X/ATP5F1E/RNASEK/ATP5MG/ATP5PF/ATP5MC2/ATP5F1D/COX5B/SLC25A3/ATP5MC3/ATP5F1B/COX8A/ATP5PD/ATP5ME/ATP5PO/ATP6V0C/ATP1B1/SLC25A4/COX7A1/COX4I1	21	Up
BP	GO:0042274	ribosomal small subunit biogenesis	16/362	78/18614	1.73254e-12	2.7504e-10	2.13452e-10	RPS27/RPS8/RPS14/RPS7/RPS28/RPS6/RPS19/RPS21/RPS15/RPS24/RPS25/RPS9/RPS5/NPM1/RPS16/RPL38	16	Up
BP	GO:0042776	mitochondrial ATP synthesis coupled proton transport	15/362	67/18614	2.2301e-12	3.39867e-10	2.63762e-10	ATP5F1E/ATP5MG/ATP5PF/NDUFA13/ATP5F1D/ATP5F1B/ATP5PD/ATP5ME/ATP5PO/NDUFB7/NDUFB8/NDUFB10/NDUFS5/NDUFA11/NDUFB4	15	Up
BP	GO:0009150	purine ribonucleotide metabolic process	35/362	445/18614	2.35466e-12	3.45048e-10	2.67783e-10	HSPA1A/HSPA1B/IER3/TMSB4X/ATP5F1E/GAPDH/NME2/LDHA/ATP5MG/NUPR1/ATP5PF/HSPA8/ATP5MK/ATP5MC2/NDUFA13/ATP5F1D/ATP5MC3/ATP5F1B/NUDT4/ATP5PD/ATP5ME/ATP5PO/NDUFB7/ATP6V0C/NDUFB8/HINT1/NDUFB10/NDUFS5/ATP1B1/TSPO/RHOA/ATP5MJ/ATP5IF1/NDUFA11/NDUFB4	35	Up
BP	GO:0016072	rRNA metabolic process	26/362	257/18614	6.86058e-12	9.68104e-10	7.51321e-10	RPS27/RPS8/RPL14/RPS14/RPL11/RPL5/RPS7/RPL35A/RPL26/RPS28/RPS6/RPS19/RPS21/RPS15/RPS24/RPS25/CAVIN1/SBDS/RPL27/RPL35/RPL7/RPS16/NCL/TRIR/TRMT112/NOP53	26	Up
BP	GO:0009259	ribonucleotide metabolic process	35/362	464/18614	7.7256e-12	1.04678e-09	8.12376e-10	HSPA1A/HSPA1B/IER3/TMSB4X/ATP5F1E/GAPDH/NME2/LDHA/ATP5MG/NUPR1/ATP5PF/HSPA8/ATP5MK/ATP5MC2/NDUFA13/ATP5F1D/ATP5MC3/ATP5F1B/NUDT4/ATP5PD/ATP5ME/ATP5PO/NDUFB7/ATP6V0C/NDUFB8/HINT1/NDUFB10/NDUFS5/ATP1B1/TSPO/RHOA/ATP5MJ/ATP5IF1/NDUFA11/NDUFB4	35	Up
BP	GO:0097193	intrinsic apoptotic signaling pathway	28/362	301/18614	7.96759e-12	1.04678e-09	8.12376e-10	CRIP1/HSPA1A/IER3/CDKN1A/RACK1/RPL11/TPT1/RPS7/RPL26/RPS3/PPP1R15A/UBB/CAV1/PPIA/NUPR1/MIF/MYC/NDUFA13/SOD1/DNAJA1/SOD2/SELENOK/DDX5/HINT1/MCL1/CYCS/CEBPB/CLU	28	Up
BP	GO:0019693	ribose phosphate metabolic process	35/362	473/18614	1.3261e-11	1.68414e-09	1.30702e-09	HSPA1A/HSPA1B/IER3/TMSB4X/ATP5F1E/GAPDH/NME2/LDHA/ATP5MG/NUPR1/ATP5PF/HSPA8/ATP5MK/ATP5MC2/NDUFA13/ATP5F1D/ATP5MC3/ATP5F1B/NUDT4/ATP5PD/ATP5ME/ATP5PO/NDUFB7/ATP6V0C/NDUFB8/HINT1/NDUFB10/NDUFS5/ATP1B1/TSPO/RHOA/ATP5MJ/ATP5IF1/NDUFA11/NDUFB4	35	Up
BP	GO:0022613	ribonucleoprotein complex biogenesis	35/362	475/18614	1.49246e-11	1.83428e-09	1.42354e-09	RPS27/RPL10/RPS8/RPL14/RPS14/RPL11/RPL5/RPS7/RPL35A/RPL26/RPS28/RPS6/RPL23A/RPS19/RPS21/RPS15/RPS24/RPS25/HSP90AB1/RPL6/RPS9/RPS5/SBDS/RPL13A/NPM1/RPL27/RPL35/RPL7/RPS16/RPL38/RPLP0/EIF5/TRMT112/NOP53/SRSF5	35	Up
BP	GO:0006123	mitochondrial electron transport, cytochrome c to oxygen	10/362	25/18614	1.72468e-11	2.05344e-09	1.59363e-09	NDUFA4/COX7C/COX6A1/COX6C/COX5B/COX8A/COX7A2/COX7A1/COX4I1/CYCS	10	Up
BP	GO:2001233	regulation of apoptotic signaling pathway	31/362	381/18614	1.90319e-11	2.19732e-09	1.70529e-09	ATF3/HSPA1A/HSPA1B/IER3/RACK1/RPL11/TPT1/RPS7/RPL26/RPS3/THBS1/GSTP1/UBB/CAV1/PPIA/NUPR1/MIF/MYC/LMNA/NDUFA13/SOD1/DNAJA1/SOD2/AGT/SLC25A4/SLC25A6/LGALS3/MCL1/PRDX2/CLU/ITM2C	31	Up
BP	GO:0006364	rRNA processing	23/362	218/18614	4.94339e-11	5.5129e-09	4.27842e-09	RPS27/RPS8/RPL14/RPS14/RPL11/RPL5/RPS7/RPL35A/RPL26/RPS28/RPS6/RPS19/RPS21/RPS15/RPS24/RPS25/SBDS/RPL27/RPL35/RPL7/RPS16/TRMT112/NOP53	23	Up
BP	GO:0042273	ribosomal large subunit biogenesis	14/362	69/18614	5.06435e-11	5.5129e-09	4.27842e-09	RPL10/RPL14/RPL11/RPL5/RPL35A/RPL26/RPL23A/RPL6/NPM1/RPL35/RPL7/RPL38/RPLP0/NOP53	14	Up
BP	GO:0140694	non-membrane-bounded organelle assembly	30/362	390/18614	1.61732e-10	1.71166e-08	1.32837e-08	HSPA1A/MYH11/RPS27/RPL10/MYL9/RPS23/HSPA1B/RPS14/RPL11/RPL5/RPS3/RPS28/CSRP1/TPM1/RPL23A/RPS19/RPS15/RPL6/ACTG1/CSRP2/FLNA/LMOD1/RPS5/SBDS/NPM1/RPL38/RPLP0/WDR1/RHOA/NOP53	30	Up
BP	GO:0022900	electron transport chain	20/362	177/18614	2.71041e-10	2.79099e-08	2.16602e-08	NDUFA4/COX7C/COX6A1/COX6C/UQCRB/CHCHD2/COX5B/SOD2/COX8A/COX7A2/NDUFB7/NDUFB8/NDUFB10/NDUFS5/COX7A1/NDUFB4/COX4I1/CYCS/UQCR11/ISCU	20	Up
BP	GO:0009152	purine ribonucleotide biosynthetic process	22/362	217/18614	2.84526e-10	2.85275e-08	2.21394e-08	TMSB4X/ATP5F1E/NME2/ATP5MG/ATP5PF/ATP5MK/ATP5MC2/NDUFA13/ATP5F1D/ATP5MC3/ATP5F1B/ATP5PD/ATP5ME/ATP5PO/NDUFB7/ATP6V0C/NDUFB8/NDUFB10/NDUFS5/ATP5MJ/NDUFA11/NDUFB4	22	Up
BP	GO:0009260	ribonucleotide biosynthetic process	22/362	231/18614	9.41607e-10	9.19878e-08	7.13893e-08	TMSB4X/ATP5F1E/NME2/ATP5MG/ATP5PF/ATP5MK/ATP5MC2/NDUFA13/ATP5F1D/ATP5MC3/ATP5F1B/ATP5PD/ATP5ME/ATP5PO/NDUFB7/ATP6V0C/NDUFB8/NDUFB10/NDUFS5/ATP5MJ/NDUFA11/NDUFB4	22	Up
BP	GO:2001242	regulation of intrinsic apoptotic signaling pathway	19/362	173/18614	1.24024e-09	1.18133e-07	9.16798e-08	HSPA1A/RACK1/RPL11/TPT1/RPS7/RPL26/RPS3/UBB/CAV1/PPIA/NUPR1/MIF/MYC/NDUFA13/SOD1/DNAJA1/SOD2/MCL1/CLU	19	Up
BP	GO:0046390	ribose phosphate biosynthetic process	22/362	238/18614	1.65551e-09	1.53841e-07	1.19392e-07	TMSB4X/ATP5F1E/NME2/ATP5MG/ATP5PF/ATP5MK/ATP5MC2/NDUFA13/ATP5F1D/ATP5MC3/ATP5F1B/ATP5PD/ATP5ME/ATP5PO/NDUFB7/ATP6V0C/NDUFB8/NDUFB10/NDUFS5/ATP5MJ/NDUFA11/NDUFB4	22	Up
BP	GO:1901798	positive regulation of signal transduction by p53 class mediator	9/362	30/18614	3.59588e-09	3.26198e-07	2.53154e-07	RPL11/RPS7/RPL26/RPS15/RPL37/UBB/MYC/DDX5/RPL23	9	Up
BP	GO:0031397	negative regulation of protein ubiquitination	13/362	85/18614	9.60042e-09	8.50642e-07	6.60161e-07	HSPA1A/HSPA1B/RPL11/RPL5/RPS7/RPS3/RPS15/RPL37/CAV1/PPIA/DNAJA1/RPL23/TSPO	13	Up
BP	GO:0006164	purine nucleotide biosynthetic process	22/362	262/18614	9.8504e-09	8.52955e-07	6.61956e-07	TMSB4X/ATP5F1E/NME2/ATP5MG/ATP5PF/ATP5MK/ATP5MC2/NDUFA13/ATP5F1D/ATP5MC3/ATP5F1B/ATP5PD/ATP5ME/ATP5PO/NDUFB7/ATP6V0C/NDUFB8/NDUFB10/NDUFS5/ATP5MJ/NDUFA11/NDUFB4	22	Up
BP	GO:0000027	ribosomal large subunit assembly	8/362	25/18614	1.53489e-08	1.29954e-06	1.00854e-06	RPL10/RPL11/RPL5/RPL23A/RPL6/RPL38/RPLP0/NOP53	8	Up
BP	GO:0072522	purine-containing compound biosynthetic process	22/362	271/18614	1.82156e-08	1.50872e-06	1.17088e-06	TMSB4X/ATP5F1E/NME2/ATP5MG/ATP5PF/ATP5MK/ATP5MC2/NDUFA13/ATP5F1D/ATP5MC3/ATP5F1B/ATP5PD/ATP5ME/ATP5PO/NDUFB7/ATP6V0C/NDUFB8/NDUFB10/NDUFS5/ATP5MJ/NDUFA11/NDUFB4	22	Up
BP	GO:2001244	positive regulation of intrinsic apoptotic signaling pathway	11/362	63/18614	3.22428e-08	2.61373e-06	2.02845e-06	RACK1/RPL11/RPS7/RPL26/RPS3/UBB/CAV1/NUPR1/MYC/SOD1/MCL1	11	Up
BP	GO:0000028	ribosomal small subunit assembly	7/362	19/18614	4.09192e-08	3.24796e-06	2.52066e-06	RPS27/RPS14/RPS28/RPS19/RPS15/RPS5/RPL38	7	Up
BP	GO:1904667	negative regulation of ubiquitin protein ligase activity	6/362	12/18614	4.34606e-08	3.37928e-06	2.62257e-06	RPL11/RPL5/RPS7/RPS15/RPL37/RPL23	6	Up
BP	GO:1903321	negative regulation of protein modification by small protein conjugation or removal	13/362	97/18614	4.90906e-08	3.7407e-06	2.90306e-06	HSPA1A/HSPA1B/RPL11/RPL5/RPS7/RPS3/RPS15/RPL37/CAV1/PPIA/DNAJA1/RPL23/TSPO	13	Up
BP	GO:0009165	nucleotide biosynthetic process	22/362	295/18614	8.28962e-08	6.19283e-06	4.8061e-06	TMSB4X/ATP5F1E/NME2/ATP5MG/ATP5PF/ATP5MK/ATP5MC2/NDUFA13/ATP5F1D/ATP5MC3/ATP5F1B/ATP5PD/ATP5ME/ATP5PO/NDUFB7/ATP6V0C/NDUFB8/NDUFB10/NDUFS5/ATP5MJ/NDUFA11/NDUFB4	22	Up
BP	GO:1901293	nucleoside phosphate biosynthetic process	22/362	297/18614	9.33539e-08	6.83997e-06	5.30832e-06	TMSB4X/ATP5F1E/NME2/ATP5MG/ATP5PF/ATP5MK/ATP5MC2/NDUFA13/ATP5F1D/ATP5MC3/ATP5F1B/ATP5PD/ATP5ME/ATP5PO/NDUFB7/ATP6V0C/NDUFB8/NDUFB10/NDUFS5/ATP5MJ/NDUFA11/NDUFB4	22	Up
BP	GO:2001235	positive regulation of apoptotic signaling pathway	15/362	140/18614	9.75542e-08	6.92172e-06	5.37176e-06	ATF3/RACK1/RPL11/RPS7/RPL26/RPS3/THBS1/UBB/CAV1/NUPR1/MYC/SOD1/AGT/MCL1/ITM2C	15	Up
BP	GO:0062197	cellular response to chemical stress	24/362	349/18614	9.81031e-08	6.92172e-06	5.37176e-06	FOS/JUN/HSPA1A/HSPA1B/RACK1/RPS3/RHOB/SOD3/KLF2/TPM1/CAV1/PPIA/IL6/MYLK/NET1/SOD1/DNAJA1/CHCHD2/SOD2/PRDX1/TSPO/MCL1/PRDX2/TXN	24	Up
BP	GO:0000302	response to reactive oxygen species	18/362	205/18614	1.12937e-07	7.82342e-06	6.07156e-06	FOS/JUN/APOE/CRYAB/RACK1/RPS3/RHOB/SOD3/KLF2/TPM1/GSTP1/IL6/NET1/SOD1/SOD2/PRDX1/PRDX2/TXN	18	Up
BP	GO:0006979	response to oxidative stress	27/362	434/18614	1.19624e-07	8.13873e-06	6.31626e-06	FOS/JUN/HSPA1A/APOE/CRYAB/HSPA1B/RACK1/RPS3/RHOB/SOD3/KLF2/TPM1/GSTP1/PPIA/IL6/BTG1/NET1/SOD1/CHCHD2/SOD2/SELENOK/PRDX1/GPX4/NDUFB4/MCL1/PRDX2/TXN	27	Up
BP	GO:0042026	protein refolding	7/362	22/18614	1.31694e-07	8.80273e-06	6.83157e-06	HSPA1A/B2M/HSPA1B/HSPA8/DNAJA1/HSPA6/HSPD1	7	Up
BP	GO:1903320	regulation of protein modification by small protein conjugation or removal	20/362	255/18614	1.43718e-07	9.44077e-06	7.32674e-06	HSPA1A/EGR1/HSPA1B/RPL11/RPL5/RPS7/RPS3/RPS15/HSP90AB1/RPL37/UBB/CAV1/PPIA/GABARAP/SKP1/DNAJA1/RPL23/TSPO/RPS2/NOP53	20	Up
BP	GO:0070527	platelet aggregation	11/362	73/18614	1.56622e-07	1.01141e-05	7.84926e-06	MYL9/ACTB/CSRP1/ACTG1/TLN1/PPIA/FLNA/IL6/CD9/ILK/MYL12A	11	Up
BP	GO:0031396	regulation of protein ubiquitination	18/362	213/18614	2.01219e-07	1.27774e-05	9.91621e-06	HSPA1A/HSPA1B/RPL11/RPL5/RPS7/RPS3/RPS15/HSP90AB1/RPL37/UBB/CAV1/PPIA/GABARAP/SKP1/DNAJA1/RPL23/TSPO/RPS2	18	Up
BP	GO:0034250	positive regulation of cellular amide metabolic process	16/362	169/18614	2.05958e-07	1.28639e-05	9.98336e-06	VIM/RPL5/RPS4X/RPL26/PPP1R15A/THBS1/CCN1/YBX1/IL6/NPM1/EEF2/NIBAN1/CNBP/RHOA/SH3BGRL/CLU	16	Up
BP	GO:0034614	cellular response to reactive oxygen species	15/362	152/18614	2.89026e-07	1.77611e-05	1.37839e-05	FOS/JUN/RACK1/RPS3/RHOB/SOD3/KLF2/TPM1/IL6/NET1/SOD1/SOD2/PRDX1/PRDX2/TXN	15	Up
BP	GO:0006936	muscle contraction	23/362	349/18614	3.87698e-07	2.32688e-05	1.80583e-05	TPM2/MYH11/MYL6/CRYAB/MYL9/CALM2/NR4A1/TPM1/CALM1/DES/PLN/CNN1/CAV1/FLNA/LMOD1/CCN2/MYLK/SOD1/C12orf57/FXYD1/AGT/ATP1B1/RHOA	23	Up
BP	GO:0034470	ncRNA processing	26/362	432/18614	3.90867e-07	2.32688e-05	1.80583e-05	RPS27/RPS8/RPL14/RPS14/RPL11/RPL5/RPS7/RPL35A/RPL26/RPS28/RPS6/RPS19/RPS21/RPS15/RPS24/RPS25/IL6/SBDS/RPL27/RPL35/RPL7/RPS16/SRSF3/DDX5/TRMT112/NOP53	26	Up
BP	GO:0042060	wound healing	26/362	439/18614	5.31068e-07	3.11288e-05	2.41582e-05	ACTA2/APOE/MYL9/ACTB/CDKN1A/CSRP1/TPM1/THBS1/CCN1/ACTG1/TLN1/CAV1/PPIA/FLNA/IL6/MYLK/CD151/AHNAK/CD9/MCAM/ANXA5/RHOA/SERPING1/ILK/PRDX2/MYL12A	26	Up
BP	GO:1903050	regulation of proteolysis involved in cellular protein catabolic process	18/362	230/18614	6.28058e-07	3.58588e-05	2.78291e-05	HSPA1A/APOE/HSPA1B/RACK1/RPL11/RPL5/RPS7/HSP90AB1/UBB/CAV1/ELOB/GABARAP/NUPR1/SUMO2/RPL23/ATP5IF1/NOP53/CLU	18	Up
BP	GO:1904666	regulation of ubiquitin protein ligase activity	7/362	27/18614	6.30588e-07	3.58588e-05	2.78291e-05	RPL11/RPL5/RPS7/RPS15/RPL37/SKP1/RPL23	7	Up
BP	GO:0045727	positive regulation of translation	14/362	141/18614	6.68841e-07	3.69526e-05	2.8678e-05	VIM/RPL5/RPS4X/RPL26/PPP1R15A/THBS1/YBX1/IL6/NPM1/EEF2/NIBAN1/CNBP/RHOA/SH3BGRL	14	Up
BP	GO:0022618	ribonucleoprotein complex assembly	18/362	231/18614	6.69221e-07	3.69526e-05	2.8678e-05	RPS27/RPL10/RPS14/RPL11/RPL5/RPS28/RPL23A/RPS19/RPS15/HSP90AB1/RPL6/RPS5/RPL13A/RPL38/RPLP0/EIF5/NOP53/SRSF5	18	Up
BP	GO:2001234	negative regulation of apoptotic signaling pathway	18/362	233/18614	7.58991e-07	4.089e-05	3.17337e-05	HSPA1A/HSPA1B/IER3/TPT1/THBS1/GSTP1/PPIA/MIF/LMNA/NDUFA13/DNAJA1/SOD2/SLC25A4/SLC25A6/LGALS3/MCL1/PRDX2/CLU	18	Up
BP	GO:0048144	fibroblast proliferation	12/362	103/18614	7.61992e-07	4.089e-05	3.17337e-05	JUN/FTH1/S100A6/CDKN1A/GSTP1/CAV1/NUPR1/MIF/MYC/SOD2/AGT/PRDX1	12	Up
BP	GO:0048145	regulation of fibroblast proliferation	11/362	87/18614	9.6687e-07	5.11635e-05	3.97067e-05	JUN/FTH1/S100A6/CDKN1A/GSTP1/CAV1/NUPR1/MIF/MYC/SOD2/AGT	11	Up
BP	GO:1901796	regulation of signal transduction by p53 class mediator	12/362	106/18614	1.04087e-06	5.4325e-05	4.21602e-05	RPL11/RPL5/RPS7/RPL26/RPS15/RPL37/UBB/MIF/MYC/DDX5/RPL23/NOP53	12	Up
BP	GO:0071826	ribonucleoprotein complex subunit organization	18/362	239/18614	1.09789e-06	5.65264e-05	4.38687e-05	RPS27/RPL10/RPS14/RPL11/RPL5/RPS28/RPL23A/RPS19/RPS15/HSP90AB1/RPL6/RPS5/RPL13A/RPL38/RPLP0/EIF5/NOP53/SRSF5	18	Up
BP	GO:0034599	cellular response to oxidative stress	20/362	290/18614	1.1144e-06	5.66114e-05	4.39346e-05	FOS/JUN/HSPA1A/HSPA1B/RACK1/RPS3/RHOB/SOD3/KLF2/TPM1/PPIA/IL6/NET1/SOD1/CHCHD2/SOD2/PRDX1/MCL1/PRDX2/TXN	20	Up
BP	GO:0031647	regulation of protein stability	21/362	322/18614	1.47935e-06	7.41619e-05	5.75551e-05	HSPA1A/CRYAB/HSPA1B/RPL11/RPL5/RPS7/HSP90AB1/GAPDH/PFN1/FLNA/HSPA8/LMNA/PFDN5/SERF2/CD81/TOMM7/HSPD1/RPL23/ATP1B1/NOP53/CLU	21	Up
BP	GO:0072331	signal transduction by p53 class mediator	15/362	173/18614	1.52244e-06	7.53312e-05	5.84626e-05	CDKN1A/RPL11/RPL5/RPS7/RPL26/RPS15/RPL37/UBB/NUPR1/MIF/MYC/DDX5/HINT1/RPL23/NOP53	15	Up
BP	GO:0021762	substantia nigra development	8/362	44/18614	1.82166e-06	8.89808e-05	6.90557e-05	ACTB/CALM2/CKB/CALM1/DYNLL1/ATP5PF/RHOA/YWHAH	8	Up
BP	GO:0007596	blood coagulation	17/362	224/18614	1.96782e-06	9.49038e-05	7.36524e-05	APOE/MYL9/ACTB/CSRP1/THBS1/ACTG1/TLN1/CAV1/PPIA/FLNA/IL6/CD9/ANXA5/SERPING1/ILK/PRDX2/MYL12A	17	Up
BP	GO:0051348	negative regulation of transferase activity	19/362	279/18614	2.49447e-06	0.000118799	9.2197e-05	ZFP36/GADD45B/APOE/CDKN1A/RACK1/RPL11/RPL5/RPS7/RPS15/DBNDD2/RPL37/GSTP1/CAV1/PPIA/NPM1/DNAJA1/AGT/RPL23/EIF4A2	19	Up
BP	GO:0050817	coagulation	17/362	229/18614	2.65939e-06	0.00012509	9.7079e-05	APOE/MYL9/ACTB/CSRP1/THBS1/ACTG1/TLN1/CAV1/PPIA/FLNA/IL6/CD9/ANXA5/SERPING1/ILK/PRDX2/MYL12A	17	Up
BP	GO:0007599	hemostasis	17/362	230/18614	2.82152e-06	0.000131097	0.000101741	APOE/MYL9/ACTB/CSRP1/THBS1/ACTG1/TLN1/CAV1/PPIA/FLNA/IL6/CD9/ANXA5/SERPING1/ILK/PRDX2/MYL12A	17	Up
BP	GO:0034109	homotypic cell-cell adhesion	11/362	97/18614	2.88787e-06	0.000132564	0.000102879	MYL9/ACTB/CSRP1/ACTG1/TLN1/PPIA/FLNA/IL6/CD9/ILK/MYL12A	11	Up
BP	GO:0051444	negative regulation of ubiquitin-protein transferase activity	6/362	22/18614	2.97621e-06	0.000134826	0.000104635	RPL11/RPL5/RPS7/RPS15/RPL37/RPL23	6	Up
BP	GO:0003012	muscle system process	25/362	452/18614	3.02022e-06	0.000134826	0.000104635	TPM2/MYH11/MYL6/CRYAB/MYL9/IGFBP5/CALM2/NR4A1/TPM1/CALM1/DES/PLN/CNN1/CAV1/FLNA/LMOD1/CCN2/MYLK/LMNA/SOD1/C12orf57/FXYD1/AGT/ATP1B1/RHOA	25	Up
BP	GO:0045862	positive regulation of proteolysis	22/362	365/18614	3.04332e-06	0.000134826	0.000104635	HSPA1A/APOE/HSPA1B/RACK1/RPS3/CCN1/CAV1/ELOB/GABARAP/NUPR1/CCN2/MYC/NDUFA13/SUMO2/HMGB1/HSPE1/HSPD1/RHOA/ATP5IF1/NOP53/CYCS/CLU	22	Up
BP	GO:0098869	cellular oxidant detoxification	11/362	99/18614	3.53508e-06	0.000154812	0.000120146	APOE/SELENOW/SOD3/MGST3/GSTP1/SOD1/SOD2/PRDX1/GPX4/PRDX2/TXN	11	Up
BP	GO:0044403	biological process involved in symbiotic interaction	20/362	313/18614	3.5921e-06	0.000155522	0.000120696	JUN/EEF1A1/HSPA1A/APOE/HSPA1B/LGALS1/IFITM3/HSP90AB1/GAPDH/CAV1/PPIA/RNASEK/IFITM2/HSPA8/HMGB1/CD81/CH25H/HSPD1/CAV2/CFL1	20	Up
BP	GO:0035966	response to topologically incorrect protein	14/362	164/18614	4.08272e-06	0.000174777	0.00013564	ATF3/HSPA1A/HSPA1B/RACK1/PPP1R15A/THBS1/DNAJB1/HSP90AB1/HSPA8/DNAJA1/HSPE1/HSPA6/HSPD1/CLU	14	Up
BP	GO:0006986	response to unfolded protein	13/362	142/18614	4.17414e-06	0.000176705	0.000137137	ATF3/HSPA1A/HSPA1B/RACK1/PPP1R15A/THBS1/DNAJB1/HSP90AB1/HSPA8/DNAJA1/HSPE1/HSPA6/HSPD1	13	Up
BP	GO:0072593	reactive oxygen species metabolic process	17/362	237/18614	4.22927e-06	0.000177072	0.000137421	CRYAB/IER3/CDKN1A/SOD3/THBS1/CCN1/GSTP1/CCN2/NDUFA13/SOD1/SOD2/AGT/PRDX1/TSPO/RHOA/ATP5IF1/PRDX2	17	Up
BP	GO:0050821	protein stabilization	16/362	213/18614	4.49712e-06	0.000186239	0.000144536	HSPA1A/CRYAB/HSPA1B/RPL11/RPL5/RPS7/HSP90AB1/GAPDH/PFN1/FLNA/PFDN5/HSPD1/RPL23/ATP1B1/NOP53/CLU	16	Up
BP	GO:0072332	intrinsic apoptotic signaling pathway by p53 class mediator	10/362	83/18614	4.71365e-06	0.000193108	0.000149866	CDKN1A/RPL11/RPS7/RPL26/UBB/NUPR1/MIF/MYC/DDX5/HINT1	10	Up
BP	GO:0050863	regulation of T cell activation	22/362	377/18614	5.12095e-06	0.000207562	0.000161083	JUNB/CCL2/B2M/ACTB/LGALS1/RPS3/IRF1/CAV1/IL6/SOD1/HMGB1/CD81/SELENOK/HLA-E/HSPD1/RHOA/LGALS3/PRDX2/HES1/CEBPB/NRARP/NFKBIZ	22	Up
BP	GO:0008630	intrinsic apoptotic signaling pathway in response to DNA damage	11/362	103/18614	5.21951e-06	0.00020933	0.000162456	CRIP1/IER3/CDKN1A/TPT1/RPL26/RPS3/NUPR1/MIF/SOD2/MCL1/CLU	11	Up
BP	GO:0002262	myeloid cell homeostasis	14/362	171/18614	6.64231e-06	0.000263617	0.000204586	ZFP36/HSPA1A/B2M/HSPA1B/RPS14/KLF2/RPS6/RPS19/RPS24/IL6/SOD1/HMGB1/PRDX1/ATP5IF1	14	Up
BP	GO:0006457	protein folding	16/362	220/18614	6.79793e-06	0.000267012	0.000207221	HSPA1A/B2M/CRYAB/HSPA1B/DNAJB1/HSP90AB1/PPIA/HSPA8/PFDN5/DNAJA1/HSPE1/HSPA6/HSPB6/HSPD1/HSP90B1/CLU	16	Up
BP	GO:2000058	regulation of ubiquitin-dependent protein catabolic process	14/362	173/18614	7.59707e-06	0.000295356	0.000229218	HSPA1A/HSPA1B/RACK1/RPL11/RPL5/RPS7/HSP90AB1/CAV1/ELOB/GABARAP/SUMO2/RPL23/NOP53/CLU	14	Up
BP	GO:0042176	regulation of protein catabolic process	21/362	361/18614	8.81557e-06	0.000339266	0.000263295	EEF1A1/HSPA1A/APOE/HSPA1B/IER3/RACK1/RPL11/HSP90AB1/UBB/CAV1/FLNA/ELOB/GABARAP/OAZ1/NUPR1/NDUFA13/CST3/SUMO2/CD81/NOP53/CLU	21	Up
BP	GO:0010959	regulation of metal ion transport	23/362	423/18614	9.95541e-06	0.000379301	0.000294366	CCL2/B2M/CALM2/CALM1/PLN/CAV1/FLNA/MYLK/CD63/AHNAK/RRAD/FXYD1/AGT/GEM/ATP1B1/TSPO/VAMP2/RHOA/YWHAH/FHL1/LGALS3/HES1/ISCU	23	Up
BP	GO:0050867	positive regulation of cell activation	22/362	394/18614	1.02834e-05	0.000387917	0.000301052	ACTA2/CCL2/B2M/ACTB/LGALS1/CDKN1A/RPS3/THBS1/JUND/CAV1/FLNA/IL6/CCN2/MIF/HMGB1/CD81/SELENOK/HLA-E/HSPD1/RHOA/HES1/NFKBIZ	22	Up
BP	GO:0010038	response to metal ion	21/362	367/18614	1.13197e-05	0.000419658	0.000325686	FOS/JUN/CRIP1/JUNB/B2M/CALM2/FOSB/SOD3/THBS1/JUND/CALM1/MT2A/ACTG1/CAV1/SOD1/TUBA1A/ATP5F1D/MT1M/SOD2/MT1E/TSPO	21	Up
BP	GO:0030168	platelet activation	12/362	133/18614	1.13451e-05	0.000419658	0.000325686	APOE/MYL9/ACTB/CSRP1/ACTG1/TLN1/PPIA/FLNA/IL6/CD9/ILK/MYL12A	12	Up
BP	GO:0006458	'de novo' protein folding	7/362	42/18614	1.4906e-05	0.000546075	0.000423794	HSPA1A/HSPA1B/DNAJB1/HSPA8/HSPE1/HSPA6/HSPD1	7	Up
BP	GO:1990748	cellular detoxification	11/362	115/18614	1.51306e-05	0.000549026	0.000426085	APOE/SELENOW/SOD3/MGST3/GSTP1/SOD1/SOD2/PRDX1/GPX4/PRDX2/TXN	11	Up
BP	GO:0045732	positive regulation of protein catabolic process	15/362	209/18614	1.5406e-05	0.000553524	0.000429575	HSPA1A/APOE/HSPA1B/IER3/RACK1/CAV1/ELOB/GABARAP/OAZ1/NUPR1/NDUFA13/SUMO2/CD81/NOP53/CLU	15	Up
BP	GO:0006414	translational elongation	8/362	58/18614	1.55452e-05	0.000553524	0.000429575	EEF1A1/RPLP1/RACK1/EEF1G/RPLP2/EEF1D/EEF2/EEF1B2	8	Up
BP	GO:0070661	leukocyte proliferation	20/362	348/18614	1.71888e-05	0.000606383	0.000470598	JUNB/CDKN1A/RPS3/RPS6/IRF1/GSTP1/IL6/MIF/CD151/HMGB1/CD81/SELENOK/HLA-E/HSPD1/LGALS3/PRDX2/HES1/CEBPB/NFKBIZ/CLU	20	Up
BP	GO:0051438	regulation of ubiquitin-protein transferase activity	8/362	59/18614	1.76823e-05	0.000618068	0.000479667	RPL11/RPL5/RPS7/RPS15/RPL37/SKP1/RPL23/RPS2	8	Up
BP	GO:0045936	negative regulation of phosphate metabolic process	23/362	439/18614	1.80225e-05	0.000624234	0.000484452	JUN/GADD45B/SOCS3/APOE/IER3/CDKN1A/CALM2/RACK1/PPP1R15A/CALM1/DBNDD2/GSTP1/CAV1/PPIA/DYNLL1/NUPR1/NPM1/DNAJA1/NIBAN1/AGT/TSPO/LGALS3/MYADM	23	Up
BP	GO:0010563	negative regulation of phosphorus metabolic process	23/362	440/18614	1.86832e-05	0.000641287	0.000497686	JUN/GADD45B/SOCS3/APOE/IER3/CDKN1A/CALM2/RACK1/PPP1R15A/CALM1/DBNDD2/GSTP1/CAV1/PPIA/DYNLL1/NUPR1/NPM1/DNAJA1/NIBAN1/AGT/TSPO/LGALS3/MYADM	23	Up
BP	GO:0061136	regulation of proteasomal protein catabolic process	14/362	194/18614	2.77865e-05	0.000945238	0.000733574	HSPA1A/APOE/HSPA1B/RACK1/RPL11/HSP90AB1/UBB/CAV1/ELOB/GABARAP/NUPR1/SUMO2/NOP53/CLU	14	Up
BP	GO:0006413	translational initiation	11/362	123/18614	2.85421e-05	0.000962349	0.000746854	EIF1/RPS3A/RPS3/PPP1R15A/RPS5/RPL13A/NPM1/EIF5/SH3BGRL/EIF4A1/EIF4A2	11	Up
BP	GO:0048872	homeostasis of number of cells	18/362	304/18614	3.0605e-05	0.00101111	0.000784697	ZFP36/HSPA1A/B2M/HSPA1B/RPS14/KLF2/RPS6/RPS19/RPS24/IL6/MIF/SOD1/TUBA1A/HMGB1/PRDX1/ATP5IF1/PRDX2/NFKBIZ	18	Up
BP	GO:0043280	positive regulation of cysteine-type endopeptidase activity involved in apoptotic process	11/362	124/18614	3.07845e-05	0.00101111	0.000784697	RACK1/RPS3/CCN1/CCN2/MYC/NDUFA13/HMGB1/HSPE1/HSPD1/RHOA/CYCS	11	Up
BP	GO:0097237	cellular response to toxic substance	11/362	124/18614	3.07845e-05	0.00101111	0.000784697	APOE/SELENOW/SOD3/MGST3/GSTP1/SOD1/SOD2/PRDX1/GPX4/PRDX2/TXN	11	Up
BP	GO:0044794	positive regulation by host of viral process	5/362	20/18614	3.2984e-05	0.00107409	0.000833575	EEF1A1/APOE/HSPA8/CAV2/CFL1	5	Up
BP	GO:0006937	regulation of muscle contraction	13/362	173/18614	3.51529e-05	0.00112929	0.00087641	MYL9/CALM2/NR4A1/TPM1/CALM1/PLN/CNN1/CAV1/CCN2/SOD1/C12orf57/ATP1B1/RHOA	13	Up
BP	GO:0002237	response to molecule of bacterial origin	20/362	366/18614	3.52717e-05	0.00112929	0.00087641	FOS/ZFP36/VIM/CCL2/B2M/NR4A1/JUND/GSTP1/IL6/NFKBIA/MIF/RPL13A/HMGB1/SOD2/TSPO/RHOA/LITAF/PRDX2/CEBPB/NFKBIZ	20	Up
BP	GO:0048857	neural nucleus development	8/362	65/18614	3.63699e-05	0.00114228	0.000886494	ACTB/CALM2/CKB/CALM1/DYNLL1/ATP5PF/RHOA/YWHAH	8	Up
BP	GO:0048147	negative regulation of fibroblast proliferation	6/362	33/18614	3.68768e-05	0.00114228	0.000886494	FTH1/GSTP1/CAV1/NUPR1/MYC/SOD2	6	Up
BP	GO:0051085	chaperone cofactor-dependent protein refolding	6/362	33/18614	3.68768e-05	0.00114228	0.000886494	HSPA1A/HSPA1B/DNAJB1/HSPA8/HSPE1/HSPA6	6	Up
BP	GO:1903715	regulation of aerobic respiration	6/362	33/18614	3.68768e-05	0.00114228	0.000886494	NUPR1/COX7A2/RHOA/COX7A1/NOP53/ISCU	6	Up
BP	GO:0048545	response to steroid hormone	19/362	339/18614	3.92436e-05	0.00120579	0.000935784	FOS/ZFP36/HSPA1A/HSPA1B/FOSB/IGFBP7/THBS1/CAV1/LBH/IL6/CCN2/HSPA8/A2M/RPL27/DNAJA1/DDX5/TSPO/RHOA/YWHAH	19	Up
BP	GO:0090257	regulation of muscle system process	16/362	254/18614	4.02607e-05	0.00122361	0.000949613	MYL9/IGFBP5/CALM2/NR4A1/TPM1/CALM1/PLN/CNN1/CAV1/CCN2/LMNA/SOD1/C12orf57/AGT/ATP1B1/RHOA	16	Up
BP	GO:0097191	extrinsic apoptotic signaling pathway	15/362	227/18614	4.04659e-05	0.00122361	0.000949613	ATF3/HSPA1A/HSPA1B/THBS1/GSTP1/CAV1/GABARAP/LMNA/NDUFA13/AGT/LGALS3/MCL1/PRDX2/NFKBIZ/ITM2C	15	Up
BP	GO:0060538	skeletal muscle organ development	13/362	178/18614	4.72943e-05	0.00141883	0.00110112	FOS/ATF3/MYL6/EGR1/BTG2/NR4A1/DES/CAV1/NUPR1/MAFF/DDX5/RHOA/CAV2	13	Up
BP	GO:0043281	regulation of cysteine-type endopeptidase activity involved in apoptotic process	14/362	204/18614	4.83133e-05	0.00143808	0.00111605	CRYAB/RACK1/RPS3/NR4A1/THBS1/CCN1/CCN2/MYC/NDUFA13/HMGB1/HSPE1/HSPD1/RHOA/CYCS	14	Up
BP	GO:0032496	response to lipopolysaccharide	19/362	345/18614	4.97245e-05	0.00146861	0.00113975	FOS/ZFP36/VIM/CCL2/NR4A1/JUND/GSTP1/IL6/NFKBIA/MIF/RPL13A/HMGB1/SOD2/TSPO/RHOA/LITAF/PRDX2/CEBPB/NFKBIZ	19	Up
BP	GO:0035914	skeletal muscle cell differentiation	8/362	68/18614	5.06358e-05	0.00148402	0.00115171	FOS/ATF3/EGR1/BTG2/NR4A1/NUPR1/MAFF/DDX5	8	Up
BP	GO:1902253	regulation of intrinsic apoptotic signaling pathway by p53 class mediator	6/362	35/18614	5.23007e-05	0.00152111	0.0011805	RPL11/RPS7/RPL26/UBB/MIF/MYC	6	Up
BP	GO:0006120	mitochondrial electron transport, NADH to ubiquinone	7/362	51/18614	5.50524e-05	0.0015856	0.00123054	NDUFA4/NDUFB7/NDUFB8/NDUFB10/NDUFS5/NDUFB4/ISCU	7	Up
BP	GO:1903037	regulation of leukocyte cell-cell adhesion	20/362	378/18614	5.53502e-05	0.0015856	0.00123054	CCL2/B2M/ACTB/LGALS1/RPS3/IRF1/CAV1/IL6/HMGB1/CD81/SELENOK/HLA-E/HSPD1/RHOA/LGALS3/PRDX2/HES1/CEBPB/NRARP/NFKBIZ	20	Up
BP	GO:2001236	regulation of extrinsic apoptotic signaling pathway	12/362	156/18614	5.5768e-05	0.00158564	0.00123058	ATF3/HSPA1A/HSPA1B/THBS1/GSTP1/CAV1/LMNA/AGT/LGALS3/MCL1/PRDX2/ITM2C	12	Up
BP	GO:0061077	chaperone-mediated protein folding	8/362	69/18614	5.63188e-05	0.00158944	0.00123352	HSPA1A/HSPA1B/DNAJB1/HSPA8/HSPE1/HSPA6/HSPB6/CLU	8	Up
BP	GO:2000116	regulation of cysteine-type endopeptidase activity	15/362	234/18614	5.72813e-05	0.00160472	0.00124538	CRYAB/RACK1/RPS3/NR4A1/THBS1/CCN1/CCN2/MYC/NDUFA13/CST3/HMGB1/HSPE1/HSPD1/RHOA/CYCS	15	Up
BP	GO:0043484	regulation of RNA splicing	13/362	182/18614	5.949e-05	0.00165443	0.00128396	HSPA1A/RPS13/RPS26/HSPA8/AHNAK/HNRNPA1/CCNL1/NCL/SRSF3/DDX5/SRSF7/SRSF5/SAP18	13	Up
BP	GO:0008637	apoptotic mitochondrial changes	10/362	111/18614	6.17476e-05	0.00170059	0.00131978	HSPA1A/IER3/LMNA/SOD2/HSPD1/SLC25A4/SLC25A6/ATP5IF1/MCL1/CLU	10	Up
BP	GO:0030239	myofibril assembly	8/362	70/18614	6.25226e-05	0.00170059	0.00131978	MYH11/MYL9/CSRP1/TPM1/ACTG1/CSRP2/LMOD1/WDR1	8	Up
BP	GO:0007517	muscle organ development	19/362	351/18614	6.2625e-05	0.00170059	0.00131978	FOS/TAGLN/ATF3/MYL6/EGR1/BTG2/CRYAB/NR4A1/TPM1/DES/CAV1/ID3/NUPR1/MYLK/MAFF/DDX5/RHOA/CAV2/FHL1	19	Up
BP	GO:0009266	response to temperature stimulus	13/362	183/18614	6.29351e-05	0.00170059	0.00131978	FOS/HSPA1A/HSPA1B/IGFBP7/THBS1/DNAJB1/HSP90AB1/NFKBIA/SOD1/DNAJA1/SOD2/HSPA6/HSPD1	13	Up
BP	GO:0042326	negative regulation of phosphorylation	20/362	383/18614	6.63606e-05	0.00178052	0.00138182	JUN/GADD45B/SOCS3/APOE/IER3/CDKN1A/CALM2/RACK1/CALM1/DBNDD2/GSTP1/CAV1/PPIA/DYNLL1/NUPR1/NPM1/DNAJA1/NIBAN1/AGT/MYADM	20	Up
BP	GO:0043467	regulation of generation of precursor metabolites and energy	11/362	135/18614	6.7383e-05	0.00179531	0.00139329	IER3/NDUFA4/CAVIN3/PHLDA2/NUPR1/CHCHD2/COX7A2/RHOA/COX7A1/NOP53/ISCU	11	Up
BP	GO:0019430	removal of superoxide radicals	5/362	23/18614	6.82307e-05	0.00180527	0.00140102	SOD3/SOD1/SOD2/PRDX1/PRDX2	5	Up
BP	GO:0055002	striated muscle cell development	8/362	71/18614	6.92842e-05	0.00181154	0.00140589	MYH11/MYL9/CSRP1/TPM1/ACTG1/CSRP2/LMOD1/WDR1	8	Up
BP	GO:0030901	midbrain development	9/362	91/18614	6.94185e-05	0.00181154	0.00140589	ACTB/CALM2/CKB/CALM1/DYNLL1/ATP5PF/RHOA/YWHAH/HES1	9	Up
BP	GO:0010823	negative regulation of mitochondrion organization	7/362	53/18614	7.08959e-05	0.00183751	0.00142604	HSPA1A/IER3/LMNA/TSPO/SLC25A4/SLC25A6/CLU	7	Up
BP	GO:1903052	positive regulation of proteolysis involved in cellular protein catabolic process	11/362	137/18614	7.70117e-05	0.00198253	0.00153859	HSPA1A/HSPA1B/RACK1/CAV1/ELOB/GABARAP/NUPR1/SUMO2/ATP5IF1/NOP53/CLU	11	Up
BP	GO:0032436	positive regulation of proteasomal ubiquitin-dependent protein catabolic process	9/362	93/18614	8.23405e-05	0.00210548	0.00163401	HSPA1A/HSPA1B/RACK1/CAV1/ELOB/GABARAP/SUMO2/NOP53/CLU	9	Up
BP	GO:0051084	'de novo' posttranslational protein folding	6/362	38/18614	8.46891e-05	0.0021511	0.00166941	HSPA1A/HSPA1B/DNAJB1/HSPA8/HSPE1/HSPA6	6	Up
BP	GO:1905907	negative regulation of amyloid fibril formation	4/362	13/18614	8.75446e-05	0.00220064	0.00170786	APOE/CRYAB/PFDN5/CLU	4	Up
BP	GO:0034101	erythrocyte homeostasis	11/362	139/18614	8.77946e-05	0.00220064	0.00170786	ZFP36/HSPA1A/B2M/HSPA1B/RPS14/KLF2/RPS6/RPS19/RPS24/PRDX1/ATP5IF1	11	Up
BP	GO:0007519	skeletal muscle tissue development	12/362	165/18614	9.58363e-05	0.00238544	0.00185128	FOS/ATF3/MYL6/EGR1/BTG2/NR4A1/CAV1/NUPR1/MAFF/DDX5/RHOA/CAV2	12	Up
BP	GO:1901800	positive regulation of proteasomal protein catabolic process	10/362	117/18614	9.64192e-05	0.00238544	0.00185128	HSPA1A/HSPA1B/RACK1/CAV1/ELOB/GABARAP/NUPR1/SUMO2/NOP53/CLU	10	Up
BP	GO:0060537	muscle tissue development	21/362	426/18614	9.92239e-05	0.00243847	0.00189243	FOS/ATF3/MYH11/MYL6/EGR1/BTG2/IGFBP5/NR4A1/CSRP1/TPM1/PLN/CSRP2/CAV1/NUPR1/MYLK/LMNA/MAFF/AGT/DDX5/RHOA/CAV2	21	Up
BP	GO:0032434	regulation of proteasomal ubiquitin-dependent protein catabolic process	11/362	141/18614	9.98427e-05	0.00243847	0.00189243	HSPA1A/HSPA1B/RACK1/RPL11/HSP90AB1/CAV1/ELOB/GABARAP/SUMO2/NOP53/CLU	11	Up
BP	GO:0071450	cellular response to oxygen radical	5/362	25/18614	0.000104343	0.00251611	0.00195269	SOD3/SOD1/SOD2/PRDX1/PRDX2	5	Up
BP	GO:0071451	cellular response to superoxide	5/362	25/18614	0.000104343	0.00251611	0.00195269	SOD3/SOD1/SOD2/PRDX1/PRDX2	5	Up
BP	GO:2001056	positive regulation of cysteine-type endopeptidase activity	11/362	142/18614	0.000106378	0.00254906	0.00197826	RACK1/RPS3/CCN1/CCN2/MYC/NDUFA13/HMGB1/HSPE1/HSPD1/RHOA/CYCS	11	Up
BP	GO:0036293	response to decreased oxygen levels	17/362	306/18614	0.000110812	0.00261021	0.00202572	FOS/EGR1/CRYAB/SOD3/THBS1/JUND/CAV1/CCN2/MYC/LMNA/CHCHD2/SOD2/WTIP/ATP1B1/RHOA/HSP90B1/NOP53	17	Up
BP	GO:0046651	lymphocyte proliferation	17/362	306/18614	0.000110812	0.00261021	0.00202572	CDKN1A/RPS3/RPS6/IRF1/IL6/MIF/CD151/HMGB1/CD81/SELENOK/HLA-E/HSPD1/LGALS3/PRDX2/HES1/CEBPB/NFKBIZ	17	Up
BP	GO:0052548	regulation of endopeptidase activity	18/362	336/18614	0.000110985	0.00261021	0.00202572	CRYAB/RACK1/RPS3/NR4A1/THBS1/CCN1/GAPDH/CCN2/MYC/A2M/NDUFA13/CST3/HMGB1/HSPE1/HSPD1/RHOA/SERPING1/CYCS	18	Up
BP	GO:0050870	positive regulation of T cell activation	15/362	249/18614	0.0001151	0.00269038	0.00208793	CCL2/B2M/ACTB/LGALS1/RPS3/CAV1/IL6/HMGB1/CD81/SELENOK/HLA-E/HSPD1/RHOA/HES1/NFKBIZ	15	Up
BP	GO:0098754	detoxification	11/362	144/18614	0.000120549	0.00278677	0.00216274	APOE/SELENOW/SOD3/MGST3/GSTP1/SOD1/SOD2/PRDX1/GPX4/PRDX2/TXN	11	Up
BP	GO:1901029	negative regulation of mitochondrial outer membrane permeabilization involved in apoptotic signaling pathway	4/362	14/18614	0.000120687	0.00278677	0.00216274	HSPA1A/IER3/SLC25A4/SLC25A6	4	Up
BP	GO:0006809	nitric oxide biosynthetic process	8/362	77/18614	0.000123858	0.00284278	0.0022062	KLF2/HSP90AB1/CAV1/SOD2/CYB5R3/AGT/TSPO/CLU	8	Up
BP	GO:1901028	regulation of mitochondrial outer membrane permeabilization involved in apoptotic signaling pathway	5/362	26/18614	0.000127139	0.00290059	0.00225107	HSPA1A/IER3/SLC25A4/SLC25A6/ATP5IF1	5	Up
BP	GO:0140467	integrated stress response signaling	6/362	41/18614	0.000131329	0.00294964	0.00228914	FOS/JUN/JUNB/CEBPD/PPP1R15A/CEBPB	6	Up
BP	GO:1990000	amyloid fibril formation	6/362	41/18614	0.000131329	0.00294964	0.00228914	B2M/APOE/CRYAB/PFDN5/HNRNPA1/CLU	6	Up
BP	GO:0071222	cellular response to lipopolysaccharide	14/362	224/18614	0.000131611	0.00294964	0.00228914	ZFP36/VIM/CCL2/GSTP1/IL6/NFKBIA/MIF/HMGB1/TSPO/RHOA/LITAF/PRDX2/CEBPB/NFKBIZ	14	Up
BP	GO:1902905	positive regulation of supramolecular fiber organization	12/362	171/18614	0.000134577	0.00299846	0.00232703	HSPA1A/DSTN/APOE/HSPA1B/RPS3/TPM1/PFN1/LMOD1/CCN2/WDR1/RHOA/CLU	12	Up
BP	GO:0010257	NADH dehydrogenase complex assembly	7/362	59/18614	0.000142002	0.00312733	0.00242704	NDUFA13/NDUFB7/NDUFB8/NDUFB10/NDUFS5/NDUFA11/NDUFB4	7	Up
BP	GO:0032981	mitochondrial respiratory chain complex I assembly	7/362	59/18614	0.000142002	0.00312733	0.00242704	NDUFA13/NDUFB7/NDUFB8/NDUFB10/NDUFS5/NDUFA11/NDUFB4	7	Up
BP	GO:0032943	mononuclear cell proliferation	17/362	313/18614	0.000145443	0.00318471	0.00247157	CDKN1A/RPS3/RPS6/IRF1/IL6/MIF/CD151/HMGB1/CD81/SELENOK/HLA-E/HSPD1/LGALS3/PRDX2/HES1/CEBPB/NFKBIZ	17	Up
BP	GO:0046688	response to copper ion	6/362	42/18614	0.000150733	0.00328168	0.00254682	SOD3/MT2A/SOD1/ATP5F1D/MT1M/MT1E	6	Up
BP	GO:1902903	regulation of supramolecular fiber organization	19/362	376/18614	0.000154117	0.00333629	0.0025892	HSPA1A/DSTN/APOE/CRYAB/HSPA1B/TMSB4X/RPS3/TPM1/ACTG1/PFN1/FLNA/LMOD1/CCN2/HSPA8/PFDN5/WDR1/RHOA/MYADM/CLU	19	Up
BP	GO:0002696	positive regulation of leukocyte activation	19/362	377/18614	0.000159465	0.00343255	0.00266391	CCL2/B2M/ACTB/LGALS1/CDKN1A/RPS3/THBS1/JUND/CAV1/IL6/MIF/HMGB1/CD81/SELENOK/HLA-E/HSPD1/RHOA/HES1/NFKBIZ	19	Up
BP	GO:0051592	response to calcium ion	11/362	149/18614	0.000163189	0.00349298	0.00271081	FOS/JUN/JUNB/CALM2/FOSB/THBS1/JUND/CALM1/ACTG1/CAV1/TUBA1A	11	Up
BP	GO:2000377	regulation of reactive oxygen species metabolic process	11/362	150/18614	0.000173099	0.00368439	0.00285936	CRYAB/IER3/CDKN1A/THBS1/GSTP1/SOD1/SOD2/AGT/TSPO/RHOA/PRDX2	11	Up
BP	GO:1905517	macrophage migration	7/362	61/18614	0.00017566	0.00371814	0.00288555	CCL2/THBS1/MIF/RPL13A/CD9/CD81/LGALS3	7	Up
BP	GO:0010927	cellular component assembly involved in morphogenesis	10/362	126/18614	0.000178527	0.00375794	0.00291644	MYH11/MYL9/CSRP1/TPM1/PLN/ACTG1/CSRP2/LMOD1/CD9/WDR1	10	Up
BP	GO:0022898	regulation of transmembrane transporter activity	16/362	289/18614	0.000182541	0.00382132	0.00296563	CCL2/ACTB/NDUFA4/TMSB4X/CALM2/CALM1/PLN/CAV1/AHNAK/RRAD/FXYD1/GEM/ATP1B1/VAMP2/YWHAH/FHL1	16	Up
BP	GO:0000303	response to superoxide	5/362	28/18614	0.000183985	0.00383051	0.00297276	SOD3/SOD1/SOD2/PRDX1/PRDX2	5	Up
BP	GO:0019058	viral life cycle	17/362	320/18614	0.000189203	0.00391774	0.00304046	EEF1A1/CCL2/HSPA1A/APOE/HSPA1B/LGALS1/IFITM3/HSP90AB1/CAV1/PPIA/RNASEK/IFITM2/HSPA8/HMGB1/CD81/CH25H/CAV2	17	Up
BP	GO:0045428	regulation of nitric oxide biosynthetic process	7/362	62/18614	0.000194755	0.00400407	0.00310745	KLF2/HSP90AB1/CAV1/SOD2/AGT/TSPO/CLU	7	Up
BP	GO:0007159	leukocyte cell-cell adhesion	20/362	415/18614	0.000195474	0.00400407	0.00310745	CCL2/B2M/ACTB/LGALS1/RPS3/IRF1/CAV1/IL6/HMGB1/CD81/SELENOK/HLA-E/HSPD1/RHOA/LGALS3/PRDX2/HES1/CEBPB/NRARP/NFKBIZ	20	Up
BP	GO:0046718	viral entry into host cell	11/362	153/18614	0.000205947	0.00418922	0.00325114	HSPA1A/HSPA1B/LGALS1/IFITM3/CAV1/RNASEK/IFITM2/HMGB1/CD81/CH25H/CAV2	11	Up
BP	GO:0051701	biological process involved in interaction with host	13/362	206/18614	0.000206712	0.00418922	0.00325114	HSPA1A/HSPA1B/LGALS1/IFITM3/HSP90AB1/CAV1/PPIA/RNASEK/IFITM2/HMGB1/CD81/CH25H/CAV2	13	Up
BP	GO:0046209	nitric oxide metabolic process	8/362	83/18614	0.000209882	0.00423096	0.00328354	KLF2/HSP90AB1/CAV1/SOD2/CYB5R3/AGT/TSPO/CLU	8	Up
BP	GO:0001666	response to hypoxia	16/362	293/18614	0.000213314	0.00427751	0.00331966	FOS/EGR1/CRYAB/SOD3/THBS1/JUND/CAV1/MYC/LMNA/CHCHD2/SOD2/WTIP/ATP1B1/RHOA/HSP90B1/NOP53	16	Up
BP	GO:0042542	response to hydrogen peroxide	10/362	129/18614	0.000216477	0.00431821	0.00335125	CRYAB/RACK1/RPS3/RHOB/KLF2/IL6/NET1/SOD1/SOD2/TXN	10	Up
BP	GO:0000305	response to oxygen radical	5/362	29/18614	0.000218797	0.00434175	0.00336952	SOD3/SOD1/SOD2/PRDX1/PRDX2	5	Up
BP	GO:2001057	reactive nitrogen species metabolic process	8/362	84/18614	0.000228109	0.00450308	0.00349472	KLF2/HSP90AB1/CAV1/SOD2/CYB5R3/AGT/TSPO/CLU	8	Up
BP	GO:0071219	cellular response to molecule of bacterial origin	14/362	237/18614	0.000236609	0.00462799	0.00359166	ZFP36/VIM/CCL2/GSTP1/IL6/NFKBIA/MIF/HMGB1/TSPO/RHOA/LITAF/PRDX2/CEBPB/NFKBIZ	14	Up
BP	GO:0051924	regulation of calcium ion transport	15/362	266/18614	0.000236866	0.00462799	0.00359166	CCL2/CALM2/CALM1/PLN/CAV1/MYLK/AHNAK/RRAD/AGT/GEM/ATP1B1/TSPO/RHOA/LGALS3/HES1	15	Up
BP	GO:0051251	positive regulation of lymphocyte activation	17/362	327/18614	0.000244041	0.00473821	0.00367721	CCL2/B2M/ACTB/LGALS1/CDKN1A/RPS3/CAV1/IL6/MIF/HMGB1/CD81/SELENOK/HLA-E/HSPD1/RHOA/HES1/NFKBIZ	17	Up
BP	GO:0006816	calcium ion transport	21/362	455/18614	0.000244994	0.00473821	0.00367721	CCL2/CALM2/TPT1/CALM1/PLN/CAV1/FLNA/CCN2/MYLK/AHNAK/RRAD/RAMP1/SELENOK/AGT/GEM/ATP1B1/TSPO/RHOA/LGALS3/HES1/SMDT1	21	Up
BP	GO:0080164	regulation of nitric oxide metabolic process	7/362	65/18614	0.000262303	0.00504735	0.00391712	KLF2/HSP90AB1/CAV1/SOD2/AGT/TSPO/CLU	7	Up
BP	GO:0022407	regulation of cell-cell adhesion	22/362	491/18614	0.000264715	0.00506817	0.00393327	CCL2/B2M/ACTB/LGALS1/RPS3/IRF1/CAV1/IL6/CD9/HMGB1/CD81/SELENOK/HLA-E/HSPD1/RHOA/LGALS3/PRDX2/HES1/CEBPB/MYADM/NRARP/NFKBIZ	22	Up
BP	GO:0052547	regulation of peptidase activity	20/362	425/18614	0.000266826	0.00508304	0.00394482	CRYAB/RACK1/RPS3/NR4A1/THBS1/CCN1/GAPDH/CAV1/PEBP1/CCN2/MYC/A2M/NDUFA13/CST3/HMGB1/HSPE1/HSPD1/RHOA/SERPING1/CYCS	20	Up
BP	GO:1905906	regulation of amyloid fibril formation	4/362	17/18614	0.00027399	0.00518844	0.00402661	APOE/CRYAB/PFDN5/CLU	4	Up
BP	GO:0016032	viral process	20/362	426/18614	0.000275083	0.00518844	0.00402661	ZFP36/JUN/EEF1A1/CCL2/HSPA1A/APOE/HSPA1B/LGALS1/IFITM3/HSP90AB1/CAV1/PPIA/RNASEK/IFITM2/HSPA8/HMGB1/CD81/CH25H/CAV2/CFL1	20	Up
BP	GO:0044000	movement in host	12/362	185/18614	0.000280047	0.00525605	0.00407908	HSPA1A/HSPA1B/LGALS1/IFITM3/CAV1/PPIA/RNASEK/IFITM2/HMGB1/CD81/CH25H/CAV2	12	Up
BP	GO:0042098	T cell proliferation	13/362	213/18614	0.000286361	0.00534821	0.00415061	RPS3/RPS6/IRF1/IL6/CD151/HMGB1/CD81/SELENOK/HLA-E/LGALS3/PRDX2/HES1/CEBPB	13	Up
BP	GO:0009408	response to heat	9/362	110/18614	0.00029783	0.00553528	0.00429579	HSPA1A/HSPA1B/IGFBP7/THBS1/DNAJB1/HSP90AB1/SOD1/DNAJA1/HSPA6	9	Up
BP	GO:0001503	ossification	20/362	429/18614	0.00030121	0.0055506	0.00430768	JUNB/IGFBP5/CEBPD/RPS15/JUND/CCN1/ID3/IL6/CCN2/SBDS/MGP/RPL38/ATP5F1B/ID4/HSPE1/KLF10/DDX5/RHOA/ILK/CEBPB	20	Up
BP	GO:0070482	response to oxygen levels	17/362	333/18614	0.000301568	0.0055506	0.00430768	FOS/EGR1/CRYAB/SOD3/THBS1/JUND/CAV1/CCN2/MYC/LMNA/CHCHD2/SOD2/WTIP/ATP1B1/RHOA/HSP90B1/NOP53	17	Up
BP	GO:0044409	entry into host	11/362	160/18614	0.000303636	0.0055618	0.00431637	HSPA1A/HSPA1B/LGALS1/IFITM3/CAV1/RNASEK/IFITM2/HMGB1/CD81/CH25H/CAV2	11	Up
BP	GO:1903039	positive regulation of leukocyte cell-cell adhesion	15/362	273/18614	0.000312764	0.00570158	0.00442485	CCL2/B2M/ACTB/LGALS1/RPS3/CAV1/IL6/HMGB1/CD81/SELENOK/HLA-E/HSPD1/RHOA/HES1/NFKBIZ	15	Up
BP	GO:2000060	positive regulation of ubiquitin-dependent protein catabolic process	9/362	111/18614	0.000318661	0.00578142	0.00448681	HSPA1A/HSPA1B/RACK1/CAV1/ELOB/GABARAP/SUMO2/NOP53/CLU	9	Up
BP	GO:0090083	regulation of inclusion body assembly	4/362	18/18614	0.000346895	0.00626384	0.0048612	HSPA1A/HSPA1B/DNAJB1/CLU	4	Up
BP	GO:0010043	response to zinc ion	6/362	49/18614	0.000358424	0.00644149	0.00499907	CRIP1/MT2A/MT1M/SOD2/MT1E/TSPO	6	Up
BP	GO:0032412	regulation of ion transmembrane transporter activity	15/362	278/18614	0.000379035	0.00677992	0.00526172	CCL2/NDUFA4/TMSB4X/CALM2/CALM1/PLN/CAV1/AHNAK/RRAD/FXYD1/GEM/ATP1B1/VAMP2/YWHAH/FHL1	15	Up
BP	GO:0055001	muscle cell development	12/362	192/18614	0.000392811	0.0069935	0.00542747	MYH11/MYL9/CSRP1/TPM1/ACTG1/CSRP2/LMOD1/LMNA/WDR1/AGT/CAV2/HES1	12	Up
BP	GO:0001933	negative regulation of protein phosphorylation	17/362	341/18614	0.000396342	0.00702049	0.00544842	JUN/GADD45B/SOCS3/APOE/CDKN1A/CALM2/RACK1/CALM1/DBNDD2/GSTP1/CAV1/PPIA/NPM1/DNAJA1/NIBAN1/AGT/MYADM	17	Up
BP	GO:0070997	neuron death	18/362	373/18614	0.000398012	0.00702049	0.00544842	FOS/JUN/CCL2/EGR1/BTG2/APOE/RACK1/SNCG/GAPDH/UBB/NUPR1/SOD1/TUBA1A/SOD2/RHOA/MCL1/CEBPB/CLU	18	Up
BP	GO:0043457	regulation of cellular respiration	6/362	50/18614	0.000400714	0.00703559	0.00546014	NUPR1/COX7A2/RHOA/COX7A1/NOP53/ISCU	6	Up
BP	GO:0001649	osteoblast differentiation	14/362	250/18614	0.0004069	0.00711142	0.00551899	JUNB/IGFBP5/CEBPD/RPS15/JUND/CCN1/ID3/IL6/ATP5F1B/ID4/HSPE1/DDX5/ILK/CEBPB	14	Up
BP	GO:0051881	regulation of mitochondrial membrane potential	7/362	70/18614	0.000415725	0.0071996	0.00558742	RACK1/UBB/SOD1/DCN/SOD2/TSPO/ATP5IF1	7	Up
BP	GO:2000379	positive regulation of reactive oxygen species metabolic process	7/362	70/18614	0.000415725	0.0071996	0.00558742	CDKN1A/THBS1/GSTP1/SOD1/SOD2/AGT/TSPO	7	Up
BP	GO:0045926	negative regulation of growth	14/362	252/18614	0.00044069	0.00759742	0.00589616	HSPA1A/CRYAB/HSPA1B/IGFBP5/CDKN1A/RACK1/MT2A/FRZB/BTG1/NDUFA13/MT1M/MT1E/AGT/FHL1	14	Up
BP	GO:2000059	negative regulation of ubiquitin-dependent protein catabolic process	6/362	51/18614	0.000446803	0.0076681	0.00595101	RPL11/RPL5/RPS7/HSP90AB1/RPL23/NOP53	6	Up
BP	GO:1904062	regulation of cation transmembrane transport	17/362	346/18614	0.000467824	0.00799287	0.00620306	NDUFA4/TMSB4X/CALM2/CALM1/PLN/CAV1/FLNA/CD63/AHNAK/RRAD/FXYD1/GEM/ATP1B1/VAMP2/YWHAH/FHL1/ISCU	17	Up
BP	GO:0007568	aging	11/362	169/18614	0.000484133	0.00823458	0.00639064	FOS/CRYAB/IGFBP5/JUND/CCN2/SOD1/SOD2/AGT/TSPO/SERPING1/GPX4	11	Up
BP	GO:0045785	positive regulation of cell adhesion	21/362	482/18614	0.000524544	0.00882958	0.00685241	CCL2/B2M/ACTB/LGALS1/RPS3/TPM1/CCN1/CAV1/FLNA/IL6/RRAS/HMGB1/CD81/SELENOK/HLA-E/HSPD1/RHOA/ILK/HES1/MYADM/NFKBIZ	21	Up
BP	GO:1904705	regulation of vascular associated smooth muscle cell proliferation	8/362	95/18614	0.000528779	0.00882958	0.00685241	JUN/IGFBP5/CDKN1A/TPM1/CNN1/SOD2/AGT/RHOA	8	Up
BP	GO:1903706	regulation of hemopoiesis	19/362	415/18614	0.000529007	0.00882958	0.00685241	FOS/ZFP36/JUNB/HSPA1A/B2M/ACTB/HSPA1B/IRF1/NFKBIA/MYC/SOD1/HMGB1/HLA-B/KLF10/RHOA/PRDX2/CEBPB/NRARP/NFKBIZ	19	Up
BP	GO:0035795	negative regulation of mitochondrial membrane permeability	4/362	20/18614	0.000532625	0.00882958	0.00685241	HSPA1A/IER3/SLC25A4/SLC25A6	4	Up
BP	GO:0071294	cellular response to zinc ion	4/362	20/18614	0.000532625	0.00882958	0.00685241	MT2A/MT1M/MT1E/TSPO	4	Up
BP	GO:0010950	positive regulation of endopeptidase activity	11/362	171/18614	0.000534547	0.00882958	0.00685241	RACK1/RPS3/CCN1/CCN2/MYC/NDUFA13/HMGB1/HSPE1/HSPD1/RHOA/CYCS	11	Up
BP	GO:0034612	response to tumor necrosis factor	14/362	257/18614	0.000535806	0.00882958	0.00685241	FOS/ZFP36/CCL2/HSPA1A/HSPA1B/TMSB4X/RPS3/KLF2/THBS1/GSTP1/NFKBIA/TUBA1A/ILK/HES1	14	Up
BP	GO:0043462	regulation of ATPase activity	7/362	73/18614	0.000537654	0.00882958	0.00685241	TPM2/TPM1/DNAJB1/PLN/PFN1/ATP1B1/ATP5IF1	7	Up
BP	GO:1902074	response to salt	18/362	383/18614	0.000543627	0.00888936	0.0068988	FOS/JUN/JUNB/B2M/EGR1/CALM2/FOSB/THBS1/JUND/CALM1/ACTG1/CAV1/HNRNPA1/SOD1/TUBA1A/SOD2/TSPO/HSP90B1	18	Up
BP	GO:0048146	positive regulation of fibroblast proliferation	6/362	53/18614	0.000551307	0.00897641	0.00696636	JUN/S100A6/CDKN1A/MIF/MYC/AGT	6	Up
BP	GO:0071248	cellular response to metal ion	12/362	200/18614	0.00056651	0.0091847	0.00712801	FOS/JUN/JUNB/B2M/FOSB/JUND/MT2A/SOD1/TUBA1A/MT1M/MT1E/TSPO	12	Up
BP	GO:0006801	superoxide metabolic process	7/362	74/18614	0.000584078	0.0094294	0.00731791	SOD3/GSTP1/SOD1/SOD2/AGT/PRDX1/PRDX2	7	Up
BP	GO:0006942	regulation of striated muscle contraction	8/362	97/18614	0.000607976	0.00972756	0.0075493	CALM2/NR4A1/CALM1/PLN/CAV1/CCN2/C12orf57/ATP1B1	8	Up
BP	GO:1990874	vascular associated smooth muscle cell proliferation	8/362	97/18614	0.000607976	0.00972756	0.0075493	JUN/IGFBP5/CDKN1A/TPM1/CNN1/SOD2/AGT/RHOA	8	Up
BP	GO:0030490	maturation of SSU-rRNA	6/362	54/18614	0.000610206	0.00972756	0.0075493	RPS8/RPS14/RPS28/RPS19/RPS21/RPS16	6	Up
BP	GO:0031032	actomyosin structure organization	12/362	202/18614	0.00061882	0.00980097	0.00760627	MYH11/MYL9/CSRP1/TPM1/CNN1/ACTG1/PFN1/CSRP2/LMOD1/CCN2/WDR1/RHOA	12	Up
BP	GO:0043270	positive regulation of ion transport	13/362	231/18614	0.000619956	0.00980097	0.00760627	CCL2/NDUFA4/TMSB4X/CALM2/CALM1/CAV1/FLNA/MYLK/FXYD1/ATP1B1/TSPO/FHL1/LGALS3	13	Up
BP	GO:0030099	myeloid cell differentiation	19/362	421/18614	0.000629144	0.00981355	0.00761604	FOS/ZFP36/JUN/JUNB/HSPA1A/B2M/HSPA1B/RPS14/KLF2/RPS6/RPS19/FLNA/NFKBIA/MYC/CD81/WDR1/KLF10/ATP5IF1/CEBPB	19	Up
BP	GO:0048662	negative regulation of smooth muscle cell proliferation	7/362	75/18614	0.000633631	0.00981355	0.00761604	APOE/IGFBP5/CDKN1A/TPM1/CNN1/SOD2/RHOA	7	Up
BP	GO:0050818	regulation of coagulation	7/362	75/18614	0.000633631	0.00981355	0.00761604	APOE/THBS1/CAV1/CD9/ANXA5/SERPING1/PRDX2	7	Up
BP	GO:0051899	membrane depolarization	7/362	75/18614	0.000633631	0.00981355	0.00761604	RACK1/CAV1/DCN/TSPO/YWHAH/FHL1/ATP5IF1	7	Up
BP	GO:0071479	cellular response to ionizing radiation	7/362	75/18614	0.000633631	0.00981355	0.00761604	EGR1/CRYAB/CDKN1A/RPL26/RHOB/NET1/EEF1D	7	Up
BP	GO:0032409	regulation of transporter activity	16/362	324/18614	0.000645737	0.00995399	0.00772504	CCL2/ACTB/NDUFA4/TMSB4X/CALM2/CALM1/PLN/CAV1/AHNAK/RRAD/FXYD1/GEM/ATP1B1/VAMP2/YWHAH/FHL1	16	Up
BP	GO:0051882	mitochondrial depolarization	4/362	21/18614	0.000647924	0.00995399	0.00772504	RACK1/DCN/TSPO/ATP5IF1	4	Up
BP	GO:0034620	cellular response to unfolded protein	8/362	98/18614	0.00065102	0.00996138	0.00773077	ATF3/HSPA1A/HSPA1B/RACK1/PPP1R15A/HSPA8/HSPA6/HSPD1	8	Up
BP	GO:0051651	maintenance of location in cell	13/362	233/18614	0.000671898	0.0102289	0.00793837	FTH1/APOE/TMSB4X/CALM2/FTL/CALM1/PLN/CAV1/FLNA/SKP1/TSPO/HSP90B1/TXN	13	Up
BP	GO:0052372	modulation by symbiont of entry into host	6/362	55/18614	0.000673871	0.0102289	0.00793837	LGALS1/IFITM3/CAV1/IFITM2/HMGB1/CH25H	6	Up
BP	GO:0048660	regulation of smooth muscle cell proliferation	11/362	176/18614	0.000680075	0.0102821	0.00797966	JUN/APOE/IGFBP5/CDKN1A/TPM1/THBS1/CNN1/IL6/SOD2/AGT/RHOA	11	Up
BP	GO:2001237	negative regulation of extrinsic apoptotic signaling pathway	8/362	99/18614	0.000696488	0.0104278	0.00809275	HSPA1A/HSPA1B/THBS1/GSTP1/LMNA/LGALS3/MCL1/PRDX2	8	Up
BP	GO:2001243	negative regulation of intrinsic apoptotic signaling pathway	8/362	99/18614	0.000696488	0.0104278	0.00809275	HSPA1A/TPT1/PPIA/MIF/NDUFA13/DNAJA1/SOD2/CLU	8	Up
BP	GO:0071216	cellular response to biotic stimulus	14/362	264/18614	0.000697924	0.0104278	0.00809275	ZFP36/VIM/CCL2/GSTP1/IL6/NFKBIA/MIF/HMGB1/TSPO/RHOA/LITAF/PRDX2/CEBPB/NFKBIZ	14	Up
BP	GO:0097345	mitochondrial outer membrane permeabilization	5/362	37/18614	0.000707073	0.0105232	0.00816681	HSPA1A/IER3/SLC25A4/SLC25A6/ATP5IF1	5	Up
BP	GO:1901214	regulation of neuron death	16/362	327/18614	0.000712637	0.0105648	0.00819904	FOS/JUN/CCL2/EGR1/BTG2/APOE/RACK1/SNCG/UBB/NUPR1/SOD1/SOD2/RHOA/MCL1/CEBPB/CLU	16	Up
BP	GO:0071356	cellular response to tumor necrosis factor	13/362	235/18614	0.000727462	0.0107427	0.00833717	FOS/ZFP36/CCL2/HSPA1A/HSPA1B/TMSB4X/RPS3/KLF2/THBS1/GSTP1/NFKBIA/ILK/HES1	13	Up
BP	GO:0051146	striated muscle cell differentiation	15/362	297/18614	0.000752298	0.0110313	0.0085611	MYH11/MYL9/IGFBP5/CSRP1/TPM1/ACTG1/CSRP2/LMOD1/YBX1/LMNA/CD9/CD81/WDR1/AGT/CAV2	15	Up
BP	GO:0050878	regulation of body fluid levels	17/362	361/18614	0.000752792	0.0110313	0.0085611	APOE/MYL9/ACTB/CSRP1/THBS1/ACTG1/TLN1/CAV1/PPIA/FLNA/IL6/CD9/ANXA5/SERPING1/ILK/PRDX2/MYL12A	17	Up
BP	GO:0032069	regulation of nuclease activity	4/362	22/18614	0.00077985	0.0113406	0.00880112	HSPA1A/RPS3/NPM1/HMGB1	4	Up
BP	GO:0032516	positive regulation of phosphoprotein phosphatase activity	4/362	22/18614	0.00077985	0.0113406	0.00880112	CALM2/PPP1R15A/CALM1/HSP90AB1	4	Up
BP	GO:0032070	regulation of deoxyribonuclease activity	3/362	10/18614	0.000790813	0.0113503	0.00880868	RPS3/NPM1/HMGB1	3	Up
BP	GO:0051342	regulation of cyclic-nucleotide phosphodiesterase activity	3/362	10/18614	0.000790813	0.0113503	0.00880868	CALM2/RACK1/CALM1	3	Up
BP	GO:1904181	positive regulation of membrane depolarization	3/362	10/18614	0.000790813	0.0113503	0.00880868	RACK1/DCN/TSPO	3	Up
BP	GO:0000462	maturation of SSU-rRNA from tricistronic rRNA transcript (SSU-rRNA, 5.8S rRNA, LSU-rRNA)	5/362	38/18614	0.000801373	0.0113503	0.00880868	RPS8/RPS14/RPS19/RPS21/RPS16	5	Up
BP	GO:0002183	cytoplasmic translational initiation	5/362	38/18614	0.000801373	0.0113503	0.00880868	RPL13A/EIF5/SH3BGRL/EIF4A1/EIF4A2	5	Up
BP	GO:0043618	regulation of transcription from RNA polymerase II promoter in response to stress	5/362	38/18614	0.000801373	0.0113503	0.00880868	JUN/ATF3/EGR1/KLF2/CEBPB	5	Up
BP	GO:1902229	regulation of intrinsic apoptotic signaling pathway in response to DNA damage	5/362	38/18614	0.000801373	0.0113503	0.00880868	TPT1/RPL26/RPS3/MIF/CLU	5	Up
BP	GO:0010332	response to gamma radiation	6/362	57/18614	0.000816534	0.0114718	0.00890298	EGR1/CRYAB/CDKN1A/RPL26/MYC/SOD2	6	Up
BP	GO:0043666	regulation of phosphoprotein phosphatase activity	6/362	57/18614	0.000816534	0.0114718	0.00890298	CALM2/PPP1R15A/CALM1/HSP90AB1/LGALS3/HSP90B1	6	Up
BP	GO:0048659	smooth muscle cell proliferation	11/362	180/18614	0.000818986	0.0114718	0.00890298	JUN/APOE/IGFBP5/CDKN1A/TPM1/THBS1/CNN1/IL6/SOD2/AGT/RHOA	11	Up
BP	GO:0050729	positive regulation of inflammatory response	10/362	154/18614	0.000881529	0.0123027	0.00954777	LGALS1/RPS19/IL6/NUPR1/NFKBIA/CD81/AGT/HLA-E/CEBPB/NFKBIZ	10	Up
BP	GO:0097529	myeloid leukocyte migration	13/362	241/18614	0.000917896	0.0127634	0.00990538	CCL2/THBS1/RPS19/PPIA/IL6/MIF/RPL13A/CD9/HMGB1/CD81/WDR1/SELENOK/LGALS3	13	Up
BP	GO:0051131	chaperone-mediated protein complex assembly	4/362	23/18614	0.000929664	0.0128334	0.00995967	HSPA1A/HSP90AB1/HSPD1/CLU	4	Up
BP	GO:1905709	negative regulation of membrane permeability	4/362	23/18614	0.000929664	0.0128334	0.00995967	HSPA1A/IER3/SLC25A4/SLC25A6	4	Up
BP	GO:0009636	response to toxic substance	13/362	242/18614	0.000953375	0.0131132	0.0101768	FOS/APOE/SELENOW/SOD3/MGST3/GSTP1/NUPR1/SOD1/SOD2/PRDX1/GPX4/PRDX2/TXN	13	Up
BP	GO:0051098	regulation of binding	17/362	369/18614	0.000958011	0.0131296	0.0101895	JUN/B2M/APOE/ACTB/CDKN1A/TMSB4X/CALM2/RACK1/RPL11/PHLDA2/CALM1/PLN/CAV1/NFKBIA/HMGB1/HES1/TXN	17	Up
BP	GO:0030218	erythrocyte differentiation	9/362	130/18614	0.00100672	0.0137477	0.0106692	ZFP36/HSPA1A/B2M/HSPA1B/RPS14/KLF2/RPS6/RPS19/ATP5IF1	9	Up
BP	GO:0032570	response to progesterone	5/362	40/18614	0.00101771	0.0138481	0.0107472	FOS/FOSB/THBS1/CAV1/TSPO	5	Up
BP	GO:0010952	positive regulation of peptidase activity	11/362	185/18614	0.00102494	0.0138969	0.010785	RACK1/RPS3/CCN1/CCN2/MYC/NDUFA13/HMGB1/HSPE1/HSPD1/RHOA/CYCS	11	Up
BP	GO:1903131	mononuclear cell differentiation	20/362	474/18614	0.00104768	0.0141548	0.0109851	FOS/JUN/JUNB/B2M/EGR1/ACTB/LGALS1/RPS6/IRF1/IL6/MYC/RPL22/SOD1/HMGB1/HLA-B/RHOA/PRDX2/CEBPB/NRARP/NFKBIZ	20	Up
BP	GO:0009612	response to mechanical stimulus	12/362	215/18614	0.00106726	0.0142276	0.0110417	FOS/JUN/BTG2/FOSB/THBS1/IRF1/JUND/ACTG1/NFKBIA/TUBA1A/AGT/RHOA	12	Up
BP	GO:0010269	response to selenium ion	3/362	11/18614	0.00107174	0.0142276	0.0110417	SELENOM/SELENOW/SOD2	3	Up
BP	GO:0019065	receptor-mediated endocytosis of virus by host cell	3/362	11/18614	0.00107174	0.0142276	0.0110417	CAV1/RNASEK/CAV2	3	Up
BP	GO:0097250	mitochondrial respirasome assembly	3/362	11/18614	0.00107174	0.0142276	0.0110417	HIGD1B/COX7A2/COX7A1	3	Up
BP	GO:1901844	regulation of cell communication by electrical coupling involved in cardiac conduction	3/362	11/18614	0.00107174	0.0142276	0.0110417	CALM2/CALM1/CAV1	3	Up
BP	GO:0006446	regulation of translational initiation	7/362	82/18614	0.00108106	0.0143015	0.011099	EIF1/PPP1R15A/RPL13A/NPM1/EIF5/SH3BGRL/EIF4A2	7	Up
BP	GO:0002082	regulation of oxidative phosphorylation	4/362	24/18614	0.00109863	0.0144837	0.0112404	NUPR1/COX7A2/RHOA/COX7A1	4	Up
BP	GO:0048246	macrophage chemotaxis	5/362	41/18614	0.00114082	0.014988	0.0116318	CCL2/THBS1/MIF/RPL13A/LGALS3	5	Up
BP	GO:0043254	regulation of protein-containing complex assembly	18/362	409/18614	0.00115383	0.0151069	0.0117241	HSPA1A/APOE/CRYAB/HSPA1B/TMSB4X/RACK1/RPS3/PFN1/LMOD1/HSPA8/RPL13A/HMGB1/RHOA/LGALS3/HES1/NOP53/MYADM/CLU	18	Up
BP	GO:0043903	regulation of biological process involved in symbiotic interaction	6/362	61/18614	0.00117079	0.0152765	0.0118557	LGALS1/IFITM3/CAV1/IFITM2/HMGB1/CH25H	6	Up
BP	GO:0033002	muscle cell proliferation	13/362	249/18614	0.00123534	0.0160636	0.0124665	FOS/JUN/APOE/IGFBP5/CDKN1A/TPM1/THBS1/CNN1/IL6/SOD2/AGT/RHOA/CAV2	13	Up
BP	GO:0031099	regeneration	11/362	190/18614	0.00127191	0.0164064	0.0127326	MUSTN1/JUN/CDKN1A/RPS15/FLNA/IL6/CD9/CD81/TSPO/CEBPB/SRSF5	11	Up
BP	GO:0045429	positive regulation of nitric oxide biosynthetic process	5/362	42/18614	0.00127462	0.0164064	0.0127326	KLF2/HSP90AB1/SOD2/AGT/CLU	5	Up
BP	GO:1901020	negative regulation of calcium ion transmembrane transporter activity	5/362	42/18614	0.00127462	0.0164064	0.0127326	CALM2/CALM1/PLN/RRAD/GEM	5	Up
BP	GO:0006959	humoral immune response	13/362	250/18614	0.00128078	0.0164126	0.0127374	CCL2/RPL30/FAU/RPS19/GAPDH/RPL39/IL6/A2M/CD81/HMGN2/HLA-E/SERPING1/CLU	13	Up
BP	GO:0070841	inclusion body assembly	4/362	25/18614	0.00128802	0.0164126	0.0127374	HSPA1A/HSPA1B/DNAJB1/CLU	4	Up
BP	GO:0086064	cell communication by electrical coupling involved in cardiac conduction	4/362	25/18614	0.00128802	0.0164126	0.0127374	CALM2/CALM1/CAV1/ATP1B1	4	Up
BP	GO:0050727	regulation of inflammatory response	18/362	414/18614	0.00132164	0.0167848	0.0130262	ZFP36/SOCS3/APOE/IER3/LGALS1/TMSB4X/RPS19/GSTP1/IL6/NUPR1/NFKBIA/SOD1/CD81/AGT/HLA-E/GPX4/CEBPB/NFKBIZ	18	Up
BP	GO:0071478	cellular response to radiation	11/362	191/18614	0.00132675	0.0167937	0.0130332	CRIP1/EGR1/CRYAB/CDKN1A/RPL26/RHOB/MYC/NET1/NPM1/EEF1D/MFAP4	11	Up
BP	GO:0071493	cellular response to UV-B	3/362	12/18614	0.00140847	0.0176522	0.0136994	CRIP1/CDKN1A/MFAP4	3	Up
BP	GO:0090084	negative regulation of inclusion body assembly	3/362	12/18614	0.00140847	0.0176522	0.0136994	HSPA1A/HSPA1B/DNAJB1	3	Up
BP	GO:2001198	regulation of dendritic cell differentiation	3/362	12/18614	0.00140847	0.0176522	0.0136994	HMGB1/HLA-B/CEBPB	3	Up
BP	GO:1902110	positive regulation of mitochondrial membrane permeability involved in apoptotic process	5/362	43/18614	0.00141965	0.017734	0.0137629	HSPA1A/IER3/SLC25A4/SLC25A6/ATP5IF1	5	Up
BP	GO:0061041	regulation of wound healing	9/362	137/18614	0.00145552	0.0181227	0.0140646	ACTA2/APOE/THBS1/ACTG1/CAV1/MYLK/CD9/SERPING1/PRDX2	9	Up
BP	GO:0050673	epithelial cell proliferation	20/362	488/18614	0.00148369	0.0184132	0.01429	ZFP36/JUN/CCL2/B2M/APOE/IGFBP5/NR4A1/THBS1/CAV1/NME2/IL6/NUPR1/MYC/HMGB1/CAV2/ATP5IF1/HES1/CEBPB/NRARP/NFKBIZ	20	Up
BP	GO:0010882	regulation of cardiac muscle contraction by calcium ion signaling	4/362	26/18614	0.00149909	0.0184839	0.0143449	CALM2/CALM1/PLN/ATP1B1	4	Up
BP	GO:1903901	negative regulation of viral life cycle	4/362	26/18614	0.00149909	0.0184839	0.0143449	IFITM3/PPIA/IFITM2/CH25H	4	Up
BP	GO:0043620	regulation of DNA-templated transcription in response to stress	5/362	44/18614	0.00157649	0.0192514	0.0149405	JUN/ATF3/EGR1/KLF2/CEBPB	5	Up
BP	GO:0045214	sarcomere organization	5/362	44/18614	0.00157649	0.0192514	0.0149405	CSRP1/TPM1/ACTG1/CSRP2/WDR1	5	Up
BP	GO:1904407	positive regulation of nitric oxide metabolic process	5/362	44/18614	0.00157649	0.0192514	0.0149405	KLF2/HSP90AB1/SOD2/AGT/CLU	5	Up
BP	GO:0022409	positive regulation of cell-cell adhesion	15/362	321/18614	0.00163349	0.0198396	0.015397	CCL2/B2M/ACTB/LGALS1/RPS3/CAV1/IL6/HMGB1/CD81/SELENOK/HLA-E/HSPD1/RHOA/HES1/NFKBIZ	15	Up
BP	GO:0035304	regulation of protein dephosphorylation	7/362	88/18614	0.00163507	0.0198396	0.015397	CALM2/PPP1R15A/CALM1/HSP90AB1/PPIA/LGALS3/HSP90B1	7	Up
BP	GO:0033119	negative regulation of RNA splicing	4/362	27/18614	0.0017331	0.0209154	0.0162319	RPS13/RPS26/SRSF7/SAP18	4	Up
BP	GO:0055072	iron ion homeostasis	7/362	89/18614	0.00174565	0.0209154	0.0162319	FTH1/B2M/FTL/MYC/SOD1/SOD2/ISCU	7	Up
BP	GO:1902686	mitochondrial outer membrane permeabilization involved in programmed cell death	5/362	45/18614	0.0017457	0.0209154	0.0162319	HSPA1A/IER3/SLC25A4/SLC25A6/ATP5IF1	5	Up
BP	GO:1904706	negative regulation of vascular associated smooth muscle cell proliferation	5/362	45/18614	0.0017457	0.0209154	0.0162319	CDKN1A/TPM1/CNN1/SOD2/RHOA	5	Up
BP	GO:0034976	response to endoplasmic reticulum stress	13/362	259/18614	0.00175602	0.0209732	0.0162768	JUN/ATF3/HSPA1A/RACK1/PPP1R15A/THBS1/CAV1/NUPR1/NIBAN1/SELENOK/HSP90B1/CEBPB/CLU	13	Up
BP	GO:1903051	negative regulation of proteolysis involved in cellular protein catabolic process	6/362	66/18614	0.00176662	0.0210338	0.0163238	RPL11/RPL5/RPS7/HSP90AB1/RPL23/NOP53	6	Up
BP	GO:0075509	endocytosis involved in viral entry into host cell	3/362	13/18614	0.00180475	0.0214209	0.0166242	CAV1/RNASEK/CAV2	3	Up
BP	GO:1903034	regulation of response to wounding	10/362	170/18614	0.00185696	0.0219721	0.017052	ACTA2/APOE/THBS1/ACTG1/CAV1/FLNA/MYLK/CD9/SERPING1/PRDX2	10	Up
BP	GO:0034605	cellular response to heat	6/362	67/18614	0.00190921	0.0225204	0.0174775	HSPA1A/HSPA1B/THBS1/DNAJB1/HSP90AB1/HSPA6	6	Up
BP	GO:0010712	regulation of collagen metabolic process	5/362	46/18614	0.00192784	0.0225309	0.0174856	VIM/IL6/CCN2/CST3/MFAP4	5	Up
BP	GO:0035307	positive regulation of protein dephosphorylation	5/362	46/18614	0.00192784	0.0225309	0.0174856	CALM2/PPP1R15A/CALM1/HSP90AB1/PPIA	5	Up
BP	GO:0044788	modulation by host of viral process	5/362	46/18614	0.00192784	0.0225309	0.0174856	EEF1A1/APOE/HSPA8/CAV2/CFL1	5	Up
BP	GO:0010212	response to ionizing radiation	9/362	143/18614	0.0019572	0.0227772	0.0176768	EGR1/CRYAB/CDKN1A/RPL26/RHOB/MYC/NET1/EEF1D/SOD2	9	Up
BP	GO:0071241	cellular response to inorganic substance	12/362	231/18614	0.00196087	0.0227772	0.0176768	FOS/JUN/JUNB/B2M/FOSB/JUND/MT2A/SOD1/TUBA1A/MT1M/MT1E/TSPO	12	Up
BP	GO:0045185	maintenance of protein location	7/362	92/18614	0.00211249	0.0244638	0.0189857	TMSB4X/CAV1/FLNA/SKP1/NFKBIA/TSPO/TXN	7	Up
BP	GO:0050671	positive regulation of lymphocyte proliferation	9/362	145/18614	0.00215212	0.0248473	0.0192833	CDKN1A/RPS3/IL6/MIF/HMGB1/CD81/SELENOK/HLA-E/HES1	9	Up
BP	GO:0035967	cellular response to topologically incorrect protein	8/362	118/18614	0.0021665	0.0248625	0.0192952	ATF3/HSPA1A/HSPA1B/RACK1/PPP1R15A/HSPA8/HSPA6/HSPD1	8	Up
BP	GO:0051702	biological process involved in interaction with symbiont	8/362	118/18614	0.0021665	0.0248625	0.0192952	JUN/EEF1A1/APOE/GAPDH/HSPA8/HSPD1/CAV2/CFL1	8	Up
BP	GO:0002711	positive regulation of T cell mediated immunity	6/362	69/18614	0.00222033	0.0254038	0.0197152	B2M/IL6/CD81/HLA-B/HLA-E/HSPD1	6	Up
BP	GO:1902075	cellular response to salt	11/362	204/18614	0.00223418	0.0254173	0.0197257	FOS/JUN/JUNB/B2M/EGR1/FOSB/JUND/HNRNPA1/SOD1/TUBA1A/HSP90B1	11	Up
BP	GO:0070301	cellular response to hydrogen peroxide	7/362	93/18614	0.00224715	0.0254173	0.0197257	RACK1/RPS3/RHOB/KLF2/IL6/NET1/TXN	7	Up
BP	GO:0045598	regulation of fat cell differentiation	9/362	146/18614	0.00225522	0.0254173	0.0197257	ZFP36/ADIRF/FRZB/IL6/SOD2/ID4/TGFB1I1/HES1/CEBPB	9	Up
BP	GO:0006122	mitochondrial electron transport, ubiquinol to cytochrome c	3/362	14/18614	0.00226404	0.0254173	0.0197257	UQCRB/CYCS/UQCR11	3	Up
BP	GO:1901841	regulation of high voltage-gated calcium channel activity	3/362	14/18614	0.00226404	0.0254173	0.0197257	CALM1/RRAD/GEM	3	Up
BP	GO:1902947	regulation of tau-protein kinase activity	3/362	14/18614	0.00226404	0.0254173	0.0197257	EGR1/HSP90AB1/CLU	3	Up
BP	GO:1902175	regulation of oxidative stress-induced intrinsic apoptotic signaling pathway	4/362	29/18614	0.00227488	0.0254173	0.0197257	PPIA/SOD1/SOD2/MCL1	4	Up
BP	GO:2000765	regulation of cytoplasmic translation	4/362	29/18614	0.00227488	0.0254173	0.0197257	YBX1/RPL13A/CNBP/SH3BGRL	4	Up
BP	GO:0035794	positive regulation of mitochondrial membrane permeability	5/362	48/18614	0.00233324	0.0258023	0.0200245	HSPA1A/IER3/SLC25A4/SLC25A6/ATP5IF1	5	Up
BP	GO:0042311	vasodilation	5/362	48/18614	0.00233324	0.0258023	0.0200245	APOE/KLF2/SOD1/SOD2/AGT	5	Up
BP	GO:0046596	regulation of viral entry into host cell	5/362	48/18614	0.00233324	0.0258023	0.0200245	LGALS1/IFITM3/IFITM2/HMGB1/CH25H	5	Up
BP	GO:0030217	T cell differentiation	14/362	300/18614	0.00233643	0.0258023	0.0200245	JUNB/B2M/EGR1/ACTB/RPS6/IRF1/IL6/RPL22/SOD1/HMGB1/RHOA/PRDX2/NRARP/NFKBIZ	14	Up
BP	GO:0045667	regulation of osteoblast differentiation	9/362	147/18614	0.00236221	0.0260076	0.0201838	IGFBP5/CEBPD/JUND/CCN1/ID3/IL6/DDX5/ILK/CEBPB	9	Up
BP	GO:0070663	regulation of leukocyte proliferation	13/362	268/18614	0.00236867	0.0260076	0.0201838	CDKN1A/RPS3/IRF1/GSTP1/IL6/MIF/HMGB1/CD81/SELENOK/HLA-E/LGALS3/HES1/CEBPB	13	Up
BP	GO:0030193	regulation of blood coagulation	6/362	70/18614	0.00238951	0.026161	0.0203029	APOE/THBS1/CAV1/CD9/SERPING1/PRDX2	6	Up
BP	GO:0007006	mitochondrial membrane organization	8/362	120/18614	0.00240697	0.0262016	0.0203344	HSPA1A/IER3/MICOS10/NDUFA13/TOMM7/SLC25A4/SLC25A6/ATP5IF1	8	Up
BP	GO:0051101	regulation of DNA binding	8/362	120/18614	0.00240697	0.0262016	0.0203344	JUN/TMSB4X/CALM2/CALM1/NFKBIA/HMGB1/HES1/TXN	8	Up
BP	GO:0031333	negative regulation of protein-containing complex assembly	9/362	148/18614	0.00247319	0.0267695	0.0207751	CRYAB/TMSB4X/PFN1/LMOD1/RPL13A/HMGB1/NOP53/MYADM/CLU	9	Up
BP	GO:0032946	positive regulation of mononuclear cell proliferation	9/362	148/18614	0.00247319	0.0267695	0.0207751	CDKN1A/RPS3/IL6/MIF/HMGB1/CD81/SELENOK/HLA-E/HES1	9	Up
BP	GO:1902108	regulation of mitochondrial membrane permeability involved in apoptotic process	5/362	49/18614	0.00255765	0.0276052	0.0214237	HSPA1A/IER3/SLC25A4/SLC25A6/ATP5IF1	5	Up
BP	GO:0071480	cellular response to gamma radiation	4/362	30/18614	0.00258511	0.0277444	0.0215317	EGR1/CRYAB/CDKN1A/RPL26	4	Up
BP	GO:0097421	liver regeneration	4/362	30/18614	0.00258511	0.0277444	0.0215317	RPS15/IL6/CEBPB/SRSF5	4	Up
BP	GO:0050670	regulation of lymphocyte proliferation	12/362	239/18614	0.00259739	0.0277979	0.0215732	CDKN1A/RPS3/IRF1/IL6/MIF/HMGB1/CD81/SELENOK/HLA-E/LGALS3/HES1/CEBPB	12	Up
BP	GO:0051926	negative regulation of calcium ion transport	6/362	72/18614	0.00275676	0.0291858	0.0226503	CALM2/CALM1/PLN/RRAD/GEM/HES1	6	Up
BP	GO:1900046	regulation of hemostasis	6/362	72/18614	0.00275676	0.0291858	0.0226503	APOE/THBS1/CAV1/CD9/SERPING1/PRDX2	6	Up
BP	GO:0071214	cellular response to abiotic stimulus	15/362	339/18614	0.00275771	0.0291858	0.0226503	CRIP1/EGR1/CRYAB/CDKN1A/RPL26/RHOB/IRF1/MYLK/MYC/NET1/NPM1/EEF1D/AGT/TSPO/MFAP4	15	Up
BP	GO:0104004	cellular response to environmental stimulus	15/362	339/18614	0.00275771	0.0291858	0.0226503	CRIP1/EGR1/CRYAB/CDKN1A/RPL26/RHOB/IRF1/MYLK/MYC/NET1/NPM1/EEF1D/AGT/TSPO/MFAP4	15	Up
BP	GO:0002679	respiratory burst involved in defense response	3/362	15/18614	0.00278953	0.0291982	0.0226599	RPS19/SELENOK/PRDX2	3	Up
BP	GO:0010649	regulation of cell communication by electrical coupling	3/362	15/18614	0.00278953	0.0291982	0.0226599	CALM2/CALM1/CAV1	3	Up
BP	GO:0098760	response to interleukin-7	3/362	15/18614	0.00278953	0.0291982	0.0226599	YBX1/ATP5F1B/HSPD1	3	Up
BP	GO:0098761	cellular response to interleukin-7	3/362	15/18614	0.00278953	0.0291982	0.0226599	YBX1/ATP5F1B/HSPD1	3	Up
BP	GO:0010821	regulation of mitochondrion organization	9/362	151/18614	0.00283116	0.0295527	0.0229351	HSPA1A/IER3/LMNA/DCN/TSPO/SLC25A4/SLC25A6/ATP5IF1/CLU	9	Up
BP	GO:0002709	regulation of T cell mediated immunity	7/362	97/18614	0.00285314	0.0297007	0.0230499	B2M/IL6/HMGB1/CD81/HLA-B/HLA-E/HSPD1	7	Up
BP	GO:0042692	muscle cell differentiation	17/362	410/18614	0.00291542	0.0301823	0.0234237	MYH11/MYL9/IGFBP5/CSRP1/TPM1/ACTG1/CSRP2/LMOD1/YBX1/LMNA/CD9/CD81/SOD2/WDR1/AGT/CAV2/HES1	17	Up
BP	GO:0060674	placenta blood vessel development	4/362	31/18614	0.00292316	0.0301823	0.0234237	JUNB/SOCS3/CCN1/HES1	4	Up
BP	GO:0071276	cellular response to cadmium ion	4/362	31/18614	0.00292316	0.0301823	0.0234237	FOS/JUN/SOD1/MT1E	4	Up
BP	GO:0001890	placenta development	9/362	152/18614	0.00295918	0.0304715	0.0236482	JUNB/SOCS3/PHLDA2/RPS6/CCN1/HSP90AB1/SOD1/HES1/CEBPB	9	Up
BP	GO:0032944	regulation of mononuclear cell proliferation	12/362	243/18614	0.0029736	0.0305375	0.0236994	CDKN1A/RPS3/IRF1/IL6/MIF/HMGB1/CD81/SELENOK/HLA-E/LGALS3/HES1/CEBPB	12	Up
BP	GO:0006941	striated muscle contraction	10/362	182/18614	0.00305144	0.0311827	0.0242001	CALM2/NR4A1/TPM1/CALM1/PLN/CAV1/FLNA/CCN2/C12orf57/ATP1B1	10	Up
BP	GO:2001238	positive regulation of extrinsic apoptotic signaling pathway	5/362	51/18614	0.00305279	0.0311827	0.0242001	ATF3/THBS1/CAV1/AGT/ITM2C	5	Up
BP	GO:0034763	negative regulation of transmembrane transport	9/362	153/18614	0.00309172	0.0314959	0.0244432	CALM2/THBS1/CALM1/PLN/CAV1/OAZ1/RRAD/GEM/ISCU	9	Up
BP	GO:0002456	T cell mediated immunity	8/362	125/18614	0.00310009	0.0314969	0.0244439	B2M/IL6/HMGB1/CD81/HLA-B/HLA-E/HSPD1/NFKBIZ	8	Up
BP	GO:0008016	regulation of heart contraction	11/362	213/18614	0.00311738	0.0315884	0.0245149	CALM2/TPM1/CALM1/DES/PLN/CAV1/FLNA/CCN2/FXYD1/AGT/ATP1B1	11	Up
BP	GO:0042129	regulation of T cell proliferation	10/362	183/18614	0.0031736	0.0320286	0.0248565	RPS3/IRF1/IL6/HMGB1/CD81/SELENOK/HLA-E/LGALS3/HES1/CEBPB	10	Up
BP	GO:0031098	stress-activated protein kinase signaling cascade	12/362	245/18614	0.00317764	0.0320286	0.0248565	ZFP36/GADD45B/CRYAB/GSTP1/PPIA/CCN2/MYC/DNAJA1/HMGB1/AGT/PRDX1/RHOA	12	Up
BP	GO:0033108	mitochondrial respiratory chain complex assembly	7/362	99/18614	0.00319951	0.032164	0.0249616	NDUFA13/NDUFB7/NDUFB8/NDUFB10/NDUFS5/NDUFA11/NDUFB4	7	Up
BP	GO:2001257	regulation of cation channel activity	9/362	154/18614	0.00322891	0.0323741	0.0251247	TMSB4X/CALM2/CALM1/PLN/CAV1/AHNAK/RRAD/GEM/VAMP2	9	Up
BP	GO:0010644	cell communication by electrical coupling	4/362	32/18614	0.00329023	0.0328162	0.0254678	CALM2/CALM1/CAV1/ATP1B1	4	Up
BP	GO:0035456	response to interferon-beta	4/362	32/18614	0.00329023	0.0328162	0.0254678	IFITM3/IRF1/IFITM2/NDUFA13	4	Up
BP	GO:0061684	chaperone-mediated autophagy	3/362	16/18614	0.00338417	0.0334026	0.0259229	EEF1A1/HSPA8/CLU	3	Up
BP	GO:0070431	nucleotide-binding oligomerization domain containing 2 signaling pathway	3/362	16/18614	0.00338417	0.0334026	0.0259229	HSPA1A/HSPA1B/NFKBIA	3	Up
BP	GO:1901019	regulation of calcium ion transmembrane transporter activity	7/362	100/18614	0.0033843	0.0334026	0.0259229	CALM2/CALM1/PLN/AHNAK/RRAD/GEM/ATP1B1	7	Up
BP	GO:0045669	positive regulation of osteoblast differentiation	6/362	75/18614	0.00338482	0.0334026	0.0259229	CEBPD/JUND/CCN1/IL6/ILK/CEBPB	6	Up
BP	GO:0060047	heart contraction	12/362	247/18614	0.00339286	0.0334026	0.0259229	CALM2/TPM1/CALM1/DES/PLN/CAV1/FLNA/CCN2/SOD1/FXYD1/AGT/ATP1B1	12	Up
BP	GO:0001936	regulation of endothelial cell proliferation	10/362	185/18614	0.00342962	0.0334327	0.0259462	JUN/CCL2/APOE/NR4A1/THBS1/CAV1/HMGB1/CAV2/ATP5IF1/NRARP	10	Up
BP	GO:0032640	tumor necrosis factor production	10/362	185/18614	0.00342962	0.0334327	0.0259462	ZFP36/THBS1/GSTP1/IL6/MIF/HMGB1/SELENOK/HLA-E/TSPO/CLU	10	Up
BP	GO:0032680	regulation of tumor necrosis factor production	10/362	185/18614	0.00342962	0.0334327	0.0259462	ZFP36/THBS1/GSTP1/IL6/MIF/HMGB1/SELENOK/HLA-E/TSPO/CLU	10	Up
BP	GO:0051235	maintenance of location	15/362	347/18614	0.00343102	0.0334327	0.0259462	FTH1/APOE/TMSB4X/CALM2/FTL/CALM1/PLN/CAV1/FLNA/SKP1/IL6/NFKBIA/TSPO/HSP90B1/TXN	15	Up
BP	GO:0001819	positive regulation of cytokine production	19/362	489/18614	0.00347982	0.0338218	0.0262482	HSPA1A/B2M/EGR1/HSPA1B/RPS3/THBS1/IRF1/GAPDH/IL6/MIF/SOD1/HMGB1/CD81/SELENOK/AGT/HLA-E/HSPD1/CEBPB/CLU	19	Up
BP	GO:0061337	cardiac conduction	7/362	101/18614	0.00357711	0.0346789	0.0269134	CALM2/CALM1/PLN/CAV1/FLNA/AGT/ATP1B1	7	Up
BP	GO:0006469	negative regulation of protein kinase activity	11/362	217/18614	0.00359087	0.0347239	0.0269483	GADD45B/APOE/CDKN1A/RACK1/DBNDD2/GSTP1/CAV1/PPIA/NPM1/DNAJA1/AGT	11	Up
BP	GO:1905710	positive regulation of membrane permeability	5/362	53/18614	0.00361359	0.0348551	0.0270502	HSPA1A/IER3/SLC25A4/SLC25A6/ATP5IF1	5	Up
BP	GO:0090279	regulation of calcium ion import	4/362	33/18614	0.00368747	0.0354779	0.0275335	CCL2/PLN/LGALS3/HES1	4	Up
BP	GO:0051928	positive regulation of calcium ion transport	8/362	129/18614	0.00375892	0.0360743	0.0279963	CCL2/CALM2/CALM1/CAV1/MYLK/ATP1B1/TSPO/LGALS3	8	Up
BP	GO:1904063	negative regulation of cation transmembrane transport	7/362	102/18614	0.00377817	0.0361679	0.028069	CALM2/CALM1/PLN/CAV1/RRAD/GEM/ISCU	7	Up
BP	GO:0031330	negative regulation of cellular catabolic process	12/362	251/18614	0.00385866	0.0367563	0.0285256	ZFP36/RPL11/RPL5/RPS7/HSP90AB1/YBX1/NUPR1/CST3/RPL23/TSPO/MCL1/NOP53	12	Up
BP	GO:0001937	negative regulation of endothelial cell proliferation	6/362	77/18614	0.00385893	0.0367563	0.0285256	CCL2/APOE/THBS1/CAV1/CAV2/ATP5IF1	6	Up
BP	GO:0039531	regulation of viral-induced cytoplasmic pattern recognition receptor signaling pathway	5/362	54/18614	0.00392006	0.0369689	0.0286906	HSPA1A/HSPA1B/CAV1/HMGB1/NOP53	5	Up
BP	GO:0046686	response to cadmium ion	5/362	54/18614	0.00392006	0.0369689	0.0286906	FOS/JUN/SOD1/SOD2/MT1E	5	Up
BP	GO:0050819	negative regulation of coagulation	5/362	54/18614	0.00392006	0.0369689	0.0286906	APOE/THBS1/CD9/ANXA5/SERPING1	5	Up
BP	GO:1903170	negative regulation of calcium ion transmembrane transport	5/362	54/18614	0.00392006	0.0369689	0.0286906	CALM2/CALM1/PLN/RRAD/GEM	5	Up
BP	GO:0006839	mitochondrial transport	10/362	189/18614	0.0039908	0.0375431	0.0291362	HSPA1A/IER3/NDUFA13/TOMM7/HSPD1/TSPO/SLC25A4/SLC25A6/UBL5/ATP5IF1	10	Up
BP	GO:1902105	regulation of leukocyte differentiation	14/362	319/18614	0.00404909	0.0379188	0.0294278	FOS/JUNB/ACTB/IRF1/MYC/SOD1/HMGB1/HLA-B/KLF10/RHOA/PRDX2/CEBPB/NRARP/NFKBIZ	14	Up
BP	GO:0031053	primary miRNA processing	3/362	17/18614	0.00405064	0.0379188	0.0294278	IL6/SRSF3/DDX5	3	Up
BP	GO:0055117	regulation of cardiac muscle contraction	6/362	78/18614	0.00411362	0.038302	0.0297252	CALM2/CALM1/PLN/CAV1/CCN2/ATP1B1	6	Up
BP	GO:0010721	negative regulation of cell development	13/362	286/18614	0.00412194	0.038302	0.0297252	B2M/BTG2/IRF1/FRZB/IL6/MYC/HMGB1/ID4/TSPO/YWHAH/PRDX2/HES1/NRARP	13	Up
BP	GO:0051495	positive regulation of cytoskeleton organization	10/362	190/18614	0.00414185	0.038302	0.0297252	HSPA1A/DSTN/HSPA1B/RPS3/TPM1/PFN1/LMOD1/CCN2/WDR1/RHOA	10	Up
BP	GO:0071706	tumor necrosis factor superfamily cytokine production	10/362	190/18614	0.00414185	0.038302	0.0297252	ZFP36/THBS1/GSTP1/IL6/MIF/HMGB1/SELENOK/HLA-E/TSPO/CLU	10	Up
BP	GO:1903555	regulation of tumor necrosis factor superfamily cytokine production	10/362	190/18614	0.00414185	0.038302	0.0297252	ZFP36/THBS1/GSTP1/IL6/MIF/HMGB1/SELENOK/HLA-E/TSPO/CLU	10	Up
BP	GO:0042063	gliogenesis	14/362	320/18614	0.00416185	0.0383938	0.0297964	VIM/CCL2/IL6/RRAS/CD9/SOD1/TUBA1A/ID4/WDR1/TSPO/RHOA/ILK/HES1/CLU	14	Up
BP	GO:0030308	negative regulation of cell growth	10/362	191/18614	0.00429738	0.0395483	0.0306924	HSPA1A/CRYAB/HSPA1B/CDKN1A/RACK1/FRZB/BTG1/NDUFA13/AGT/FHL1	10	Up
BP	GO:0002831	regulation of response to biotic stimulus	18/362	463/18614	0.00437418	0.0401198	0.031136	HSPA1A/APOE/HSPA1B/RPS19/IRF1/CAV1/NFKBIA/MIF/A2M/HMGB1/HLA-B/SELENOK/HLA-E/HSPD1/SERPING1/PRDX2/NOP53/NFKBIZ	18	Up
BP	GO:1903201	regulation of oxidative stress-induced cell death	6/362	79/18614	0.00438054	0.0401198	0.031136	RACK1/PPIA/SOD1/SOD2/MCL1/TXN	6	Up
BP	GO:0032760	positive regulation of tumor necrosis factor production	7/362	105/18614	0.00443307	0.0404066	0.0313585	THBS1/IL6/MIF/HMGB1/SELENOK/HLA-E/CLU	7	Up
BP	GO:0042102	positive regulation of T cell proliferation	7/362	105/18614	0.00443307	0.0404066	0.0313585	RPS3/IL6/HMGB1/CD81/SELENOK/HLA-E/HES1	7	Up
BP	GO:0050900	leukocyte migration	16/362	393/18614	0.00455674	0.0413228	0.0320696	CCL2/THBS1/RPS19/PPIA/IL6/SBDS/MIF/RPL13A/CD9/HMGB1/CD81/CH25H/WDR1/SELENOK/RHOA/LGALS3	16	Up
BP	GO:0051090	regulation of DNA-binding transcription factor activity	18/362	465/18614	0.00457155	0.0413228	0.0320696	HSPA1A/HSPA1B/TMSB4X/RPS3/JUND/CAV1/PPIA/FLNA/ID3/IL6/NUPR1/NFKBIA/COMMD6/NPM1/AGT/PRDX2/HES1/CLU	18	Up
BP	GO:1901099	negative regulation of signal transduction in absence of ligand	4/362	35/18614	0.00457696	0.0413228	0.0320696	HSPA1A/HSPA1B/MCL1/PRDX2	4	Up
BP	GO:2001240	negative regulation of extrinsic apoptotic signaling pathway in absence of ligand	4/362	35/18614	0.00457696	0.0413228	0.0320696	HSPA1A/HSPA1B/MCL1/PRDX2	4	Up
BP	GO:0051100	negative regulation of binding	9/362	163/18614	0.00469102	0.0422524	0.032791	JUN/B2M/ACTB/CDKN1A/TMSB4X/RACK1/PLN/CAV1/NFKBIA	9	Up
BP	GO:0002428	antigen processing and presentation of peptide antigen via MHC class Ib	3/362	18/18614	0.00479139	0.0428526	0.0332568	B2M/HLA-B/HLA-E	3	Up
BP	GO:0036003	positive regulation of transcription from RNA polymerase II promoter in response to stress	3/362	18/18614	0.00479139	0.0428526	0.0332568	ATF3/KLF2/CEBPB	3	Up
BP	GO:0099010	modification of postsynaptic structure	3/362	18/18614	0.00479139	0.0428526	0.0332568	RHOB/PFN1/RHOA	3	Up
BP	GO:0003015	heart process	12/362	259/18614	0.00494446	0.0439674	0.034122	CALM2/TPM1/CALM1/DES/PLN/CAV1/FLNA/CCN2/SOD1/FXYD1/AGT/ATP1B1	12	Up
BP	GO:0051402	neuron apoptotic process	12/362	259/18614	0.00494446	0.0439674	0.034122	JUN/CCL2/BTG2/APOE/GAPDH/NUPR1/SOD1/TUBA1A/SOD2/RHOA/MCL1/CEBPB	12	Up
BP	GO:0043388	positive regulation of DNA binding	5/362	57/18614	0.00495066	0.0439674	0.034122	CALM2/CALM1/HMGB1/HES1/TXN	5	Up
BP	GO:0010922	positive regulation of phosphatase activity	4/362	36/18614	0.00507142	0.0449351	0.034873	CALM2/PPP1R15A/CALM1/HSP90AB1	4	Up
BP	GO:0048024	regulation of mRNA splicing, via spliceosome	7/362	108/18614	0.00517028	0.045599	0.0353882	HSPA8/HNRNPA1/NCL/SRSF3/DDX5/SRSF7/SAP18	7	Up
BP	GO:0090398	cellular senescence	7/362	108/18614	0.00517028	0.045599	0.0353882	B2M/CDKN1A/YBX1/MIF/LMNA/NPM1/ECRG4	7	Up
BP	GO:1903522	regulation of blood circulation	12/362	261/18614	0.00525081	0.0459155	0.0356338	CALM2/TPM1/CALM1/DES/PLN/CAV1/FLNA/CCN2/FXYD1/AGT/ATP1B1/RHOA	12	Up
BP	GO:0010921	regulation of phosphatase activity	6/362	82/18614	0.00525803	0.0459155	0.0356338	CALM2/PPP1R15A/CALM1/HSP90AB1/LGALS3/HSP90B1	6	Up
BP	GO:0061844	antimicrobial humoral immune response mediated by antimicrobial peptide	6/362	82/18614	0.00525803	0.0459155	0.0356338	RPL30/FAU/RPS19/GAPDH/RPL39/HMGN2	6	Up
BP	GO:1905897	regulation of response to endoplasmic reticulum stress	6/362	82/18614	0.00525803	0.0459155	0.0356338	HSPA1A/RACK1/PPP1R15A/CAV1/NUPR1/CLU	6	Up
BP	GO:0031960	response to corticosteroid	9/362	166/18614	0.00527848	0.0459155	0.0356338	FOS/ZFP36/FOSB/IGFBP7/IL6/CCN2/A2M/RPL27/RHOA	9	Up
BP	GO:0070665	positive regulation of leukocyte proliferation	9/362	166/18614	0.00527848	0.0459155	0.0356338	CDKN1A/RPS3/IL6/MIF/HMGB1/CD81/SELENOK/HLA-E/HES1	9	Up
BP	GO:0034766	negative regulation of ion transmembrane transport	7/362	109/18614	0.00543537	0.0468583	0.0363655	CALM2/CALM1/PLN/CAV1/RRAD/GEM/ISCU	7	Up
BP	GO:0042116	macrophage activation	7/362	109/18614	0.00543537	0.0468583	0.0363655	JUN/THBS1/JUND/IL6/MIF/HSPD1/CLU	7	Up
BP	GO:1903557	positive regulation of tumor necrosis factor superfamily cytokine production	7/362	109/18614	0.00543537	0.0468583	0.0363655	THBS1/IL6/MIF/HMGB1/SELENOK/HLA-E/CLU	7	Up
BP	GO:0045861	negative regulation of proteolysis	14/362	330/18614	0.00543605	0.0468583	0.0363655	CRYAB/RPL11/RPL5/RPS7/NR4A1/THBS1/HSP90AB1/GAPDH/PEBP1/A2M/CST3/RPL23/SERPING1/NOP53	14	Up
BP	GO:1902904	negative regulation of supramolecular fiber organization	9/362	167/18614	0.00548646	0.047186	0.0366198	APOE/CRYAB/TMSB4X/PFN1/LMOD1/HSPA8/PFDN5/MYADM/CLU	9	Up
BP	GO:0051851	modulation by host of symbiont process	6/362	83/18614	0.00557725	0.0474865	0.0368531	JUN/EEF1A1/APOE/HSPA8/CAV2/CFL1	6	Up
BP	GO:0044319	wound healing, spreading of cells	4/362	37/18614	0.00560043	0.0474865	0.0368531	CCN1/FLNA/CD151/RHOA	4	Up
BP	GO:0090505	epiboly involved in wound healing	4/362	37/18614	0.00560043	0.0474865	0.0368531	CCN1/FLNA/CD151/RHOA	4	Up
BP	GO:0032930	positive regulation of superoxide anion generation	3/362	19/18614	0.00560864	0.0474865	0.0368531	GSTP1/SOD1/AGT	3	Up
BP	GO:0035930	corticosteroid hormone secretion	3/362	19/18614	0.00560864	0.0474865	0.0368531	SELENOM/AGT/TSPO	3	Up
BP	GO:0051900	regulation of mitochondrial depolarization	3/362	19/18614	0.00560864	0.0474865	0.0368531	RACK1/DCN/TSPO	3	Up
BP	GO:0060716	labyrinthine layer blood vessel development	3/362	19/18614	0.00560864	0.0474865	0.0368531	JUNB/CCN1/HES1	3	Up
BP	GO:0060048	cardiac muscle contraction	8/362	138/18614	0.00563483	0.0476024	0.036943	CALM2/TPM1/CALM1/PLN/CAV1/FLNA/CCN2/ATP1B1	8	Up
BP	GO:1901222	regulation of NIK/NF-kappaB signaling	7/362	110/18614	0.00571052	0.0481352	0.0373564	TMSB4X/RPS3/NFKBIA/PRDX1/RHOA/ILK/LITAF	7	Up
BP	GO:2001258	negative regulation of cation channel activity	5/362	59/18614	0.00573611	0.0482441	0.037441	CALM2/CALM1/CAV1/RRAD/GEM	5	Up
BP	GO:0034341	response to interferon-gamma	8/362	139/18614	0.00588064	0.0493508	0.0382998	VIM/CCL2/IFITM3/IRF1/GAPDH/ACTG1/IFITM2/RPL13A	8	Up
BP	GO:0030522	intracellular receptor signaling pathway	13/362	299/18614	0.00594763	0.0498032	0.038651	HSPA1A/HSPA1B/NR4A1/KLF2/CAV1/LBH/NFKBIA/DNAJA1/HMGB1/DDX5/RHOA/YWHAH/NOP53	13	Up
CC	GO:0022626	cytosolic ribosome	76/363	100/19518	4.14785e-113	1.63425e-110	1.1745e-110	RPLP1/RPS27/RPL10/RPL41/RPS27A/RPL30/RPL3/RPL34/RPS23/RPS8/RPS13/RPS3A/RPL7A/FAU/RPL14/RPS14/RPL19/RPS18/RPL32/RACK1/RPL11/RPL5/RPS7/RPL35A/RPS4X/RPL26/RPS3/RPL21/RPL18/RPS28/RPL13/RPL24/RPS12/RPL8/RPL15/RPL9/RPS6/RPL18A/RPL23A/RPL17/RPS19/RPS21/RPS15/RPS15A/RPS24/RPS25/RPL6/RPL37/RPL29/RPL39/RPL12/RPS10/RPL37A/RPL31/RPL10A/RPS9/RPL27A/RPL36/RPS5/RPS26/RPL36AL/RPLP2/RPL28/RPL22/RPL13A/RPL27/RPL35…	76	Up
CC	GO:0044391	ribosomal subunit	76/363	185/19518	2.25219e-83	4.43681e-81	3.18863e-81	RPLP1/RPS27/RPL10/RPL41/RPS27A/RPL30/RPL3/RPL34/RPS23/RPS8/RPS13/RPS3A/RPL7A/FAU/RPL14/RPS14/RPL19/RPS18/RPL32/RACK1/RPL11/RPL5/RPS7/RPL35A/RPS4X/RPL26/RPS3/RPL21/RPL18/RPS28/RPL13/RPL24/RPS12/RPL8/RPL15/RPL9/RPS6/RPL18A/RPL23A/RPL17/RPS19/RPS21/RPS15/RPS15A/RPS24/RPS25/RPL6/RPL37/RPL29/RPL39/RPL12/RPS10/RPL37A/RPL31/RPL10A/RPS9/RPL27A/RPL36/RPS5/RPS26/RPL36AL/RPLP2/RPL28/RPL22/RPL13A/RPL27/RPL35…	76	Up
CC	GO:0005840	ribosome	77/363	229/19518	2.07642e-76	2.72704e-74	1.95985e-74	RPLP1/RPS27/RPL10/RPL41/RPS27A/RPL30/RPL3/RPL34/RPS23/RPS8/RPS13/RPS3A/RPL7A/FAU/RPL14/RPS14/RPL19/RPS18/RPL32/RACK1/RPL11/RPL5/RPS7/RPL35A/RPS4X/RPL26/RPS3/RPL21/RPL18/RPS28/RPL13/RPL24/RPS12/RPL8/RPL15/RPL9/RPS6/RPL18A/RPL23A/RPL17/RPS19/RPS21/RPS15/RPS15A/RPS24/RPS25/RPL6/RPL37/RPL29/RPL39/RPL12/RPS10/RPL37A/BTF3/RPL31/RPL10A/RPS9/RPL27A/RPL36/RPS5/RPS26/RPL36AL/RPLP2/RPL28/RPL22/RPL13A/RPL27/…	77	Up
CC	GO:0022625	cytosolic large ribosomal subunit	47/363	58/19518	4.14629e-72	4.0841e-70	2.93514e-70	RPLP1/RPL10/RPL41/RPL30/RPL3/RPL34/RPL7A/RPL14/RPL19/RPL32/RPL11/RPL5/RPL35A/RPL26/RPL21/RPL18/RPL13/RPL24/RPL8/RPL15/RPL9/RPL18A/RPL23A/RPL17/RPL6/RPL37/RPL29/RPL39/RPL12/RPL37A/RPL31/RPL10A/RPL27A/RPL36/RPL36AL/RPLP2/RPL28/RPL22/RPL13A/RPL27/RPL35/RPL36A/RPL7/RPL38/RPLP0/RPL23/RPL4	47	Up
CC	GO:0015934	large ribosomal subunit	47/363	114/19518	1.9994e-51	1.57552e-49	1.13229e-49	RPLP1/RPL10/RPL41/RPL30/RPL3/RPL34/RPL7A/RPL14/RPL19/RPL32/RPL11/RPL5/RPL35A/RPL26/RPL21/RPL18/RPL13/RPL24/RPL8/RPL15/RPL9/RPL18A/RPL23A/RPL17/RPL6/RPL37/RPL29/RPL39/RPL12/RPL37A/RPL31/RPL10A/RPL27A/RPL36/RPL36AL/RPLP2/RPL28/RPL22/RPL13A/RPL27/RPL35/RPL36A/RPL7/RPL38/RPLP0/RPL23/RPL4	47	Up
CC	GO:0005925	focal adhesion	72/363	422/19518	2.19116e-48	1.43886e-46	1.03407e-46	VIM/HSPA1A/B2M/RPLP1/RPL30/RPL3/ACTB/HSPA1B/RPS8/RPS13/RPS3A/RPL7A/RPS14/RPL19/RPS18/RPL5/RPS7/RPS4X/RPS3/RHOB/RPL18/CSRP1/RPL8/RPL9/RPS19/RPS15/RPL6/CNN1/RPL12/ACTG1/RPS10/TLN1/PFN1/CSRP2/CAV1/RPL37A/PPIA/FLNA/RPL31/RPL10A/RPS9/RPS5/HSPA8/RPLP2/RPL22/RPL13A/NPM1/RRAS/CD151/RPL27/AHNAK/CD9/RPL7/RPS16/RPL38/MCAM/CD81/RPLP0/RPS29/ATP6V0C/ANXA5/RPL23/PALLD/RHOA/TGFB1I1/RPS2/ILK/CAV2/FHL1/HSP90B1/CFL…	72	Up
CC	GO:0030055	cell-substrate junction	72/363	432/19518	1.19121e-47	6.70479e-46	4.81857e-46	VIM/HSPA1A/B2M/RPLP1/RPL30/RPL3/ACTB/HSPA1B/RPS8/RPS13/RPS3A/RPL7A/RPS14/RPL19/RPS18/RPL5/RPS7/RPS4X/RPS3/RHOB/RPL18/CSRP1/RPL8/RPL9/RPS19/RPS15/RPL6/CNN1/RPL12/ACTG1/RPS10/TLN1/PFN1/CSRP2/CAV1/RPL37A/PPIA/FLNA/RPL31/RPL10A/RPS9/RPS5/HSPA8/RPLP2/RPL22/RPL13A/NPM1/RRAS/CD151/RPL27/AHNAK/CD9/RPL7/RPS16/RPL38/MCAM/CD81/RPLP0/RPS29/ATP6V0C/ANXA5/RPL23/PALLD/RHOA/TGFB1I1/RPS2/ILK/CAV2/FHL1/HSP90B1/CFL…	72	Up
CC	GO:0022627	cytosolic small ribosomal subunit	29/363	41/19518	1.36524e-41	6.7238e-40	4.83222e-40	RPS27/RPS27A/RPS23/RPS8/RPS13/RPS3A/FAU/RPS14/RPS18/RACK1/RPS7/RPS4X/RPS3/RPS28/RPS12/RPS6/RPS19/RPS21/RPS15/RPS15A/RPS24/RPS25/RPS10/RPS9/RPS5/RPS26/RPS16/RPS29/RPS2	29	Up
CC	GO:0042788	polysomal ribosome	23/363	31/19518	5.40467e-34	2.36605e-32	1.70042e-32	RPL41/RPL30/RPS23/RPL7A/RPL19/RPL32/RPL11/RPL18/RPS28/RPL24/RPL8/RPL18A/RPS21/RPL6/RPL39/BTF3/RPL31/RPL10A/RPL36/RPS26/RPL36A/RPL38/RPS29	23	Up
CC	GO:0015935	small ribosomal subunit	29/363	74/19518	3.11338e-31	1.22667e-29	8.81577e-30	RPS27/RPS27A/RPS23/RPS8/RPS13/RPS3A/FAU/RPS14/RPS18/RACK1/RPS7/RPS4X/RPS3/RPS28/RPS12/RPS6/RPS19/RPS21/RPS15/RPS15A/RPS24/RPS25/RPS10/RPS9/RPS5/RPS26/RPS16/RPS29/RPS2	29	Up
CC	GO:0005844	polysome	28/363	67/19518	3.75073e-31	1.34344e-29	9.65499e-30	VIM/RPL41/RPL30/RPS23/RPL7A/RPL19/RPL32/RPL11/RPS4X/RPS3/RPL18/RPS28/RPL24/RPL8/RPS6/RPL18A/RPS21/RPL6/RPL39/BTF3/RPL31/RPL10A/RPL36/RPS26/RPL36A/RPL38/EEF2/RPS29	28	Up
CC	GO:0098800	inner mitochondrial membrane protein complex	34/363	158/19518	1.61782e-26	5.31184e-25	3.81749e-25	NDUFA4/ATP5F1E/NDUFA4L2/ATP5MG/COX7C/ATP5PF/MICOS10/ATP5MK/ATP5MC2/COX6A1/COX6C/NDUFA13/UQCRB/ATP5F1D/COX5B/ATP5MC3/ATP5F1B/COX8A/COX7A2/ATP5PD/ATP5ME/ATP5PO/NDUFB7/NDUFB8/NDUFB10/NDUFS5/ATP5MJ/SLC25A6/COX7A1/NDUFA11/NDUFB4/COX4I1/UQCR11/SMDT1	34	Up
CC	GO:0098798	mitochondrial protein-containing complex	37/363	300/19518	6.0745e-20	1.84104e-18	1.32311e-18	NDUFA4/ATP5F1E/NDUFA4L2/ATP5MG/COX7C/ATP5PF/MICOS10/ATP5MK/ATP5MC2/COX6A1/COX6C/NDUFA13/UQCRB/ATP5F1D/COX5B/ATP5MC3/ATP5F1B/TOMM7/COX8A/COX7A2/ATP5PD/ATP5ME/ATP5PO/NDUFB7/NDUFB8/NDUFB10/NDUFS5/ATP5MJ/SLC25A4/SLC25A6/COX7A1/NDUFA11/NDUFB4/COX4I1/UQCR11/ISCU/SMDT1	37	Up
CC	GO:0005753	mitochondrial proton-transporting ATP synthase complex	12/363	21/19518	3.61496e-16	1.01735e-14	7.31146e-15	ATP5F1E/ATP5MG/ATP5PF/ATP5MK/ATP5MC2/ATP5F1D/ATP5MC3/ATP5F1B/ATP5PD/ATP5ME/ATP5PO/ATP5MJ	12	Up
CC	GO:0045259	proton-transporting ATP synthase complex	12/363	22/19518	7.82088e-16	2.05428e-14	1.47636e-14	ATP5F1E/ATP5MG/ATP5PF/ATP5MK/ATP5MC2/ATP5F1D/ATP5MC3/ATP5F1B/ATP5PD/ATP5ME/ATP5PO/ATP5MJ	12	Up
CC	GO:0005743	mitochondrial inner membrane	41/363	497/19518	1.21492e-15	2.99175e-14	2.15009e-14	NDUFA4/RPS3/ATP5F1E/NDUFA4L2/ATP5MG/COX7C/ATP5PF/MICOS10/ATP5MK/ATP5MC2/COX6A1/COX6C/NDUFA13/UQCRB/ATP5F1D/COX5B/SLC25A3/ATP5MC3/ATP5F1B/COX8A/COX7A2/ATP5PD/ATP5ME/ATP5PO/NDUFB7/NDUFB8/NDUFB10/HSPD1/NDUFS5/ATP5MJ/SLC25A4/SLC25A6/COX7A1/NDUFA11/NDUFB4/LGALS3/COX4I1/CYCS/UQCR11/SMDT1/CLU	41	Up
CC	GO:0070469	respirasome	20/363	101/19518	2.46934e-15	5.72306e-14	4.11302e-14	NDUFA4/NDUFA4L2/COX7C/COX6A1/COX6C/NDUFA13/UQCRB/COX5B/COX8A/COX7A2/NDUFB7/NDUFB8/NDUFB10/NDUFS5/COX7A1/NDUFA11/NDUFB4/COX4I1/CYCS/UQCR11	20	Up
CC	GO:0098803	respiratory chain complex	19/363	91/19518	4.42492e-15	9.68565e-14	6.96083e-14	NDUFA4/NDUFA4L2/COX7C/COX6A1/COX6C/NDUFA13/UQCRB/COX5B/COX8A/COX7A2/NDUFB7/NDUFB8/NDUFB10/NDUFS5/COX7A1/NDUFA11/NDUFB4/COX4I1/UQCR11	19	Up
CC	GO:0005746	mitochondrial respirasome	19/363	94/19518	8.34951e-15	1.73143e-13	1.24433e-13	NDUFA4/NDUFA4L2/COX7C/COX6A1/COX6C/NDUFA13/UQCRB/COX5B/COX8A/COX7A2/NDUFB7/NDUFB8/NDUFB10/NDUFS5/COX7A1/NDUFA11/NDUFB4/COX4I1/UQCR11	19	Up
CC	GO:0016469	proton-transporting two-sector ATPase complex	14/363	50/19518	2.36227e-13	4.65366e-12	3.34447e-12	ATP5F1E/RNASEK/ATP5MG/ATP5PF/ATP5MK/ATP5MC2/ATP5F1D/ATP5MC3/ATP5F1B/ATP5PD/ATP5ME/ATP5PO/ATP6V0C/ATP5MJ	14	Up
CC	GO:0070069	cytochrome complex	12/363	42/19518	9.57066e-12	1.79564e-10	1.29048e-10	NDUFA4/NDUFA4L2/COX7C/COX6A1/COX6C/UQCRB/COX5B/COX8A/COX7A2/COX7A1/COX4I1/UQCR11	12	Up
CC	GO:0005751	mitochondrial respiratory chain complex IV	10/363	25/19518	1.11635e-11	1.99928e-10	1.43684e-10	NDUFA4/NDUFA4L2/COX7C/COX6A1/COX6C/COX5B/COX8A/COX7A2/COX7A1/COX4I1	10	Up
CC	GO:0045277	respiratory chain complex IV	10/363	28/19518	4.26459e-11	7.30543e-10	5.25023e-10	NDUFA4/NDUFA4L2/COX7C/COX6A1/COX6C/COX5B/COX8A/COX7A2/COX7A1/COX4I1	10	Up
CC	GO:0000276	mitochondrial proton-transporting ATP synthase complex, coupling factor F(o)	7/363	11/19518	2.24934e-10	3.69267e-09	2.65383e-09	ATP5MG/ATP5PF/ATP5MC2/ATP5MC3/ATP5PD/ATP5ME/ATP5PO	7	Up
CC	GO:0033177	proton-transporting two-sector ATPase complex, proton-transporting domain	9/363	26/19518	5.7013e-10	8.98525e-09	6.45748e-09	RNASEK/ATP5MG/ATP5PF/ATP5MC2/ATP5MC3/ATP5PD/ATP5ME/ATP5PO/ATP6V0C	9	Up
CC	GO:0101002	ficolin-1-rich granule	19/363	185/19518	1.87311e-09	2.83848e-08	2.03994e-08	FTH1/EEF1A1/HSPA1A/HSPA1B/HSP90AB1/GSTP1/PPIA/NME2/DYNLL1/MIF/HSPA8/SRP14/CST3/EEF2/HMGB1/ATP6V0C/HSPA6/RHOA/LGALS3	19	Up
CC	GO:0045263	proton-transporting ATP synthase complex, coupling factor F(o)	7/363	14/19518	2.22917e-09	3.25293e-08	2.3378e-08	ATP5MG/ATP5PF/ATP5MC2/ATP5MC3/ATP5PD/ATP5ME/ATP5PO	7	Up
CC	GO:1904813	ficolin-1-rich granule lumen	15/363	124/19518	1.05042e-08	1.47809e-07	1.06227e-07	FTH1/EEF1A1/HSPA1A/HSPA1B/HSP90AB1/GSTP1/PPIA/NME2/MIF/HSPA8/SRP14/CST3/EEF2/HMGB1/HSPA6	15	Up
CC	GO:1904949	ATPase complex	15/363	147/19518	1.05654e-07	1.43543e-06	1.03161e-06	ACTB/ATP5F1E/RNASEK/ATP5MG/ATP5PF/ATP5MK/ATP5MC2/ATP5F1D/ATP5MC3/ATP5F1B/ATP5PD/ATP5ME/ATP5PO/ATP6V0C/ATP5MJ	15	Up
CC	GO:0043292	contractile fiber	19/363	243/19518	1.58153e-07	2.07707e-06	1.49274e-06	TPM2/ACTA2/MYH11/CRYAB/MYL9/CALM2/CSRP1/RPL15/TPM1/CALM1/DES/ACTG1/CSRP2/FLNA/LMOD1/AHNAK/PALLD/PDLIM3/ILK	19	Up
CC	GO:0034774	secretory granule lumen	22/363	322/19518	1.78997e-07	2.275e-06	1.63498e-06	EEF1A1/B2M/TMSB4X/FTL/THBS1/HSP90AB1/GSTP1/PPIA/NME2/MIF/HSPA8/A2M/SRP14/S100A11/EEF2/HMGB1/TUBB4B/CYB5R3/HSPA6/SERPING1/MAGED2/CLU	22	Up
CC	GO:0060205	cytoplasmic vesicle lumen	22/363	325/19518	2.10099e-07	2.58685e-06	1.8591e-06	EEF1A1/B2M/TMSB4X/FTL/THBS1/HSP90AB1/GSTP1/PPIA/NME2/MIF/HSPA8/A2M/SRP14/S100A11/EEF2/HMGB1/TUBB4B/CYB5R3/HSPA6/SERPING1/MAGED2/CLU	22	Up
CC	GO:0031983	vesicle lumen	22/363	327/19518	2.33521e-07	2.7881e-06	2.00374e-06	EEF1A1/B2M/TMSB4X/FTL/THBS1/HSP90AB1/GSTP1/PPIA/NME2/MIF/HSPA8/A2M/SRP14/S100A11/EEF2/HMGB1/TUBB4B/CYB5R3/HSPA6/SERPING1/MAGED2/CLU	22	Up
CC	GO:0062023	collagen-containing extracellular matrix	25/363	415/19518	2.87054e-07	3.32645e-06	2.39064e-06	ACTA2/S100A4/S100A6/APOE/LGALS1/IGFBP7/SOD3/THBS1/CCN1/SPARCL1/BCAM/CCN2/A2M/CD151/MGP/DCN/TINAGL1/AGT/ANXA5/SERPING1/TGFB1I1/MFAP4/LGALS3/HSP90B1/CLU	25	Up
CC	GO:0072562	blood microparticle	14/363	144/19518	5.11561e-07	5.75871e-06	4.13864e-06	HSPA1A/APOE/ACTB/HSPA1B/ACTG2/ACTG1/PFN1/HSPA8/A2M/HSPA6/AGT/ANXA5/SERPING1/CLU	14	Up
CC	GO:0032432	actin filament bundle	10/363	78/19518	1.79065e-06	1.95976e-05	1.40843e-05	ACTA2/CRYAB/MYL9/SEPTIN7/TPM1/FLNA/MYLK/PALLD/PDLIM3/ILK	10	Up
CC	GO:0030016	myofibril	17/363	233/19518	1.86162e-06	1.98238e-05	1.42468e-05	TPM2/CRYAB/MYL9/CALM2/CSRP1/RPL15/TPM1/CALM1/DES/ACTG1/CSRP2/FLNA/LMOD1/AHNAK/PALLD/PDLIM3/ILK	17	Up
CC	GO:0005747	mitochondrial respiratory chain complex I	8/363	49/19518	3.07217e-06	3.02609e-05	2.17477e-05	NDUFA4/NDUFA13/NDUFB7/NDUFB8/NDUFB10/NDUFS5/NDUFA11/NDUFB4	8	Up
CC	GO:0030964	NADH dehydrogenase complex	8/363	49/19518	3.07217e-06	3.02609e-05	2.17477e-05	NDUFA4/NDUFA13/NDUFB7/NDUFB8/NDUFB10/NDUFS5/NDUFA11/NDUFB4	8	Up
CC	GO:0045271	respiratory chain complex I	8/363	49/19518	3.07217e-06	3.02609e-05	2.17477e-05	NDUFA4/NDUFA13/NDUFB7/NDUFB8/NDUFB10/NDUFS5/NDUFA11/NDUFB4	8	Up
CC	GO:1990204	oxidoreductase complex	12/363	128/19518	4.89524e-06	4.70421e-05	3.38079e-05	NDUFA4/LDHA/NDUFA13/UQCRB/NDUFB7/CYB5R3/NDUFB8/NDUFB10/NDUFS5/NDUFA11/NDUFB4/UQCR11	12	Up
CC	GO:0015629	actin cytoskeleton	25/363	489/19518	5.5587e-06	5.10927e-05	3.67191e-05	TPM2/ACTA2/EEF1A1/MYH11/MYL6/DSTN/CRYAB/MYL9/ACTB/SEPTIN7/TPM1/ACTG1/FLNA/LMOD1/ARPC1A/GABARAP/MYLK/AHNAK/WDR1/PALLD/PDLIM3/ILK/SEPTIN2/CFL1/MYADM	25	Up
CC	GO:0098554	cytoplasmic side of endoplasmic reticulum membrane	5/363	15/19518	5.57611e-06	5.10927e-05	3.67191e-05	RPS28/RPS26/RPL27/DNAJA1/RPS29	5	Up
CC	GO:0030017	sarcomere	15/363	213/19518	1.14974e-05	0.000102954	7.39903e-05	TPM2/CRYAB/MYL9/CALM2/CSRP1/RPL15/TPM1/CALM1/DES/CSRP2/FLNA/LMOD1/PALLD/PDLIM3/ILK	15	Up
CC	GO:0005791	rough endoplasmic reticulum	9/363	82/19518	2.13828e-05	0.000187218	0.000134549	RPS23/RPL18/RPS28/RPS21/RPL6/RPS26/RPL27/RPS29/RPL4	9	Up
CC	GO:0001725	stress fiber	8/363	69/19518	4.12286e-05	0.000345618	0.000248387	ACTA2/MYL9/SEPTIN7/TPM1/MYLK/PALLD/PDLIM3/ILK	8	Up
CC	GO:0097517	contractile actin filament bundle	8/363	69/19518	4.12286e-05	0.000345618	0.000248387	ACTA2/MYL9/SEPTIN7/TPM1/MYLK/PALLD/PDLIM3/ILK	8	Up
CC	GO:0042641	actomyosin	8/363	76/19518	8.30547e-05	0.000681741	0.00048995	ACTA2/MYL9/SEPTIN7/TPM1/MYLK/PALLD/PDLIM3/ILK	8	Up
CC	GO:0032279	asymmetric synapse	18/363	353/19518	0.000118805	0.000955291	0.000686544	RPS27/CRYAB/RPL30/RPS13/RPL14/RPS14/RPS18/RPS3/RPL8/RPS19/RPS25/DNAJB1/RPL6/RPL12/RPL7/RPL38/RPLP0/YWHAH	18	Up
CC	GO:0099572	postsynaptic specialization	18/363	364/19518	0.000173907	0.00137039	0.000984863	RPS27/CRYAB/RPL30/RPS13/RPL14/RPS14/RPS18/RPS3/RPL8/RPS19/RPS25/DNAJB1/RPL6/RPL12/HSPA8/RPL7/RPL38/RPLP0	18	Up
CC	GO:0014069	postsynaptic density	17/363	339/19518	0.000222419	0.00171829	0.00123489	RPS27/CRYAB/RPL30/RPS13/RPL14/RPS14/RPS18/RPS3/RPL8/RPS19/RPS25/DNAJB1/RPL6/RPL12/RPL7/RPL38/RPLP0	17	Up
CC	GO:0036464	cytoplasmic ribonucleoprotein granule	14/363	253/19518	0.000294686	0.00223282	0.00160467	ZFP36/ACTB/RPS4X/RPS6/RPL6/PNRC1/YBX1/EID1/RPL28/TUBA1A/RPLP0/NCL/WTIP/NFKBIZ	14	Up
CC	GO:0098984	neuron to neuron synapse	18/363	382/19518	0.000312774	0.00232515	0.00167103	RPS27/CRYAB/RPL30/RPS13/RPL14/RPS14/RPS18/RPS3/RPL8/RPS19/RPS25/DNAJB1/RPL6/RPL12/RPL7/RPL38/RPLP0/YWHAH	18	Up
CC	GO:0033178	proton-transporting two-sector ATPase complex, catalytic domain	4/363	19/19518	0.000365606	0.00266757	0.00191711	ATP5F1E/ATP5F1D/ATP5F1B/ATP5PO	4	Up
CC	GO:0035770	ribonucleoprotein granule	14/363	271/19518	0.000586198	0.00419577	0.00301539	ZFP36/ACTB/RPS4X/RPS6/RPL6/PNRC1/YBX1/EID1/RPL28/TUBA1A/RPLP0/NCL/WTIP/NFKBIZ	14	Up
CC	GO:0001726	ruffle	11/363	181/19518	0.000596353	0.00419577	0.00301539	EEF1A1/S100A6/RPS3/TPM1/TLN1/NME2/S100A11/PALLD/RHOA/CFL1/MYADM	11	Up
CC	GO:0030867	rough endoplasmic reticulum membrane	4/363	24/19518	0.00093139	0.00643803	0.00462685	RPS28/RPS26/RPL27/RPS29	4	Up
CC	GO:0098562	cytoplasmic side of membrane	11/363	193/19518	0.00101229	0.0068766	0.00494204	EEF1A1/S100A6/RPS28/RPS26/RPL27/DNAJA1/RPS29/GEM/RHOA/CAV2/LITAF	11	Up
CC	GO:1902495	transmembrane transporter complex	17/363	392/19518	0.00114442	0.00753316	0.00541389	NDUFA4/CALM2/CALM1/PLN/NDUFA13/UQCRB/FXYD1/NDUFB7/ATP6V0C/NDUFB8/NDUFB10/NDUFS5/ATP1B1/NDUFA11/NDUFB4/UQCR11/SMDT1	17	Up
CC	GO:0030666	endocytic vesicle membrane	11/363	196/19518	0.00114718	0.00753316	0.00541389	B2M/APOE/RPS27A/UBB/CAV1/UBC/CD9/ATP6V0C/HLA-B/HLA-E/VAMP2	11	Up
CC	GO:0031093	platelet alpha granule lumen	6/363	67/19518	0.00152542	0.00980377	0.00704572	TMSB4X/THBS1/A2M/SERPING1/MAGED2/CLU	6	Up
CC	GO:0031091	platelet alpha granule	7/363	91/19518	0.00154272	0.00980377	0.00704572	TMSB4X/THBS1/A2M/CD9/SERPING1/MAGED2/CLU	7	Up
CC	GO:0005938	cell cortex	14/363	302/19518	0.00165471	0.0103485	0.0074372	EEF1A1/DSTN/MYL9/ACTB/SEPTIN7/PFN1/CAV1/FLNA/CCN2/NCL/WDR1/RHOA/SEPTIN2/MYADM	14	Up
CC	GO:0005741	mitochondrial outer membrane	11/363	208/19518	0.00184327	0.0113476	0.00815525	RPS27A/PPP1R15A/UBB/MICOS10/UBC/ATP5MC2/ATP5MC3/TOMM7/CYB5R3/TSPO/MCL1	11	Up
CC	GO:0005788	endoplasmic reticulum lumen	14/363	312/19518	0.00223468	0.0134811	0.00968856	B2M/SELENOM/APOE/LGALS1/IGFBP5/IGFBP7/THBS1/CCN1/SPARCL1/IL6/CST3/SERPING1/HSP90B1/CLU	14	Up
CC	GO:1990351	transporter complex	17/363	418/19518	0.00225826	0.0134811	0.00968856	NDUFA4/CALM2/CALM1/PLN/NDUFA13/UQCRB/FXYD1/NDUFB7/ATP6V0C/NDUFB8/NDUFB10/NDUFS5/ATP1B1/NDUFA11/NDUFB4/UQCR11/SMDT1	17	Up
CC	GO:0031252	cell leading edge	17/363	422/19518	0.00249162	0.0146522	0.0105302	ACTA2/VIM/EEF1A1/S100A6/ACTB/RPS3/TPM1/ACTG2/TLN1/NME2/MYLK/S100A11/PALLD/RHOA/ILK/CFL1/MYADM	17	Up
CC	GO:0030018	Z disc	8/363	129/19518	0.00287346	0.0166492	0.0119653	CRYAB/MYL9/CSRP1/DES/CSRP2/FLNA/PALLD/PDLIM3	8	Up
CC	GO:0032154	cleavage furrow	5/363	54/19518	0.00324405	0.018524	0.0133127	SEPTIN7/RHOB/MYLK/RHOA/SEPTIN2	5	Up
CC	GO:0090533	cation-transporting ATPase complex	3/363	18/19518	0.00423053	0.0238118	0.017113	PLN/FXYD1/ATP1B1	3	Up
CC	GO:0005901	caveola	6/363	83/19518	0.00450571	0.0250035	0.0179694	CAVIN3/CAVIN1/CAV1/FXYD1/ATP1B1/CAV2	6	Up
CC	GO:0031968	organelle outer membrane	11/363	236/19518	0.00483927	0.026081	0.0187438	RPS27A/PPP1R15A/UBB/MICOS10/UBC/ATP5MC2/ATP5MC3/TOMM7/CYB5R3/TSPO/MCL1	11	Up
CC	GO:0031674	I band	8/363	141/19518	0.00493144	0.026081	0.0187438	CRYAB/MYL9/CSRP1/DES/CSRP2/FLNA/PALLD/PDLIM3	8	Up
CC	GO:0042470	melanosome	7/363	112/19518	0.00496466	0.026081	0.0187438	MYH11/APOE/HSP90AB1/CD63/HSPA8/PRDX1/HSP90B1	7	Up
CC	GO:0048770	pigment granule	7/363	112/19518	0.00496466	0.026081	0.0187438	MYH11/APOE/HSP90AB1/CD63/HSPA8/PRDX1/HSP90B1	7	Up
CC	GO:0019867	outer membrane	11/363	238/19518	0.00515047	0.0267011	0.0191894	RPS27A/PPP1R15A/UBB/MICOS10/UBC/ATP5MC2/ATP5MC3/TOMM7/CYB5R3/TSPO/MCL1	11	Up
CC	GO:0030139	endocytic vesicle	14/363	347/19518	0.00572479	0.0292931	0.0210522	VIM/B2M/APOE/RPS27A/UBB/ACTG1/CAV1/UBC/CD9/ATP6V0C/HLA-B/HLA-E/VAMP2/HSP90B1	14	Up
CC	GO:0005865	striated muscle thin filament	3/363	22/19518	0.00755774	0.0381763	0.0274363	TPM2/TPM1/LMOD1	3	Up
CC	GO:0016460	myosin II complex	3/363	24/19518	0.00966495	0.0471216	0.0338651	MYH11/MYL6/MYL9	3	Up
CC	GO:0098533	ATPase dependent transmembrane transport complex	3/363	24/19518	0.00966495	0.0471216	0.0338651	PLN/FXYD1/ATP1B1	3	Up
CC	GO:0016363	nuclear matrix	7/363	127/19518	0.00968744	0.0471216	0.0338651	VIM/ACTB/LMNA/TGFB1I1/HES1/CEBPB/CFL1	7	Up
MF	GO:0003735	structural constituent of ribosome	75/360	177/18369	7.15793e-82	3.21391e-79	2.36588e-79	RPLP1/RPS27/RPL10/RPL41/RPS27A/RPL30/RPL3/RPL34/RPS23/RPS8/RPS13/RPS3A/RPL7A/FAU/RPL14/RPS14/RPL19/RPS18/RPL32/RPL11/RPL5/RPS7/RPL35A/RPS4X/RPL26/RPS3/RPL21/RPL18/RPS28/RPL13/RPL24/RPS12/RPL8/RPL15/RPL9/RPS6/RPL18A/RPL23A/RPL17/RPS19/RPS21/RPS15/RPS15A/RPS24/RPS25/RPL6/RPL37/RPL29/RPL39/RPL12/RPS10/RPL37A/RPL31/RPL10A/RPS9/RPL27A/RPL36/RPS5/RPS26/RPL36AL/RPLP2/RPL28/RPL22/RPL13A/RPL27/RPL35/RPL36…	75	Up
MF	GO:0019843	rRNA binding	21/360	68/18369	6.21386e-20	1.39501e-17	1.02692e-17	RPL3/RPS13/RPS14/RPS18/RPL11/RPL5/RPS4X/RPS3/RPL8/RPL9/RPL23A/RPL37/CAVIN1/RPL12/RPS9/RPS5/SBDS/NPM1/RPLP0/RPL23/NOP53	21	Up
MF	GO:0046933	proton-transporting ATP synthase activity, rotational mechanism	9/360	18/18369	1.6071e-11	2.40529e-09	1.77063e-09	ATP5F1E/ATP5MG/ATP5PF/ATP5F1D/ATP5F1B/ATP5PD/ATP5ME/ATP5PO/ATP6V0C	9	Up
MF	GO:0051082	unfolded protein binding	18/360	122/18369	2.79753e-11	3.14023e-09	2.31164e-09	HSPA1A/CRYAB/HSPA1B/NACA/DNAJB1/HSP90AB1/PPIA/HSPA8/NPM1/PFDN5/DNAJA1/TUBB4B/HSPE1/HSPA6/HSPB6/HSPD1/HSP90B1/CLU	18	Up
MF	GO:0015078	proton transmembrane transporter activity	19/360	140/18369	3.51474e-11	3.15623e-09	2.32343e-09	ATP5F1E/ATP5MG/COX7C/ATP5PF/ATP5MC2/UQCRB/ATP5F1D/COX5B/SLC25A3/ATP5MC3/ATP5F1B/COX8A/ATP5PD/ATP5ME/ATP5PO/ATP6V0C/SLC25A4/COX7A1/COX4I1	19	Up
MF	GO:0045296	cadherin binding	28/360	333/18369	1.03356e-10	7.73448e-09	5.69365e-09	HSPA1A/RPL34/RPL7A/RPL14/RACK1/SEPTIN7/RPL24/RPL15/RPL23A/DNAJB1/HSP90AB1/RPL6/RPL29/TLN1/PFN1/FLNA/LDHA/EEF1G/RPS26/HSPA8/EEF1D/AHNAK/S100A11/EEF2/EIF5/PRDX1/RPS2/SEPTIN2	28	Up
MF	GO:0015252	proton channel activity	9/360	26/18369	8.99112e-10	5.76716e-08	4.24543e-08	ATP5F1E/ATP5MG/ATP5PF/ATP5F1D/ATP5F1B/ATP5PD/ATP5ME/ATP5PO/ATP6V0C	9	Up
MF	GO:0044389	ubiquitin-like protein ligase binding	25/360	320/18369	4.84381e-09	2.71859e-07	2.00126e-07	JUN/HSPA1A/RPS27A/HSPA1B/CDKN1A/RPL11/RPL5/CKB/HSP90AB1/UBB/ACTG1/ELOB/GABARAP/NFKBIA/HSPA8/UBC/DNAJA1/SUMO2/TUBA1B/ATP6V0C/HSPA6/HSPD1/RPL23/CEBPB/CLU	25	Up
MF	GO:0031625	ubiquitin protein ligase binding	24/360	301/18369	6.65807e-09	3.32164e-07	2.44518e-07	JUN/HSPA1A/RPS27A/HSPA1B/CDKN1A/RPL11/RPL5/CKB/HSP90AB1/UBB/ACTG1/ELOB/GABARAP/NFKBIA/HSPA8/UBC/DNAJA1/SUMO2/TUBA1B/ATP6V0C/HSPA6/HSPD1/RPL23/CLU	24	Up
MF	GO:0015453	oxidoreduction-driven active transmembrane transporter activity	12/360	71/18369	1.2118e-08	5.44099e-07	4.00532e-07	NDUFA4/COX7C/UQCRB/COX5B/COX8A/NDUFB7/NDUFB8/NDUFB10/NDUFS5/COX7A1/NDUFB4/COX4I1	12	Up
MF	GO:0048027	mRNA 5'-UTR binding	8/360	26/18369	2.31193e-08	9.43688e-07	6.94686e-07	RPL41/RPS13/RPS3A/RPS14/RPL5/RPS7/RPL26/NCL	8	Up
MF	GO:0009055	electron transfer activity	14/360	122/18369	1.21083e-07	4.53052e-06	3.33509e-06	NDUFA4/COX7C/UQCRB/COX5B/COX8A/NDUFB7/NDUFB8/NDUFB10/NDUFS5/COX7A1/NDUFB4/COX4I1/CYCS/UQCR11	14	Up
MF	GO:0016209	antioxidant activity	11/360	82/18369	5.68023e-07	1.96186e-05	1.4442e-05	APOE/SELENOW/SOD3/MGST3/GSTP1/SOD1/SOD2/PRDX1/GPX4/PRDX2/TXN	11	Up
MF	GO:0044183	protein folding chaperone	10/360	67/18369	6.7826e-07	2.17528e-05	1.6013e-05	HSPA1A/HSPA1B/DNAJB1/HSP90AB1/HSPA8/HSPE1/HSPA6/HSPB6/HSPD1/HSP90B1	10	Up
MF	GO:0140662	ATP-dependent protein folding chaperone	8/360	41/18369	1.09388e-06	3.27434e-05	2.41037e-05	HSPA1A/HSPA1B/HSP90AB1/HSPA8/HSPE1/HSPA6/HSPD1/HSP90B1	8	Up
MF	GO:0015399	primary active transmembrane transporter activity	15/360	170/18369	1.33993e-06	3.76017e-05	2.76801e-05	NDUFA4/COX7C/UQCRB/COX5B/ATP5F1B/COX8A/NDUFB7/ATP6V0C/NDUFB8/NDUFB10/NDUFS5/ATP1B1/COX7A1/NDUFB4/COX4I1	15	Up
MF	GO:0031386	protein tag	5/360	13/18369	3.18013e-06	8.39928e-05	6.18303e-05	RPS27A/UBB/UBC/SUMO2/UBL5	5	Up
MF	GO:0055106	ubiquitin-protein transferase regulator activity	6/360	24/18369	5.42742e-06	0.000135384	9.96614e-05	RPL11/RPL5/RPS7/RPS15/RPL37/RPL23	6	Up
MF	GO:0004857	enzyme inhibitor activity	21/360	359/18369	9.0754e-06	0.000214466	0.000157877	SOCS3/CDKN1A/RACK1/RPL11/RPL5/RPS7/PPP1R14A/RPS15/RPL37/PLN/GAPDH/PEBP1/OAZ1/NPM1/A2M/CST3/ANXA5/RPL23/SERPING1/ATP5IF1/LGALS3	21	Up
MF	GO:0050840	extracellular matrix binding	8/360	55/18369	1.09771e-05	0.000246436	0.000181411	LGALS1/THBS1/CCN1/SPARCL1/BCAM/DCN/TINAGL1/LGALS3	8	Up
MF	GO:0004129	cytochrome-c oxidase activity	5/360	17/18369	1.43324e-05	0.000306441	0.000225583	COX7C/COX5B/COX8A/COX7A1/COX4I1	5	Up
MF	GO:0008307	structural constituent of muscle	7/360	42/18369	1.56569e-05	0.000319544	0.000235229	TPM2/MYH11/MYL6/MYL9/CSRP1/TPM1/CSRP2	7	Up
MF	GO:0016675	oxidoreductase activity, acting on a heme group of donors	5/360	18/18369	1.95268e-05	0.000381198	0.000280615	COX7C/COX5B/COX8A/COX7A1/COX4I1	5	Up
MF	GO:0003746	translation elongation factor activity	5/360	19/18369	2.60762e-05	0.000487842	0.00035912	EEF1A1/EEF1G/EEF1D/EEF2/EEF1B2	5	Up
MF	GO:0008097	5S rRNA binding	4/360	10/18369	2.77526e-05	0.000498437	0.000366919	RPL3/RPL11/RPL5/NOP53	4	Up
MF	GO:0051087	chaperone binding	10/360	104/18369	3.75911e-05	0.000647997	0.000477016	DNAJB1/HSPA8/SOD1/DNAJA1/HSPE1/HLA-B/HSPB6/HSPD1/HES1/CLU	10	Up
MF	GO:0008135	translation factor activity, RNA binding	9/360	84/18369	3.89664e-05	0.000647997	0.000477016	EEF1A1/EIF1/EEF1G/EEF1D/EEF2/EEF1B2/EIF5/EIF4A1/EIF4A2	9	Up
MF	GO:0140297	DNA-binding transcription factor binding	23/360	478/18369	7.52792e-05	0.00120716	0.000888634	FOS/JUN/PTMA/ACTB/RPS3/NR4A1/JUND/FLNA/ID3/NFKBIA/MYC/COMMD6/NPM1/DNAJA1/CHCHD2/HMGB1/NCL/ID4/DDX5/YWHAH/TGFB1I1/HES1/CEBPB	23	Up
MF	GO:0008137	NADH dehydrogenase (ubiquinone) activity	6/360	41/18369	0.00013691	0.00211975	0.00156043	NDUFA4/NDUFB7/NDUFB8/NDUFB10/NDUFS5/NDUFB4	6	Up
MF	GO:0050136	NADH dehydrogenase (quinone) activity	6/360	42/18369	0.000157119	0.00230498	0.00169678	NDUFA4/NDUFB7/NDUFB8/NDUFB10/NDUFS5/NDUFB4	6	Up
MF	GO:0023026	MHC class II protein complex binding	5/360	27/18369	0.000159141	0.00230498	0.00169678	B2M/HSP90AB1/HSPA8/CD81/ATP1B1	5	Up
MF	GO:0043236	laminin binding	5/360	28/18369	0.000190646	0.002675	0.00196917	LGALS1/THBS1/BCAM/TINAGL1/LGALS3	5	Up
MF	GO:0003954	NADH dehydrogenase activity	6/360	44/18369	0.000204581	0.00278354	0.00204907	NDUFA4/NDUFB7/NDUFB8/NDUFB10/NDUFS5/NDUFB4	6	Up
MF	GO:0051787	misfolded protein binding	5/360	29/18369	0.00022669	0.00297883	0.00219283	HSPA1A/HSPA1B/HSPA8/HSPA6/CLU	5	Up
MF	GO:0003955	NAD(P)H dehydrogenase (quinone) activity	6/360	45/18369	0.000232202	0.00297883	0.00219283	NDUFA4/NDUFB7/NDUFB8/NDUFB10/NDUFS5/NDUFB4	6	Up
MF	GO:0060590	ATPase regulator activity	6/360	46/18369	0.000262676	0.00327616	0.00241171	DNAJB1/PLN/PFN1/DNAJA1/ATP1B1/ATP5IF1	6	Up
MF	GO:0090079	translation regulator activity, nucleic acid binding	9/360	109/18369	0.000294106	0.00356902	0.00262729	EEF1A1/EIF1/EEF1G/EEF1D/EEF2/EEF1B2/EIF5/EIF4A1/EIF4A2	9	Up
MF	GO:0005200	structural constituent of cytoskeleton	9/360	111/18369	0.000336869	0.00398037	0.00293011	VIM/ACTB/TPM1/ACTG1/TLN1/LMNA/TUBA1A/TUBA1B/TUBB4B	9	Up
MF	GO:0023023	MHC protein complex binding	5/360	36/18369	0.000643186	0.00721976	0.00531474	B2M/HSP90AB1/HSPA8/CD81/ATP1B1	5	Up
MF	GO:0097718	disordered domain specific binding	5/360	36/18369	0.000643186	0.00721976	0.00531474	HSPA1A/CALM2/CALM1/HSP90AB1/GAPDH	5	Up
MF	GO:0019956	chemokine binding	4/360	22/18369	0.000802484	0.00844375	0.00621577	ZFP36/A2M/HMGB1/PLP2	4	Up
MF	GO:0030957	Tat protein binding	3/360	10/18369	0.000808644	0.00844375	0.00621577	ACTB/NPM1/DNAJA1	3	Up
MF	GO:0070181	small ribosomal subunit rRNA binding	3/360	10/18369	0.000808644	0.00844375	0.00621577	RPS13/RPS14/RPS3	3	Up
MF	GO:0016655	oxidoreductase activity, acting on NAD(P)H, quinone or similar compound as acceptor	6/360	57/18369	0.000849547	0.00866924	0.00638176	NDUFA4/NDUFB7/NDUFB8/NDUFB10/NDUFS5/NDUFB4	6	Up
MF	GO:0031072	heat shock protein binding	9/360	128/18369	0.000951056	0.00948942	0.00698553	ZFP36/HSPA1A/HSPA1B/RPS3/DNAJB1/HSP90AB1/HSPA8/DNAJA1/HSPA6	9	Up
MF	GO:0003779	actin binding	19/360	434/18369	0.000987445	0.00963832	0.00709514	TAGLN/TPM2/S100A4/MYH11/DSTN/TMSB4X/TPM1/CNN1/TLN1/PFN1/FLNA/LMOD1/ARPC1A/MYLK/WDR1/PALLD/PDLIM3/YWHAH/CFL1	19	Up
MF	GO:0050750	low-density lipoprotein particle receptor binding	4/360	24/18369	0.00113026	0.0107975	0.00794849	APOE/DNAJA1/HSP90B1/CLU	4	Up
MF	GO:0140416	transcription regulator inhibitor activity	4/360	25/18369	0.00132494	0.0121516	0.00894525	HSPA1A/DNAJB1/ID3/ID4	4	Up
MF	GO:0048306	calcium-dependent protein binding	6/360	62/18369	0.00132612	0.0121516	0.00894525	S100A6/CALM2/CALM1/A2M/S100A11/VAMP2	6	Up
MF	GO:0001540	amyloid-beta binding	7/360	85/18369	0.00139546	0.0125312	0.00922471	APOE/CRYAB/PFDN5/ITM2B/CST3/CLU/ITM2C	7	Up
MF	GO:0001046	core promoter sequence-specific DNA binding	5/360	43/18369	0.00146837	0.0127658	0.00939741	FOS/MYC/NPM1/KLF10/CEBPB	5	Up
MF	GO:0061629	RNA polymerase II-specific DNA-binding transcription factor binding	16/360	348/18369	0.00147845	0.0127658	0.00939741	FOS/JUN/ACTB/NR4A1/JUND/NFKBIA/COMMD6/NPM1/DNAJA1/HMGB1/ID4/DDX5/YWHAH/TGFB1I1/HES1/CEBPB	16	Up
MF	GO:0042277	peptide binding	15/360	317/18369	0.00155578	0.0131801	0.00970237	CRIP1/APOE/CRYAB/HSP90AB1/PPIA/NFKBIA/PFDN5/SRP14/ITM2B/CST3/RAMP1/HLA-B/HLA-E/CLU/ITM2C	15	Up
MF	GO:0016651	oxidoreductase activity, acting on NAD(P)H	7/360	87/18369	0.00159803	0.0132873	0.00978131	NDUFA4/NDUFB7/CYB5R3/NDUFB8/NDUFB10/NDUFS5/NDUFB4	7	Up
MF	GO:0035259	glucocorticoid receptor binding	3/360	13/18369	0.00184483	0.0150605	0.0110866	NR4A1/YWHAH/CEBPB	3	Up
MF	GO:0022804	active transmembrane transporter activity	18/360	428/18369	0.00206862	0.0165859	0.0122095	NDUFA4/COX7C/UQCRB/COX5B/SLC25A3/ATP5F1B/COX8A/NDUFB7/ATP6V0C/NDUFB8/NDUFB10/NDUFS5/ATP1B1/SLC25A4/SLC25A6/COX7A1/NDUFB4/COX4I1	18	Up
MF	GO:0044548	S100 protein binding	3/360	14/18369	0.00231406	0.018107	0.0133293	S100A6/AHNAK/S100A11	3	Up
MF	GO:0070325	lipoprotein particle receptor binding	4/360	29/18369	0.00233899	0.018107	0.0133293	APOE/DNAJA1/HSP90B1/CLU	4	Up
MF	GO:0003725	double-stranded RNA binding	6/360	70/18369	0.00248216	0.0186021	0.0136937	VIM/HSP90AB1/TUBA1B/TUBB4B/HSPD1/EIF4A1	6	Up
MF	GO:0099106	ion channel regulator activity	9/360	147/18369	0.00248581	0.0186021	0.0136937	CALM2/RACK1/CALM1/CAV1/FLNA/RRAD/FXYD1/GEM/YWHAH	9	Up
MF	GO:0016247	channel regulator activity	9/360	152/18369	0.00311205	0.0229068	0.0168626	CALM2/RACK1/CALM1/CAV1/FLNA/RRAD/FXYD1/GEM/YWHAH	9	Up
MF	GO:0072542	protein phosphatase activator activity	3/360	16/18369	0.00345818	0.0250439	0.0184358	CALM2/PPP1R15A/CALM1	3	Up
MF	GO:0044325	transmembrane transporter binding	8/360	129/18369	0.00393499	0.0280446	0.0206447	CALM2/CALM1/CAV1/FLNA/FXYD1/TSPO/YWHAH/FHL1	8	Up
MF	GO:0004601	peroxidase activity	5/360	55/18369	0.00438406	0.030757	0.0226414	MGST3/GSTP1/PRDX1/GPX4/PRDX2	5	Up
MF	GO:0019838	growth factor binding	8/360	132/18369	0.00452103	0.0312299	0.0229895	IGFBP5/IGFBP7/THBS1/RPS19/CCN1/CCN2/A2M/RPS2	8	Up
MF	GO:0016684	oxidoreductase activity, acting on peroxide as acceptor	5/360	57/18369	0.00511202	0.0347772	0.0256009	MGST3/GSTP1/PRDX1/GPX4/PRDX2	5	Up
MF	GO:0042805	actinin binding	4/360	36/18369	0.00521013	0.0349042	0.0256943	CSRP1/CSRP2/PALLD/PDLIM3	4	Up
MF	GO:0016874	ligase activity	9/360	165/18369	0.00533027	0.0349042	0.0256943	ATP5F1E/ATP5MG/ATP5PF/ATP5F1D/ATP5F1B/ATP5PD/ATP5ME/ATP5PO/ATP6V0C	9	Up
MF	GO:0003924	GTPase activity	14/360	327/18369	0.00536389	0.0349042	0.0256943	EEF1A1/RGS16/SEPTIN7/RHOB/RERGL/RRAS/RGS5/RRAD/EEF2/TUBA1B/TUBB4B/GEM/RHOA/SEPTIN2	14	Up
MF	GO:0005520	insulin-like growth factor binding	3/360	19/18369	0.0057294	0.0357292	0.0263017	IGFBP5/IGFBP7/CCN2	3	Up
MF	GO:0042288	MHC class I protein binding	3/360	19/18369	0.0057294	0.0357292	0.0263017	ATP5F1B/TUBB4B/HLA-E	3	Up
MF	GO:0140693	molecular condensate scaffold activity	3/360	19/18369	0.0057294	0.0357292	0.0263017	NPM1/HNRNPA1/LGALS3	3	Up
MF	GO:0001786	phosphatidylserine binding	5/360	62/18369	0.00729929	0.0448956	0.0330494	THBS1/TLN1/HSPA8/HMGB1/ANXA5	5	Up
MF	GO:0004860	protein kinase inhibitor activity	4/360	40/18369	0.00760396	0.0455224	0.0335108	SOCS3/CDKN1A/RACK1/NPM1	4	Up
MF	GO:0008200	ion channel inhibitor activity	4/360	40/18369	0.00760396	0.0455224	0.0335108	CALM2/RACK1/CALM1/CAV1	4	Up
MF	GO:0016248	channel inhibitor activity	4/360	41/18369	0.00829842	0.0490262	0.0360901	CALM2/RACK1/CALM1/CAV1	4	Up
BP	GO:0048041	focal adhesion assembly	11/196	86/18614	1.63755e-09	4.78493e-06	3.95426e-06	MAP4K4/CLASP1/BCL2/BCAS3/PTEN/MACF1/ARHGEF7/ARHGAP6/SORBS1/PTPRK/DLC1	11	Down
BP	GO:0007044	cell-substrate junction assembly	11/196	96/18614	5.38717e-09	7.87065e-06	6.5043e-06	MAP4K4/CLASP1/BCL2/BCAS3/PTEN/MACF1/ARHGEF7/ARHGAP6/SORBS1/PTPRK/DLC1	11	Down
BP	GO:0034329	cell junction assembly	21/196	444/18614	1.00612e-08	8.34866e-06	6.89932e-06	MAP4K4/FER/ERBB4/CLASP1/RAPGEF2/GRID2/BCL2/SDK1/PDLIM5/BCAS3/ADGRL3/PTEN/MACF1/TJP1/ARHGEF7/ARHGAP6/SORBS1/NTRK3/PARD3/PTPRK/DLC1	21	Down
BP	GO:0150115	cell-substrate junction organization	11/196	103/18614	1.14287e-08	8.34866e-06	6.89932e-06	MAP4K4/CLASP1/BCL2/BCAS3/PTEN/MACF1/ARHGEF7/ARHGAP6/SORBS1/PTPRK/DLC1	11	Down
BP	GO:0007160	cell-matrix adhesion	15/196	239/18614	3.7327e-08	2.18139e-05	1.8027e-05	MAP4K4/CLASP1/BCL2/NF1/BCAS3/PTEN/MACF1/ARHGEF7/ARHGAP6/MKLN1/SORBS1/UTRN/PTPRK/ADAMTS9/DLC1	15	Down
BP	GO:0043087	regulation of GTPase activity	18/196	364/18614	6.18319e-08	3.01121e-05	2.48846e-05	MAP4K4/TBC1D5/RALGAPA1/RAPGEF2/NF1/BCAS3/ARHGAP29/CBLB/ARHGEF7/ARHGAP6/ARHGAP42/PICALM/ASAP1/AGAP1/RASAL2/NTRK3/RGS6/PRKG1	18	Down
BP	GO:0051056	regulation of small GTPase mediated signal transduction	16/196	298/18614	1.1323e-07	4.72654e-05	3.906e-05	MAP4K4/AKAP13/RALGAPA1/NF1/PLCE1/ARHGAP29/ARHGAP10/ARHGAP26/TRIO/AUTS2/ARHGAP6/ARHGAP42/KALRN/ARHGEF12/EPS8/DLC1	16	Down
BP	GO:0043547	positive regulation of GTPase activity	15/196	272/18614	2.02775e-07	7.40635e-05	6.1206e-05	MAP4K4/TBC1D5/RALGAPA1/RAPGEF2/NF1/BCAS3/ARHGAP29/ARHGEF7/ARHGAP6/ARHGAP42/PICALM/ASAP1/AGAP1/NTRK3/RGS6	15	Down
BP	GO:0031589	cell-substrate adhesion	17/196	359/18614	2.70234e-07	8.77361e-05	7.2505e-05	MAP4K4/FER/CLASP1/BCL2/NF1/CARMIL1/BCAS3/PTEN/MACF1/ARHGEF7/ARHGAP6/MKLN1/SORBS1/UTRN/PTPRK/ADAMTS9/DLC1	17	Down
BP	GO:0050808	synapse organization	19/196	466/18614	5.22313e-07	0.00015262	0.000126125	SORT1/ERBB4/GRID2/CTBP2/NF1/SDK1/GPHN/ERC1/PDLIM5/PDZRN3/ADGRL3/PTEN/IGF1R/ASAP1/NFIA/NTRK3/CACNB2/APBB2/COL4A1	19	Down
BP	GO:0032970	regulation of actin filament-based process	17/196	387/18614	7.70519e-07	0.00020139	0.000166429	AKAP13/SEMA5A/FER/RYR2/CLASP1/CARMIL1/BCAS3/FCHSD2/CAMK2D/TJP1/ARHGAP6/CTNNA3/NTRK3/PDE4D/EPS8/CACNA1C/DLC1	17	Down
BP	GO:0001952	regulation of cell-matrix adhesion	10/196	125/18614	8.27065e-07	0.00020139	0.000166429	MAP4K4/CLASP1/BCL2/NF1/BCAS3/PTEN/MACF1/ARHGAP6/UTRN/DLC1	10	Down
BP	GO:0002027	regulation of heart rate	9/196	106/18614	1.80346e-06	0.000405362	0.00033499	EPAS1/CACNA2D1/RYR2/CAMK2D/CTNNA3/DMD/CACNB2/PDE4D/CACNA1C	9	Down
BP	GO:1901888	regulation of cell junction assembly	12/196	214/18614	2.92227e-06	0.00060992	0.000504037	MAP4K4/CLASP1/RAPGEF2/GRID2/PDLIM5/BCAS3/PTEN/MACF1/TJP1/ARHGAP6/NTRK3/DLC1	12	Down
BP	GO:0031532	actin cytoskeleton reorganization	9/196	114/18614	3.31135e-06	0.000618268	0.000510936	CDC42BPA/FER/CARMIL1/BCAS3/TJP1/AUTS2/MKLN1/NTRK3/EPS8	9	Down
BP	GO:0086065	cell communication involved in cardiac conduction	7/196	61/18614	3.47769e-06	0.000618268	0.000510936	CACNA2D1/RYR2/CAMK2D/CTNNA3/CACNB2/PDE4D/CACNA1C	7	Down
BP	GO:0001953	negative regulation of cell-matrix adhesion	6/196	40/18614	3.59704e-06	0.000618268	0.000510936	MAP4K4/NF1/BCAS3/PTEN/ARHGAP6/DLC1	6	Down
BP	GO:0010810	regulation of cell-substrate adhesion	12/196	222/18614	4.26789e-06	0.000692822	0.000572547	MAP4K4/CLASP1/BCL2/NF1/CARMIL1/BCAS3/PTEN/MACF1/ARHGEF7/ARHGAP6/UTRN/DLC1	12	Down
BP	GO:0051893	regulation of focal adhesion assembly	7/196	64/18614	4.82183e-06	0.000704469	0.000582172	MAP4K4/CLASP1/BCAS3/PTEN/MACF1/ARHGAP6/DLC1	7	Down
BP	GO:0090109	regulation of cell-substrate junction assembly	7/196	64/18614	4.82183e-06	0.000704469	0.000582172	MAP4K4/CLASP1/BCAS3/PTEN/MACF1/ARHGAP6/DLC1	7	Down
BP	GO:0003012	muscle system process	17/196	452/18614	6.25435e-06	0.000870248	0.000719171	AKAP13/CACNA2D1/RYR2/FOXO3/PLCE1/PDLIM5/CAMK2D/ARHGAP42/CTNNA3/DMD/CACNB2/FOXP1/APBB2/UTRN/PDE4D/CACNA1C/PRKG1	17	Down
BP	GO:0150116	regulation of cell-substrate junction organization	7/196	69/18614	8.01088e-06	0.00106399	0.00087928	MAP4K4/CLASP1/BCAS3/PTEN/MACF1/ARHGAP6/DLC1	7	Down
BP	GO:0007409	axonogenesis	16/196	427/18614	1.23884e-05	0.00157386	0.00130064	SEMA5A/UNC5C/CNTN4/BCL2/PTPRM/PTEN/MACF1/IGF1R/TRIO/AUTS2/KALRN/SMURF1/PICALM/SLIT3/PARD3/PRKG1	16	Down
BP	GO:0007264	small GTPase mediated signal transduction	17/196	483/18614	1.48171e-05	0.00178308	0.00147353	MAP4K4/AKAP13/RALGAPA1/RAPGEF2/NF1/PLCE1/ARHGAP29/ARHGAP10/ARHGAP26/TRIO/AUTS2/ARHGAP6/ARHGAP42/KALRN/ARHGEF12/EPS8/DLC1	17	Down
BP	GO:0086003	cardiac muscle cell contraction	7/196	76/18614	1.52556e-05	0.00178308	0.00147353	CACNA2D1/RYR2/CAMK2D/CTNNA3/CACNB2/PDE4D/CACNA1C	7	Down
BP	GO:0010880	regulation of release of sequestered calcium ion into cytosol by sarcoplasmic reticulum	5/196	31/18614	1.67286e-05	0.00188004	0.00155366	RYR2/CAMK2D/DMD/PDE4D/CACNA1C	5	Down
BP	GO:0086001	cardiac muscle cell action potential	7/196	79/18614	1.96973e-05	0.00213169	0.00176162	CACNA2D1/RYR2/CAMK2D/CTNNA3/DMD/CACNB2/CACNA1C	7	Down
BP	GO:0051895	negative regulation of focal adhesion assembly	4/196	17/18614	2.5486e-05	0.00256793	0.00212214	BCAS3/PTEN/ARHGAP6/DLC1	4	Down
BP	GO:0150118	negative regulation of cell-substrate junction organization	4/196	17/18614	2.5486e-05	0.00256793	0.00212214	BCAS3/PTEN/ARHGAP6/DLC1	4	Down
BP	GO:0086004	regulation of cardiac muscle cell contraction	5/196	34/18614	2.67027e-05	0.00260084	0.00214933	RYR2/CAMK2D/CTNNA3/PDE4D/CACNA1C	5	Down
BP	GO:0014808	release of sequestered calcium ion into cytosol by sarcoplasmic reticulum	5/196	35/18614	3.08883e-05	0.00291147	0.00240603	RYR2/CAMK2D/DMD/PDE4D/CACNA1C	5	Down
BP	GO:1903514	release of sequestered calcium ion into cytosol by endoplasmic reticulum	5/196	36/18614	3.55654e-05	0.00324756	0.00268378	RYR2/CAMK2D/DMD/PDE4D/CACNA1C	5	Down
BP	GO:0061577	calcium ion transmembrane transport via high voltage-gated calcium channel	4/196	19/18614	4.08263e-05	0.00361498	0.00298742	CACNA2D1/CAMK2D/CACNB2/CACNA1C	4	Down
BP	GO:0030336	negative regulation of cell migration	14/196	375/18614	4.56905e-05	0.00392669	0.00324501	FOXO3/CLASP1/DACH1/BCL2/NF1/PTPRM/PTEN/PLCB1/MAGI2/PTPRK/ADAMTS9/PTPRG/PRKG1/DLC1	14	Down
BP	GO:0040013	negative regulation of locomotion	15/196	427/18614	4.89005e-05	0.00404524	0.00334298	SEMA5A/FOXO3/CLASP1/DACH1/BCL2/NF1/PTPRM/PTEN/PLCB1/MAGI2/PTPRK/ADAMTS9/PTPRG/PRKG1/DLC1	15	Down
BP	GO:0061564	axon development	16/196	479/18614	4.98387e-05	0.00404524	0.00334298	SEMA5A/UNC5C/CNTN4/BCL2/PTPRM/PTEN/MACF1/IGF1R/TRIO/AUTS2/KALRN/SMURF1/PICALM/SLIT3/PARD3/PRKG1	16	Down
BP	GO:0097553	calcium ion transmembrane import into cytosol	10/196	201/18614	5.52586e-05	0.00436394	0.00360635	CACNA2D1/RYR2/BCL2/PLCE1/PLCB4/PLCB1/CAMK2D/DMD/PDE4D/CACNA1C	10	Down
BP	GO:0031032	actomyosin structure organization	10/196	202/18614	5.76122e-05	0.00443008	0.00366101	AKAP13/CDC42BPA/NEBL/CLASP1/CARMIL1/TJP1/ARHGAP6/FRMD3/SORBS1/DLC1	10	Down
BP	GO:1903115	regulation of actin filament-based movement	5/196	40/18614	5.99936e-05	0.00449491	0.00371459	RYR2/CAMK2D/CTNNA3/PDE4D/CACNA1C	5	Down
BP	GO:0010812	negative regulation of cell-substrate adhesion	6/196	66/18614	6.78544e-05	0.0046416	0.00383581	MAP4K4/NF1/BCAS3/PTEN/ARHGAP6/DLC1	6	Down
BP	GO:2000146	negative regulation of cell motility	14/196	390/18614	6.96168e-05	0.0046416	0.00383581	FOXO3/CLASP1/DACH1/BCL2/NF1/PTPRM/PTEN/PLCB1/MAGI2/PTPRK/ADAMTS9/PTPRG/PRKG1/DLC1	14	Down
BP	GO:0051209	release of sequestered calcium ion into cytosol	8/196	130/18614	7.10983e-05	0.0046416	0.00383581	RYR2/PLCE1/PLCB4/PLCB1/CAMK2D/DMD/PDE4D/CACNA1C	8	Down
BP	GO:0010632	regulation of epithelial cell migration	12/196	295/18614	7.16295e-05	0.0046416	0.00383581	MAP4K4/SEMA5A/CLASP1/NF1/PTPRM/BCAS3/PTEN/MACF1/FOXP1/AKT3/ADAMTS9/PTPRG	12	Down
BP	GO:0030048	actin filament-based movement	8/196	131/18614	7.50489e-05	0.0046416	0.00383581	CACNA2D1/RYR2/MYO1B/CAMK2D/CTNNA3/CACNB2/PDE4D/CACNA1C	8	Down
BP	GO:0051283	negative regulation of sequestering of calcium ion	8/196	131/18614	7.50489e-05	0.0046416	0.00383581	RYR2/PLCE1/PLCB4/PLCB1/CAMK2D/DMD/PDE4D/CACNA1C	8	Down
BP	GO:0010881	regulation of cardiac muscle contraction by regulation of the release of sequestered calcium ion	4/196	22/18614	7.51667e-05	0.0046416	0.00383581	RYR2/CAMK2D/DMD/CACNA1C	4	Down
BP	GO:0070296	sarcoplasmic reticulum calcium ion transport	5/196	42/18614	7.6248e-05	0.0046416	0.00383581	RYR2/CAMK2D/DMD/PDE4D/CACNA1C	5	Down
BP	GO:0086091	regulation of heart rate by cardiac conduction	5/196	42/18614	7.6248e-05	0.0046416	0.00383581	CACNA2D1/CAMK2D/CTNNA3/CACNB2/CACNA1C	5	Down
BP	GO:0090257	regulation of muscle system process	11/196	254/18614	8.25355e-05	0.00487963	0.00403252	RYR2/FOXO3/PLCE1/CAMK2D/ARHGAP42/CTNNA3/DMD/FOXP1/PDE4D/CACNA1C/PRKG1	11	Down
BP	GO:0051282	regulation of sequestering of calcium ion	8/196	133/18614	8.34981e-05	0.00487963	0.00403252	RYR2/PLCE1/PLCB4/PLCB1/CAMK2D/DMD/PDE4D/CACNA1C	8	Down
BP	GO:0006936	muscle contraction	13/196	349/18614	8.76334e-05	0.00499238	0.0041257	CACNA2D1/RYR2/PLCE1/CAMK2D/ARHGAP42/CTNNA3/DMD/CACNB2/APBB2/UTRN/PDE4D/CACNA1C/PRKG1	13	Down
BP	GO:0048015	phosphatidylinositol-mediated signaling	9/196	172/18614	8.88445e-05	0.00499238	0.0041257	ERBB4/NF1/PLCE1/PTEN/PLCB4/PLCB1/IGF1R/PIP5K1B/NTRK3	9	Down
BP	GO:0006937	regulation of muscle contraction	9/196	173/18614	9.28802e-05	0.00512068	0.00423172	RYR2/PLCE1/CAMK2D/ARHGAP42/CTNNA3/DMD/PDE4D/CACNA1C/PRKG1	9	Down
BP	GO:0061337	cardiac conduction	7/196	101/18614	9.61971e-05	0.00520533	0.00430168	CACNA2D1/RYR2/CAMK2D/CTNNA3/CACNB2/PDE4D/CACNA1C	7	Down
BP	GO:0031346	positive regulation of cell projection organization	13/196	353/18614	9.82299e-05	0.00521869	0.00431272	SEMA5A/RAPGEF2/PLCE1/CARMIL1/BCAS3/MACF1/IGF1R/AUTS2/ARHGEF7/SMURF1/MAGI2/NTRK3/EPS8	13	Down
BP	GO:0051208	sequestering of calcium ion	8/196	137/18614	0.000102774	0.00536259	0.00443164	RYR2/PLCE1/PLCB4/PLCB1/CAMK2D/DMD/PDE4D/CACNA1C	8	Down
BP	GO:0048017	inositol lipid-mediated signaling	9/196	176/18614	0.000105922	0.00542989	0.00448726	ERBB4/NF1/PLCE1/PTEN/PLCB4/PLCB1/IGF1R/PIP5K1B/NTRK3	9	Down
BP	GO:0060048	cardiac muscle contraction	8/196	138/18614	0.000108128	0.00544743	0.00450175	CACNA2D1/RYR2/CAMK2D/CTNNA3/DMD/CACNB2/PDE4D/CACNA1C	8	Down
BP	GO:0070252	actin-mediated cell contraction	7/196	104/18614	0.000115705	0.00573036	0.00473556	CACNA2D1/RYR2/CAMK2D/CTNNA3/CACNB2/PDE4D/CACNA1C	7	Down
BP	GO:0086064	cell communication by electrical coupling involved in cardiac conduction	4/196	25/18614	0.000126814	0.00617584	0.00510371	RYR2/CAMK2D/PDE4D/CACNA1C	4	Down
BP	GO:0010882	regulation of cardiac muscle contraction by calcium ion signaling	4/196	26/18614	0.000148642	0.0071202	0.00588412	RYR2/CAMK2D/DMD/CACNA1C	4	Down
BP	GO:0055117	regulation of cardiac muscle contraction	6/196	78/18614	0.000172794	0.00813852	0.00672566	RYR2/CAMK2D/CTNNA3/DMD/PDE4D/CACNA1C	6	Down
BP	GO:0086016	AV node cell action potential	3/196	11/18614	0.000178256	0.00813852	0.00672566	RYR2/CACNB2/CACNA1C	3	Down
BP	GO:0086027	AV node cell to bundle of His cell signaling	3/196	11/18614	0.000178256	0.00813852	0.00672566	RYR2/CACNB2/CACNA1C	3	Down
BP	GO:0060612	adipose tissue development	5/196	51/18614	0.00019502	0.00876688	0.00724493	FTO/VPS13B/NCOA2/NCOA1/RASAL2	5	Down
BP	GO:0060402	calcium ion transport into cytosol	4/196	28/18614	0.000200252	0.00886569	0.00732659	CACNA2D1/RYR2/BCL2/CACNA1C	4	Down
BP	GO:0007265	Ras protein signal transduction	12/196	333/18614	0.000222522	0.00970462	0.00801988	MAP4K4/AKAP13/RAPGEF2/NF1/PLCE1/ARHGAP29/AUTS2/ARHGAP6/ARHGAP42/ARHGEF12/EPS8/DLC1	12	Down
BP	GO:0038180	nerve growth factor signaling pathway	3/196	12/18614	0.000235834	0.00984438	0.00813538	SORT1/RAPGEF2/MAGI2	3	Down
BP	GO:0086067	AV node cell to bundle of His cell communication	3/196	12/18614	0.000235834	0.00984438	0.00813538	RYR2/CACNB2/CACNA1C	3	Down
BP	GO:0098911	regulation of ventricular cardiac muscle cell action potential	3/196	12/18614	0.000235834	0.00984438	0.00813538	RYR2/CTNNA3/CACNA1C	3	Down
BP	GO:0090630	activation of GTPase activity	7/196	117/18614	0.000240839	0.00991173	0.00819104	TBC1D5/RALGAPA1/BCAS3/ARHGAP29/ARHGAP42/AGAP1/NTRK3	7	Down
BP	GO:0001667	ameboidal-type cell migration	15/196	496/18614	0.000254256	0.00999033	0.00825599	MAP4K4/SEMA5A/FER/ERBB4/CLASP1/NF1/PTPRM/BCAS3/PTEN/MACF1/ARHGEF7/FOXP1/AKT3/ADAMTS9/PTPRG	15	Down
BP	GO:0086002	cardiac muscle cell action potential involved in contraction	5/196	54/18614	0.000255939	0.00999033	0.00825599	CACNA2D1/RYR2/CTNNA3/CACNB2/CACNA1C	5	Down
BP	GO:1902743	regulation of lamellipodium organization	5/196	54/18614	0.000255939	0.00999033	0.00825599	FER/PLCE1/CARMIL1/AUTS2/ARHGEF7	5	Down
BP	GO:0007015	actin filament organization	14/196	442/18614	0.000256425	0.00999033	0.00825599	SEMA5A/FER/NEBL/CLASP1/BCL2/MYO1B/CARMIL1/FCHSD2/TJP1/ARHGAP6/HIP1/SORBS1/EPS8/DLC1	14	Down
BP	GO:0019932	second-messenger-mediated signaling	11/196	292/18614	0.000278767	0.0107179	0.00885724	NFAT5/RYR2/RAPGEF2/PLCE1/CAMK2D/DMD/PDE7B/PDE4D/PDE3A/CACNA1C/PRKG1	11	Down
BP	GO:0098901	regulation of cardiac muscle cell action potential	4/196	31/18614	0.000300238	0.0113763	0.00940135	RYR2/CAMK2D/CTNNA3/CACNA1C	4	Down
BP	GO:0009214	cyclic nucleotide catabolic process	3/196	13/18614	0.00030421	0.0113763	0.00940135	PDE8A/PDE7B/PDE4D	3	Down
BP	GO:0030900	forebrain development	13/196	397/18614	0.000310175	0.0113763	0.00940135	SEMA5A/ERBB4/RAPGEF2/NF1/ZSWIM6/PTEN/PLCB1/IGF1R/ZEB1/TACC1/FOXP1/PRKG1/DLC1	13	Down
BP	GO:0051017	actin filament bundle assembly	8/196	161/18614	0.000311484	0.0113763	0.00940135	CLASP1/MYO1B/CARMIL1/TJP1/ARHGAP6/SORBS1/EPS8/DLC1	8	Down
BP	GO:0032956	regulation of actin cytoskeleton organization	12/196	346/18614	0.000315359	0.0113763	0.00940135	AKAP13/SEMA5A/FER/CLASP1/CARMIL1/BCAS3/FCHSD2/TJP1/ARHGAP6/NTRK3/EPS8/DLC1	12	Down
BP	GO:0010644	cell communication by electrical coupling	4/196	32/18614	0.000340321	0.0121271	0.0100218	RYR2/CAMK2D/PDE4D/CACNA1C	4	Down
BP	GO:0051494	negative regulation of cytoskeleton organization	8/196	164/18614	0.000352693	0.0124165	0.010261	CLASP1/DYRK1A/CARMIL1/TJP1/ARHGEF7/ARHGAP6/EPS8/DLC1	8	Down
BP	GO:0061572	actin filament bundle organization	8/196	165/18614	0.000367378	0.0127795	0.010561	CLASP1/MYO1B/CARMIL1/TJP1/ARHGAP6/SORBS1/EPS8/DLC1	8	Down
BP	GO:0006874	cellular calcium ion homeostasis	11/196	303/18614	0.000381565	0.0129002	0.0106607	RYR2/PTH1R/BCL2/PLCE1/PLCB4/PLCB1/CAMK2D/DMD/CACNB2/PDE4D/CACNA1C	11	Down
BP	GO:0051497	negative regulation of stress fiber assembly	4/196	33/18614	0.000384094	0.0129002	0.0106607	CLASP1/TJP1/ARHGAP6/DLC1	4	Down
BP	GO:1901889	negative regulation of cell junction assembly	4/196	33/18614	0.000384094	0.0129002	0.0106607	BCAS3/PTEN/ARHGAP6/DLC1	4	Down
BP	GO:1902904	negative regulation of supramolecular fiber organization	8/196	167/18614	0.000398242	0.0132235	0.0109278	CLASP1/DYRK1A/CARMIL1/TJP1/ARHGEF7/ARHGAP6/EPS8/DLC1	8	Down
BP	GO:0042692	muscle cell differentiation	13/196	410/18614	0.000421407	0.0138354	0.0114336	AKAP13/SORT1/NEBL/ANKRD17/BCL2/SMYD3/PDLIM5/QKI/LAMA2/ZEB1/DMD/FOXP1/RORA	13	Down
BP	GO:0003015	heart process	10/196	259/18614	0.000434461	0.0140448	0.0116066	AKAP13/EPAS1/CACNA2D1/RYR2/CAMK2D/CTNNA3/DMD/CACNB2/PDE4D/CACNA1C	10	Down
BP	GO:0008016	regulation of heart contraction	9/196	213/18614	0.000438785	0.0140448	0.0116066	EPAS1/CACNA2D1/RYR2/CAMK2D/CTNNA3/DMD/CACNB2/PDE4D/CACNA1C	9	Down
BP	GO:0018105	peptidyl-serine phosphorylation	11/196	309/18614	0.000449948	0.0140448	0.0116066	MAST4/DYRK1A/BCL2/SMYD3/PTEN/HIPK2/CAMK2D/NTRK3/DMD/AKT3/PDE4D	11	Down
BP	GO:0070588	calcium ion transmembrane transport	12/196	360/18614	0.000450222	0.0140448	0.0116066	CACNA2D1/RYR2/CACNA2D3/BCL2/PLCE1/PLCB4/PLCB1/CAMK2D/DMD/CACNB2/PDE4D/CACNA1C	12	Down
BP	GO:0098900	regulation of action potential	5/196	61/18614	0.000453665	0.0140448	0.0116066	CACNA2D1/RYR2/CAMK2D/CTNNA3/CACNA1C	5	Down
BP	GO:0007266	Rho protein signal transduction	7/196	130/18614	0.000457461	0.0140448	0.0116066	AKAP13/ARHGAP29/ARHGAP6/ARHGAP42/ARHGEF12/EPS8/DLC1	7	Down
BP	GO:1903522	regulation of blood circulation	10/196	261/18614	0.000461431	0.0140448	0.0116066	EPAS1/CACNA2D1/RYR2/CAMK2D/ARHGAP42/CTNNA3/DMD/CACNB2/PDE4D/CACNA1C	10	Down
BP	GO:0045475	locomotor rhythm	3/196	15/18614	0.000476509	0.0143113	0.0118269	NCOA2/PTEN/ZFHX3	3	Down
BP	GO:0035633	maintenance of blood-brain barrier	4/196	35/18614	0.000483469	0.0143113	0.0118269	SLC12A2/LAMA2/TJP1/DMD	4	Down
BP	GO:0001894	tissue homeostasis	10/196	263/18614	0.000489779	0.0143113	0.0118269	SLC12A2/VPS13B/PTH1R/BCL2/NF1/LAMA2/TJP1/DMD/AKT3/APBB2	10	Down
BP	GO:0060249	anatomical structure homeostasis	10/196	263/18614	0.000489779	0.0143113	0.0118269	SLC12A2/VPS13B/PTH1R/BCL2/NF1/LAMA2/TJP1/DMD/AKT3/APBB2	10	Down
BP	GO:0032232	negative regulation of actin filament bundle assembly	4/196	36/18614	0.000539457	0.0156069	0.0128975	CLASP1/TJP1/ARHGAP6/DLC1	4	Down
BP	GO:0006942	regulation of striated muscle contraction	6/196	97/18614	0.000563686	0.0161479	0.0133446	RYR2/CAMK2D/CTNNA3/DMD/PDE4D/CACNA1C	6	Down
BP	GO:0021700	developmental maturation	11/196	319/18614	0.000586675	0.0163824	0.0135384	EPAS1/ANKRD17/PTH1R/BCL2/NF1/RERE/PTEN/PICALM/ZBTB16/NFIA/PDE3A	11	Down
BP	GO:0010631	epithelial cell migration	12/196	371/18614	0.000587755	0.0163824	0.0135384	MAP4K4/SEMA5A/CLASP1/NF1/PTPRM/BCAS3/PTEN/MACF1/FOXP1/AKT3/ADAMTS9/PTPRG	12	Down
BP	GO:0038179	neurotrophin signaling pathway	4/196	37/18614	0.000599904	0.0163824	0.0135384	SORT1/RAPGEF2/MAGI2/NTRK3	4	Down
BP	GO:0086019	cell-cell signaling involved in cardiac conduction	4/196	37/18614	0.000599904	0.0163824	0.0135384	CACNA2D1/RYR2/CACNB2/CACNA1C	4	Down
BP	GO:1902745	positive regulation of lamellipodium organization	4/196	37/18614	0.000599904	0.0163824	0.0135384	PLCE1/CARMIL1/AUTS2/ARHGEF7	4	Down
BP	GO:0090132	epithelium migration	12/196	374/18614	0.000630873	0.0170686	0.0141055	MAP4K4/SEMA5A/CLASP1/NF1/PTPRM/BCAS3/PTEN/MACF1/FOXP1/AKT3/ADAMTS9/PTPRG	12	Down
BP	GO:1902903	regulation of supramolecular fiber organization	12/196	376/18614	0.000661069	0.0175994	0.0145441	AKAP13/SEMA5A/FER/CLASP1/DYRK1A/CARMIL1/FCHSD2/TJP1/ARHGEF7/ARHGAP6/EPS8/DLC1	12	Down
BP	GO:1901019	regulation of calcium ion transmembrane transporter activity	6/196	100/18614	0.000662535	0.0175994	0.0145441	CACNA2D1/RYR2/CAMK2D/DMD/CACNB2/PDE4D	6	Down
BP	GO:0046328	regulation of JNK cascade	7/196	139/18614	0.000682576	0.0179684	0.014849	MAP4K4/STK3/MAP3K5/PLCB1/SH3RF3/IGF1R/HIPK2	7	Down
BP	GO:1902514	regulation of calcium ion transmembrane transport via high voltage-gated calcium channel	3/196	17/18614	0.000701178	0.0181178	0.0149726	CACNA2D1/CAMK2D/CACNB2	3	Down
BP	GO:0006941	striated muscle contraction	8/196	182/18614	0.000703392	0.0181178	0.0149726	CACNA2D1/RYR2/CAMK2D/CTNNA3/DMD/CACNB2/PDE4D/CACNA1C	8	Down
BP	GO:0090130	tissue migration	12/196	379/18614	0.000708634	0.0181178	0.0149726	MAP4K4/SEMA5A/CLASP1/NF1/PTPRM/BCAS3/PTEN/MACF1/FOXP1/AKT3/ADAMTS9/PTPRG	12	Down
BP	GO:0018209	peptidyl-serine modification	11/196	327/18614	0.000719607	0.0181178	0.0149726	MAST4/DYRK1A/BCL2/SMYD3/PTEN/HIPK2/CAMK2D/NTRK3/DMD/AKT3/PDE4D	11	Down
BP	GO:0055074	calcium ion homeostasis	11/196	327/18614	0.000719607	0.0181178	0.0149726	RYR2/PTH1R/BCL2/PLCE1/PLCB4/PLCB1/CAMK2D/DMD/CACNB2/PDE4D/CACNA1C	11	Down
BP	GO:0052652	cyclic purine nucleotide metabolic process	4/196	39/18614	0.000734954	0.0181178	0.0149726	PDE8A/PDE7B/PDE4D/RORA	4	Down
BP	GO:0006892	post-Golgi vesicle-mediated transport	6/196	102/18614	0.00073555	0.0181178	0.0149726	VTI1A/SORT1/EXOC4/EXOC6B/MYO1B/MACF1	6	Down
BP	GO:0048638	regulation of developmental growth	11/196	328/18614	0.000737858	0.0181178	0.0149726	SEMA5A/FTO/STK3/ERBB4/BCL2/PTEN/MBD5/PLCB1/MACF1/SMURF1/FOXP1	11	Down
BP	GO:0046578	regulation of Ras protein signal transduction	8/196	184/18614	0.000755429	0.0183947	0.0152013	MAP4K4/AKAP13/NF1/PLCE1/AUTS2/ARHGAP42/EPS8/DLC1	8	Down
BP	GO:0001508	action potential	7/196	142/18614	0.000774533	0.0186584	0.0154193	CACNA2D1/RYR2/CAMK2D/CTNNA3/DMD/CACNB2/CACNA1C	7	Down
BP	GO:0099173	postsynapse organization	8/196	185/18614	0.000782585	0.0186584	0.0154193	GRID2/NF1/GPHN/PDLIM5/PTEN/IGF1R/ASAP1/NTRK3	8	Down
BP	GO:0048588	developmental cell growth	9/196	231/18614	0.000785416	0.0186584	0.0154193	AKAP13/SEMA5A/PDLIM5/MACF1/AUTS2/SMURF1/FOXP1/SLIT3/PRKG1	9	Down
BP	GO:0071559	response to transforming growth factor beta	10/196	280/18614	0.000794361	0.0187187	0.0154691	IGF1R/HIPK2/SMURF1/ZEB1/COL4A2/WWOX/PDE3A/PTPRK/SOX5/ZFHX3	10	Down
BP	GO:0009187	cyclic nucleotide metabolic process	4/196	40/18614	0.000809949	0.018743	0.0154892	PDE8A/PDE7B/PDE4D/RORA	4	Down
BP	GO:1903169	regulation of calcium ion transmembrane transport	8/196	186/18614	0.000810521	0.018743	0.0154892	CACNA2D1/RYR2/BCL2/CAMK2D/DMD/CACNB2/PDE4D/CACNA1C	8	Down
BP	GO:0110020	regulation of actomyosin structure organization	6/196	104/18614	0.000814636	0.018743	0.0154892	AKAP13/CLASP1/CARMIL1/TJP1/ARHGAP6/DLC1	6	Down
BP	GO:0051651	maintenance of location in cell	9/196	233/18614	0.000834847	0.0189118	0.0156287	RYR2/VPS13D/PLCE1/PLCB4/PLCB1/CAMK2D/DMD/PDE4D/CACNA1C	9	Down
BP	GO:0008356	asymmetric cell division	3/196	18/18614	0.000834914	0.0189118	0.0156287	ZBTB16/PARD3/SOX5	3	Down
BP	GO:0045598	regulation of fat cell differentiation	7/196	146/18614	0.00091209	0.020501	0.016942	SORT1/FTO/STK3/ZBTB7C/TRIO/ZBTB16/RORA	7	Down
BP	GO:0043954	cellular component maintenance	5/196	72/18614	0.000971966	0.0214528	0.0177286	SORT1/CTBP2/ERC1/IGF1R/TJP1	5	Down
BP	GO:0086014	atrial cardiac muscle cell action potential	3/196	19/18614	0.000983805	0.0214528	0.0177286	RYR2/CACNB2/CACNA1C	3	Down
BP	GO:0086026	atrial cardiac muscle cell to AV node cell signaling	3/196	19/18614	0.000983805	0.0214528	0.0177286	RYR2/CACNB2/CACNA1C	3	Down
BP	GO:0086066	atrial cardiac muscle cell to AV node cell communication	3/196	19/18614	0.000983805	0.0214528	0.0177286	RYR2/CACNB2/CACNA1C	3	Down
BP	GO:0022898	regulation of transmembrane transporter activity	10/196	289/18614	0.00101018	0.0218647	0.018069	CACNA2D1/RYR2/BCL2/KCNAB1/CAMK2D/ATP1B3/DMD/CACNB2/UTRN/PDE4D	10	Down
BP	GO:0030032	lamellipodium assembly	5/196	73/18614	0.00103464	0.0218863	0.0180868	FER/PLCE1/CARMIL1/AUTS2/ARHGEF7	5	Down
BP	GO:0018107	peptidyl-threonine phosphorylation	6/196	109/18614	0.00104114	0.0218863	0.0180868	CDC42BPA/DYRK1A/BCL2/HIPK2/CAMK2D/PARD3	6	Down
BP	GO:0030038	contractile actin filament bundle assembly	6/196	109/18614	0.00104114	0.0218863	0.0180868	CLASP1/CARMIL1/TJP1/ARHGAP6/SORBS1/DLC1	6	Down
BP	GO:0043149	stress fiber assembly	6/196	109/18614	0.00104114	0.0218863	0.0180868	CLASP1/CARMIL1/TJP1/ARHGAP6/SORBS1/DLC1	6	Down
BP	GO:0045664	regulation of neuron differentiation	8/196	194/18614	0.00106409	0.022209	0.0183535	CNTN4/BCL2/NCOA1/PBX1/TCF12/TCF4/ZEB1/ZFHX3	8	Down
BP	GO:0045445	myoblast differentiation	6/196	110/18614	0.00109172	0.0226241	0.0186965	EPAS1/MAP3K5/PLCB1/DDX17/ARID1B/MBNL1	6	Down
BP	GO:1904062	regulation of cation transmembrane transport	11/196	346/18614	0.00113825	0.0234223	0.0193562	CACNA2D1/RYR2/BCL2/KCNAB1/CAMK2D/ATP1B3/DMD/CACNB2/UTRN/PDE4D/CACNA1C	11	Down
BP	GO:0048512	circadian behavior	4/196	44/18614	0.00116433	0.0235558	0.0194665	NCOA2/PTEN/BTBD9/ZFHX3	4	Down
BP	GO:2000249	regulation of actin cytoskeleton reorganization	4/196	44/18614	0.00116433	0.0235558	0.0194665	CARMIL1/BCAS3/TJP1/NTRK3	4	Down
BP	GO:0051899	membrane depolarization	5/196	75/18614	0.00116892	0.0235558	0.0194665	CACNA2D1/BCL2/CAMK2D/CACNB2/CACNA1C	5	Down
BP	GO:0045444	fat cell differentiation	9/196	246/18614	0.00122148	0.0244464	0.0202025	SORT1/FTO/STK3/ZBTB7C/CTBP2/PLCB1/TRIO/ZBTB16/RORA	9	Down
BP	GO:0060047	heart contraction	9/196	247/18614	0.00125638	0.0249737	0.0206383	EPAS1/CACNA2D1/RYR2/CAMK2D/CTNNA3/DMD/CACNB2/PDE4D/CACNA1C	9	Down
BP	GO:0006470	protein dephosphorylation	9/196	249/18614	0.00132858	0.0262306	0.0216769	PPP6R3/BCL2/PTPRM/PTEN/PPM1L/MAGI2/PTPRK/PTPRG/DLC1	9	Down
BP	GO:0032535	regulation of cellular component size	11/196	354/18614	0.00136638	0.0262963	0.0217312	SEMA5A/FER/SLC12A2/CARMIL1/PTEN/FCHSD2/MACF1/SMURF1/PICALM/AKT3/EPS8	11	Down
BP	GO:0048259	regulation of receptor-mediated endocytosis	6/196	115/18614	0.00137351	0.0262963	0.0217312	TBC1D5/PICALM/MKLN1/HIP1/MAGI2/SGIP1	6	Down
BP	GO:0007622	rhythmic behavior	4/196	46/18614	0.00137691	0.0262963	0.0217312	NCOA2/PTEN/BTBD9/ZFHX3	4	Down
BP	GO:0034331	cell junction maintenance	4/196	46/18614	0.00137691	0.0262963	0.0217312	SORT1/CTBP2/ERC1/TJP1	4	Down
BP	GO:1990090	cellular response to nerve growth factor stimulus	4/196	46/18614	0.00137691	0.0262963	0.0217312	SORT1/RAPGEF2/MAGI2/NTRK3	4	Down
BP	GO:0086012	membrane depolarization during cardiac muscle cell action potential	3/196	22/18614	0.00152763	0.0287983	0.0237988	CACNA2D1/CACNB2/CACNA1C	3	Down
BP	GO:0097107	postsynaptic density assembly	3/196	22/18614	0.00152763	0.0287983	0.0237988	GRID2/PTEN/NTRK3	3	Down
BP	GO:1990089	response to nerve growth factor	4/196	48/18614	0.00161519	0.0302537	0.0250016	SORT1/RAPGEF2/MAGI2/NTRK3	4	Down
BP	GO:0018210	peptidyl-threonine modification	6/196	119/18614	0.0016364	0.0304557	0.0251686	CDC42BPA/DYRK1A/BCL2/HIPK2/CAMK2D/PARD3	6	Down
BP	GO:0051279	regulation of release of sequestered calcium ion into cytosol	5/196	82/18614	0.00174178	0.0316601	0.0261638	RYR2/CAMK2D/DMD/PDE4D/CACNA1C	5	Down
BP	GO:0046058	cAMP metabolic process	3/196	23/18614	0.00174324	0.0316601	0.0261638	PDE8A/PDE7B/PDE4D	3	Down
BP	GO:0007528	neuromuscular junction development	4/196	49/18614	0.00174445	0.0316601	0.0261638	GPHN/PDZRN3/CACNB2/COL4A1	4	Down
BP	GO:0061028	establishment of endothelial barrier	4/196	49/18614	0.00174445	0.0316601	0.0261638	RAPGEF2/PLCB1/TJP1/PDE4D	4	Down
BP	GO:0010842	retina layer formation	3/196	24/18614	0.00197693	0.0356579	0.0294676	SDK1/PTPRM/HIPK2	3	Down
BP	GO:0050804	modulation of chemical synaptic transmission	13/196	487/18614	0.00201665	0.0360648	0.0298039	SLC12A2/RAPGEF2/GRID2/CNTN4/NF1/ERC1/PTEN/PLCB1/LAMA2/TRIO/PLCL1/HIP1/BTBD9	13	Down
BP	GO:2001238	positive regulation of extrinsic apoptotic signaling pathway	4/196	51/18614	0.00202417	0.0360648	0.0298039	STK3/NF1/PTEN/WWOX	4	Down
BP	GO:0019935	cyclic-nucleotide-mediated signaling	5/196	85/18614	0.00204154	0.0361387	0.029865	RAPGEF2/PDE7B/PDE4D/PDE3A/PRKG1	5	Down
BP	GO:0099177	regulation of trans-synaptic signaling	13/196	488/18614	0.00205306	0.0361387	0.029865	SLC12A2/RAPGEF2/GRID2/CNTN4/NF1/ERC1/PTEN/PLCB1/LAMA2/TRIO/PLCL1/HIP1/BTBD9	13	Down
BP	GO:0008625	extrinsic apoptotic signaling pathway via death domain receptors	5/196	86/18614	0.00214935	0.0376072	0.0310786	SORT1/STK3/BCL2/NF1/PTEN	5	Down
BP	GO:0019933	cAMP-mediated signaling	4/196	52/18614	0.00217503	0.0376638	0.0311253	RAPGEF2/PDE7B/PDE4D/PDE3A	4	Down
BP	GO:0007254	JNK cascade	7/196	170/18614	0.00218952	0.0376638	0.0311253	MAP4K4/STK3/MAP3K5/PLCB1/SH3RF3/IGF1R/HIPK2	7	Down
BP	GO:0110053	regulation of actin filament organization	9/196	268/18614	0.00219575	0.0376638	0.0311253	SEMA5A/FER/CLASP1/CARMIL1/FCHSD2/TJP1/ARHGAP6/EPS8/DLC1	9	Down
BP	GO:0090066	regulation of anatomical structure size	13/196	492/18614	0.00220414	0.0376638	0.0311253	SEMA5A/FER/SLC12A2/CARMIL1/PTEN/FCHSD2/MACF1/ARHGAP42/SMURF1/PICALM/AKT3/EPS8/PRKG1	13	Down
BP	GO:0086010	membrane depolarization during action potential	3/196	25/18614	0.00222921	0.0378707	0.0312963	CACNA2D1/CACNB2/CACNA1C	3	Down
BP	GO:0048260	positive regulation of receptor-mediated endocytosis	4/196	53/18614	0.00233346	0.0394125	0.0325705	TBC1D5/HIP1/MAGI2/SGIP1	4	Down
BP	GO:0032409	regulation of transporter activity	10/196	324/18614	0.0023523	0.0395023	0.0326447	CACNA2D1/RYR2/BCL2/KCNAB1/CAMK2D/ATP1B3/DMD/CACNB2/UTRN/PDE4D	10	Down
BP	GO:0060314	regulation of ryanodine-sensitive calcium-release channel activity	3/196	26/18614	0.00250059	0.0417528	0.0345044	CAMK2D/DMD/PDE4D	3	Down
BP	GO:0071560	cellular response to transforming growth factor beta stimulus	9/196	274/18614	0.00254776	0.0422986	0.0349555	IGF1R/HIPK2/SMURF1/ZEB1/COL4A2/WWOX/PDE3A/PTPRK/SOX5	9	Down
BP	GO:0061448	connective tissue development	9/196	275/18614	0.00261055	0.0430962	0.0356147	FTO/VPS13B/PTH1R/NCOA2/NCOA1/ZEB1/ZBTB16/RASAL2/SOX5	9	Down
BP	GO:0043647	inositol phosphate metabolic process	4/196	55/18614	0.00267382	0.0438927	0.0362729	PTH1R/PTEN/PLCB1/INPP4B	4	Down
BP	GO:0097581	lamellipodium organization	5/196	91/18614	0.0027516	0.0449172	0.0371195	FER/PLCE1/CARMIL1/AUTS2/ARHGEF7	5	Down
BP	GO:0071880	adenylate cyclase-activating adrenergic receptor signaling pathway	3/196	27/18614	0.00279153	0.0450554	0.0372337	AKAP13/RAPGEF2/PDE4D	3	Down
BP	GO:0099558	maintenance of synapse structure	3/196	27/18614	0.00279153	0.0450554	0.0372337	SORT1/CTBP2/ERC1	3	Down
BP	GO:0032412	regulation of ion transmembrane transporter activity	9/196	278/18614	0.00280633	0.0450554	0.0372337	CACNA2D1/RYR2/KCNAB1/CAMK2D/ATP1B3/DMD/CACNB2/UTRN/PDE4D	9	Down
BP	GO:0035265	organ growth	7/196	180/18614	0.00301416	0.0481278	0.0397727	AKAP13/STK3/ERBB4/BCL2/PDLIM5/PTEN/FOXP1	7	Down
BP	GO:0043949	regulation of cAMP-mediated signaling	3/196	28/18614	0.00310249	0.0490025	0.0404956	RAPGEF2/PDE4D/PDE3A	3	Down
BP	GO:0098698	postsynaptic specialization assembly	3/196	28/18614	0.00310249	0.0490025	0.0404956	GRID2/PTEN/NTRK3	3	Down
BP	GO:0051492	regulation of stress fiber assembly	5/196	94/18614	0.00316678	0.0497491	0.0411126	CLASP1/CARMIL1/TJP1/ARHGAP6/DLC1	5	Down
CC	GO:0005938	cell cortex	14/200	302/19518	2.9938e-06	0.000505823	0.00040245	AKAP13/FER/CLASP1/CTBP2/EXOC4/EXOC6B/ERC1/FRY/ARHGEF7/MKLN1/PARD3B/PARD3/EPS8/DLC1	14	Down
CC	GO:0005912	adherens junction	11/200	185/19518	3.38343e-06	0.000505823	0.00040245	PTPRM/PDLIM5/FRMD4A/TJP1/DLG2/CTNNA3/PARD3B/SORBS1/MAGI1/PARD3/PTPRK	11	Down
CC	GO:0031252	cell leading edge	16/200	422/19518	7.71385e-06	0.000768814	0.000611695	CDC42BPA/FER/UNC5C/PLCE1/PTPRM/CARMIL1/BCAS3/MACF1/ARHGEF7/CTNNA3/MKLN1/NHS/APBB2/EPS8/PTPRK/DLC1	16	Down
CC	GO:0042383	sarcolemma	9/200	136/19518	1.1347e-05	0.000848185	0.000674845	CACNA2D1/RYR2/LAMA2/IGF1R/CAMK2D/DMD/CACNB2/UTRN/CACNA1C	9	Down
CC	GO:0043296	apical junction complex	9/200	150/19518	2.48655e-05	0.00148696	0.00118308	RAPGEF2/FRMD4A/TJP1/PARD3B/NHS/MAGI2/SORBS1/MAGI1/PARD3	9	Down
CC	GO:0030027	lamellipodium	10/200	202/19518	4.61303e-05	0.00176594	0.00140505	CDC42BPA/FER/UNC5C/PLCE1/PTPRM/CARMIL1/ARHGEF7/CTNNA3/NHS/APBB2	10	Down
CC	GO:0015629	actin cytoskeleton	16/200	489/19518	4.65599e-05	0.00176594	0.00140505	AKAP13/CDC42BPA/FER/NEBL/MYO1B/PDLIM5/CARMIL1/MACF1/TJP1/AUTS2/ARHGAP6/KALRN/ASAP1/SORBS1/LPP/DLC1	16	Down
CC	GO:0005923	bicellular tight junction	8/200	126/19518	4.72493e-05	0.00176594	0.00140505	RAPGEF2/FRMD4A/TJP1/PARD3B/NHS/MAGI2/MAGI1/PARD3	8	Down
CC	GO:0070160	tight junction	8/200	131/19518	6.2306e-05	0.00206994	0.00164692	RAPGEF2/FRMD4A/TJP1/PARD3B/NHS/MAGI2/MAGI1/PARD3	8	Down
CC	GO:0031594	neuromuscular junction	6/200	73/19518	0.000103322	0.00308932	0.00245797	ERBB4/PDZRN3/FCHSD2/LAMA2/DLG2/UTRN	6	Down
CC	GO:0045211	postsynaptic membrane	11/200	277/19518	0.000140489	0.00381873	0.00303832	ERBB4/GRID2/GPHN/DGKB/DLG2/PICALM/HIP1/NTRK3/DMD/UTRN/CACNA1C	11	Down
CC	GO:0034704	calcium channel complex	6/200	79/19518	0.000160349	0.00399536	0.00317885	CACNA2D1/RYR2/CACNA2D3/CACNB2/PDE4D/CACNA1C	6	Down
CC	GO:1990454	L-type voltage-gated calcium channel complex	3/200	12/19518	0.000217812	0.00500968	0.00398588	CACNA2D1/CACNB2/CACNA1C	3	Down
CC	GO:0005891	voltage-gated calcium channel complex	5/200	55/19518	0.000246637	0.00526745	0.00419097	CACNA2D1/CACNA2D3/CACNB2/PDE4D/CACNA1C	5	Down
CC	GO:0098978	glutamatergic synapse	13/200	410/19518	0.000327496	0.00652808	0.00519397	SORT1/ERBB4/GRID2/CTBP2/NF1/ADGRL3/PLCB1/TRIO/ASAP1/HIP1/NTRK3/BTBD9/EPS8	13	Down
CC	GO:0097060	synaptic membrane	12/200	390/19518	0.000721196	0.0134773	0.010723	ERBB4/GRID2/GPHN/ERC1/DGKB/DLG2/PICALM/HIP1/NTRK3/DMD/UTRN/CACNA1C	12	Down
CC	GO:0032279	asymmetric synapse	11/200	353/19518	0.00107943	0.018294	0.0145553	SORT1/ERBB4/GRID2/GPHN/PDLIM5/PTEN/KALRN/DLG2/MAGI2/EPS8/CACNA1C	11	Down
CC	GO:0042641	actomyosin	5/200	76/19518	0.00110131	0.018294	0.0145553	CDC42BPA/NEBL/PDLIM5/SORBS1/LPP	5	Down
CC	GO:0016607	nuclear speck	12/200	415/19518	0.00123083	0.0193694	0.0154109	EPAS1/FTO/DYRK1A/ZNF638/MAML3/DACH1/CARMIL1/PLCB1/DDX17/TCF12/ZBTB16/MAML2	12	Down
CC	GO:0030315	T-tubule	4/200	52/19518	0.00197226	0.0287122	0.0228445	CACNA2D1/IGF1R/CACNB2/CACNA1C	4	Down
CC	GO:0098984	neuron to neuron synapse	11/200	382/19518	0.00201658	0.0287122	0.0228445	SORT1/ERBB4/GRID2/GPHN/PDLIM5/PTEN/KALRN/DLG2/MAGI2/EPS8/CACNA1C	11	Down
CC	GO:0098858	actin-based cell projection	8/200	225/19518	0.00229139	0.0311421	0.0247778	UNC5C/EXOC4/MYO1B/FCHSD2/DMD/WWOX/UTRN/EPS8	8	Down
CC	GO:0014069	postsynaptic density	10/200	339/19518	0.00268858	0.0349515	0.0278087	ERBB4/GRID2/GPHN/PDLIM5/PTEN/KALRN/DLG2/MAGI2/EPS8/CACNA1C	10	Down
CC	GO:0019898	extrinsic component of membrane	9/200	288/19518	0.00297184	0.0370241	0.0294577	FER/VPS13D/KCNAB1/TRIO/ESYT2/KALRN/PICALM/HIP1/RGS6	9	Down
CC	GO:0034703	cation channel complex	7/200	192/19518	0.00371314	0.0437307	0.0347936	CACNA2D1/RYR2/CACNA2D3/KCNAB1/CACNB2/PDE4D/CACNA1C	7	Down
CC	GO:0034702	ion channel complex	9/200	299/19518	0.00380267	0.0437307	0.0347936	CACNA2D1/RYR2/GRID2/CACNA2D3/KCNAB1/CACNB2/PDE4D/EPS8/CACNA1C	9	Down
CC	GO:0099572	postsynaptic specialization	10/200	364/19518	0.00444281	0.0475607	0.037841	ERBB4/GRID2/GPHN/PDLIM5/PTEN/KALRN/DLG2/MAGI2/EPS8/CACNA1C	10	Down
CC	GO:0044224	juxtaparanode region of axon	2/200	10/19518	0.00445385	0.0475607	0.037841	KCNAB1/DLG2	2	Down
MF	GO:0030695	GTPase regulator activity	22/198	495/18369	2.05541e-08	4.37803e-06	3.6132e-06	AKAP13/TBC1D5/RALGAPA1/RAPGEF2/NF1/PLCE1/ARHGAP29/PLCB1/ARHGAP10/ARHGAP26/TRIO/SBF2/ARHGEF7/ARHGAP6/ARHGAP42/KALRN/ARHGEF12/ASAP1/AGAP1/RASAL2/RGS6/DLC1	22	Down
MF	GO:0060589	nucleoside-triphosphatase regulator activity	22/198	495/18369	2.05541e-08	4.37803e-06	3.6132e-06	AKAP13/TBC1D5/RALGAPA1/RAPGEF2/NF1/PLCE1/ARHGAP29/PLCB1/ARHGAP10/ARHGAP26/TRIO/SBF2/ARHGEF7/ARHGAP6/ARHGAP42/KALRN/ARHGEF12/ASAP1/AGAP1/RASAL2/RGS6/DLC1	22	Down
MF	GO:0005096	GTPase activator activity	16/198	280/18369	6.61762e-08	9.39702e-06	7.75539e-06	TBC1D5/RALGAPA1/RAPGEF2/NF1/ARHGAP29/PLCB1/ARHGAP10/ARHGAP26/ARHGAP6/ARHGAP42/ARHGEF12/ASAP1/AGAP1/RASAL2/RGS6/DLC1	16	Down
MF	GO:0005543	phospholipid binding	20/198	475/18369	2.24313e-07	2.38894e-05	1.9716e-05	VPS13B/RAPGEF2/NF1/WDFY3/MYO1B/BCAS3/PLCB1/ARHGAP26/FCHSD2/SBF2/ESYT2/SMURF1/PICALM/ASAP1/PARD3B/HIP1/AGAP1/PARD3/SGIP1/PITPNC1	20	Down
MF	GO:0008081	phosphoric diester hydrolase activity	9/198	86/18369	3.68038e-07	3.13568e-05	2.58789e-05	PLCE1/PDE1C/PLCB4/PLCB1/PLCL1/PDE8A/PDE7B/PDE4D/PDE3A	9	Down
MF	GO:0004115	3',5'-cyclic-AMP phosphodiesterase activity	5/198	17/18369	7.70533e-07	5.47079e-05	4.51506e-05	PDE1C/PDE8A/PDE7B/PDE4D/PDE3A	5	Down
MF	GO:0035091	phosphatidylinositol binding	14/198	275/18369	1.78653e-06	0.000108723	8.97296e-05	VPS13B/WDFY3/MYO1B/BCAS3/PLCB1/FCHSD2/SBF2/ESYT2/PICALM/ASAP1/PARD3B/HIP1/PARD3/PITPNC1	14	Down
MF	GO:0004114	3',5'-cyclic-nucleotide phosphodiesterase activity	5/198	24/18369	4.97752e-06	0.000265053	0.000218749	PDE1C/PDE8A/PDE7B/PDE4D/PDE3A	5	Down
MF	GO:0042578	phosphoric ester hydrolase activity	15/198	352/18369	6.74148e-06	0.000319097	0.000263351	PLCE1/PDE1C/PTPRM/PTEN/PLCB4/PLCB1/PLCL1/PPM1L/PDE8A/INPP4B/PDE7B/PDE4D/PDE3A/PTPRK/PTPRG	15	Down
[truncated: 33 more rows]

## Sheet: LC-CNSm-LMvsHBVA.Peri.GO
ONTOLOGY	ID	Description	GeneRatio	BgRatio	pvalue	p.adjust	qvalue	geneID	Count	threshold
[truncated: 745 more rows]

## Sheet: LC-CNSm-LMvsHBVA.Fibro.GO
ONTOLOGY	ID	Description	GeneRatio	BgRatio	pvalue	p.adjust	qvalue	geneID	Count	threshold
[truncated: 932 more rows]
